# Supplementary material for: Integrated Chromatin Accessibility and Transcriptome Landscapes of 5-Fluorouracil-Resistant Colon Cancer Cells
Source: Front Cell Dev Biol. 2022 Feb 17;10:838332. doi: 10.3389/fcell.2022.838332 (PMC8891516; doi:10.3389/fcell.2022.838332)
Supplement: Supplementary file 1 [file Table2.xlsx]

## Sheet: Sheet1
gene	HCT15_1	HCT15_2	HCT15-FR_1	HCT15-FR_2	HCT15	HCT15-FR	log2.fold_change.	p_value	q_value	locus	ENTREZID	GENENAME	GeneType
ZNF253	0.0276345	0.0326176	6.74578	9.0523	0.0301261	7.89904	8.03452	0.00665	0.0327476	chr19:19976690-20006656	56242	zinc finger protein 253	protein_coding
ZNF140	0.0729471	0.0339371	13.2695	13.3307	0.0534421	13.3001	7.95925	0.0007	0.00510942	chr12:133657059-133706860	7699	zinc finger protein 140	protein_coding
ADAMTS10	0.0224453	0.0331557	8.13847	5.60765	0.0278005	6.87306	7.9497	5e-05	0.000499548	chr19:8645123-8675620	81794	ADAM metallopeptidase with thrombospondin type 1 motif 10	protein_coding
FER1L6	0.0152522	0.0376293	3.00845	3.35342	0.0264408	3.18093	6.91054	0.0021	0.0127472	chr8:124864226-125183763	654463	fer-1 like family member 6	protein_coding
PLA2G4A	0.0201608	0.0761327	5.11236	5.45361	0.0481467	5.28299	6.77777	0.009	0.0420794	chr1:186798080-186958113	5321	phospholipase A2 group IVA	protein_coding
LOXL4	0.361044	0.204278	28.3157	24.9859	0.282661	26.6508	6.55896	5e-05	0.000499548	chr10:100007446-100027951	84171	lysyl oxidase like 4	protein_coding
PRF1	0.310227	0.412379	30.2321	28.3284	0.361303	29.2802	6.34057	5e-05	0.000499548	chr10:72357103-72362515	5551	perforin 1	protein_coding
DCLK1	0.269433	0.337921	22.2965	25.3333	0.303677	23.8149	6.29318	5e-05	0.000499548	chr13:36342788-36705519	9201	doublecortin like kinase 1	protein_coding
PROX1	0.154276	0.235617	11.092	12.2522	0.194947	11.6721	5.90384	5e-05	0.000499548	chr1:213991093-214214853	5629	prospero homeobox 1	protein_coding
LNCAROD	0	0	59.481	36.3301	0	47.9055	5.61192	5e-05	0.000592	chr10:54210633-54515267	101928687	lncRNA activating regulator of DKK1	lncRNA
CD68	0.0383259	0.24926	6.45044	7.4209	0.143793	6.93567	5.59197	0.02015	0.0799662	chr17:7465235-7536700	968	CD68 molecule	protein_coding
SMIM24	0.0910698	0.140813	4.8654	6.00004	0.115941	5.43272	5.55021	0.00135	0.00880591	chr19:3473983-3480523	284422	small integral membrane protein 24	protein_coding
MYOM3	0.112049	0.129941	5.68495	5.57675	0.120995	5.63085	5.54033	5e-05	0.000499548	chr1:24367324-24438625	127294	myomesin 3	protein_coding
ADGRF1	0.102931	0.163432	5.79108	5.79354	0.133182	5.79231	5.44267	5e-05	0.000499548	chr6:46965444-47010086	266977	adhesion G protein-coupled receptor F1	protein_coding
GPR173	0.127879	0.0771791	3.90926	4.87274	0.102529	4.391	5.42044	0.00015	0.00134566	chrX:53077970-53109797	54328	G protein-coupled receptor 173	protein_coding
SIDT1	0.128894	0.0585885	4.67852	3.34612	0.0937413	4.01232	5.41961	5e-05	0.000499548	chr3:113251401-113348422	54847	SID1 transmembrane family member 1	protein_coding
PURPL	2.28804	1.52956	96.9328	55.701	1.9088	76.3169	5.32126	5e-05	0.000592	chr5:27217820-27497101	643401	p53 upregulated regulator of p53 levels	lncRNA
ZNF718	0.142	0.118637	4.64782	5.68156	0.130318	5.16469	5.30857	5e-05	0.000499548	chr4:123965-198798	255403	zinc finger protein 718	protein_coding
LINC01619	0	0	35.7834	41.1785	0	38.4809	5.30308	5e-05	0.000592	chr12:92378751-92536690	256021	long intergenic non-protein coding RNA 1619	lncRNA
OBSL1	0.312667	0.0266511	7.55947	4.97911	0.169659	6.26929	5.20759	5e-05	0.000499548	chr2:220415449-220440433	23363	obscurin like cytoskeletal adaptor 1	protein_coding
CRIP2	0.536959	1.53367	40.757	33.0927	1.03532	36.9248	5.15645	5e-05	0.000499548	chr14:105939298-105946499	1397	cysteine rich protein 2	protein_coding
ZNF141	0.211845	0.106254	5.16439	4.58267	0.15905	4.87353	4.93742	5e-05	0.000499548	chr4:331602-378657	7700	zinc finger protein 141	protein_coding
PROX1-AS1	0	0	37.8563	19.0277	0	28.442	4.8798	5e-05	0.000592	chr1:213991093-214161851	100505832	PROX1 antisense RNA 1	lncRNA
EFNA5	0.240905	0.206931	5.12031	7.26607	0.223918	6.19319	4.78964	5e-05	0.000499548	chr5:106712594-107006638	1946	ephrin A5	protein_coding
MUC5B	0.356637	0.115562	5.98869	6.97074	0.236099	6.47972	4.77846	5e-05	0.000499548	chr11:1244295-1283402	727897	mucin 5B, oligomeric mucus/gel-forming	protein_coding
RAMP1	0.504252	0.125892	6.17979	10.3209	0.315072	8.25035	4.7107	0.0042	0.0226462	chr2:238767535-238820748	10267	receptor activity modifying protein 1	protein_coding
PARVG	0.105508	0.16615	3.55465	3.24009	0.135829	3.39737	4.64456	5e-05	0.000499548	chr22:44568835-44625392	64098	parvin gamma	protein_coding
CSF2	0.512274	0.939209	18.7307	17.3104	0.725742	18.0206	4.63404	5e-05	0.000499548	chr5:131409481-131411863	1437	colony stimulating factor 2	protein_coding
AQP1	0.490643	0.43619	11.8104	10.611	0.463417	11.2107	4.59643	5e-05	0.000499548	chr7:30691557-30965132	358	aquaporin 1 (Colton blood group)	protein_coding
WDR86-AS1	0	0	22.6412	20.0839	0	21.3625	4.48301	5e-05	0.000592	chr7:151106246-151110440	100131176	WDR86 antisense RNA 1	lncRNA
TMEM178B	0.132544	0.193482	3.60855	3.66473	0.163013	3.63664	4.47955	5e-05	0.000499548	chr7:140773863-141180180	100507421	transmembrane protein 178B	protein_coding
TLE4	0.506109	1.1052	15.8599	20.0101	0.805655	17.935	4.47647	5e-05	0.000499548	chr9:82186687-82341797	7091	TLE family member 4, transcriptional corepressor	protein_coding
SERPINF1	0.363143	0.310268	8.5764	5.95298	0.336706	7.26469	4.43134	5e-05	0.000499548	chr17:1665322-1680859	5176	serpin family F member 1	protein_coding
LINC00707	0.50259	1.15966	18.7566	15.8682	0.831125	17.3124	4.3806	0.00045	0.00392815	chr10:6724474-7160431	100507127	long intergenic non-protein coding RNA 707	lncRNA
KIF17	0.438534	0.194914	7.2235	5.95737	0.316724	6.59043	4.37908	5e-05	0.000499548	chr1:20990506-21044510	57576	kinesin family member 17	protein_coding
TCERG1L-AS1	0	0	14.0595	22.4185	0	18.239	4.26596	5e-05	0.000592	chr10:132893480-132894040	101927489	TCERG1L antisense RNA 1	lncRNA
HPDL	0.190758	0.691356	8.50571	8.27015	0.441057	8.38793	4.24928	5e-05	0.000499548	chr1:45792566-45794382	84842	4-hydroxyphenylpyruvate dioxygenase like	protein_coding
CCL3	0.255119	0.525387	7.36825	7.24702	0.390253	7.30764	4.22692	0.00095	0.00657297	chr17:34400225-34417515	6348	C-C motif chemokine ligand 3	protein_coding
ZNF540	0.397947	0.117836	4.49851	4.34037	0.257892	4.41944	4.09903	0.00065	0.00480201	chr19:37988060-38210662	163255	zinc finger protein 540	protein_coding
H19	342.718	451.797	6626.78	6207.52	397.258	6417.15	4.01379	5e-05	0.000592	chr11:2016405-2022700	283120	H19 imprinted maternally expressed transcript	lncRNA
CPA4	0.862987	0.909417	14.7768	13.8347	0.886202	14.3057	4.01281	5e-05	0.000499548	chr7:129932973-129964020	51200	carboxypeptidase A4	protein_coding
LINC00973	0	0	19.819	9.64317	0	14.7311	3.97555	5e-05	0.000592	chr3:98621267-98737406	100506377	long intergenic non-protein coding RNA 973	lncRNA
LARGE1-AS1	0	0	15.9599	12.9226	0	14.4412	3.94871	0.02205	0.0798642	chr22:34318409-34318754	107985565	LARGE1 antisense RNA 1	lncRNA
PPP1R21-DT	0	0	18.08	10.3778	0	14.2289	3.92874	5e-05	0.000592	chr2:48667181-48667736	118568827	PPP1R21 divergent transcript	lncRNA
IL33	17.5906	20.2111	269.176	290.376	18.9009	279.776	3.88775	5e-05	0.000499548	chr9:6215785-6257983	90865	interleukin 33	protein_coding
MEI1	0.449015	1.01696	11.4557	9.95924	0.732989	10.7075	3.86868	5e-05	0.000499548	chr22:42095506-42195460	150365	meiotic double-stranded break formation protein 1	protein_coding
LYPLAL1-AS1	4.70506	5.21038	70.3645	69.9249	4.95772	70.1447	3.82259	0.0044	0.0242409	chr1:219582380-219632711	102723886	LYPLAL1 antisense RNA 1	lncRNA
TRIM22	0.912651	0.976657	12.8506	13.3979	0.944654	13.1243	3.79631	5e-05	0.000499548	chr11:5269498-5959849	10346	tripartite motif containing 22	protein_coding
KRTAP2-3	1.11153	1.3275	18.8427	14.437	1.21951	16.6399	3.77027	5e-05	0.000499548	chr17:39215491-39216366	730755	keratin associated protein 2-3	protein_coding
LINC02487	0.733272	0.574693	8.47646	9.23461	0.653982	8.85553	3.75926	0.005	0.0265579	chr6:168080305-168096970	441178	long intergenic non-protein coding RNA 2487	lncRNA
PTAFR	0.952626	1.06458	13.2537	13.9483	1.0086	13.601	3.75329	5e-05	0.000499548	chr1:28473676-28520447	5724	platelet activating factor receptor	protein_coding
ANKRD1	7.9556	7.17019	93.5958	107.298	7.56289	100.447	3.73135	5e-05	0.000499548	chr10:92671852-92680844	27063	ankyrin repeat domain 1	protein_coding
ZC3H11B	0.238883	0.287898	3.2059	3.6335	0.26339	3.4197	3.69859	5e-05	0.000499548	chr1:219781351-219786487	643136	zinc finger CCCH-type containing 11B	protein_coding
SLC22A31	0	0	14.1128	9.41625	0	11.7645	3.67407	5e-05	0.000499548	chr16:89262168-89268059	146429	solute carrier family 22 member 31	protein_coding
RASGRP3	2.57362	1.56484	25.1545	26.8281	2.06923	25.9913	3.65086	5e-05	0.000499548	chr2:33661390-33789817	25780	RAS guanyl releasing protein 3	protein_coding
GAS7	0.340572	0.333788	4.56609	3.89727	0.33718	4.23168	3.64964	5e-05	0.000499548	chr17:9813922-10101923	8522	growth arrest specific 7	protein_coding
LINC01594	0	0	13.1252	9.79637	0	11.4608	3.63932	5e-05	0.000592	chr2:108783580-108834342	102724774	long intergenic non-protein coding RNA 1594	lncRNA
CRIP1	8.10253	4.61789	65.7767	87.5028	6.36021	76.6397	3.59095	5e-05	0.000499548	chr14:105952653-105965912	1396	cysteine rich protein 1	protein_coding
KCNJ4	0.623133	0.666869	7.97155	7.38969	0.645001	7.68062	3.57385	5e-05	0.000499548	chr22:38820292-38851205	3761	potassium inwardly rectifying channel subfamily J member 4	protein_coding
SYTL2	2.9564	2.88267	33.6404	35.8752	2.91954	34.7578	3.57353	5e-05	0.000499548	chr11:85405266-85522202	54843	synaptotagmin like 2	protein_coding
LINC02223	0	0	6.72711	14.2446	0	10.4859	3.52179	5e-05	0.000592	chr5:17684692-17955966	646241	long intergenic non-protein coding RNA 2223	lncRNA
IL23A	0.563812	1.20721	11.2299	9.06867	0.885511	10.1493	3.51872	5e-05	0.000499548	chr12:56727957-56734194	51561	interleukin 23 subunit alpha	protein_coding
DNM3-IT1	0	0	8.96428	11.6304	0	10.2973	3.49791	0.0413	0.123824	chr1:171833326-171833827	100874284	DNM3 intronic transcript 1	lncRNA
MRPL23-AS1	0.921233	0.93573	10.4764	10.42	0.928481	10.4482	3.49224	0.0053	0.0276109	chr11:2004466-2011150	100133545	MRPL23 antisense RNA 1	lncRNA
ITGB8	0.534848	0.711754	6.79738	6.52461	0.623301	6.661	3.41774	5e-05	0.000499548	chr7:20367921-20455377	3696	integrin subunit beta 8	protein_coding
MIR99AHG	0	0	8.58048	10.5462	0	9.56335	3.401	5e-05	0.000592	chr21:17300615-18017786	388815	mir-99a-let-7c cluster host gene	lncRNA
CPA2	0	0	9.96037	8.86455	0	9.41246	3.38024	5e-05	0.000499548	chr7:129906702-129929638	1358	carboxypeptidase A2	protein_coding
ZNF470	0	0	8.58761	10.1992	0	9.39342	3.3776	5e-05	0.000499548	chr19:57078836-57100279	388566	zinc finger protein 470	protein_coding
NRP2	1.40694	1.69122	16.1679	16.0098	1.54908	16.0888	3.37658	5e-05	0.000499548	chr2:206546713-206662857	8828	neuropilin 2	protein_coding
HES2	4.69971	5.11539	51.9639	48.726	4.90755	50.345	3.35877	5e-05	0.000499548	chr1:6472477-6484730	54626	hes family bHLH transcription factor 2	protein_coding
DLL4	0.532649	0.343269	4.66128	4.27935	0.437959	4.47032	3.35151	5e-05	0.000499548	chr15:41221537-41231271	54567	delta like canonical Notch ligand 4	protein_coding
ANTXR2	2.61632	3.00734	25.5659	30.5796	2.81183	28.0728	3.31959	5e-05	0.000499548	chr4:80822299-81046608	118429	ANTXR cell adhesion molecule 2	protein_coding
TNXB	0.659428	0.630975	6.57073	6.01721	0.645201	6.29397	3.28615	5e-05	0.000499548	chr6:32006103-32096030	7148	tenascin XB	protein_coding
COL27A1	0.418599	0.416339	4.67229	3.32253	0.417469	3.99741	3.25932	5e-05	0.000499548	chr9:116917816-117074791	85301	collagen type XXVII alpha 1 chain	protein_coding
DHCR24-DT	0	0	7.37825	9.09785	0	8.23805	3.20759	0.0372	0.115686	chr1:55352547-55354523	107984958	DHCR24 divergent transcript	lncRNA
FSIP2	1.01308	0.840537	6.91884	10.0796	0.926808	8.4992	3.19698	5e-05	0.000499548	chr2:186517100-186698017	401024	fibrous sheath interacting protein 2	protein_coding
NRG1	0.538465	0.187464	2.78506	3.8487	0.362965	3.31688	3.19193	5e-05	0.000499548	chr8:31496737-32713184	3084	neuregulin 1	protein_coding
TM4SF1	27.7443	26.3783	232.331	258.265	27.0613	245.298	3.18024	5e-05	0.000499548	chr3:149086808-149095479	4071	transmembrane 4 L six family member 1	protein_coding
KRT13	0.888031	1.68132	9.79331	13.4117	1.28468	11.6025	3.17496	5e-05	0.000499548	chr17:39657232-39661957	3860	keratin 13	protein_coding
KCNK7	0.495109	0.182675	3.8788	2.18899	0.338892	3.0339	3.16227	0.00115	0.00774146	chr11:65360306-65363467	10089	potassium two pore domain channel subfamily K member 7	protein_coding
INKA2-AS1	0.61953	1.79036	12.269	9.16084	1.20494	10.7149	3.15258	0.0141	0.0581871	chr1:112282200-112298159	100506343	INKA2 antisense RNA 1	lncRNA
PARM1	2.06961	2.44231	18.5465	21.3911	2.25596	19.9688	3.14593	5e-05	0.000499548	chr4:75858304-75975325	25849	prostate androgen-regulated mucin-like protein 1	protein_coding
RGL1	0.622179	0.435708	4.38736	4.6501	0.528943	4.51873	3.09473	5e-05	0.000499548	chr1:183605219-183897666	23179	ral guanine nucleotide dissociation stimulator like 1	protein_coding
NLRP1	0.479455	0.576423	4.63641	4.16908	0.527939	4.40274	3.05996	5e-05	0.000499548	chr17:5402746-5522744	22861	NLR family pyrin domain containing 1	protein_coding
LINC01204	9.52169	5.85806	72.282	52.8748	7.68988	62.5784	3.02463	5e-05	0.000592	chrX:45364632-45491366	101927528	long intergenic non-protein coding RNA 1204	lncRNA
VIM	0.918557	0.833441	5.90587	8.20557	0.875999	7.05572	3.00979	5e-05	0.000499548	chr10:17256237-17279592	7431	vimentin	protein_coding
PTPRR	2.10835	2.07297	15.5075	17.9446	2.09066	16.726	3.00007	5e-05	0.000499548	chr12:71031852-71314518	5801	protein tyrosine phosphatase receptor type R	protein_coding
TSPAN5	5.96277	5.50975	45.3319	45.6757	5.73626	45.5038	2.98781	5e-05	0.000499548	chr4:99391517-99579762	10098	tetraspanin 5	protein_coding
ZNF10	2.30458	4.93933	25.787	31.6234	3.62196	28.7052	2.98647	5e-05	0.000499548	chr12:133707160-133791418	7556	zinc finger protein 10	protein_coding
PKIB	5.93245	8.05779	52.5027	56.8532	6.99512	54.678	2.96654	5e-05	0.000499548	chr6:122793067-123047518	5570	cAMP-dependent protein kinase inhibitor beta	protein_coding
MUC12	1.10014	1.55975	9.21303	11.5235	1.32995	10.3683	2.96273	5e-05	0.000499548	chr7:100612845-100662220	10071	mucin 12, cell surface associated	protein_coding
MAB21L4	1.4816	1.70659	12.473	12.3655	1.5941	12.4192	2.96177	5e-05	0.000499548	chr2:241825464-241836306	79919	mab-21 like 4	protein_coding
FLJ31104	0.722437	1.92177	9.83095	10.5418	1.3221	10.1864	2.94573	0.004	0.0228893	chr5:55274075-55407156	441072	uncharacterized LOC441072	lncRNA
ZNF502	0	0	6.26786	7.11759	0	6.69273	2.9435	5e-05	0.000499548	chr3:44754134-44765323	91392	zinc finger protein 502	protein_coding
PREX1	0.38734	0.619108	4.53551	3.12381	0.503224	3.82966	2.92794	5e-05	0.000499548	chr20:47240789-47465995	57580	phosphatidylinositol-3,4,5-trisphosphate dependent Rac exchange factor 1	protein_coding
PATL2	1.32954	1.50341	10.4482	11.0159	1.41648	10.7321	2.92154	5e-05	0.000499548	chr15:44957929-45003521	197135	PAT1 homolog 2	protein_coding
CCN1	19.8798	21.9969	150.06	161.915	20.9384	155.987	2.89721	5e-05	0.000499548	chr1:86046443-86050272	3491	cellular communication network factor 1	protein_coding
ARSJ	1.03434	0.930766	6.51152	8.00026	0.982552	7.25589	2.88455	5e-05	0.000499548	chr4:114821439-114900883	79642	arylsulfatase family member J	protein_coding
MITF	0.892168	0.783034	5.50835	6.7732	0.837601	6.14077	2.87409	5e-05	0.000499548	chr3:69788614-70017487	4286	melanocyte inducing transcription factor	protein_coding
GRHL3	1.37545	1.98355	12.759	10.8762	1.6795	11.8176	2.81483	5e-05	0.000499548	chr1:24634045-24799466	57822	grainyhead like transcription factor 3	protein_coding
FBXO32	1.19796	1.31552	9.22409	8.38099	1.25674	8.80254	2.80823	5e-05	0.000499548	chr8:124510128-124553446	114907	F-box protein 32	protein_coding
MX2	2.40986	1.95062	15.8932	14.5557	2.18024	15.2245	2.80383	5e-05	0.000499548	chr21:42733925-42781320	4600	MX dynamin like GTPase 2	protein_coding
CACNG6	1.27815	1.27933	8.46407	9.35556	1.27874	8.90982	2.80067	5e-05	0.000499548	chr19:54494890-54515920	59285	calcium voltage-gated channel auxiliary subunit gamma 6	protein_coding
ITGA2	17.5109	17.124	115.534	124.821	17.3175	120.178	2.79487	5e-05	0.000499548	chr5:51969019-52390609	3673	integrin subunit alpha 2	protein_coding
TFF1	1.49228	0.708681	7.553	7.71189	1.10048	7.63245	2.79401	0.0039	0.0213347	chr21:43782390-43786644	7031	trefoil factor 1	protein_coding
PCSK5	0.660457	0.62927	4.49076	4.23478	0.644864	4.36277	2.75818	5e-05	0.000499548	chr9:78505559-78977891	5125	proprotein convertase subtilisin/kexin type 5	protein_coding
MYH15	1.02584	1.11283	6.47315	7.8585	1.06933	7.16582	2.74442	5e-05	0.000499548	chr3:108099214-108248169	22989	myosin heavy chain 15	protein_coding
ACTA2	1.93703	1.7697	11.1697	13.6149	1.85337	12.3923	2.74122	0.00065	0.00480201	chr10:90639490-90776816	59	actin alpha 2, smooth muscle	protein_coding
AKAP12	2.02795	2.62903	13.9141	17.0383	2.32849	15.4762	2.73258	5e-05	0.000499548	chr6:151561101-151679694	9590	A-kinase anchoring protein 12	protein_coding
TMEM40	0.593531	0.603133	4.08228	3.80951	0.598332	3.94589	2.72133	0.00115	0.00774146	chr3:12775026-12810956	55287	transmembrane protein 40	protein_coding
CCN3	2.31043	2.79361	16.7261	16.6068	2.55202	16.6665	2.70723	5e-05	0.000499548	chr8:120362530-120474590	4856	cellular communication network factor 3	protein_coding
PCDHGA10	1.67501	1.12188	8.61745	9.60304	1.39845	9.11025	2.70366	5e-05	0.000499548	chr5:140710080-140892546	56106	protocadherin gamma subfamily A, 10	protein_coding
MT2A	481.458	441.893	3157.7	2847.33	461.676	3002.52	2.70122	5e-05	0.000499548	chr16:56642495-56643409	4502	metallothionein 2A	protein_coding
IGF2	1.49573	1.80102	10.3828	10.9985	1.64838	10.6906	2.69723	5e-05	0.000499548	chr11:2150341-2182451	3481	insulin like growth factor 2	protein_coding
CHN2	0.895566	2.19901	7.54882	12.2784	1.54729	9.91361	2.67967	5e-05	0.000499548	chr7:29019582-29603286	1124	chimerin 2	protein_coding
SEMA3C	1.69174	1.33458	12.8486	6.36993	1.51316	9.60925	2.66686	5e-05	0.000499548	chr7:80371853-80551675	10512	semaphorin 3C	protein_coding
GRIN2C	0.628892	0.608134	4.11772	3.64967	0.618513	3.88369	2.65055	5e-05	0.000499548	chr17:72838161-72857627	2905	glutamate ionotropic receptor NMDA type subunit 2C	protein_coding
TFF3	0	0	4.36665	6.11083	0	5.23874	2.64125	5e-05	0.000499548	chr21:43731776-43735519	7033	trefoil factor 3	protein_coding
KIF1A	1.97245	1.85924	12.541	11.3324	1.91585	11.9367	2.63935	5e-05	0.000499548	chr2:241653177-241763710	547	kinesin family member 1A	protein_coding
NABP1	20.4847	22.2588	127.223	137.859	21.3717	132.541	2.63267	5e-05	0.000499548	chr2:192542793-192605823	64859	nucleic acid binding protein 1	protein_coding
ZFP28	0	0	4.4512	5.94933	0	5.20027	2.63233	5e-05	0.000499548	chr19:57050316-57078780	140612	ZFP28 zinc finger protein	protein_coding
ACOX2	1.26084	1.58764	9.45976	8.00437	1.42424	8.73207	2.61613	5e-05	0.000499548	chr3:58490862-58523010	8309	acyl-CoA oxidase 2	protein_coding
SEMA5A	0.703191	0.866337	4.53839	5.07833	0.784764	4.80836	2.61521	5e-05	0.000499548	chr5:9001885-9546187	9037	semaphorin 5A	protein_coding
MROCKI	1.96141	1.53007	8.9398	12.1966	1.74574	10.5682	2.59782	0.0066	0.0324127	chr6:114189177-114194516	285758	MARCKS cis regulating lncRNA promoter of cytokines and inflammation	lncRNA
NRP1	9.39565	9.22061	54.0009	58.445	9.30813	56.2229	2.5946	5e-05	0.000499548	chr10:33466419-33625190	8829	neuropilin 1	protein_coding
PHYHIP	0.587134	0.505545	3.50331	3.07838	0.546339	3.29084	2.59059	5e-05	0.000499548	chr8:22077215-22089614	9796	phytanoyl-CoA 2-hydroxylase interacting protein	protein_coding
TAS2R5	0.678979	1.12372	4.65145	6.0621	0.901347	5.35678	2.57121	5e-05	0.000499548	chr7:141490016-141491167	54429	taste 2 receptor member 5	protein_coding
APBA2	0.61077	0.559736	3.91141	2.97426	0.585253	3.44283	2.55646	0.0007	0.00510942	chr15:29126812-29410518	321	amyloid beta precursor protein binding family A member 2	protein_coding
ALDH1A3	5.7477	7.97446	39.6656	40.838	6.86108	40.2518	2.55255	5e-05	0.000499548	chr15:101389765-101626271	220	aldehyde dehydrogenase 1 family member A3	protein_coding
ZNF711	0.794603	0.602656	3.91511	4.25487	0.698629	4.08499	2.54773	5e-05	0.000499548	chrX:84498996-84528368	7552	zinc finger protein 711	protein_coding
AXL	6.46194	6.56348	38.8371	36.8616	6.51271	37.8494	2.53894	5e-05	0.000499548	chr19:41725127-41767671	558	AXL receptor tyrosine kinase	protein_coding
IL11	1.25576	0.961262	6.64787	6.17812	1.10851	6.413	2.53237	5e-05	0.000499548	chr19:55875749-55881831	3589	interleukin 11	protein_coding
LINC02742	3.1324	2.91623	22.046	12.8281	3.02431	17.437	2.52747	0.0262	0.0898917	chr11:28724153-29085869	105376603	long intergenic non-protein coding RNA 2742	lncRNA
STK17A	17.8459	20.4815	108.277	110.185	19.1637	109.231	2.51093	5e-05	0.000499548	chr7:43622356-43769316	9263	serine/threonine kinase 17a	protein_coding
ACSL6	1.13788	2.00382	8.67562	9.19059	1.57085	8.93311	2.50762	5e-05	0.000499548	chr5:131142682-131348892	23305	acyl-CoA synthetase long chain family member 6	protein_coding
COL17A1	7.85207	8.7366	47.8839	44.4078	8.29434	46.1459	2.476	5e-05	0.000499548	chr10:105791043-105845638	1308	collagen type XVII alpha 1 chain	protein_coding
TNNI2	4.14661	4.10089	24.8244	20.6186	4.12375	22.7215	2.46203	5e-05	0.000499548	chr11:1860210-1862910	7136	troponin I2, fast skeletal type	protein_coding
MIR100HG	6.78567	4.57686	35.9757	24.1222	5.68127	30.049	2.40303	5e-05	0.000592	chr11:121899032-122427429	399959	mir-100-let-7a-2-mir-125b-1 cluster host gene	lncRNA
ZNF850	1.76452	1.78979	8.88955	9.7347	1.77715	9.31213	2.38954	5e-05	0.000499548	chr19:37178513-37263727	342892	zinc finger protein 850	protein_coding
HELLPAR	1.8763	1.20504	8.41325	7.70719	1.54067	8.06022	2.38726	5e-05	0.000592	chr12:102591362-102857269	101101692	HELLP associated long non-coding RNA	lncRNA
LINC00261	2.37249	2.67259	10.3126	15.321	2.52254	12.8168	2.34509	0.01535	0.0617795	chr20:22528308-22559280	140828	long intergenic non-protein coding RNA 261	lncRNA
SLC38A3	1.05163	1.02513	4.58751	5.9531	1.03838	5.2703	2.34355	0.0003	0.00247858	chr3:50242678-50258918	10991	solute carrier family 38 member 3	protein_coding
PRSS3	6.89857	9.52886	40.3946	42.2734	8.21371	41.334	2.33122	0.0004	0.00318845	chr9:33750676-33920397	5646	serine protease 3	protein_coding
VAMP5	4.43123	4.29171	23.198	20.1607	4.36147	21.6794	2.31344	5e-05	0.000499548	chr2:85811553-85820529	10791	vesicle associated membrane protein 5	protein_coding
SUGCT	1.22429	1.38698	6.68566	5.99643	1.30564	6.34104	2.27997	5e-05	0.000499548	chr7:40174603-40900362	79783	succinyl-CoA:glutarate-CoA transferase	protein_coding
HS3ST3B1	1.17728	1.09409	5.32685	5.70136	1.13568	5.51411	2.27956	5e-05	0.000499548	chr17:14204397-14252721	9953	heparan sulfate-glucosamine 3-sulfotransferase 3B1	protein_coding
MBNL3	0.819564	1.11303	4.04235	5.3255	0.966296	4.68393	2.27718	5e-05	0.000499548	chrX:131337051-131623996	55796	muscleblind like splicing regulator 3	protein_coding
ZNF836	0.86401	1.53027	5.98273	5.5821	1.19714	5.78242	2.27208	0.00055	0.0041732	chr19:52616343-52680255	162962	zinc finger protein 836	protein_coding
CACNA1H	1.16713	0.973099	5.30185	5.02353	1.07011	5.16269	2.27036	5e-05	0.000499548	chr16:1203105-1275257	8912	calcium voltage-gated channel subunit alpha1 H	protein_coding
ZNF571	2.50607	2.0025	11.7666	9.89829	2.25428	10.8325	2.26462	5e-05	0.000499548	chr19:37988060-38210662	51276	zinc finger protein 571	protein_coding
LINC02273	1.93783	1.75516	7.82738	9.68967	1.8465	8.75852	2.2459	0.0152	0.0614798	chr4:153011610-153025872	100996286	long intergenic non-protein coding RNA 2273	lncRNA
MACC1	7.94389	7.79004	33.1609	40.7332	7.86697	36.947	2.23158	5e-05	0.000499548	chr7:19958603-20257027	346389	MET transcriptional regulator MACC1	protein_coding
MAOB	6.15224	6.55742	28.7562	30.6569	6.35483	29.7065	2.22486	5e-05	0.000499548	chrX:43625856-43741696	4129	monoamine oxidase B	protein_coding
SERPINB2	0	0	4.02264	3.28738	0	3.65501	2.21878	5e-05	0.000499548	chr18:61538925-61603345	5055	serpin family B member 2	protein_coding
PLXNB3	3.15808	3.05428	13.9199	14.677	3.10618	14.2984	2.20264	5e-05	0.000499548	chrX:152990310-153051187	5365	plexin B3	protein_coding
GJA3	0.853832	0.991874	4.28758	4.17646	0.922853	4.23202	2.19717	5e-05	0.000499548	chr13:20712393-20735191	2700	gap junction protein alpha 3	protein_coding
LINC00665	3.30105	4.61727	15.6913	20.5926	3.95916	18.1419	2.19606	5e-05	0.000592	chr19:36750441-36822672	100506930	long intergenic non-protein coding RNA 665	lncRNA
MATN2	2.10089	2.17503	9.25223	10.3404	2.13796	9.79633	2.19601	5e-05	0.000499548	chr8:98881067-99058697	4147	matrilin 2	protein_coding
CYP26B1	8.74814	7.31272	37.6263	35.6163	8.03043	36.6213	2.18913	5e-05	0.000499548	chr2:72356366-72374991	56603	cytochrome P450 family 26 subfamily B member 1	protein_coding
IGFBP6	33.8635	39.2237	156.548	169.499	36.5436	163.024	2.15739	5e-05	0.000499548	chr12:53491219-53496129	3489	insulin like growth factor binding protein 6	protein_coding
FBXO6	6.39695	5.1812	27.2973	24.33	5.78908	25.8137	2.15673	5e-05	0.000499548	chr1:11724256-11734411	26270	F-box protein 6	protein_coding
CPVL	6.42271	5.87543	26.5208	27.9856	6.14907	27.2532	2.14799	5e-05	0.000499548	chr7:29019582-29603286	54504	carboxypeptidase vitellogenic like	protein_coding
LINC00899	8.0902	12.1033	45.0247	44.1631	10.0967	44.5939	2.14296	5e-05	0.000592	chr22:46435786-46440733	100271722	long intergenic non-protein coding RNA 899	lncRNA
TFAP2A	1.36767	1.76983	7.11494	6.70942	1.56875	6.91218	2.13952	5e-05	0.000499548	chr6:10393418-10419892	7020	transcription factor AP-2 alpha	protein_coding
TMEM45A	2.587	2.89473	14.0998	10.0227	2.74086	12.0612	2.13767	5e-05	0.000499548	chr3:100211462-100296288	55076	transmembrane protein 45A	protein_coding
KATNAL2	0.703494	0.666572	3.75348	2.2548	0.685033	3.00414	2.13271	0.0039	0.0213347	chr18:44383180-44628614	83473	katanin catalytic subunit A1 like 2	protein_coding
LCK	4.90871	5.36036	23.3038	21.5451	5.13453	22.4244	2.12677	5e-05	0.000499548	chr1:32716839-32751766	3932	LCK proto-oncogene, Src family tyrosine kinase	protein_coding
WNT6	31.2792	30.4254	151.819	117.075	30.8523	134.447	2.12359	5e-05	0.000499548	chr2:219724527-219738955	7475	Wnt family member 6	protein_coding
ARL14	1.57775	0.924574	4.90391	5.98301	1.25116	5.44346	2.12126	5e-05	0.000499548	chr3:160394947-160396236	80117	ADP ribosylation factor like GTPase 14	protein_coding
HDAC9	0.581582	1.26019	4.21665	3.77429	0.920887	3.99547	2.11727	5e-05	0.000499548	chr7:18126571-19042039	9734	histone deacetylase 9	protein_coding
ZNF345	0	0	2.87791	3.78204	0	3.32998	2.11436	5e-05	0.000499548	chr19:37288403-37407193	25850	zinc finger protein 345	protein_coding
H1-0	22.008	28.042	105.784	110.85	25.025	108.317	2.11382	5e-05	0.000499548	chr22:38201235-38203439	3005	H1.0 linker histone	protein_coding
COL9A3	4.54981	3.90773	20.5966	15.8178	4.22877	18.2072	2.1062	5e-05	0.000499548	chr20:61447595-61493174	1299	collagen type IX alpha 3 chain	protein_coding
C15orf62	0.697044	0.716554	2.65253	3.3859	0.706799	3.01922	2.0948	0.0079	0.0377968	chr15:41056265-41107282	643338	chromosome 15 open reading frame 62	protein_coding
MOSPD1	15.9824	18.3438	70.5912	76.011	17.1631	73.3011	2.09452	5e-05	0.000499548	chrX:134021661-134049287	56180	motile sperm domain containing 1	protein_coding
NUP50	87.351	94.9419	380.074	397.575	91.1464	388.825	2.09286	5e-05	0.000499548	chr22:45559805-45583898	10762	nucleoporin 50	protein_coding
SORBS1	2.05329	2.01326	7.6176	9.67991	2.03327	8.64876	2.08869	5e-05	0.000499548	chr10:97071527-97321171	10580	sorbin and SH3 domain containing 1	protein_coding
FOSL1	5.98856	7.41492	26.0625	30.8219	6.70174	28.4422	2.08543	5e-05	0.000499548	chr11:65659519-65668044	8061	FOS like 1, AP-1 transcription factor subunit	protein_coding
EID2B	1.51427	0.82047	4.93339	4.78462	1.16737	4.85901	2.0574	5e-05	0.000499548	chr19:40021626-40025062	126272	EP300 interacting inhibitor of differentiation 2B	protein_coding
NTN4	4.4923	4.5125	17.8548	19.4545	4.5024	18.6547	2.05077	5e-05	0.000499548	chr12:95945357-96184967	59277	netrin 4	protein_coding
ZNF100	0.822951	0.975693	3.24789	4.19162	0.899322	3.71975	2.0483	5e-05	0.000499548	chr19:21905572-21950381	163227	zinc finger protein 100	protein_coding
ZNF430	2.72948	2.51184	11.2672	10.3725	2.62066	10.8198	2.04567	5e-05	0.000499548	chr19:21203439-21242856	80264	zinc finger protein 430	protein_coding
PSD	0.951123	1.32995	5.82004	3.57714	1.14053	4.69859	2.04252	0.00085	0.00599617	chr10:104162373-104182893	5662	pleckstrin and Sec7 domain containing	protein_coding
ZNF512B	0.839453	0.671818	3.24409	2.98162	0.755635	3.11286	2.04248	5e-05	0.000499548	chr20:62571181-62601283	57473	zinc finger protein 512B	protein_coding
LINC00240	1.38816	3.26111	11.9953	7.09749	2.32464	9.54639	2.03795	0.0034	0.0199108	chr6:26924710-27027528	100133205	long intergenic non-protein coding RNA 240	lncRNA
PPP1R1C	2.26175	2.35942	11.3969	7.52322	2.31059	9.46005	2.03359	5e-05	0.000499548	chr2:182818967-182996125	151242	protein phosphatase 1 regulatory inhibitor subunit 1C	protein_coding
ZNF808	3.28829	3.34679	12.4101	14.7292	3.31754	13.5696	2.03219	5e-05	0.000499548	chr19:53030904-53090427	388558	zinc finger protein 808	protein_coding
MEF2C	4.36113	4.31117	17.8431	17.4448	4.33615	17.644	2.02469	5e-05	0.000499548	chr5:87803362-88762215	4208	myocyte enhancer factor 2C	protein_coding
A4GALT	3.48922	3.73463	15.8803	13.5066	3.61193	14.6935	2.02434	5e-05	0.000499548	chr22:43088126-43117304	53947	alpha 1,4-galactosyltransferase (P blood group)	protein_coding
LINC00337	6.26559	8.6734	31.7362	28.9584	7.4695	30.3473	2.02249	5e-05	0.000592	chr1:6294751-6299504	148645	long intergenic non-protein coding RNA 337	lncRNA
TRIB1	11.8762	11.8329	48.2085	47.8925	11.8545	48.0505	2.01911	5e-05	0.000499548	chr8:126442599-126450645	10221	tribbles pseudokinase 1	protein_coding
PMEPA1	0.741073	0.835523	3.86183	2.50194	0.788298	3.18188	2.01307	5e-05	0.000499548	chr20:56223447-56287836	56937	prostate transmembrane protein, androgen induced 1	protein_coding
EFNB2	2.56169	3.2502	11.3594	12.0849	2.90594	11.7222	2.01216	5e-05	0.000499548	chr13:107142092-107188010	1948	ephrin B2	protein_coding
TFF2	0	0	3.04086	2.96098	0	3.00092	2.00033	5e-05	0.000499548	chr21:43766465-43771106	7032	trefoil factor 2	protein_coding
SDR16C5	2.82662	2.21715	10.0669	10.0461	2.52188	10.0565	1.99555	5e-05	0.000499548	chr8:57212563-57233335	195814	short chain dehydrogenase/reductase family 16C member 5	protein_coding
WAKMAR2	7.48869	6.77841	36.1856	20.7021	7.13355	28.4438	1.99542	0.00265	0.016625	chr6:138144809-138189370	100130476	wound and keratinocyte migration associated lncRNA 2	lncRNA
EML6	1.47214	0.947623	5.24692	4.3744	1.20988	4.81066	1.99137	5e-05	0.000499548	chr2:54950635-55199161	400954	EMAP like 6	protein_coding
MT1E	126.523	132.124	542.319	483.131	129.323	512.725	1.9872	5e-05	0.000499548	chr16:56659386-56661024	4493	metallothionein 1E	protein_coding
ZFP14	0.960556	1.63798	5.02746	5.27306	1.29927	5.15026	1.98695	5e-05	0.000499548	chr19:36825354-36870103	57677	ZFP14 zinc finger protein	protein_coding
GPR137C	0.914618	1.00924	3.53431	4.07032	0.96193	3.80231	1.98287	5e-05	0.000499548	chr14:53019553-53104431	283554	G protein-coupled receptor 137C	protein_coding
ANO7	1.35074	1.55801	6.37971	5.1162	1.45437	5.74796	1.98265	5e-05	0.000499548	chr2:242127923-242164792	50636	anoctamin 7	protein_coding
IL1RN	2.81227	2.93178	10.5942	11.9426	2.87202	11.2684	1.97214	5e-05	0.000499548	chr2:113864790-113891593	3557	interleukin 1 receptor antagonist	protein_coding
MROH6	13.8045	18	70.6544	53.7595	15.9023	62.2069	1.96784	5e-05	0.000499548	chr8:144648361-144654942	642475	maestro heat like repeat family member 6	protein_coding
DNAI4	1.60727	1.39211	4.92507	6.72594	1.49969	5.8255	1.95772	5e-05	0.000499548	chr1:67278567-67390539	79819	dynein axonemal intermediate chain 4	protein_coding
ERVH48-1	2.02311	1.58541	6.50906	7.43519	1.80426	6.97213	1.95019	5e-05	0.000499548	chr21:44336912-44345756	90625	endogenous retrovirus group 48 member 1	protein_coding
SYN1	0.630689	1.42092	3.09401	4.81404	1.0258	3.95403	1.94657	0.03745	0.12835	chrX:47420603-47489704	6853	synapsin I	protein_coding
LINC01267	2.90224	1.90358	9.53487	8.98691	2.40291	9.26089	1.94637	0.00045	0.00392815	chr3:14389950-14394068	101927565	long intergenic non-protein coding RNA 1267	lncRNA
DACT3	1.18441	1.73784	6.50295	4.69452	1.46113	5.59874	1.93802	0.0164	0.0680982	chr19:47150807-47220384	147906	dishevelled binding antagonist of beta catenin 3	protein_coding
TAS2R4	1.37179	1.20966	4.31904	5.52304	1.29073	4.92104	1.93078	5e-05	0.000499548	chr7:141403802-141488440	50832	taste 2 receptor member 4	protein_coding
PINK1	12.4746	14.238	51.2939	50.3177	13.3563	50.8058	1.92747	5e-05	0.000499548	chr1:20959950-20988037	65018	PTEN induced kinase 1	protein_coding
IQGAP2	2.5704	1.95567	8.64284	8.55933	2.26304	8.60108	1.92626	5e-05	0.000499548	chr5:75699109-76031595	10788	IQ motif containing GTPase activating protein 2	protein_coding
CXCL9	1.12306	0.937883	3.86021	3.95638	1.03047	3.90829	1.92324	0.01145	0.0512551	chr4:76834812-76928662	4283	C-X-C motif chemokine ligand 9	protein_coding
DUSP9	0.916514	1.28732	4.67219	3.67748	1.10192	4.17483	1.9217	5e-05	0.000499548	chrX:152907945-152916781	1852	dual specificity phosphatase 9	protein_coding
RRM2B	20.8333	21.8414	76.4838	84.716	21.3374	80.5999	1.9174	5e-05	0.000499548	chr8:103216729-103251189	50484	ribonucleotide reductase regulatory TP53 inducible subunit M2B	protein_coding
CACNA1C	1.09754	2.08134	6.36674	5.5831	1.58944	5.97492	1.9104	0.00515	0.0267322	chr12:2055218-3050304	775	calcium voltage-gated channel subunit alpha1 C	protein_coding
TRIQK	2.47477	2.86287	10.2106	9.81696	2.66882	10.0138	1.90771	5e-05	0.000499548	chr8:93895211-94029901	286144	triple QxxK/R motif containing	protein_coding
LINC00520	17.8635	9.65565	59.4355	43.7664	13.7596	51.6009	1.90696	0.00395	0.022643	chr14:56247849-56263449	645687	long intergenic non-protein coding RNA 520	lncRNA
LINC00598	10.7189	12.2462	51.1381	34.9546	11.4825	43.0464	1.90645	0.0006	0.00499642	chr13:40653242-41185264	646982	long intergenic non-protein coding RNA 598	lncRNA
ADAMTS14	0.779617	0.943536	3.38286	3.02984	0.861577	3.20635	1.89588	5e-05	0.000499548	chr10:72432261-72522197	140766	ADAM metallopeptidase with thrombospondin type 1 motif 14	protein_coding
ALDH1A2	0.390937	1.43513	3.92991	2.83369	0.913035	3.3818	1.88905	0.00135	0.00880591	chr15:58245621-58862043	8854	aldehyde dehydrogenase 1 family member A2	protein_coding
SLC9A3R2	18.7458	22.5275	83.8758	68.5046	20.6366	76.1902	1.8844	5e-05	0.000499548	chr16:2075356-2089027	9351	SLC9A3 regulator 2	protein_coding
SPATA6L	2.3516	2.11202	7.5253	8.94658	2.23181	8.23594	1.88372	5e-05	0.000499548	chr9:4490467-4666674	55064	spermatogenesis associated 6 like	protein_coding
LGALS7B	1.90035	2.8181	9.09956	8.21896	2.35922	8.65926	1.87593	0.0016	0.0101554	chr19:39279839-39282394	653499	galectin 7B	protein_coding
ZNF432	1.56281	1.34285	5.59828	4.98495	1.45283	5.29162	1.86485	5e-05	0.000499548	chr19:52534630-52599018	9668	zinc finger protein 432	protein_coding
KISS1R	3.32592	2.83895	12.1331	10.3033	3.08244	11.2182	1.8637	5e-05	0.000499548	chr19:917286-921005	84634	KISS1 receptor	protein_coding
ARHGAP23	22.2885	23.6844	92.4085	73.7144	22.9864	83.0615	1.8534	5e-05	0.000499548	chr17:36575522-36668621	57636	Rho GTPase activating protein 23	protein_coding
LRRN4	1.33486	1.4939	5.10668	5.0801	1.41438	5.09339	1.84845	5e-05	0.000499548	chr20:6021191-6034706	164312	leucine rich repeat neuronal 4	protein_coding
NCMAP-DT	3.88893	1.97184	11.5908	9.51325	2.93039	10.552	1.84836	0.01985	0.0745463	chr1:24865291-24882515	100506985	NCMAP divergent transcript	lncRNA
SLCO1B3	2.37952	2.2057	7.89355	8.61439	2.29261	8.25397	1.8481	5e-05	0.000499548	chr12:20963635-21392730	28234	solute carrier organic anion transporter family member 1B3	protein_coding
DLL1	0.761682	1.17798	3.16951	3.80852	0.969829	3.48902	1.84702	0.01385	0.0594523	chr6:170591293-170716155	28514	delta like canonical Notch ligand 1	protein_coding
PRKCZ	16.7477	19.8925	64.6626	66.7356	18.3201	65.6991	1.84244	5e-05	0.000499548	chr1:1981849-2152177	5590	protein kinase C zeta	protein_coding
ZNF585A	4.55893	3.12912	15.2761	12.2548	3.84403	13.7655	1.84036	0.03365	0.11817	chr19:37498758-37795297	199704	zinc finger protein 585A	protein_coding
SGK1	2.58867	2.11196	8.08183	8.74696	2.35031	8.41439	1.84001	5e-05	0.000499548	chr6:134490385-134639250	6446	serum/glucocorticoid regulated kinase 1	protein_coding
LTB	1.56604	2.21108	7.42113	6.09762	1.88856	6.75938	1.8396	0.00025	0.00211596	chr6:31548301-31550299	4050	lymphotoxin beta	protein_coding
H2BC21	8.68949	9.98302	33.2961	33.4665	9.33625	33.3813	1.83813	5e-05	0.000499548	chr1:149856008-149858202	8349	H2B clustered histone 21	protein_coding
MDM2	54.0233	56.2341	186.807	207.189	55.1287	196.998	1.83731	5e-05	0.000499548	chr12:69201956-69365350	4193	MDM2 proto-oncogene	protein_coding
PLK2	33.5182	34.7711	124.844	119.158	34.1446	122.001	1.83716	5e-05	0.000499548	chr5:57749808-57755966	10769	polo like kinase 2	protein_coding
ZEB1	1.16709	1.05241	2.94954	4.935	1.10975	3.94227	1.8288	0.0007	0.00510942	chr10:31476643-31818742	6935	zinc finger E-box binding homeobox 1	protein_coding
PRR5L	2.77352	2.57646	10.3947	8.59483	2.67499	9.49478	1.8276	5e-05	0.000499548	chr11:36317837-36486754	79899	proline rich 5 like	protein_coding
EPHB6	4.93081	6.09902	19.5747	19.3488	5.51492	19.4617	1.81923	5e-05	0.000499548	chr7:142552822-142568847	2051	EPH receptor B6	protein_coding
CYP39A1	1.14883	1.41009	4.3696	4.60443	1.27946	4.48702	1.81022	5e-05	0.000499548	chr6:46459788-46620567	51302	cytochrome P450 family 39 subfamily A member 1	protein_coding
RNF223	3.37769	4.04084	12.3995	13.5386	3.70927	12.969	1.80587	5e-05	0.000499548	chr1:1006346-1009686	401934	ring finger protein 223	protein_coding
SEPSECS-AS1	14.9027	9.80193	51.6506	34.6956	12.3523	43.1731	1.80535	5e-05	0.000592	chr4:25162262-25203062	285540	SEPSECS antisense RNA 1 (head to head)	lncRNA
FAS	9.35968	8.54041	31.463	30.6584	8.95005	31.0607	1.79512	5e-05	0.000499548	chr10:90639490-90776816	355	Fas cell surface death receptor	protein_coding
MID1	5.27002	5.46958	17.8947	19.3692	5.3698	18.6319	1.79484	5e-05	0.000499548	chrX:10413349-10851773	4281	midline 1	protein_coding
FUCA1	20.0148	19.94	69.5328	68.7747	19.9774	69.1538	1.79144	5e-05	0.000499548	chr1:24171566-24194780	2517	alpha-L-fucosidase 1	protein_coding
TPPP	2.40983	2.46195	8.05459	8.763	2.43589	8.40879	1.78745	5e-05	0.000499548	chr5:612454-693467	11076	tubulin polymerization promoting protein	protein_coding
ZNF431	2.38328	3.55595	10.56	9.94077	2.96961	10.2504	1.78733	0.0001	0.000938078	chr19:21324826-21378856	170959	zinc finger protein 431	protein_coding
ENTPD8	1.08165	1.46274	4.96884	3.77457	1.27219	4.3717	1.78088	5e-05	0.000499548	chr9:140317801-140336268	377841	ectonucleoside triphosphate diphosphohydrolase 8	protein_coding
TMEM25	6.20564	3.97108	15.9998	18.8336	5.08836	17.4167	1.7752	0.01245	0.0548421	chr11:118230314-118473748	84866	transmembrane protein 25	protein_coding
LYPD3	2.80076	2.88217	9.93928	9.48059	2.84146	9.70993	1.77283	5e-05	0.000499548	chr19:43964938-43969760	27076	LY6/PLAUR domain containing 3	protein_coding
TFPI	4.67215	6.06877	16.3822	20.313	5.37046	18.3476	1.77247	5e-05	0.000499548	chr2:187866602-188430487	7035	tissue factor pathway inhibitor	protein_coding
DAB2	10.1628	10.442	33.1137	36.9584	10.3024	35.0361	1.76586	5e-05	0.000499548	chr5:39284241-39462402	1601	DAB adaptor protein 2	protein_coding
LINC02846	5.62933	11.6306	33.6331	24.773	8.62999	29.203	1.75869	0.00105	0.00785931	chr9:138999653-139001270	105376323	long intergenic non-protein coding RNA 2846	lncRNA
CFAP70	1.08526	1.23651	3.65561	4.18049	1.16088	3.91805	1.75491	0.0059	0.0297001	chr10:75007099-75118617	118491	cilia and flagella associated protein 70	protein_coding
RGS2	0.919707	1.8199	4.27427	4.81557	1.36981	4.54492	1.73028	0.0009	0.00627867	chr1:192127591-192926843	5997	regulator of G protein signaling 2	protein_coding
TM4SF1-AS1	7.87979	6.17314	30.4731	15.9727	7.02646	23.2229	1.72468	0.0293	0.0980481	chr3:149095564-149104370	100874091	TM4SF1 antisense RNA 1	lncRNA
CALD1	4.01261	3.32438	12.4037	11.743	3.66849	12.0733	1.71856	5e-05	0.000499548	chr7:134429002-134855547	800	caldesmon 1	protein_coding
LYPD5	1.74396	0.851168	4.31744	4.22275	1.29756	4.2701	1.71846	5e-05	0.000499548	chr19:44290025-44331358	284348	LY6/PLAUR domain containing 5	protein_coding
FAM229B	1.02684	1.10793	3.21307	3.76233	1.06739	3.4877	1.70819	0.00085	0.00599617	chr6:112408793-112423993	619208	family with sequence similarity 229 member B	protein_coding
ZNF891	2.34352	2.1986	6.81021	7.97264	2.27106	7.39142	1.70248	5e-05	0.000499548	chr12:133657059-133706860	101060200	zinc finger protein 891	protein_coding
CTSE	5.95687	4.3753	14.5597	18.814	5.16609	16.6868	1.69157	5e-05	0.000499548	chr1:206317458-206332221	1510	cathepsin E	protein_coding
CDHR5	5.12811	5.35875	17.6637	16.1046	5.24343	16.8842	1.68709	5e-05	0.000499548	chr11:616576-626078	53841	cadherin related family member 5	protein_coding
SH3BGRL3	79.8514	77.7385	249.822	257.624	78.7949	253.723	1.68708	5e-05	0.000499548	chr1:26606576-26647014	83442	SH3 domain binding glutamate rich protein like 3	protein_coding
FOXP1	5.90428	4.73823	17.2788	16.9795	5.32125	17.1292	1.68662	5e-05	0.000499548	chr3:71003858-71805647	27086	forkhead box P1	protein_coding
ZNF426-DT	7.78686	14.398	34.4794	36.8347	11.0924	35.6571	1.68461	0.0005	0.00427297	chr19:9649368-9650410	101928238	ZNF426 divergent transcript	lncRNA
LETM2	4.00856	3.17576	14.5018	8.55645	3.59216	11.5291	1.68236	0.02215	0.085934	chr8:38243724-38326352	137994	leucine zipper and EF-hand containing transmembrane protein 2	protein_coding
NAV3	4.576	3.95034	10.9359	16.3777	4.26317	13.6568	1.67962	5e-05	0.000499548	chr12:77718420-78606790	89795	neuron navigator 3	protein_coding
CDKN1A	70.6368	84.0358	255.496	239.939	77.3363	247.718	1.67948	5e-05	0.000499548	chr6:36644236-36655114	1026	cyclin dependent kinase inhibitor 1A	protein_coding
ZDHHC11B	2.28045	2.29028	8.39695	6.22593	2.28537	7.31144	1.67773	5e-05	0.000499548	chr5:710469-784844	653082	zinc finger DHHC-type containing 11B	protein_coding
ST7-AS1	17.6033	27.6918	69.1457	75.0998	22.6476	72.1228	1.6711	5e-05	0.000592	chr7:116592499-116786534	93653	ST7 antisense RNA 1	lncRNA
RASAL2-AS1	7.01467	3.43724	14.4852	18.7839	5.22596	16.6346	1.67042	0.0107	0.046764	chr1:178059811-178063119	100302401	RASAL2 antisense RNA 1	lncRNA
BTG1	30.0439	34.1585	101.323	102.801	32.1012	102.062	1.66875	5e-05	0.000499548	chr12:92378751-92620333	694	BTG anti-proliferation factor 1	protein_coding
PPP1R14B-AS1	31.1886	31.8675	117.682	82.4019	31.528	100.042	1.66589	0.0067	0.0327064	chr11:64013432-64016966	105369340	PPP1R14B antisense RNA 1	lncRNA
YPEL3	6.13951	7.5319	21.2155	21.9743	6.83571	21.5949	1.65953	5e-05	0.000499548	chr16:30103634-30115437	83719	yippee like 3	protein_coding
MT1F	29.0689	30.3516	97.4405	90.1708	29.7102	93.8056	1.65872	5e-05	0.000499548	chr16:56691642-56694610	4494	metallothionein 1F	protein_coding
ALOXE3	1.29178	1.51445	4.76399	4.08133	1.40311	4.42266	1.65628	5e-05	0.000499548	chr17:7999217-8022365	59344	arachidonate lipoxygenase 3	protein_coding
EPHA2	72.2526	80.514	259.65	220.111	76.3833	239.881	1.65099	5e-05	0.000499548	chr1:16450831-16483824	1969	EPH receptor A2	protein_coding
PTCD1	3.04045	3.70158	12.1709	8.97424	3.37101	10.5726	1.64907	0.001	0.00687048	chr7:99006263-99063820	26024	pentatricopeptide repeat domain 1	protein_coding
RUNX2	3.65048	4.54516	13.185	12.4989	4.09782	12.842	1.64794	5e-05	0.000499548	chr6:44695657-45632086	860	RUNX family transcription factor 2	protein_coding
LMTK3	3.1281	2.9091	10.3753	8.51502	3.0186	9.44518	1.6457	5e-05	0.000499548	chr19:48988527-49017192	114783	lemur tyrosine kinase 3	protein_coding
SIPA1	10.8193	15.4524	48.615	33.4147	13.1358	41.0149	1.64264	5e-05	0.000499548	chr11:65405571-65418389	6494	signal-induced proliferation-associated 1	protein_coding
ZNNT1	6.92307	8.39771	23.5166	24.1622	7.66039	23.8394	1.63786	5e-05	0.000592	chr8:102179032-102181857	115830329	ZNF706 neighboring transcript 1	lncRNA
PDE4D	3.68965	3.75292	11.3738	11.6109	3.72129	11.4924	1.6268	5e-05	0.000499548	chr5:58264864-59844640	5144	phosphodiesterase 4D	protein_coding
CMTM6	28.6251	33.0335	87.2661	102.477	30.8293	94.8714	1.62167	5e-05	0.000499548	chr3:32433189-32544344	54918	CKLF like MARVEL transmembrane domain containing 6	protein_coding
DCBLD2	23.9697	26.0268	74.8121	78.9174	24.9983	76.8648	1.62049	5e-05	0.000499548	chr3:98425079-98620539	131566	discoidin, CUB and LCCL domain containing 2	protein_coding
DUSP10	1.68262	0.964812	4.09813	4.03089	1.32372	4.06451	1.61849	5e-05	0.000499548	chr1:221874765-221915431	11221	dual specificity phosphatase 10	protein_coding
PERP	109.468	123.541	348.681	366.576	116.505	357.628	1.61807	5e-05	0.000499548	chr6:138409641-138428556	64065	p53 apoptosis effector related to PMP22	protein_coding
ZNF461	2.15048	1.42827	6.10303	4.85348	1.78938	5.47826	1.61426	5e-05	0.000499548	chr19:37127519-37157755	92283	zinc finger protein 461	protein_coding
ZNF566	5.62065	4.71872	14.2033	17.398	5.16969	15.8006	1.61183	5e-05	0.000499548	chr19:36936020-36981942	84924	zinc finger protein 566	protein_coding
C1QTNF1-AS1	14.8121	11.0195	51.3438	27.6064	12.9158	39.4751	1.61181	5e-05	0.000592	chr17:77014212-77023755	100507410	C1QTNF1 antisense RNA 1	lncRNA
TEX9	2.94578	1.73363	5.18736	9.11024	2.3397	7.1488	1.61138	0.01375	0.0591525	chr15:56379477-56757335	374618	testis expressed 9	protein_coding
CKB	35.9531	38.0713	122.539	103.595	37.0122	113.067	1.6111	5e-05	0.000499548	chr14:103986003-103989170	1152	creatine kinase B	protein_coding
PHLDA1	36.4212	40.0134	115.605	117.421	38.2173	116.513	1.6082	5e-05	0.000499548	chr12:76419226-76425556	22822	pleckstrin homology like domain family A member 1	protein_coding
F2RL1	81.3464	90.0148	253.167	266.214	85.6806	259.69	1.59975	5e-05	0.000499548	chr5:76114757-76131140	2150	F2R like trypsin receptor 1	protein_coding
CXCL8	10.3622	10.6565	29.95	33.0856	10.5094	31.5178	1.58449	5e-05	0.000499548	chr4:74606257-74609433	3576	C-X-C motif chemokine ligand 8	protein_coding
LINC01559	27.2717	14.2575	67.12	56.874	20.7646	61.997	1.57808	5e-05	0.000592	chr12:13524022-13540101	283422	long intergenic non-protein coding RNA 1559	lncRNA
MIR22HG	92.8816	106.019	343.814	249.728	99.4503	296.771	1.5773	5e-05	0.000592	chr17:1614786-1620468	84981	MIR22 host gene	lncRNA
ADORA2B	11.9669	14.2549	40.0002	38.0344	13.1109	39.0173	1.57335	5e-05	0.000499548	chr17:15848443-15879060	136	adenosine A2b receptor	protein_coding
CD7	1.99807	2.25273	6.49454	6.1417	2.1254	6.31812	1.57176	5e-05	0.000499548	chr17:80272743-80275484	924	CD7 molecule	protein_coding
CAPN8	1.37684	1.53749	3.67749	4.98405	1.45716	4.33077	1.57146	0.0001	0.000938078	chr1:223711348-223853425	388743	calpain 8	protein_coding
CCDC148	1.21203	0.919261	2.71256	3.56161	1.06565	3.13709	1.5577	0.00105	0.00716939	chr2:159023161-159313265	130940	coiled-coil domain containing 148	protein_coding
ZNF701	4.37405	2.49808	10.2194	9.96585	3.43607	10.0926	1.55447	0.0055	0.0280867	chr19:53030904-53090427	55762	zinc finger protein 701	protein_coding
GULP1	42.238	42.5571	123.534	125.436	42.3975	124.485	1.55392	5e-05	0.000499548	chr2:188577542-189460658	51454	GULP PTB domain containing engulfment adaptor 1	protein_coding
KRCC1	6.71481	6.97425	19.4239	20.7183	6.84453	20.0711	1.5521	5e-05	0.000499548	chr2:88326723-88363771	51315	lysine rich coiled-coil 1	protein_coding
HNF4G	1.42753	2.24013	4.77938	5.96996	1.83383	5.37467	1.55132	0.0002	0.00173517	chr8:76320148-76479069	3174	hepatocyte nuclear factor 4 gamma	protein_coding
ZNF268	3.81153	4.23152	10.717	12.8532	4.02153	11.7851	1.55115	5e-05	0.000499548	chr12:133707160-133791418	10795	zinc finger protein 268	protein_coding
ARHGDIB	2.03359	1.54429	5.94972	4.53332	1.78894	5.24152	1.55088	0.00025	0.00211596	chr12:15094964-15114662	397	Rho GDP dissociation inhibitor beta	protein_coding
RAB27B	6.74543	7.14271	18.5291	21.838	6.94407	20.1836	1.53933	5e-05	0.000499548	chr18:52385090-52565314	5874	RAB27B, member RAS oncogene family	protein_coding
KCNA2	1.12427	1.15022	4.03	2.57821	1.13725	3.30411	1.53871	5e-05	0.000499548	chr1:111062458-111174096	3737	potassium voltage-gated channel subfamily A member 2	protein_coding
ELK3	6.0277	6.92956	18.9252	18.717	6.47863	18.8211	1.53859	5e-05	0.000499548	chr12:96588152-96663602	2004	ETS transcription factor ELK3	protein_coding
KCNK6	3.38736	4.46527	10.8272	11.8961	3.92631	11.3617	1.53293	0.00035	0.00284641	chr19:38810484-38822716	9424	potassium two pore domain channel subfamily K member 6	protein_coding
SPRED1	9.97816	10.282	28.1909	30.4052	10.1301	29.298	1.53216	5e-05	0.000499548	chr15:38545036-38649450	161742	sprouty related EVH1 domain containing 1	protein_coding
PGM2L1	1.84141	1.93656	5.41894	5.50038	1.88898	5.45966	1.5312	5e-05	0.000499548	chr11:74041360-74197096	283209	phosphoglucomutase 2 like 1	protein_coding
C4orf3	19.3637	20.6883	55.1224	60.3507	20.026	57.7366	1.52761	5e-05	0.000499548	chr4:120217573-120225600	401152	chromosome 4 open reading frame 3	protein_coding
HIVEP2	2.69134	2.64609	5.33639	10.0406	2.66871	7.68849	1.52656	0.01685	0.069623	chr6:143069579-143279082	3097	HIVEP zinc finger 2	protein_coding
ALPP	0.858828	1.3817	3.66891	2.77333	1.12027	3.22112	1.52372	0.0002	0.00173517	chr2:233243433-233247599	250	alkaline phosphatase, placental	protein_coding
ZMAT3	14.5376	15.9102	42.2825	45.1965	15.2239	43.7395	1.5226	5e-05	0.000499548	chr3:178677908-178790003	64393	zinc finger matrin-type 3	protein_coding
PELI2	2.31433	3.26645	8.48617	7.53266	2.79039	8.00942	1.52123	5e-05	0.000499548	chr14:56584033-56768242	57161	pellino E3 ubiquitin protein ligase family member 2	protein_coding
ZNF674-AS1	26.2283	24.5428	77.0366	68.5886	25.3856	72.8126	1.52018	5e-05	0.000592	chrX:46404872-46408276	401588	ZNF674 antisense RNA 1 (head to head)	lncRNA
CDIN1	5.67195	6.14304	14.9687	18.9173	5.90749	16.943	1.52007	5e-05	0.000499548	chr15:36871826-37110660	84529	CDAN1 interacting nuclease 1	protein_coding
MLPH	11.9263	11.1879	33.217	33.0332	11.5571	33.1251	1.51915	5e-05	0.000499548	chr2:238394070-238463965	79083	melanophilin	protein_coding
SAMD4A	24.0937	24.2228	67.0871	71.3259	24.1582	69.2065	1.51839	5e-05	0.000499548	chr14:55032834-55260033	23034	sterile alpha motif domain containing 4A	protein_coding
STOM	16.2241	17.6928	47.0296	49.9562	16.9585	48.4929	1.51577	5e-05	0.000499548	chr9:124101264-124262123	2040	stomatin	protein_coding
TTLL3	12.3884	13.594	38.2036	35.9789	12.9912	37.0912	1.51354	0.0007	0.00510942	chr3:9791627-9896822	26140	tubulin tyrosine ligase like 3	protein_coding
ZNF720	8.85434	9.00374	22.8128	28.069	8.92904	25.4409	1.51057	5e-05	0.000499548	chr16:31724549-31806190	124411	zinc finger protein 720	protein_coding
ZNF519	6.64341	5.65152	16.1533	18.8332	6.14747	17.4932	1.50873	5e-05	0.000499548	chr18:14057455-14132489	162655	zinc finger protein 519	protein_coding
CAV2	18.3455	18.5438	51.6136	53.0906	18.4447	52.3521	1.50505	0.0001	0.000938078	chr7:115849287-116148595	858	caveolin 2	protein_coding
QSOX1	68.073	74.898	212.41	193.249	71.4855	202.829	1.50454	5e-05	0.000499548	chr1:180124003-180173165	5768	quiescin sulfhydryl oxidase 1	protein_coding
LRRC26	2.24778	2.43336	7.38231	5.89658	2.34057	6.63945	1.5042	0.00125	0.00830075	chr9:140063209-140066508	389816	leucine rich repeat containing 26	protein_coding
FAM210B	17.7135	17.6268	48.5981	51.5181	17.6701	50.0581	1.50229	5e-05	0.000499548	chr20:54934029-54943719	116151	family with sequence similarity 210 member B	protein_coding
TNC	2.14779	2.31698	6.33473	6.28558	2.23238	6.31015	1.49909	0.0037	0.0204496	chr9:117613247-118506609	3371	tenascin C	protein_coding
SPAG5-AS1	3.73061	2.62689	10.031	7.88357	3.17875	8.95728	1.4946	0.01705	0.0668048	chr17:26925807-26944395	100506436	SPAG5 antisense RNA 1	lncRNA
HAPLN3	4.18295	3.87281	13.2482	9.44142	4.02788	11.3448	1.49394	5e-05	0.000499548	chr15:89420524-89438828	145864	hyaluronan and proteoglycan link protein 3	protein_coding
CHRNB1	9.10873	6.94407	22.2728	22.5065	8.0264	22.3897	1.48001	5e-05	0.000499548	chr17:7323421-7361029	1140	cholinergic receptor nicotinic beta 1 subunit	protein_coding
BHLHE41	2.80204	3.25375	9.02824	7.8536	3.02789	8.44092	1.47909	0.0163	0.0677148	chr12:26272962-26986127	79365	basic helix-loop-helix family member e41	protein_coding
KREMEN2	5.89443	6.08309	16.6582	16.6486	5.98876	16.6534	1.47549	0.0026	0.0152579	chr16:3014216-3030480	79412	kringle containing transmembrane protein 2	protein_coding
NIPBL-DT	90.987	69.5743	255.021	191.332	80.2806	223.176	1.47506	5e-05	0.000592	chr5:36861837-36876802	646719	NIPBL divergent transcript	lncRNA
WHRN	5.87679	5.95481	17.8413	14.9643	5.9158	16.4028	1.4713	5e-05	0.000499548	chr9:117164359-117267753	25861	whirlin	protein_coding
COL16A1	9.15297	10.7457	25.2316	29.8283	9.94932	27.53	1.46833	0.00015	0.00134566	chr1:32083286-32169920	1307	collagen type XVI alpha 1 chain	protein_coding
MAST4	2.91376	3.27708	7.69792	9.42151	3.09542	8.55971	1.46743	5e-05	0.000499548	chr5:65892188-66465423	375449	microtubule associated serine/threonine kinase family member 4	protein_coding
FHL2	45.8682	53.2503	142.458	131.491	49.5592	136.975	1.46669	5e-05	0.000499548	chr2:105974168-106054970	2274	four and a half LIM domains 2	protein_coding
ZNF260	7.85389	7.86105	20.5766	22.8452	7.85747	21.7109	1.46628	5e-05	0.000499548	chr19:37001588-37019173	339324	zinc finger protein 260	protein_coding
IFI6	135.492	147.539	404.687	374.738	141.516	389.712	1.46145	5e-05	0.000499548	chr1:27986838-28029574	2537	interferon alpha inducible protein 6	protein_coding
CENATAC-DT	30.8187	32.5816	77.4891	96.7136	31.7002	87.1013	1.4582	5e-05	0.000592	chr11:118865533-118868714	107984396	CENATAC divergent transcript	lncRNA
PCBP4	7.8493	9.39727	25.0106	22.3444	8.62328	23.6775	1.45721	5e-05	0.000499548	chr3:51989396-52023213	57060	poly(rC) binding protein 4	protein_coding
ARMC2	1.57104	0.992718	3.87517	3.15259	1.28188	3.51388	1.45481	0.02045	0.0809204	chr6:109169618-109295679	84071	armadillo repeat containing 2	protein_coding
GLCCI1	6.00007	4.66715	13.2418	15.9988	5.33361	14.6203	1.45478	0.00105	0.00716939	chr7:7676148-8133902	113263	glucocorticoid induced 1	protein_coding
ZNF483	5.02345	4.98805	12.2014	15.1874	5.00575	13.6944	1.45193	5e-05	0.000499548	chr9:114287438-114362173	158399	zinc finger protein 483	protein_coding
GPR153	3.98814	4.28215	12.4295	10.0252	4.13515	11.2273	1.44101	5e-05	0.000499548	chr1:6307412-6321158	387509	G protein-coupled receptor 153	protein_coding
LYST	4.16997	5.23884	10.9592	14.5618	4.70441	12.7605	1.4396	5e-05	0.000499548	chr1:235824340-236046940	1130	lysosomal trafficking regulator	protein_coding
ZNF256	1.09831	1.88737	3.91119	4.15937	1.49284	4.03528	1.43461	5e-05	0.000499548	chr19:58452200-58459074	10172	zinc finger protein 256	protein_coding
ADAP2	1.58999	1.85526	4.29873	4.9721	1.72262	4.63542	1.42809	0.00845	0.0400163	chr17:29233361-29286340	55803	ArfGAP with dual PH domains 2	protein_coding
HYAL3	7.36472	7.85686	22.1462	18.8124	7.61079	20.4793	1.42805	0.00525	0.0271794	chr3:50316517-50336847	8372	hyaluronidase 3	protein_coding
ZNF385A	7.70682	7.52576	20.7128	20.2276	7.61629	20.4702	1.42637	0.0001	0.000938078	chr12:54747444-54891472	25946	zinc finger protein 385A	protein_coding
RORA	34.6213	36.1168	89.5224	100.304	35.3691	94.9129	1.42412	5e-05	0.000499548	chr15:60711807-61521501	6095	RAR related orphan receptor A	protein_coding
HLA-A	78.5193	89.9059	240.197	211.77	84.2126	225.983	1.42411	5e-05	0.000499548	chr6:29909036-29913661	3105	major histocompatibility complex, class I, A	protein_coding
RERE	34.379	62.6825	141.85	118.485	48.5308	130.167	1.4234	0.0147	0.0623286	chr1:8412456-8908980	473	arginine-glutamic acid dipeptide repeats	protein_coding
CAMK2D	19.6794	20.0007	50.2478	56.0128	19.84	53.1303	1.42112	5e-05	0.000499548	chr4:114339209-114683083	817	calcium/calmodulin dependent protein kinase II delta	protein_coding
VIM-AS1	46.208	30.6728	118.518	87.1777	38.4404	102.848	1.41981	5e-05	0.000592	chr10:17256237-17271984	100507347	VIM antisense RNA 1	lncRNA
S100A6	909.682	1189.9	3031.25	2579.8	1049.79	2805.52	1.41817	5e-05	0.000499548	chr1:153506078-153508720	6277	S100 calcium binding protein A6	protein_coding
VILL	2.20431	2.76955	7.05175	6.23085	2.48693	6.6413	1.4171	5e-05	0.000499548	chr3:38029549-38048679	50853	villin like	protein_coding
INKA2	1.57618	1.27456	3.35752	4.25085	1.42537	3.80418	1.41625	0.00495	0.0258995	chr1:112025969-112532290	55924	inka box actin regulator 2	protein_coding
COMMD3	29.8075	33.2795	79.5992	88.7182	31.5435	84.1587	1.41577	5e-05	0.000499548	chr10:22605314-22620413	23412	COMM domain containing 3	protein_coding
ZNF695	2.37462	2.18074	5.65813	6.46795	2.27768	6.06304	1.41248	5e-05	0.000499548	chr1:247108848-247242113	57116	zinc finger protein 695	protein_coding
SLC12A2	36.4813	34.3169	91.8226	96.3408	35.3991	94.0817	1.4102	5e-05	0.000499548	chr5:127419457-127525369	6558	solute carrier family 12 member 2	protein_coding
ZNF738	7.24876	7.69034	20.2234	19.4145	7.46955	19.819	1.40779	5e-05	0.000499548	chr19:21541731-21571384	148203	zinc finger protein 738	protein_coding
PDLIM5	57.416	55.0356	145.91	152.3	56.2258	149.105	1.40702	5e-05	0.000499548	chr4:95373007-95589378	10611	PDZ and LIM domain 5	protein_coding
CPLANE2	2.97304	5.37869	11.0319	11.0402	4.17586	11.0361	1.40208	0.00155	0.00989133	chr1:16558186-16563678	79363	ciliogenesis and planar polarity effector 2	protein_coding
IL11RA	3.65063	4.9045	11.0803	11.4969	4.27756	11.2886	1.4	0.0003	0.00247858	chr9:34638129-34681978	3590	interleukin 11 receptor subunit alpha	protein_coding
TMEM191C	1.27131	1.94092	4.05467	4.38827	1.60612	4.22147	1.39417	0.00185	0.0114621	chr22:21820711-21825558	645426	transmembrane protein 191C	protein_coding
ZNF709	1.69971	2.15622	5.02871	5.10543	1.92797	5.06707	1.39407	0.01365	0.0588082	chr19:12490002-12750912	163051	zinc finger protein 709	protein_coding
PROS1	8.7797	9.02289	22.2628	24.2475	8.90129	23.2551	1.38546	5e-05	0.000499548	chr3:93591894-93698847	5627	protein S	protein_coding
DDX10	6.98709	8.85694	16.8874	24.4881	7.92201	20.6877	1.38484	5e-05	0.000499548	chr11:108535795-108811654	1662	DEAD-box helicase 10	protein_coding
FAM172A	6.36617	6.23435	19.4485	13.4081	6.30026	16.4283	1.3827	0.00175	0.0109617	chr5:92953430-93447404	83989	family with sequence similarity 172 member A	protein_coding
MT1X	97.1389	103.358	268.749	253.874	100.248	261.311	1.38219	5e-05	0.000499548	chr16:56716381-56721964	4501	metallothionein 1X	protein_coding
H2AC8	15.1205	16.9086	44.326	38.9645	16.0146	41.6452	1.37876	5e-05	0.000499548	chr6:26217202-26217711	3012	H2A clustered histone 8	protein_coding
SLC7A8	22.4349	21.021	56.7672	56.0765	21.728	56.4219	1.3767	5e-05	0.000499548	chr14:23594503-23652883	23428	solute carrier family 7 member 8	protein_coding
MTHFD2L	12.3737	13.5212	29.5348	37.6831	12.9475	33.609	1.37618	5e-05	0.000499548	chr4:74979890-75168816	441024	methylenetetrahydrofolate dehydrogenase (NADP+ dependent) 2 like	protein_coding
TM4SF5	6.19479	4.27452	13.4173	13.7357	5.23465	13.5765	1.37494	0.00015	0.00134566	chr17:4675178-4686508	9032	transmembrane 4 L six family member 5	protein_coding
FER	5.18845	5.10026	13.3122	13.3116	5.14436	13.3119	1.37166	5e-05	0.000499548	chr5:108083541-108532542	2241	FER tyrosine kinase	protein_coding
AKAP6	1.56887	1.38222	4.12801	3.48216	1.47554	3.80509	1.36668	0.00035	0.00284641	chr14:32798503-33306890	9472	A-kinase anchoring protein 6	protein_coding
VSIR	3.55707	3.3766	10.0816	7.76391	3.46683	8.92275	1.36387	5e-05	0.000499548	chr10:73156676-73575704	64115	V-set immunoregulatory receptor	protein_coding
KRBA2	2.2771	2.29516	5.84402	5.90061	2.28613	5.87232	1.36102	0.01035	0.0472287	chr17:8260219-8286531	124751	KRAB-A domain containing 2	protein_coding
LBHD1	5.83224	7.41515	17.7343	16.2752	6.6237	17.0047	1.36023	0.0018	0.0112192	chr11:62414319-62441158	79081	LBH domain containing 1	protein_coding
NYAP1	1.13006	1.35532	3.00461	3.37111	1.24269	3.18786	1.35912	0.00045	0.00351717	chr7:100081549-100092425	222950	neuronal tyrosine phosphorylated phosphoinositide-3-kinase adaptor 1	protein_coding
EBI3	3.50967	3.75396	11.5101	7.03188	3.63181	9.27099	1.35203	5e-05	0.000499548	chr19:4229519-4237525	10148	Epstein-Barr virus induced 3	protein_coding
CCDC69	14.5174	14.5749	36.2638	37.906	14.5462	37.0849	1.35019	5e-05	0.000499548	chr5:150560612-150650001	26112	coiled-coil domain containing 69	protein_coding
IRX5	2.57478	2.43963	7.10801	5.67276	2.5072	6.39038	1.34982	5e-05	0.000499548	chr16:54964776-54968397	10265	iroquois homeobox 5	protein_coding
CBX8	6.31123	7.89452	20.4143	15.777	7.10287	18.0956	1.34917	5e-05	0.000499548	chr17:77765930-77776328	57332	chromobox 8	protein_coding
BACH2	3.85901	3.13524	8.59171	9.22619	3.49713	8.90895	1.34909	0.002	0.0122709	chr6:90636246-91073631	60468	BTB domain and CNC homolog 2	protein_coding
EIF2S1	35.3795	34.6192	83.7274	94.1738	34.9993	88.9506	1.34568	5e-05	0.000499548	chr14:67827044-67853233	1965	eukaryotic translation initiation factor 2 subunit alpha	protein_coding
CHIC1	9.74525	9.20719	22.6785	25.3588	9.47622	24.0187	1.34177	5e-05	0.000499548	chrX:72783035-72906937	53344	cysteine rich hydrophobic domain 1	protein_coding
LAMA3	31.2965	33.5539	81.4282	82.9283	32.4252	82.1783	1.34164	5e-05	0.000499548	chr18:21269416-21536186	3909	laminin subunit alpha 3	protein_coding
PLEKHO1	2.08954	2.11905	5.15865	5.48191	2.10429	5.32028	1.33817	0.0005	0.00384502	chr1:150121372-150136916	51177	pleckstrin homology domain containing O1	protein_coding
LEPR	2.82468	3.00193	7.63814	7.02683	2.9133	7.33249	1.33165	0.00215	0.0130016	chr1:65886269-66107242	3953	leptin receptor	protein_coding
SFXN3	28.0237	30.4768	75.9461	71.2517	29.2503	73.5989	1.33123	5e-05	0.000499548	chr10:102756374-102801001	81855	sideroflexin 3	protein_coding
B4GALT4	10.9852	10.9018	26.7261	28.3123	10.9435	27.5192	1.33037	5e-05	0.000499548	chr3:118930578-119009513	8702	beta-1,4-galactosyltransferase 4	protein_coding
IL18	29.0848	27.9375	67.075	76.242	28.5112	71.6585	1.32961	5e-05	0.000499548	chr11:111957547-112095422	3606	interleukin 18	protein_coding
CEP19	2.14652	2.44342	4.7831	6.75207	2.29497	5.76759	1.32949	0.00455	0.0241645	chr3:196366564-196462878	84984	centrosomal protein 19	protein_coding
SESN1	5.94259	5.99963	14.6646	15.3457	5.97111	15.0052	1.32939	5e-05	0.000499548	chr6:109307639-109416022	27244	sestrin 1	protein_coding
CSRP2	2.82332	2.04638	6.81083	5.41031	2.43485	6.11057	1.32747	0.00025	0.00211596	chr12:77252488-77274132	1466	cysteine and glycine rich protein 2	protein_coding
MAPKBP1	7.95299	8.35326	22.1173	18.8014	8.15312	20.4593	1.32734	5e-05	0.000499548	chr15:42066631-42120134	23005	mitogen-activated protein kinase binding protein 1	protein_coding
SLC1A3	8.69007	8.63319	18.482	24.915	8.66163	21.6985	1.32488	5e-05	0.000499548	chr5:36596689-36725297	6507	solute carrier family 1 member 3	protein_coding
INHBB	3.25462	3.07039	8.28973	7.53429	3.16251	7.91201	1.32298	5e-05	0.000499548	chr2:121103711-121109379	3625	inhibin subunit beta B	protein_coding
COL13A1	3.48931	2.79134	7.42744	8.27205	3.14033	7.84974	1.32173	0.0015	0.00960696	chr10:71561635-71724031	1305	collagen type XIII alpha 1 chain	protein_coding
MRPS6	27.1117	28.9905	71.6954	68.4946	28.0511	70.095	1.32125	0.0008	0.00570727	chr21:35445523-35747663	64968	mitochondrial ribosomal protein S6	protein_coding
BOLA3-AS1	12.8699	9.36109	28.8441	26.4533	11.1155	27.6487	1.31464	0.00485	0.0260158	chr2:74375133-74379079	100507171	BOLA3 divergent transcript	lncRNA
IKBIP	7.34837	10.2591	20.7679	23.0059	8.80376	21.8869	1.31388	5e-05	0.000499548	chr12:99007182-99038891	121457	IKBKB interacting protein	protein_coding
TIMP1	67.4966	73.0467	174.231	175.017	70.2717	174.624	1.31324	5e-05	0.000499548	chrX:47420603-47489704	7076	TIMP metallopeptidase inhibitor 1	protein_coding
LONRF3	3.15791	4.18583	9.41467	8.81474	3.67187	9.11471	1.31168	5e-05	0.000499548	chrX:118108576-118152318	79836	LON peptidase N-terminal domain and ring finger 3	protein_coding
FOXP1-IT1	10.9163	7.08707	25.8097	18.7752	9.00169	22.2924	1.30829	0.0008	0.00630702	chr3:71617013-71623608	100506815	FOXP1 intronic transcript 1	lncRNA
NOS3	10.3994	16.8774	38.8101	28.636	13.6384	33.7231	1.30606	0.0064	0.0317377	chr7:150688104-150721586	4846	nitric oxide synthase 3	protein_coding
BAIAP3	2.41123	1.63404	5.17542	4.82223	2.02263	4.99883	1.30535	0.03185	0.113496	chr16:1383638-1401879	8938	BAI1 associated protein 3	protein_coding
SLC9A2	2.56382	2.78703	7.03281	6.18639	2.67542	6.6096	1.30479	0.0001	0.000938078	chr2:103236011-103327814	6549	solute carrier family 9 member A2	protein_coding
TPK1	3.49672	3.89951	9.5621	8.69309	3.69812	9.1276	1.30344	0.00095	0.00657297	chr7:144149033-144533488	27010	thiamin pyrophosphokinase 1	protein_coding
DDAH1	32.8307	34.8773	79.7445	87.3435	33.854	83.544	1.30321	5e-05	0.000499548	chr1:85731458-86044046	23576	dimethylarginine dimethylaminohydrolase 1	protein_coding
EXPH5	13.8205	15.1174	33.7212	37.5397	14.4689	35.6304	1.30015	5e-05	0.000499548	chr11:108376161-108464495	23086	exophilin 5	protein_coding
SFTA1P	18.3097	10.7155	42.9886	28.4807	14.5126	35.7347	1.30002	0.0141	0.0581871	chr10:10826399-10837010	207107	surfactant associated 1, lncRNA	lncRNA
TSGA10	2.09985	3.32153	5.27361	8.03926	2.71069	6.65643	1.29609	0.04775	0.154056	chr2:99613723-100106497	80705	testis specific 10	protein_coding
TNFRSF12A	55.72	77.7493	170.396	157.129	66.7346	163.762	1.2951	5e-05	0.000499548	chr16:3064712-3072384	51330	TNF receptor superfamily member 12A	protein_coding
DRAP1	26.8674	28.4295	61.7758	73.8689	27.6485	67.8224	1.29456	5e-05	0.000499548	chr11:65686744-65689034	10589	DR1 associated protein 1	protein_coding
CALHM2	5.66537	5.75822	14.1378	13.8123	5.71179	13.9751	1.29084	5e-05	0.000499548	chr10:105206542-105212159	51063	calcium homeostasis modulator family member 2	protein_coding
ABL2	8.86213	9.40152	21.8409	22.8247	9.13182	22.3328	1.29019	5e-05	0.000499548	chr1:179068464-179198819	27	ABL proto-oncogene 2, non-receptor tyrosine kinase	protein_coding
ABAT	5.40959	5.99203	14.2729	13.5834	5.70081	13.9282	1.28877	0.0001	0.000938078	chr16:8768452-8962869	18	4-aminobutyrate aminotransferase	protein_coding
AP1S2	9.61131	11.4403	23.6094	27.8152	10.5258	25.7123	1.28853	5e-05	0.000499548	chrX:15843928-15873054	8905	adaptor related protein complex 1 subunit sigma 2	protein_coding
TRIM36	2.13106	2.02068	4.83317	5.30303	2.07587	5.0681	1.28773	5e-05	0.000499548	chr5:114460458-114516243	55521	tripartite motif containing 36	protein_coding
FKBP10	24.0223	24.4623	63.1217	55.1179	24.2423	59.1198	1.28612	5e-05	0.000499548	chr17:39968931-39979465	60681	FKBP prolyl isomerase 10	protein_coding
OR2W3	3.49024	1.37417	5.95134	5.89763	2.43221	5.92449	1.28442	0.00065	0.00480201	chr1:248058888-248059833	343171	olfactory receptor family 2 subfamily W member 3	protein_coding
HSPB11	48.7682	49.7101	113.778	125.975	49.2391	119.877	1.28367	5e-05	0.000499548	chr1:54382246-54411372	51668	heat shock protein family B (small) member 11	protein_coding
ARHGAP18	8.40368	9.96908	22.0671	22.6575	9.18638	22.3623	1.2835	5e-05	0.000499548	chr6:129897276-130031322	93663	Rho GTPase activating protein 18	protein_coding
NIPAL2	6.21205	6.7488	15.584	15.809	6.48043	15.6965	1.27628	5e-05	0.000499548	chr8:99202053-99306621	79815	NIPA like domain containing 2	protein_coding
LYL1	1.48821	2.02724	5.11726	3.38566	1.75773	4.25146	1.27425	0.00035	0.00284641	chr19:13209846-13213975	4066	LYL1 basic helix-loop-helix family member	protein_coding
ZNF573	2.88058	2.74926	4.88446	8.72708	2.81492	6.80577	1.27367	5e-05	0.000499548	chr19:38226733-38307940	126231	zinc finger protein 573	protein_coding
MEF2C-AS1	13.0531	6.56231	27.873	19.4823	9.80768	23.6776	1.27154	0.0175	0.0682395	chr5:88179144-88762215	101929423	MEF2C antisense RNA 1	lncRNA
P2RY2	2.27416	2.45933	5.75163	5.67433	2.36674	5.71298	1.27134	5e-05	0.000499548	chr11:72929325-72953472	5029	purinergic receptor P2Y2	protein_coding
RND3	24.8493	25.4712	54.475	66.8106	25.1602	60.6428	1.26919	5e-05	0.000499548	chr2:151324708-151395525	390	Rho family GTPase 3	protein_coding
TNFRSF14-AS1	35.8297	46.8139	114.886	83.8693	41.3218	99.3779	1.26602	0.0018	0.0124169	chr1:2481358-2488470	115110	TNFRSF14 antisense RNA 1	lncRNA
TTLL7-IT1	6.29806	3.59447	9.45535	14.3138	4.94627	11.8846	1.26468	0.00465	0.0254461	chr1:84444800-84449983	100874314	TTLL7 intronic transcript 1	lncRNA
S100A4	247.741	350.23	739.26	697.279	298.986	718.269	1.26445	5e-05	0.000499548	chr1:153516088-153522612	6275	S100 calcium binding protein A4	protein_coding
KLHL21	17.71	19.9775	47.8885	42.3447	18.8438	45.1166	1.25957	5e-05	0.000499548	chr1:6650783-6684090	9903	kelch like family member 21	protein_coding
SFN	88.9626	93.7138	225.76	211.053	91.3382	218.406	1.25772	5e-05	0.000499548	chr1:27189639-27190947	2810	stratifin	protein_coding
GDPD5	15.4066	14.7544	38.9051	33.1201	15.0805	36.0126	1.25582	5e-05	0.000499548	chr11:75145684-75236986	81544	glycerophosphodiester phosphodiesterase domain containing 5	protein_coding
NIPAL1	3.85579	3.65464	6.74947	11.1771	3.75521	8.96331	1.25514	0.00125	0.00830075	chr4:47596015-48042190	152519	NIPA like domain containing 1	protein_coding
LAPTM5	1.71467	1.61254	3.43074	4.505	1.66361	3.96787	1.25405	0.0001	0.000938078	chr1:31204539-31230621	7805	lysosomal protein transmembrane 5	protein_coding
ATP8B2	2.19321	2.32452	5.35841	5.412	2.25887	5.38521	1.2534	5e-05	0.000499548	chr1:154298000-154323780	57198	ATPase phospholipid transporting 8B2	protein_coding
ATP6V1D	34.1629	36.7263	77.1681	91.7115	35.4446	84.4398	1.25236	5e-05	0.000499548	chr14:67707429-67826982	51382	ATPase H+ transporting V1 subunit D	protein_coding
ADSS1	4.2681	4.75905	12.2338	9.24594	4.51357	10.7399	1.25064	5e-05	0.000499548	chr14:105190565-105213662	122622	adenylosuccinate synthase 1	protein_coding
LINC01772	8.27063	14.0381	24.3478	28.6846	11.1544	26.5162	1.24926	5e-05	0.000592	chr1:16787442-16794976	107984921	long intergenic non-protein coding RNA 1772	lncRNA
RABIF	4.89777	4.64213	10.284	12.3429	4.76995	11.3134	1.24599	5e-05	0.000499548	chr1:202847409-202858277	5877	RAB interacting factor	protein_coding
GIPR	3.35391	2.77312	6.70018	7.83013	3.06351	7.26516	1.24581	0.00075	0.00541398	chr19:46171478-46186980	2696	gastric inhibitory polypeptide receptor	protein_coding
LINC00271	14.9228	9.71891	25.8279	32.6057	12.3209	29.2168	1.24569	0.00085	0.00658952	chr6:135818559-136135128	100131814	long intergenic non-protein coding RNA 271	lncRNA
ABHD6	10.6127	10.2459	25.5625	23.8947	10.4293	24.7286	1.24554	5e-05	0.000499548	chr3:58223258-58281420	57406	abhydrolase domain containing 6, acylglycerol lipase	protein_coding
RPS27L	52.1998	53.9887	107.644	144.049	53.0942	125.847	1.24504	5e-05	0.000499548	chr15:63414031-63450220	51065	ribosomal protein S27 like	protein_coding
C1orf21	1.20981	1.54239	2.67961	3.84336	1.3761	3.26149	1.24495	0.00045	0.00351717	chr1:184356162-184641300	81563	chromosome 1 open reading frame 21	protein_coding
MET	47.8114	52.6481	116.029	121.656	50.2297	118.843	1.24244	5e-05	0.000499548	chr7:116312249-116438431	4233	MET proto-oncogene, receptor tyrosine kinase	protein_coding
LACTB	8.29628	9.78123	22.4777	20.2765	9.03876	21.3771	1.24187	5e-05	0.000499548	chr15:63414031-63450220	114294	lactamase beta	protein_coding
UBXN10	2.53051	3.1595	7.07046	6.35703	2.845	6.71375	1.23869	5e-05	0.000499548	chr1:20487745-20522543	127733	UBX domain protein 10	protein_coding
CCND1	295.386	325.913	745.73	719.134	310.649	732.432	1.23741	5e-05	0.000499548	chr11:69455923-69490184	595	cyclin D1	protein_coding
KCTD21-AS1	17.8994	27.3368	59.7279	46.7364	22.6181	53.2321	1.23482	0.00255	0.0161848	chr11:77850816-77886369	100289388	KCTD21 antisense RNA 1	lncRNA
RSRP1	49.7675	42.1819	118.756	97.6271	45.9747	108.191	1.23467	5e-05	0.000499548	chr1:25568739-25664704	57035	arginine and serine rich protein 1	protein_coding
CDA	5.84026	7.48639	16.1424	15.1883	6.66332	15.6653	1.23326	5e-05	0.000499548	chr1:20915578-20945396	978	cytidine deaminase	protein_coding
IDS	29.8889	29.7854	73.0912	67.084	29.8372	70.0876	1.23205	5e-05	0.000499548	chrX:148558518-148632055	3423	iduronate 2-sulfatase	protein_coding
PKN3	5.99512	7.2066	17.8581	13.1364	6.60086	15.4972	1.23128	5e-05	0.000499548	chr9:131464781-131486406	29941	protein kinase N3	protein_coding
ZNF493	9.33296	8.23875	17.1464	24.0962	8.78585	20.6213	1.23088	0.0008	0.00570727	chr19:21579920-21752039	284443	zinc finger protein 493	protein_coding
FCHSD1	9.1111	7.1717	21.3299	16.8106	8.1414	19.0702	1.22797	0.002	0.0122709	chr5:141016516-141030985	89848	FCH and double SH3 domains 1	protein_coding
SLC4A11	3.36509	3.97523	6.19315	10.9742	3.67016	8.58366	1.22575	0.00035	0.00284641	chr20:3208062-3220205	83959	solute carrier family 4 member 11	protein_coding
TSPAN1	16.5052	22.2304	44.0862	46.4575	19.3678	45.2719	1.22496	5e-05	0.000499548	chr1:46505811-46651634	10103	tetraspanin 1	protein_coding
LINC01534	26.2436	42.0236	75.8945	83.601	34.1336	79.7478	1.22425	5e-05	0.000592	chr19:37173537-37178351	101927621	long intergenic non-protein coding RNA 1534	lncRNA
TXNRD2	7.3832	7.42577	18.2045	16.1996	7.40448	17.202	1.21611	0.00065	0.00480201	chr22:19863039-20004346	10587	thioredoxin reductase 2	protein_coding
TNFRSF10D	13.5839	15.2759	33.9089	33.0746	14.4299	33.4918	1.21474	5e-05	0.000499548	chr8:22993100-23021540	8793	TNF receptor superfamily member 10d	protein_coding
C12orf75	53.4614	55.8566	123.128	129.286	54.659	126.207	1.20726	5e-05	0.000499548	chr12:105567074-105789875	387882	chromosome 12 open reading frame 75	protein_coding
LGALS4	25.0536	31.0662	70.9171	58.6162	28.0599	64.7667	1.20674	5e-05	0.000499548	chr19:39292310-39303585	3960	galectin 4	protein_coding
MORN2	4.69669	3.95582	10.5893	9.35691	4.32626	9.97311	1.20492	0.00015	0.00134566	chr2:39103102-39202595	729967	MORN repeat containing 2	protein_coding
PALM2AKAP2	8.89129	8.48992	19.0521	20.9941	8.69061	20.0231	1.20414	5e-05	0.000499548	chr9:112260604-112934792	445815	PALM2 and AKAP2 fusion	protein_coding
LAMC2	22.7865	24.5865	54.0007	54.8466	23.6865	54.4237	1.20017	5e-05	0.000499548	chr1:183155372-183214262	3918	laminin subunit gamma 2	protein_coding
LAGE3	14.4173	16.2131	42.0912	28.1556	15.3152	35.1234	1.19747	0.0106	0.0480962	chrX:153686620-153707596	8270	L antigen family member 3	protein_coding
PBLD	3.91242	4.3458	9.66662	9.2577	4.12911	9.46216	1.19634	0.0402	0.135514	chr10:70042416-70167051	64081	phenazine biosynthesis like protein domain containing	protein_coding
CRACR2B	13.2085	16.4078	36.2743	31.5283	14.8082	33.9013	1.19495	0.00075	0.00541398	chr11:818913-832883	283229	calcium release activated channel regulator 2B	protein_coding
CAV1	11.9427	12.85	27.2785	29.4655	12.3963	28.372	1.19455	5e-05	0.000499548	chr7:116165047-116201233	857	caveolin 1	protein_coding
FOXA2	1.41727	1.25735	3.53359	2.58169	1.33731	3.05764	1.19308	0.00015	0.00134566	chr20:22561635-22566093	3170	forkhead box A2	protein_coding
CTSZ	40.0574	39.9129	92.3337	90.3277	39.9851	91.3307	1.19164	5e-05	0.000499548	chr20:57556262-57583293	1522	cathepsin Z	protein_coding
MIR222HG	217.301	121.422	430.709	342.968	169.362	386.838	1.19162	5e-05	0.000592	chrX:45604638-45629677	104457406	miR222/221 cluster host gene	lncRNA
MIR31HG	9.75771	13.7136	25.7765	27.7977	11.7357	26.7871	1.19064	0.0001	0.00110748	chr9:21453800-21559899	554202	MIR31 host gene	lncRNA
LARGE1	6.73313	6.03566	15.6968	13.3386	6.3844	14.5177	1.18519	5e-05	0.000499548	chr22:33558211-34318829	9215	LARGE xylosyl- and glucuronyltransferase 1	protein_coding
BIRC3	9.97717	10.0063	21.4844	23.9034	9.99171	22.6939	1.1835	5e-05	0.000499548	chr11:102186903-102210134	330	baculoviral IAP repeat containing 3	protein_coding
MYO1D	40.3674	39.9283	94.2995	87.6188	40.1479	90.9592	1.1799	5e-05	0.000499548	chr17:30819539-31208088	4642	myosin ID	protein_coding
TP53INP2	5.43402	5.03025	11.3131	12.3797	5.23214	11.8464	1.17898	0.0007	0.00510942	chr20:33148345-33413454	58476	tumor protein p53 inducible nuclear protein 2	protein_coding
GPR137	20.2636	26.4151	53.3663	52.3167	23.3393	52.8415	1.17891	5e-05	0.000499548	chr11:64037301-64056972	56834	G protein-coupled receptor 137	protein_coding
ZNF512	11.6893	12.9729	29.4325	26.2617	12.3311	27.8471	1.17523	0.0007	0.00510942	chr2:27805835-27917843	84450	zinc finger protein 512	protein_coding
CCR3	2.07213	1.77519	4.18704	4.49097	1.92366	4.339	1.17351	0.0003	0.00247858	chr3:46172381-46308197	1232	C-C motif chemokine receptor 3	protein_coding
PPP1R3F	1.62866	1.92746	4.30077	3.7134	1.77806	4.00708	1.17225	0.00115	0.00774146	chrX:49091929-49157940	89801	protein phosphatase 1 regulatory subunit 3F	protein_coding
CA5B	3.20087	3.89223	8.61331	7.36819	3.54655	7.99075	1.17191	0.0035	0.0195956	chrX:15402920-15806534	11238	carbonic anhydrase 5B	protein_coding
RGS5	5.15688	4.76442	9.20311	13.098	4.96065	11.1505	1.16851	0.0231	0.0888392	chr1:163080910-163325554	8490	regulator of G protein signaling 5	lncRNA
MOSMO	11.9046	8.8898	22.2384	24.4978	10.3972	23.3681	1.16835	5e-05	0.000499548	chr16:22018800-22103806	730094	modulator of smoothened	protein_coding
SPAG1	6.48732	4.25199	12.7048	11.4274	5.36966	12.0661	1.16806	0.0002	0.00173517	chr8:101170133-101348446	6674	sperm associated antigen 1	protein_coding
DANCR	323.012	445.448	929.61	796.614	384.23	863.112	1.16758	5e-05	0.000592	chr4:53578491-53732988	57291	differentiation antagonizing non-protein coding RNA	lncRNA
HELZ2	28.0799	28.5555	69.748	57.4043	28.3177	63.5762	1.16678	5e-05	0.000499548	chr20:62189438-62205592	85441	helicase with zinc finger 2	protein_coding
SPTB	1.94753	2.20104	4.70247	4.61045	2.07428	4.65646	1.16662	0.00535	0.0275517	chr14:65170819-65346625	6710	spectrin beta, erythrocytic	protein_coding
KAT2B	5.92624	5.9367	11.8395	14.7617	5.93147	13.3006	1.16503	5e-05	0.000499548	chr3:20081937-20195896	8850	lysine acetyltransferase 2B	protein_coding
FOXO1	8.60794	8.49926	18.8237	19.4991	8.5536	19.1614	1.1636	5e-05	0.000499548	chr13:40653242-41240778	2308	forkhead box O1	protein_coding
FUT11	7.55305	8.33271	16.9046	18.6434	7.94288	17.774	1.16204	0.03815	0.130319	chr10:75504129-75540009	170384	fucosyltransferase 11	protein_coding
TUBB3	65.7642	73.6455	171.937	139.653	69.7048	155.795	1.16032	5e-05	0.000499548	chr16:89939977-90005169	10381	tubulin beta 3 class III	protein_coding
SSTR5	3.13612	3.76441	7.96958	7.41692	3.45026	7.69325	1.15689	5e-05	0.000499548	chr16:1128780-1130142	6755	somatostatin receptor 5	protein_coding
SCD5	14.4247	15.211	33.1605	32.909	14.8179	33.0348	1.15665	5e-05	0.000499548	chr4:83550691-83719949	79966	stearoyl-CoA desaturase 5	protein_coding
EFNA2	1.24216	1.6125	3.2882	3.04258	1.42733	3.16539	1.14906	0.00015	0.00134566	chr19:1285871-1301430	1943	ephrin A2	protein_coding
PLEK2	13.4478	15.5365	32.1366	32.1317	14.4921	32.1342	1.14884	5e-05	0.000499548	chr14:67853700-67878884	26499	pleckstrin 2	protein_coding
NUDC	19.6773	22.0273	43.4676	48.7638	20.8523	46.1157	1.14505	5e-05	0.000499548	chr1:27216978-27273362	10726	nuclear distribution C, dynein complex regulator	protein_coding
OXNAD1	5.35234	5.86247	10.4363	14.3639	5.6074	12.4001	1.14495	0.0001	0.000938078	chr3:16306666-16555533	92106	oxidoreductase NAD binding domain containing 1	protein_coding
ZNF503	5.78519	5.96419	13.8814	12.0853	5.87469	12.9833	1.14407	5e-05	0.000499548	chr10:77003325-77171600	84858	zinc finger protein 503	protein_coding
PARP12	25.9115	25.5187	61.8456	51.8108	25.7151	56.8282	1.14399	5e-05	0.000499548	chr7:139723548-139762751	64761	poly(ADP-ribose) polymerase family member 12	protein_coding
MYOF	35.1213	39.8051	80.1525	85.242	37.4632	82.6973	1.14236	5e-05	0.000499548	chr10:95066185-95242091	26509	myoferlin	protein_coding
PPP3CA	13.4107	13.1763	30.0506	28.5304	13.2935	29.2905	1.13971	5e-05	0.000499548	chr4:101944565-102270040	5530	protein phosphatase 3 catalytic subunit alpha	protein_coding
GRIN2D	3.01673	3.68773	8.27789	6.48367	3.35223	7.38078	1.13865	5e-05	0.000499548	chr19:48896924-48948188	2906	glutamate ionotropic receptor NMDA type subunit 2D	protein_coding
HMGN3	10.6981	14.9952	30.58	25.9694	12.8466	28.2747	1.13812	5e-05	0.000499548	chr6:79910961-79946514	9324	high mobility group nucleosomal binding domain 3	protein_coding
HRH1	3.46288	3.38119	7.06267	7.9956	3.42203	7.52913	1.13763	0.00045	0.00351717	chr3:11178778-11305243	3269	histamine receptor H1	protein_coding
AFG1L	5.621	3.8028	12.1625	8.56156	4.7119	10.362	1.13692	0.00415	0.0224382	chr6:108616194-108879489	246269	AFG1 like ATPase	protein_coding
ESYT3	2.03827	2.06062	5.48272	3.53076	2.04944	4.50674	1.13685	0.00595	0.0299007	chr3:138153427-138200528	83850	extended synaptotagmin 3	protein_coding
NIPAL3	13.0119	14.0208	28.0487	31.3554	13.5164	29.7021	1.13586	5e-05	0.000499548	chr1:24634045-24799466	57185	NIPA like domain containing 3	protein_coding
LINC02280	6.36392	8.42124	13.7612	18.7207	7.39258	16.241	1.13549	5e-05	0.000592	chr14:105127456-105131895	101929634	long intergenic non-protein coding RNA 2280	lncRNA
PRADC1	4.87984	7.26667	14.2964	12.3778	6.07325	13.3371	1.1349	5e-05	0.000499548	chr2:73455137-73460367	84279	protease associated domain containing 1	protein_coding
FOXN3	20.9171	30.3956	45.8069	66.8582	25.6564	56.3325	1.13465	0.0187	0.0754492	chr14:89591214-90421121	1112	forkhead box N3	protein_coding
FOXO3	6.54124	7.03472	14.7834	14.9847	6.78798	14.8841	1.13272	5e-05	0.000499548	chr6:108881037-109005977	2309	forkhead box O3	protein_coding
ERICD	6.1259	6.89254	12.5706	15.961	6.50922	14.2658	1.132	0.00675	0.0329012	chr8:141646379-141648382	104355217	E2F1-regulated inhibitor of cell death	lncRNA
ZNF26	2.20893	3.12351	7.59198	4.08761	2.66622	5.8398	1.13112	0.0087	0.0409805	chr12:133562950-133613808	7574	zinc finger protein 26	protein_coding
NBL1	32.2089	36.2865	76.9146	72.8978	34.2477	74.9062	1.12908	5e-05	0.000499548	chr1:19665268-19984949	4681	NBL1, DAN family BMP antagonist	protein_coding
ZNF680	9.17226	7.71808	16.4875	20.4418	8.44517	18.4646	1.12857	0.00015	0.00134566	chr7:63980255-64023453	340252	zinc finger protein 680	protein_coding
CACNB2	2.3081	1.98045	5.09686	4.27619	2.14428	4.68652	1.12803	0.03315	0.116972	chr10:18429352-18948214	783	calcium voltage-gated channel auxiliary subunit beta 2	protein_coding
GPRC5A	59.8048	68.081	139.06	140.383	63.9429	139.722	1.1277	5e-05	0.000499548	chr12:13044492-13070871	9052	G protein-coupled receptor class C group 5 member A	protein_coding
FAM200B	12.838	12.6137	25.162	30.4479	12.7259	27.805	1.12758	0.0079	0.0377968	chr4:15606003-15739936	285550	family with sequence similarity 200 member B	protein_coding
PRKD3	14.0255	14.0706	27.9384	33.4481	14.0481	30.6932	1.12755	0.00015	0.00134566	chr2:37458773-37551976	23683	protein kinase D3	protein_coding
NOCT	20.8961	21.8656	47.0547	46.369	21.3808	46.7118	1.12747	5e-05	0.000499548	chr4:139936934-140098372	25819	nocturnin	protein_coding
GPER1	1.61133	1.81809	3.56425	3.9243	1.71471	3.74427	1.12673	0.0376	0.128689	chr7:1036621-1177896	2852	G protein-coupled estrogen receptor 1	protein_coding
ZNF845	2.61728	2.38857	5.09898	5.81908	2.50292	5.45903	1.12503	5e-05	0.000499548	chr19:53837001-53860159	91664	zinc finger protein 845	protein_coding
DAGLA	2.58934	3.03946	6.25971	6.01602	2.8144	6.13787	1.12491	0.0013	0.0085524	chr11:61447862-61560274	747	diacylglycerol lipase alpha	protein_coding
WASHC3	12.0851	11.9108	25.6828	26.6026	11.998	26.1427	1.12362	5e-05	0.000499548	chr12:102406617-102455927	51019	WASH complex subunit 3	protein_coding
FOXO4	2.01897	2.58403	6.70962	3.30045	2.3015	5.00504	1.12081	0.0124	0.05469	chrX:70315700-70323382	4303	forkhead box O4	protein_coding
FAM89A	11.1834	13.2028	26.0196	26.8735	12.1931	26.4466	1.11702	5e-05	0.000499548	chr1:231154703-231176000	375061	family with sequence similarity 89 member A	protein_coding
KLF6	36.3305	37.6803	76.4974	83.9625	37.0054	80.2299	1.11641	5e-05	0.000499548	chr10:3818187-3827473	1316	Kruppel like factor 6	protein_coding
SEMA3F	13.199	14.7054	31.9673	28.5233	13.9522	30.2453	1.11622	0.00555	0.0283093	chr3:49977439-50226508	6405	semaphorin 3F	protein_coding
ANKH	12.7385	10.0538	24.3606	25.0142	11.3962	24.6874	1.11523	0.0039	0.0213347	chr5:14704908-14871887	56172	ANKH inorganic pyrophosphate transport regulator	protein_coding
SMIM11B	4.45121	9.50644	15.9829	14.2495	6.97882	15.1162	1.11504	0.03535	0.122676	chr21:35747778-35796264	102723553	small integral membrane protein 11B	protein_coding
MANBA	17.3212	17.4191	37.2688	37.9248	17.3701	37.5968	1.114	5e-05	0.000499548	chr4:103551926-103682151	4126	mannosidase beta	protein_coding
ZNF487	3.14338	1.6805	5.27883	5.15997	2.41194	5.2194	1.11369	0.00585	0.0294904	chr10:43932288-43978629	642819	zinc finger protein 487	protein_coding
UBE2D3-AS1	15.4465	14.4563	32.0166	32.6847	14.9514	32.3506	1.11351	0.03265	0.10536	chr4:103749211-103765232	105377348	UBE2D3 antisense RNA 1	lncRNA
CEMIP	34.433	40.8378	82.2786	80.4251	37.6354	81.3519	1.11208	5e-05	0.000499548	chr15:81071683-81282169	57214	cell migration inducing hyaluronidase 1	protein_coding
ACAP3	26.5042	28.4494	69.2706	49.4823	27.4768	59.3764	1.11168	0.00035	0.00284641	chr1:1227769-1260067	116983	ArfGAP with coiled-coil, ankyrin repeat and PH domains 3	protein_coding
NXF1	18.4035	20.0511	44.4138	38.6837	19.2273	41.5487	1.11165	0.0002	0.00173517	chr11:62559594-62573774	10482	nuclear RNA export factor 1	protein_coding
STRIP2	3.94279	5.37236	10.5645	9.54645	4.65757	10.0555	1.11033	5e-05	0.000499548	chr7:129074272-129128240	57464	striatin interacting protein 2	protein_coding
EGLN1	26.0008	31.1582	60.0832	63.3001	28.5795	61.6916	1.11009	5e-05	0.000499548	chr1:231499496-232177018	54583	egl-9 family hypoxia inducible factor 1	protein_coding
OSR2	1.18489	2.23989	3.9646	3.42266	1.71239	3.69363	1.10903	0.02705	0.100381	chr8:99956630-99964332	116039	odd-skipped related transciption factor 2	protein_coding
RCAN3	9.86532	9.49485	20.4962	21.2587	9.68009	20.8775	1.10885	5e-05	0.000499548	chr1:24822743-24882515	11123	RCAN family member 3	protein_coding
CYSRT1	4.87621	3.44842	10.092	7.84261	4.16231	8.9673	1.10729	0.00085	0.00599617	chr9:140119086-140120767	375791	cysteine rich tail 1	protein_coding
TUBB2A	11.0528	14.0969	28.1642	25.8673	12.5749	27.0158	1.10326	5e-05	0.000499548	chr6:3118607-3157778	7280	tubulin beta 2A class IIa	protein_coding
PPP1R10	6.20149	6.22955	12.557	14.0873	6.21552	13.3221	1.09988	5e-05	0.000499548	chr6:30568189-30594172	5514	protein phosphatase 1 regulatory subunit 10	protein_coding
BTBD19	5.87896	6.76978	12.8745	14.2346	6.32437	13.5545	1.09978	5e-05	0.000499548	chr1:45274153-45281257	149478	BTB domain containing 19	protein_coding
FLT1	2.66991	3.05401	5.86161	6.39065	2.86196	6.12613	1.09797	5e-05	0.000499548	chr13:28874482-29069282	2321	fms related receptor tyrosine kinase 1	protein_coding
CLK4	12.5761	10.8531	25.3199	24.8159	11.7146	25.0679	1.09753	5e-05	0.000499548	chr5:178029664-178057616	57396	CDC like kinase 4	protein_coding
CLCN5	13.918	13.8331	28.197	31.018	13.8756	29.6075	1.09342	5e-05	0.000499548	chrX:49687205-49863892	1184	chloride voltage-gated channel 5	protein_coding
ZNF71	2.65846	2.52364	5.99572	5.03705	2.59105	5.51639	1.09019	0.00065	0.00480201	chr19:57106667-57352097	58491	zinc finger protein 71	protein_coding
NAAA	16.5177	14.2027	33.1661	32.1602	15.3602	32.6631	1.08847	0.01205	0.0534265	chr4:76834812-76928662	27163	N-acylethanolamine acid amidase	protein_coding
RELB	8.13313	8.46282	19.6775	15.5734	8.29797	17.6255	1.08683	5e-05	0.000499548	chr19:45504706-45541456	5971	RELB proto-oncogene, NF-kB subunit	protein_coding
PCDH7	7.22017	6.57209	14.7467	14.538	6.89613	14.6423	1.08629	5e-05	0.000499548	chr4:30720426-31148427	5099	protocadherin 7	protein_coding
LINC02021	6.05605	10.9415	20.8031	15.2556	8.49876	18.0293	1.08502	0.025	0.087152	chr3:129830511-129920179	105374104	long intergenic non-protein coding RNA 2021	lncRNA
GPR161	2.2781	1.79393	4.13914	4.48612	2.03602	4.31263	1.08282	0.0001	0.000938078	chr1:168048779-168106905	23432	G protein-coupled receptor 161	protein_coding
SKI	32.7873	35.2192	73.5191	70.4076	34.0032	71.9633	1.08159	5e-05	0.000499548	chr1:2159757-2241652	6497	SKI proto-oncogene	protein_coding
DNAJC16	15.7937	17.5741	33.8899	36.5832	16.6839	35.2365	1.07862	0.00095	0.00657297	chr1:15853307-15930121	23341	DnaJ heat shock protein family (Hsp40) member C16	protein_coding
LZTS3	2.52369	2.54866	5.52893	5.17945	2.53618	5.35419	1.07801	5e-05	0.000499548	chr20:3143262-3154195	9762	leucine zipper tumor suppressor family member 3	protein_coding
ECM1	3.40488	4.80865	8.01687	9.3196	4.10677	8.66824	1.07774	5e-05	0.000499548	chr1:150480537-150486265	1893	extracellular matrix protein 1	protein_coding
SLC26A6	17.366	16.6709	38.6596	33.151	17.0185	35.9053	1.0771	5e-05	0.000499548	chr3:48663155-48672926	65010	solute carrier family 26 member 6	protein_coding
FRMD4A	1.77913	1.62495	3.39006	3.78505	1.70204	3.58756	1.07574	0.0426	0.141498	chr10:13628938-14504141	55691	FERM domain containing 4A	protein_coding
AHRR	4.15837	4.44637	9.01203	9.11675	4.30237	9.06439	1.07508	0.0257	0.0963832	chr5:218355-438406	57491	aryl-hydrocarbon receptor repressor	protein_coding
ZNF101	7.6782	7.59928	16.2608	15.8758	7.63874	16.0683	1.07281	5e-05	0.000499548	chr19:19779604-19794318	94039	zinc finger protein 101	protein_coding
ZNF354A	8.54472	8.38917	16.4324	19.1715	8.46694	17.802	1.07212	5e-05	0.000499548	chr5:178121605-178157660	6940	zinc finger protein 354A	protein_coding
TNFRSF19	5.97636	7.95336	13.6771	15.5747	6.96486	14.6259	1.07036	5e-05	0.000499548	chr13:24144508-24250243	55504	TNF receptor superfamily member 19	protein_coding
ZNF440	11.3024	9.1486	20.7235	22.2228	10.2255	21.4732	1.07036	5e-05	0.000499548	chr19:11925087-11946031	126070	zinc finger protein 440	protein_coding
CCDC88A	26.1921	24.9756	49.752	57.6277	25.5839	53.6898	1.06941	5e-05	0.000499548	chr2:55509454-55647031	55704	coiled-coil domain containing 88A	protein_coding
DLC1	3.3423	5.17466	8.05053	9.7854	4.25848	8.91797	1.06638	0.0106	0.0480962	chr8:12940869-13462119	10395	DLC1 Rho GTPase activating protein	protein_coding
RINL	1.84608	1.61103	2.61377	4.6216	1.72856	3.61769	1.0655	0.00175	0.0109617	chr19:39358469-39368915	126432	Ras and Rab interactor like	protein_coding
SCML2	2.91607	2.80648	6.28632	5.68836	2.86127	5.98734	1.06526	5e-05	0.000499548	chrX:18257432-18372808	10389	Scm polycomb group protein like 2	protein_coding
SAV1	26.4418	28.0292	54.8624	59.0691	27.2355	56.9657	1.0646	5e-05	0.000499548	chr14:50885218-51135024	60485	salvador family WW domain containing protein 1	protein_coding
CDC14A	5.55953	4.66962	10.5423	10.8013	5.11458	10.6718	1.06112	5e-05	0.000499548	chr1:100810032-100985833	8556	cell division cycle 14A	protein_coding
TNFSF13	10.0399	12.4344	24.5032	22.3695	11.2371	23.4363	1.06047	0.0001	0.000938078	chr17:7452374-7464925	8741	TNF superfamily member 13	protein_coding
CCDC88B	4.93474	4.79819	11.2946	9.00257	4.86646	10.1486	1.06033	0.0004	0.00318845	chr11:64107675-64125006	283234	coiled-coil domain containing 88B	protein_coding
TIAM1	5.62673	6.6346	12.2539	13.3069	6.13066	12.7804	1.05981	0.0001	0.000938078	chr21:32490733-32932800	7074	TIAM Rac1 associated GEF 1	protein_coding
CEP135	5.57402	5.63663	10.3393	13.0157	5.60533	11.6775	1.05886	5e-05	0.000499548	chr4:56815036-56899527	9662	centrosomal protein 135	protein_coding
AQP3	5.90467	7.80116	13.972	14.5366	6.85291	14.2543	1.05661	5e-05	0.000499548	chr9:33441153-33447594	360	aquaporin 3 (Gill blood group)	protein_coding
WWTR1	10.4032	8.94236	22.1012	18.1099	9.67279	20.1055	1.05559	0.0079	0.0377968	chr3:149235021-149454501	25937	WW domain containing transcription regulator 1	protein_coding
MRPL33	22.4132	25.9487	42.5133	58.0029	24.181	50.2581	1.05548	0.00935	0.0433828	chr2:27994583-28561768	9553	mitochondrial ribosomal protein L33	protein_coding
MICAL1	15.0365	14.3644	33.639	27.4663	14.7004	30.5526	1.05544	0.00125	0.00830075	chr6:109765264-109804422	64780	microtubule associated monooxygenase, calponin and LIM domain containing 1	protein_coding
DOK7	2.86334	3.98643	8.00448	6.22863	3.42489	7.11655	1.05512	5e-05	0.000499548	chr4:3465032-3503200	285489	docking protein 7	protein_coding
LIX1L	7.78357	7.82877	15.6245	16.7534	7.80617	16.1889	1.05232	0.00115	0.00774146	chr1:145456235-145523730	128077	limb and CNS expressed 1 like	protein_coding
CLIC5	11.9397	12.6857	24.8822	26.181	12.3127	25.5316	1.05214	5e-05	0.000499548	chr6:45848563-46048085	53405	chloride intracellular channel 5	protein_coding
SOWAHB	4.18328	4.71023	8.80259	9.62823	4.44675	9.21541	1.0513	5e-05	0.000499548	chr4:77815304-77819297	345079	sosondowah ankyrin repeat domain family member B	protein_coding
EIF5A2	16.4492	18.3788	36.1907	35.9091	17.414	36.0499	1.04975	0.00015	0.00134566	chr3:170606206-170626433	56648	eukaryotic translation initiation factor 5A2	protein_coding
ZBED6CL	7.90218	10.9292	20.0011	18.9422	9.41567	19.4717	1.04824	0.02875	0.105252	chr7:149941004-150040435	113763	ZBED6 C-terminal like	protein_coding
PARD3B	6.16086	6.19353	11.6701	13.8675	6.1772	12.7688	1.0476	0.00015	0.00134566	chr2:205410197-206484886	117583	par-3 family cell polarity regulator beta	protein_coding
FAM89B	11.8226	16.4201	28.2588	30.0639	14.1214	29.1613	1.04618	5e-05	0.000499548	chr11:65337930-65341669	23625	family with sequence similarity 89 member B	protein_coding
ZNF443	4.18303	4.01704	7.71185	9.21874	4.10003	8.4653	1.04592	0.01725	0.0708944	chr19:12490002-12750912	10224	zinc finger protein 443	protein_coding
TRIM59	11.1281	9.29303	20.2247	21.9193	10.2106	21.072	1.04526	0.02375	0.0906286	chr3:159943208-160203561	286827	tripartite motif containing 59	protein_coding
ZNF714	5.42958	6.92854	12.0051	13.4934	6.17906	12.7492	1.04495	0.0001	0.000938078	chr19:21264964-21308073	148206	zinc finger protein 714	protein_coding
SYT8	10.2166	11.0592	21.4308	22.4553	10.6379	21.9431	1.04455	0.0001	0.000938078	chr11:1849536-1858751	90019	synaptotagmin 8	protein_coding
MIR762HG	9.74558	20.3086	34.7285	27.257	15.0271	30.9927	1.04436	0.0044	0.0242409	chr16:30886542-30906541	101928736	MIR762 host gene	lncRNA
BIK	9.44884	14.3276	25.7429	23.2431	11.8882	24.493	1.04284	5e-05	0.000499548	chr22:43506755-43525718	638	BCL2 interacting killer	protein_coding
ZNF280A	3.01908	2.71389	6.00145	5.79999	2.86649	5.90072	1.04161	5e-05	0.000499548	chr22:22868059-22874613	129025	zinc finger protein 280A	protein_coding
PYGL	20.9475	21.8675	43.022	45.1101	21.4075	44.066	1.04155	5e-05	0.000499548	chr14:51314839-51411201	5836	glycogen phosphorylase L	protein_coding
SPOCD1	1.83582	1.33151	3.28216	3.2351	1.58367	3.25863	1.041	0.00175	0.0109617	chr1:32254730-32281652	90853	SPOC domain containing 1	protein_coding
HLTF	24.374	23.8664	45.3158	53.8723	24.1202	49.5941	1.03993	5e-05	0.000499548	chr3:148709194-148820610	6596	helicase like transcription factor	protein_coding
SH3D21	6.23342	6.25716	12.183	13.4749	6.24529	12.8289	1.03856	0.0002	0.00173517	chr1:36771968-36794941	79729	SH3 domain containing 21	protein_coding
PTP4A1	60.2916	68.4358	127.926	136.454	64.3637	132.19	1.03829	5e-05	0.000499548	chr6:64231650-64293493	7803	protein tyrosine phosphatase 4A1	protein_coding
SLC7A6	29.7923	34.2695	66.2451	65.3102	32.0309	65.7776	1.03813	0.0016	0.0101554	chr16:68298418-68344849	9057	solute carrier family 7 member 6	protein_coding
AHNAK2	29.3796	31.3986	60.7406	64.0513	30.3891	62.3959	1.0379	5e-05	0.000499548	chr14:105391049-105444711	113146	AHNAK nucleoprotein 2	protein_coding
HERC3	2.80378	3.78244	7.01454	6.50553	3.29311	6.76003	1.03758	0.00125	0.00830075	chr4:89444960-89629692	8916	HECT and RLD domain containing E3 ubiquitin protein ligase 3	protein_coding
LINC00920	25.6091	16.0733	46.7046	38.8598	20.8412	42.7822	1.03757	0.00025	0.00240118	chr16:66442426-66446038	100505865	long intergenic non-protein coding RNA 920	lncRNA
RBM26-AS1	56.5027	42.3181	111.334	91.0698	49.4104	101.202	1.03435	0.00015	0.00156038	chr13:79980427-80001452	100505538	RBM26 antisense RNA 1	lncRNA
SETD1A	6.72984	7.14559	15.6299	12.7844	6.93772	14.2072	1.03408	0.00045	0.00351717	chr16:30969074-31000468	9739	SET domain containing 1A, histone lysine methyltransferase	protein_coding
DDB2	18.3695	23.202	44.3802	40.7221	20.7857	42.5512	1.03361	5e-05	0.000499548	chr11:47236015-47260768	1643	damage specific DNA binding protein 2	protein_coding
SYTL4	4.63433	3.84877	7.92481	9.43056	4.24155	8.67768	1.03272	5e-05	0.000499548	chrX:99899191-99987110	94121	synaptotagmin like 4	protein_coding
SLC12A6	12.0681	11.0426	21.4113	25.8676	11.5554	23.6394	1.03263	0.00025	0.00211596	chr15:34517213-34630261	9990	solute carrier family 12 member 6	protein_coding
MUC3A	5.38663	4.3422	9.88968	9.99119	4.86442	9.94043	1.03104	0.0001	0.000938078	chr7:100547186-100611410	4584	mucin 3A, cell surface associated	protein_coding
ACSL5	19.6434	21.2453	41.1084	42.278	20.4444	41.6932	1.02811	0.001	0.00687048	chr10:114133873-114581597	51703	acyl-CoA synthetase long chain family member 5	protein_coding
SLC6A8	18.3551	21.2227	43.4008	37.308	19.7889	40.3544	1.02804	0.0001	0.000938078	chrX:152935187-152962043	6535	solute carrier family 6 member 8	protein_coding
EID1	35.029	41.9433	77.1224	79.8025	38.4861	78.4624	1.02766	5e-05	0.000499548	chr15:49115937-49256116	23741	EP300 interacting inhibitor of differentiation 1	protein_coding
CHIC2	8.9473	8.95328	17.4761	19.0112	8.95029	18.2437	1.02739	0.017	0.0700462	chr4:54243807-55164412	26511	cysteine rich hydrophobic domain 2	protein_coding
GPR3	4.95461	4.15343	8.90104	9.65744	4.55402	9.27924	1.02687	5e-05	0.000499548	chr1:27719125-27722318	2827	G protein-coupled receptor 3	protein_coding
DUSP6	56.9965	68.2504	130.533	124.619	62.6235	127.576	1.02658	5e-05	0.000499548	chr12:89741011-89747048	1848	dual specificity phosphatase 6	protein_coding
SERPINA1	6.46421	9.6113	15.5117	17.1627	8.03775	16.3372	1.0233	5e-05	0.000499548	chr14:94843083-94857030	5265	serpin family A member 1	protein_coding
TGFA	28.6007	32.1273	62.402	60.8415	30.364	61.6218	1.02108	5e-05	0.000499548	chr2:70674415-70781325	7039	transforming growth factor alpha	protein_coding
TENT5B	9.58763	10.1417	20.816	19.1863	9.86469	20.0011	1.01974	5e-05	0.000499548	chr1:27331510-27339341	115572	terminal nucleotidyltransferase 5B	protein_coding
CHMP5	32.1731	37.4125	68.2246	72.766	34.7928	70.4953	1.01874	5e-05	0.000499548	chr9:33264876-33282068	51510	charged multivesicular body protein 5	protein_coding
LINC02323	6.47784	11.1605	21.573	14.164	8.81916	17.8685	1.0187	0.01625	0.0643674	chr14:103011590-103022163	105370681	long intergenic non-protein coding RNA 2323	lncRNA
CCDC40	3.00675	3.27793	6.28423	6.44031	3.14234	6.36227	1.0177	0.00065	0.00480201	chr17:78010430-78074412	55036	coiled-coil domain containing 40	protein_coding
LINC00857	54.7914	34.8835	101.315	80.2164	44.8375	90.7659	1.01745	0.0001	0.00110748	chr10:81967127-81979413	439990	long intergenic non-protein coding RNA 857	lncRNA
AHNAK	94.0383	101.797	192.052	204.366	97.9176	198.209	1.01738	5e-05	0.000499548	chr11:62201013-62323707	79026	AHNAK nucleoprotein	protein_coding
HPGD	19.654	20.6542	39.5089	42.0327	20.1541	40.7708	1.01646	5e-05	0.000499548	chr4:175411325-175462198	3248	15-hydroxyprostaglandin dehydrogenase	protein_coding
FOXA1	25.0875	26.5153	50.5855	53.7914	25.8014	52.1884	1.01628	5e-05	0.000499548	chr14:38058756-38672128	3169	forkhead box A1	protein_coding
TCEAL3	1.40973	2.93798	4.22713	4.56339	2.17385	4.39526	1.01569	0.00905	0.0422796	chrX:102862378-102885881	85012	transcription elongation factor A like 3	protein_coding
GDA	35.962	36.854	72.1092	74.9152	36.408	73.5122	1.01373	5e-05	0.000499548	chr9:74729510-74872109	9615	guanine deaminase	protein_coding
TLCD5	8.61722	8.46113	16.2944	18.112	8.53918	17.2032	1.01051	5e-05	0.000499548	chr11:120196004-120204395	219902	TLC domain containing 5	protein_coding
TMEM50A	42.0936	46.1248	90.5534	87.1001	44.1092	88.8267	1.00992	5e-05	0.000499548	chr1:25664807-25756683	23585	transmembrane protein 50A	protein_coding
POGLUT3	26.8557	28.5383	55.4846	56.0327	27.697	55.7586	1.00947	5e-05	0.000499548	chr11:108342838-108369111	143888	protein O-glucosyltransferase 3	protein_coding
DCUN1D3	9.00548	8.35742	16.56	18.3919	8.68145	17.476	1.00937	0.0044	0.0235164	chr16:20621564-20936328	123879	defective in cullin neddylation 1 domain containing 3	protein_coding
RNF208	5.74314	5.36794	10.6611	11.6918	5.55554	11.1765	1.00847	0.0002	0.00173517	chr9:140114698-140116033	727800	ring finger protein 208	protein_coding
ZNF703	116.25	125.629	252.219	233.989	120.939	243.104	1.00729	5e-05	0.000499548	chr8:37553299-37557537	80139	zinc finger protein 703	protein_coding
MUC13	21.9063	22.7506	43.6941	45.9285	22.3285	44.8113	1.00498	5e-05	0.000499548	chr3:124624288-124672663	56667	mucin 13, cell surface associated	protein_coding
KIAA1586	6.86706	6.4165	11.6597	14.9835	6.64178	13.3216	1.00413	5e-05	0.000499548	chr6:56911329-56920037	57691	KIAA1586	protein_coding
CDC42EP3	14.0488	13.6989	25.251	30.3122	13.8738	27.7816	1.00176	5e-05	0.000499548	chr2:37789628-37965611	10602	CDC42 effector protein 3	protein_coding
ZNF20	3.01857	3.81458	6.66687	6.96661	3.41658	6.81674	0.996529	0.0097	0.0447365	chr19:12098431-12267549	7568	zinc finger protein 20	protein_coding
PAQR7	12.8634	13.5552	25.9691	26.7329	13.2093	26.351	0.996302	5e-05	0.000499548	chr1:26186103-26202199	164091	progestin and adipoQ receptor family member 7	protein_coding
DPY30	31.5646	31.8719	64.0451	62.4827	31.7183	63.2639	0.996068	5e-05	0.000499548	chr2:32090128-32264874	84661	dpy-30 histone methyltransferase complex regulatory subunit	protein_coding
MAD2L2	25.8034	36.4364	65.6955	58.435	31.1199	62.0652	0.99595	5e-05	0.000499548	chr1:11734536-11751707	10459	mitotic arrest deficient 2 like 2	protein_coding
C2CD2L	4.69045	4.19744	8.28249	9.43804	4.44394	8.86026	0.995509	0.0014	0.00907841	chr11:118966734-118989254	9854	C2CD2 like	protein_coding
CRIM1	33.8229	34.7452	66.9617	69.561	34.284	68.2614	0.993532	0.0001	0.000938078	chr2:36582920-36873230	51232	cysteine rich transmembrane BMP regulator 1	protein_coding
UBIAD1	12.5071	14.7536	26.3096	27.9268	13.6303	27.1182	0.992441	5e-05	0.000499548	chr1:11333254-11356106	29914	UbiA prenyltransferase domain containing 1	protein_coding
FRMD5	9.95964	11.3096	19.5649	22.7354	10.6346	21.1501	0.991895	5e-05	0.000499548	chr15:44162958-44487469	84978	FERM domain containing 5	protein_coding
CACHD1	2.59221	2.98221	5.18854	5.89627	2.78721	5.54241	0.991691	5e-05	0.000499548	chr1:64935811-65158741	57685	cache domain containing 1	protein_coding
C3orf52	20.5594	20.4254	39.8491	41.5991	20.4924	40.7241	0.990795	5e-05	0.000499548	chr3:111805181-111852117	79669	chromosome 3 open reading frame 52	protein_coding
NEK7	19.793	22.7262	39.8859	44.5798	21.2596	42.2329	0.990253	5e-05	0.000499548	chr1:198126123-198291550	140609	NIMA related kinase 7	protein_coding
RHBDL1	4.29326	4.28504	8.90138	8.12851	4.28915	8.51494	0.989306	5e-05	0.000499548	chr16:725670-728268	9028	rhomboid like 1	protein_coding
DDX54	10.7979	9.07104	22.147	17.2903	9.93448	19.7187	0.989045	0.00755	0.0363983	chr12:113587528-113623284	79039	DEAD-box helicase 54	protein_coding
TMEM14A	13.1253	20.811	35.8933	31.4465	16.9681	33.6699	0.988634	5e-05	0.000499548	chr6:52535910-52551386	28978	transmembrane protein 14A	protein_coding
BDH2	4.9314	4.8934	9.20721	10.2663	4.9124	9.73678	0.987017	0.00365	0.0202175	chr4:103941024-104021027	56898	3-hydroxybutyrate dehydrogenase 2	protein_coding
RCL1	8.4147	8.13631	15.1959	17.5971	8.27551	16.3965	0.98647	5e-05	0.000499548	chr9:4792943-4885917	10171	RNA terminal phosphate cyclase like 1	protein_coding
TMEM139	19.5202	20.3895	40.7151	38.2343	19.9548	39.4747	0.98419	0.00205	0.0125039	chr7:142941185-142985141	135932	transmembrane protein 139	protein_coding
VASN	3.82045	4.39684	8.40219	7.83947	4.10864	8.12083	0.982965	0.024	0.0913655	chr16:4364761-4475706	114990	vasorin	protein_coding
MIB2	43.2123	49.3721	100.575	82.2397	46.2922	91.4075	0.981542	5e-05	0.000499548	chr1:1549137-1565985	142678	MIB E3 ubiquitin protein ligase 2	protein_coding
PLK3	16.0211	16.5124	34.6125	29.623	16.2668	32.1177	0.981442	5e-05	0.000499548	chr1:45266048-45273023	1263	polo like kinase 3	protein_coding
SLC9A5	1.70146	2.27779	4.57706	3.27516	1.98962	3.92611	0.980605	0.047	0.152388	chr16:67263289-67306094	6553	solute carrier family 9 member A5	protein_coding
GRN	127.295	148.733	286.62	258.032	138.014	272.326	0.980521	5e-05	0.000499548	chr17:42422613-42430474	2896	granulin precursor	protein_coding
HRAT92	6.69118	13.9297	22.2353	18.4459	10.3104	20.3406	0.980254	0.00325	0.0194165	chr7:560027-564875	441307	heart tissue-associated transcript 92	lncRNA
TSPYL4	7.02216	7.47606	14.9443	13.617	7.24911	14.2807	0.978189	5e-05	0.000499548	chr6:116571126-116575238	23270	TSPY like 4	protein_coding
ZNF44	4.94625	5.02957	9.62228	10.0291	4.98791	9.82569	0.978123	0.0008	0.00570727	chr19:12305829-12405698	51710	zinc finger protein 44	protein_coding
RENBP	4.69693	3.5964	9.35508	6.98106	4.14667	8.16807	0.978042	0.01605	0.0669913	chrX:153200721-153210139	5973	renin binding protein	protein_coding
ZNF320	19.247	13.6778	31.449	33.38	16.4624	32.4145	0.977465	0.00415	0.0224382	chr19:53364103-53400946	162967	zinc finger protein 320	protein_coding
DUSP4	27.0606	29.1851	54.2182	56.4969	28.1229	55.3575	0.977037	5e-05	0.000499548	chr8:29190580-29208201	1846	dual specificity phosphatase 4	protein_coding
HEPH	5.61969	5.94642	11.2487	11.4818	5.78305	11.3653	0.974729	5e-05	0.000499548	chrX:65382512-65488709	9843	hephaestin	protein_coding
IFRD1	24.5972	23.9514	45.8614	49.5493	24.2743	47.7054	0.974721	5e-05	0.000499548	chr7:112062941-112131117	3475	interferon related developmental regulator 1	protein_coding
RECQL	17.4534	18.7441	32.872	38.2189	18.0988	35.5455	0.973776	5e-05	0.000499548	chr12:21590548-21654603	5965	RecQ like helicase	protein_coding
VAMP8	32.968	33.2624	66.0124	63.9821	33.1152	64.9972	0.972885	5e-05	0.000499548	chr2:85788684-85809154	8673	vesicle associated membrane protein 8	protein_coding
KCNK1	15.914	17.74	31.853	34.0642	16.827	32.9586	0.969875	5e-05	0.000499548	chr1:233749851-233808260	3775	potassium two pore domain channel subfamily K member 1	protein_coding
LYPLA2	49.134	46.8911	104.717	83.2992	48.0126	94.0079	0.969369	5e-05	0.000499548	chr1:24117634-24122029	11313	lysophospholipase 2	protein_coding
B4GALT6	15.3835	15.3134	28.9055	31.1639	15.3484	30.0347	0.96854	5e-05	0.000499548	chr18:29202208-29266786	9331	beta-1,4-galactosyltransferase 6	protein_coding
ARHGAP42	6.07787	5.34896	9.30085	13.0517	5.71342	11.1763	0.968014	0.0033	0.0186891	chr11:100554892-100864672	143872	Rho GTPase activating protein 42	protein_coding
KIAA1549	4.19094	4.28493	8.06556	8.50614	4.23793	8.28585	0.967288	5e-05	0.000499548	chr7:138391038-138666135	57670	KIAA1549	protein_coding
EPG5	13.0786	11.074	20.5135	26.655	12.0763	23.5843	0.965643	0.00045	0.00351717	chr18:43427573-43547295	57724	ectopic P-granules autophagy protein 5 homolog	protein_coding
F10	2.24568	1.88208	3.99785	4.05567	2.06388	4.02676	0.964261	0.0071	0.0345589	chr13:113777112-113808316	2159	coagulation factor X	protein_coding
GAB2	5.5242	5.86501	11.1718	11.0392	5.6946	11.1055	0.963606	0.00075	0.00541398	chr11:77926338-78285919	9846	GRB2 associated binding protein 2	protein_coding
TCP11L2	4.90998	5.58252	10.9232	9.52229	5.24625	10.2228	0.962426	0.04325	0.143172	chr12:106631658-106740781	255394	t-complex 11 like 2	protein_coding
PLCG1-AS1	3.36257	6.61491	9.83618	9.60059	4.98874	9.71839	0.962041	0.0261	0.089643	chr20:39726658-39766643	101927117	PLCG1 antisense RNA 1	lncRNA
ZNF699	4.24804	3.46536	8.0753	6.94161	3.8567	7.50845	0.961148	0.0225	0.0870624	chr19:9401815-9420514	374879	zinc finger protein 699	protein_coding
SPINDOC	10.6402	10.6637	21.4885	19.985	10.6519	20.7367	0.961072	5e-05	0.000499548	chr11:63580927-63595188	144097	spindlin interactor and repressor of chromatin binding	protein_coding
DUSP1	7.32692	6.4965	13.5696	13.3272	6.91171	13.4484	0.960317	5e-05	0.000499548	chr5:172182459-172209337	1843	dual specificity phosphatase 1	protein_coding
IL17RD	3.7897	3.99364	6.82319	8.31687	3.89167	7.57003	0.959908	0.01935	0.0775757	chr3:57124009-57204334	54756	interleukin 17 receptor D	protein_coding
TBC1D10A	6.70936	7.95363	15.8667	12.6261	7.33149	14.2464	0.958422	5e-05	0.000499548	chr22:30681105-30722936	83874	TBC1 domain family member 10A	protein_coding
SVIL	10.0203	11.1594	18.1375	22.9926	10.5898	20.5651	0.957517	0.0007	0.00510942	chr10:29698330-30025888	6840	supervillin	protein_coding
ACVR2B-AS1	5.17366	6.7043	13.9585	9.07433	5.93898	11.5164	0.955407	0.01095	0.0476011	chr3:38492517-38496311	100128640	ACVR2B antisense RNA 1	lncRNA
MGAT5	29.2345	26.3254	51.6642	56.0064	27.78	53.8353	0.954508	0.00345	0.0193709	chr2:134877553-135212192	4249	alpha-1,6-mannosylglycoprotein 6-beta-N-acetylglucosaminyltransferase	protein_coding
CDK11A	8.24307	10.654	19.8032	16.811	9.44856	18.3071	0.954235	0.03165	0.112965	chr1:1633817-1677431	728642	cyclin dependent kinase 11A	protein_coding
MAN2B2	6.48551	7.59188	14.7414	12.5261	7.03869	13.6337	0.953801	5e-05	0.000499548	chr4:6576915-6625089	23324	mannosidase alpha class 2B member 2	protein_coding
ZNF799	3.37231	3.22341	5.97456	6.78214	3.29786	6.37835	0.951653	0.0412	0.138042	chr19:12490002-12750912	90576	zinc finger protein 799	protein_coding
PNMA1	24.0523	23.164	45.3269	45.9922	23.6081	45.6595	0.951632	5e-05	0.000499548	chr14:74178485-74181087	9240	PNMA family member 1	protein_coding
GCC2	13.8652	14.5613	24.0723	30.8879	14.2133	27.4801	0.951148	0.0018	0.0112192	chr2:109065646-109150652	9648	GRIP and coiled-coil domain containing 2	protein_coding
KLHL17	16.2194	19.2408	39.1181	29.4129	17.7301	34.2655	0.950553	0.0007	0.00510942	chr1:895963-901099	339451	kelch like family member 17	protein_coding
MXRA8	6.39502	4.26926	9.79655	10.8063	5.33214	10.3014	0.950061	0.0495	0.157942	chr1:1288068-1297157	54587	matrix remodeling associated 8	protein_coding
BMP4	145.397	143.828	293.727	264.904	144.613	279.315	0.949702	5e-05	0.000499548	chr14:54416453-54428952	652	bone morphogenetic protein 4	protein_coding
GLS2	7.15387	7.34301	13.2791	14.7098	7.24844	13.9944	0.949112	0.004	0.0217336	chr12:56843285-56882198	27165	glutaminase 2	protein_coding
SH2D2A	4.57661	5.36569	9.49796	9.67424	4.97115	9.5861	0.947365	0.00085	0.00599617	chr1:156776034-156851642	9047	SH2 domain containing 2A	protein_coding
EGFR	27.1781	26.9978	52.4648	51.9905	27.088	52.2276	0.947161	5e-05	0.000499548	chr7:55086709-55279321	1956	epidermal growth factor receptor	protein_coding
TSPAN6	10.0683	10.5269	17.9843	21.7039	10.2976	19.8441	0.946401	5e-05	0.000499548	chrX:99882104-99894988	7105	tetraspanin 6	protein_coding
TPRG1L	24.7608	29.3139	54.0443	50.1374	27.0373	52.0909	0.946077	5e-05	0.000499548	chr1:3541578-3546691	127262	tumor protein p63 regulated 1 like	protein_coding
AGRN	212.441	215.461	456.573	367.696	213.951	412.134	0.945836	5e-05	0.000499548	chr1:955499-991498	375790	agrin	protein_coding
BAD	23.1326	31.6735	52.0284	53.5342	27.4031	52.7813	0.94569	0.0002	0.00173517	chr11:64037301-64056972	572	BCL2 associated agonist of cell death	protein_coding
PRRG1	8.70925	7.65982	14.7443	16.7586	8.18454	15.7515	0.944515	0.00165	0.010424	chrX:37208561-38548174	5638	proline rich and Gla domain 1	protein_coding
C4BPB	33.2627	35.2359	68.2913	63.5229	34.2493	65.9071	0.944358	5e-05	0.000499548	chr1:207262204-207273338	725	complement component 4 binding protein beta	protein_coding
SYF2	6.0268	7.98395	13.6127	13.3393	7.00537	13.476	0.943859	5e-05	0.000499548	chr1:25548766-25558993	25949	SYF2 pre-mRNA splicing factor	protein_coding
COX17	15.2636	12.4791	23.8126	29.5422	13.8713	26.6774	0.943513	0.00115	0.00774146	chr3:119355303-119396301	10063	cytochrome c oxidase copper chaperone COX17	protein_coding
TNFRSF1B	14.5764	17.4289	30.4139	31.1144	16.0026	30.7641	0.94294	5e-05	0.000499548	chr1:12227047-12269285	7133	TNF receptor superfamily member 1B	protein_coding
OSBPL3	12.2261	13.6894	23.4325	26.3827	12.9578	24.9076	0.942767	5e-05	0.000499548	chr7:24836158-25021253	26031	oxysterol binding protein like 3	protein_coding
CCN2	43.6484	47.569	87.1467	88.1594	45.6087	87.6531	0.942496	5e-05	0.000499548	chr6:132269315-132398533	1490	cellular communication network factor 2	protein_coding
PLEKHG5	26.9133	26.6011	51.4951	51.3176	26.7572	51.4064	0.942018	5e-05	0.000499548	chr1:6527181-6580134	57449	pleckstrin homology and RhoGEF domain containing G5	protein_coding
PCMTD1	18.1976	15.1298	29.8189	34.1951	16.6637	32.007	0.941678	0.0001	0.000938078	chr8:52730134-52811746	115294	protein-L-isoaspartate (D-aspartate) O-methyltransferase domain containing 1	protein_coding
FAM229A	3.92126	4.28508	8.74316	7.01247	4.10317	7.87782	0.941056	0.0011	0.00745889	chr1:32817121-32829913	100128071	family with sequence similarity 229 member A	protein_coding
ZNF83	19.7989	18.4626	35.8325	37.6183	19.1308	36.7254	0.940881	0.0056	0.028515	chr19:53091757-53193786	55769	zinc finger protein 83	protein_coding
CENPE	5.1664	3.20599	7.43982	8.61772	4.1862	8.02877	0.939539	0.0335	0.117783	chr4:104026505-104119602	1062	centromere protein E	protein_coding
TRIM58	4.31944	4.56863	8.5882	8.44092	4.44403	8.51456	0.938062	5e-05	0.000499548	chr1:248020488-248043440	25893	tripartite motif containing 58	protein_coding
CTNNBIP1	8.8048	8.98784	17.5531	16.5309	8.89632	17.042	0.937814	5e-05	0.000499548	chr1:9908333-9970394	56998	catenin beta interacting protein 1	protein_coding
FAM214B	6.2195	6.70503	11.8149	12.9281	6.46226	12.3715	0.936911	5e-05	0.000499548	chr9:35104108-35116338	80256	family with sequence similarity 214 member B	protein_coding
ELOA	14.936	17.3997	29.6593	32.1882	16.1679	30.9237	0.935585	5e-05	0.000499548	chr1:24032290-24104786	6924	elongin A	protein_coding
MORC2	12.1188	12.7218	22.8246	24.6606	12.4203	23.7426	0.934776	0.0002	0.00173517	chr22:31318294-31364760	22880	MORC family CW-type zinc finger 2	protein_coding
NAT1	3.55589	4.07282	8.4639	6.11064	3.81436	7.28727	0.933939	5e-05	0.000499548	chr8:18027985-18081198	9	N-acetyltransferase 1	protein_coding
BBS7	9.14548	8.70438	16.8937	17.1821	8.92493	17.0379	0.932836	5e-05	0.000499548	chr4:122745483-122791642	55212	Bardet-Biedl syndrome 7	protein_coding
C21orf91	9.95052	10.2083	19.0486	19.4111	10.0794	19.2299	0.931937	5e-05	0.000499548	chr21:19135631-19191703	54149	chromosome 21 open reading frame 91	protein_coding
ZNF708	3.15485	4.43015	7.48006	6.98123	3.7925	7.23064	0.930974	0.0028	0.0162641	chr19:21473961-21512227	7562	zinc finger protein 708	protein_coding
SERTAD1	5.55661	5.80375	10.8395	10.8077	5.68018	10.8236	0.930167	5e-05	0.000499548	chr19:40927495-40931899	29950	SERTA domain containing 1	protein_coding
CDCP1	53.0328	51.4946	100.046	98.9313	52.2637	99.4885	0.928721	5e-05	0.000499548	chr3:45123768-45187914	64866	CUB domain containing protein 1	protein_coding
RABGAP1L	11.934	10.908	19.6319	23.8044	11.421	21.7181	0.927216	5e-05	0.000499548	chr1:174079405-174964445	9910	RAB GTPase activating protein 1 like	protein_coding
ZNF567	3.67003	3.25552	7.3696	5.7984	3.46277	6.584	0.927037	0.00755	0.0363983	chr19:37178513-37263727	163081	zinc finger protein 567	protein_coding
SMIM10L1	6.45496	6.79868	11.6981	13.4989	6.62682	12.5985	0.926865	0.0007	0.00510942	chr12:10977558-11328615	100129361	small integral membrane protein 10 like 1	protein_coding
JUND	72.5358	84.5357	165.673	132.747	78.5357	149.21	0.925922	0.0001	0.000938078	chr19:18390503-18392432	3727	JunD proto-oncogene, AP-1 transcription factor subunit	protein_coding
ZSCAN16-AS1	32.8758	20.6086	53.8283	47.7087	26.7422	50.7685	0.924818	0.0107	0.046764	chr6:27982899-28107456	100129195	ZSCAN16 antisense RNA 1	lncRNA
BTG2	8.27475	9.64793	17.0339	16.9793	8.96134	17.0066	0.924309	5e-05	0.000499548	chr1:203274618-203278730	7832	BTG anti-proliferation factor 2	protein_coding
ZNF273	2.37514	2.81769	5.09227	4.75968	2.59641	4.92598	0.923891	0.0001	0.000938078	chr7:64330549-64391344	10793	zinc finger protein 273	protein_coding
GABPB1-IT1	43.9886	54.8732	94.3105	93.0964	49.4309	93.7035	0.922688	5e-05	0.000592	chr15:50641132-50647058	55056	GABPB1 intronic transcript	lncRNA
FAIM	9.66046	8.14455	15.9319	17.8107	8.9025	16.8713	0.922288	0.00305	0.0174749	chr3:138327447-138352218	55179	Fas apoptotic inhibitory molecule	protein_coding
OAZ2	16.8739	16.0608	29.4416	32.9028	16.4674	31.1722	0.92065	5e-05	0.000499548	chr15:64979771-65011801	4947	ornithine decarboxylase antizyme 2	protein_coding
EID2	7.39001	10.3155	17.0331	16.4043	8.85273	16.7187	0.917268	5e-05	0.000499548	chr19:40029346-40030801	163126	EP300 interacting inhibitor of differentiation 2	protein_coding
EPPK1	18.4886	21.7273	40.4423	35.4487	20.1079	37.9455	0.916165	5e-05	0.000499548	chr8:144939496-144952635	83481	epiplakin 1	protein_coding
PAM	22.2059	26.0807	44.2864	46.8098	24.1433	45.5481	0.915769	0.0006	0.00450229	chr5:102089684-102365434	5066	peptidylglycine alpha-amidating monooxygenase	protein_coding
MTRF1L	6.86587	7.53504	13.2229	13.9338	7.20046	13.5783	0.915147	0.0001	0.000938078	chr6:153291653-153323844	54516	mitochondrial translation release factor 1 like	protein_coding
MPC2	7.53668	9.07036	14.5989	16.6953	8.30352	15.6471	0.914104	0.00135	0.00880591	chr1:167885912-168045081	25874	mitochondrial pyruvate carrier 2	protein_coding
DRAIC	14.1166	8.1356	23.2385	18.6704	11.1261	20.9545	0.913313	0.0023	0.0150984	chr15:69755259-70135459	145837	downregulated RNA in cancer, inhibitor of cell invasion and migration	lncRNA
ICAM5	5.71236	3.13841	9.25166	7.39178	4.42538	8.32172	0.911079	0.025	0.0942784	chr19:10400627-10407454	7087	intercellular adhesion molecule 5	protein_coding
ACVR2A	7.69558	7.136	13.4159	14.4271	7.41579	13.9215	0.908646	0.0042	0.0226462	chr2:148602085-149274540	92	activin A receptor type 2A	protein_coding
DNAH10OS	6.79876	7.3111	15.4602	11.0208	7.05493	13.2405	0.908252	0.0002	0.00199755	chr12:124410007-124419531	642797	dynein axonemal heavy chain 10 opposite strand	lncRNA
ZNF875	10.3824	8.54976	16.0082	19.5194	9.4661	17.7638	0.908099	0.0016	0.0101554	chr19:37803738-37860267	284459	zinc finger protein 875	protein_coding
BECN1	27.822	33.8514	53.6644	62.0218	30.8367	57.8431	0.907495	0.00255	0.0150044	chr17:40950817-40995777	8678	beclin 1	protein_coding
DNAJB2	14.789	17.0338	27.8238	31.8209	15.9114	29.8223	0.90633	5e-05	0.000499548	chr2:220144063-220151620	3300	DnaJ heat shock protein family (Hsp40) member B2	protein_coding
TUBB6	54.3682	50.6532	102.096	94.6164	52.5107	98.356	0.905402	0.0011	0.00745889	chr18:12307667-12377226	84617	tubulin beta 6 class V	protein_coding
WBP1L	15.0062	17.2348	29.7115	30.6521	16.1205	30.1818	0.904786	5e-05	0.000499548	chr10:104503704-104597229	54838	WW domain binding protein 1 like	protein_coding
KRT18	551.662	617.092	1121.59	1065.51	584.377	1093.55	0.904047	0.0018	0.0112192	chr12:53290970-53346690	3875	keratin 18	protein_coding
ZNF607	4.66836	3.96525	8.5135	7.63834	4.31681	8.07592	0.903663	0.00595	0.0299007	chr19:37988060-38210662	84775	zinc finger protein 607	protein_coding
SOX4	15.8426	17.8439	32.0571	30.9486	16.8433	31.5028	0.903311	5e-05	0.000499548	chr6:21528969-21598850	6659	SRY-box transcription factor 4	protein_coding
ZBTB48	10.6015	12.0736	24.6465	17.7585	11.3376	21.2025	0.903124	5e-05	0.000499548	chr1:6640053-6649340	3104	zinc finger and BTB domain containing 48	protein_coding
UBE2J2	31.035	33.3606	62.9527	57.3892	32.1978	60.1709	0.902105	5e-05	0.000499548	chr1:1189288-1209244	118424	ubiquitin conjugating enzyme E2 J2	protein_coding
DOC2A	4.35939	6.25038	11.3076	8.51614	5.30489	9.91186	0.901834	0.0239	0.0911026	chr16:30003650-30064299	8448	double C2 domain alpha	protein_coding
FAAP20	38.5755	36.83	73.0725	67.7309	37.7027	70.4017	0.900941	0.0032	0.0182221	chr1:1981849-2152177	199990	FA core complex associated protein 20	protein_coding
PAFAH2	6.91233	8.99474	14.7849	14.8901	7.95353	14.8375	0.899583	5e-05	0.000499548	chr1:26286257-26324608	5051	platelet activating factor acetylhydrolase 2	protein_coding
CRAMP1	8.37835	8.4841	15.7726	15.6735	8.43122	15.723	0.899066	0.0392	0.132827	chr16:1662337-1752281	57585	cramped chromatin regulator homolog 1	protein_coding
ARHGEF19	3.26465	5.48547	7.47367	8.8418	4.37506	8.15774	0.898867	0.00505	0.0263214	chr1:16524348-16539147	128272	Rho guanine nucleotide exchange factor 19	protein_coding
FAM214A	8.66187	8.96648	14.4139	18.4527	8.81418	16.4333	0.898723	0.0001	0.000938078	chr15:52870038-53002014	56204	family with sequence similarity 214 member A	protein_coding
FAM222A	2.41158	2.12888	3.89042	4.57124	2.27023	4.23083	0.898101	0.0002	0.00173517	chr12:110151629-110211313	84915	family with sequence similarity 222 member A	protein_coding
MALINC1	21.5473	11.9063	41.4803	20.8524	16.7268	31.1664	0.897825	0.02135	0.07846	chr5:139450896-139488859	100505636	mitosis associated long intergenic non-coding RNA 1	lncRNA
NOP14-AS1	66.6792	104.04	174.618	143.323	85.3598	158.97	0.897128	5e-05	0.000592	chr4:2936608-2963465	317648	NOP14 antisense RNA 1	lncRNA
ZNF45	4.72899	6.78349	10.3955	11.0383	5.75624	10.7169	0.896687	0.0033	0.0186891	chr19:44406060-44439434	7596	zinc finger protein 45	protein_coding
ZNF436	6.59025	7.868	12.5499	14.3342	7.22913	13.4421	0.894863	5e-05	0.000499548	chr1:23685940-23698332	80818	zinc finger protein 436	protein_coding
ATP10D	2.69666	2.93345	6.09761	4.36814	2.81506	5.23287	0.89444	0.00995	0.0457105	chr4:47487291-47595503	57205	ATPase phospholipid transporting 10D (putative)	protein_coding
CSTF3-DT	7.15231	5.21282	10.1428	12.793	6.18256	11.4679	0.891324	0.0253	0.0878218	chr11:33183202-33213144	338739	CSTF3 divergent transcript	lncRNA
SLC4A3	7.58729	7.73502	14.5364	13.849	7.66116	14.1927	0.889515	5e-05	0.000499548	chr2:220492115-220506702	6508	solute carrier family 4 member 3	protein_coding
SLC10A3	7.61517	9.75565	16.3816	15.7827	8.68541	16.0821	0.888792	5e-05	0.000499548	chrX:153715644-153719029	8273	solute carrier family 10 member 3	protein_coding
ABTB1	6.11863	6.78099	12.9106	10.9712	6.44981	11.9409	0.888586	0.00085	0.00599617	chr3:127391777-127399769	80325	ankyrin repeat and BTB domain containing 1	protein_coding
AJM1	5.57725	5.59885	11.5088	9.18073	5.58805	10.3448	0.888485	0.00175	0.0109617	chr9:139738866-139755251	389813	apical junction component 1 homolog	protein_coding
FBXO8	6.25007	7.08188	11.2906	13.3868	6.66598	12.3387	0.8883	5e-05	0.000499548	chr4:175157808-175204818	26269	F-box protein 8	protein_coding
ZNF655	16.5266	20.2767	33.1277	34.9655	18.4017	34.0466	0.887674	0.0003	0.00247858	chr7:99143922-99208668	79027	zinc finger protein 655	protein_coding
APLP1	5.89114	9.96539	14.3954	14.9385	7.92826	14.6669	0.887491	0.01005	0.046086	chr19:36316273-36370694	333	amyloid beta precursor like protein 1	protein_coding
LLPH	5.97397	7.50644	12.4443	12.49	6.74021	12.4671	0.887265	0.0041	0.0222223	chr12:66510334-66563852	84298	LLP homolog, long-term synaptic facilitation factor	protein_coding
PBXIP1	9.81886	10.6868	19.5698	18.3263	10.2528	18.948	0.886025	5e-05	0.000499548	chr1:154916551-154928599	57326	PBX homeobox interacting protein 1	protein_coding
MSRA	6.46991	9.07847	14.4699	14.256	7.77419	14.363	0.885589	0.0001	0.000938078	chr8:9841513-10286401	4482	methionine sulfoxide reductase A	protein_coding
TAF9B	6.92216	8.17405	12.5962	15.2704	7.5481	13.9333	0.884348	5e-05	0.000499548	chrX:77385244-77395147	51616	TATA-box binding protein associated factor 9b	protein_coding
ZNF670	3.2997	3.40989	6.29511	6.08588	3.35479	6.19049	0.88383	5e-05	0.000499548	chr1:247108848-247242113	93474	zinc finger protein 670	protein_coding
ATP6V0A1	32.2878	30.061	57.2724	57.5832	31.1744	57.4278	0.881387	5e-05	0.000499548	chr17:40610861-40674600	535	ATPase H+ transporting V0 subunit a1	protein_coding
SAP30L	9.95967	14.6994	21.8422	23.5604	12.3295	22.7013	0.880656	0.03265	0.115739	chr5:153825556-153840613	79685	SAP30 like	protein_coding
BMI1	61.8989	68.6278	118.634	121.602	65.2634	120.118	0.880108	5e-05	0.000499548	chr10:22605314-22620413	648	BMI1 proto-oncogene, polycomb ring finger	protein_coding
PLEKHF1	3.39615	3.95859	7.64158	5.88762	3.67737	6.7646	0.87933	0.0008	0.00570727	chr19:30156365-30166384	79156	pleckstrin homology and FYVE domain containing 1	protein_coding
ANKRD13C	13.4007	11.8968	22.0112	24.4177	12.6488	23.2144	0.876023	5e-05	0.000499548	chr1:70724681-70820417	81573	ankyrin repeat domain 13C	protein_coding
NOTCH1	13.9788	14.1853	26.8224	24.8533	14.0821	25.8379	0.875629	5e-05	0.000499548	chr9:139388884-139440500	4851	notch receptor 1	protein_coding
RP2	20.5037	20.2655	36.608	38.1786	20.3846	37.3933	0.875302	5e-05	0.000499548	chrX:46696477-46741793	6102	RP2 activator of ARL3 GTPase	protein_coding
LTBP1	8.9847	9.28808	16.1059	17.4109	9.13639	16.7584	0.875186	5e-05	0.000499548	chr2:33172019-33624576	4052	latent transforming growth factor beta binding protein 1	protein_coding
ATAD3A	14.4455	14.7813	28.3695	25.2291	14.6134	26.7993	0.874898	5e-05	0.000499548	chr1:1447541-1470065	55210	ATPase family AAA domain containing 3A	protein_coding
BBS12	2.3508	2.35532	4.0278	4.60197	2.35306	4.31488	0.874782	5e-05	0.000499548	chr4:123653856-123666097	166379	Bardet-Biedl syndrome 12	protein_coding
MTCL1	11.9674	15.3193	24.0115	26.0034	13.6433	25.0074	0.87416	5e-05	0.000499548	chr18:8695853-8832776	23255	microtubule crosslinking factor 1	protein_coding
PLCB3	14.8373	16.3859	29.3337	27.8914	15.6116	28.6126	0.874032	5e-05	0.000499548	chr11:64019001-64036622	5331	phospholipase C beta 3	protein_coding
PI4K2A	13.0914	14.9051	26.0147	25.243	13.9983	25.6288	0.872521	5e-05	0.000499548	chr10:99344079-99436191	55361	phosphatidylinositol 4-kinase type 2 alpha	protein_coding
DDX11-AS1	48.924	42.1541	102.447	64.2744	45.539	83.3609	0.872266	0.04665	0.134656	chr12:31172367-31226781	100506660	DDX11 antisense RNA 1	lncRNA
LIF	9.28115	9.51588	17.3344	17.0509	9.39851	17.1926	0.871284	5e-05	0.000499548	chr22:30635182-30642987	3976	LIF interleukin 6 family cytokine	protein_coding
KIAA0040	14.3412	15.7521	25.9805	29.0256	15.0467	27.5031	0.870149	5e-05	0.000499548	chr1:175126121-175162135	9674	KIAA0040	protein_coding
EFHD2	30.4622	32.9322	61.1392	54.6133	31.6972	57.8763	0.868615	5e-05	0.000499548	chr1:15736383-15756835	79180	EF-hand domain family member D2	protein_coding
FAM50A	16.0147	18.078	31.595	30.6051	17.0464	31.1	0.867451	0.0012	0.00802605	chrX:153672487-153679002	9130	family with sequence similarity 50 member A	protein_coding
PDXP	17.1574	20.5475	35.5833	33.1509	18.8524	34.3671	0.866278	0.0001	0.000938078	chr22:38030660-38062939	57026	pyridoxal phosphatase	protein_coding
TMEM131	29.3331	35.4376	59.7962	58.1842	32.3853	58.9902	0.865135	0.0067	0.0329571	chr2:98372795-98612411	23505	transmembrane protein 131	protein_coding
CYLD	12.7892	12.3354	22.5447	23.2198	12.5623	22.8823	0.86513	0.0008	0.00570727	chr16:50727498-50837249	1540	CYLD lysine 63 deubiquitinase	protein_coding
TENT5A	9.87136	9.63062	17.491	18.0217	9.75099	17.7564	0.864717	5e-05	0.000499548	chr6:82201155-82462491	55603	terminal nucleotidyltransferase 5A	protein_coding
SRGAP2B	9.57731	12.0965	20.9962	18.4342	10.8369	19.7152	0.863352	0.0035	0.0195956	chr1:143913614-144094424	647135	SLIT-ROBO Rho GTPase activating protein 2B	protein_coding
FAT1	699.693	713.657	1234.59	1333.21	706.675	1283.9	0.861409	0.02845	0.104305	chr4:187508947-187647876	2195	FAT atypical cadherin 1	protein_coding
IFFO2	6.54503	7.17552	12.7161	12.2079	6.86028	12.462	0.861198	5e-05	0.000499548	chr1:19166092-19283170	126917	intermediate filament family orphan 2	protein_coding
BTBD10	14.0965	15.0743	25.1901	27.7993	14.5854	26.4947	0.861177	5e-05	0.000499548	chr11:13409554-13484844	84280	BTB domain containing 10	protein_coding
YAP1	76.3444	80.7291	139.165	145.943	78.5367	142.554	0.860069	5e-05	0.000499548	chr11:101978616-102104155	10413	Yes1 associated transcriptional regulator	protein_coding
CERS6	18.9473	19.2877	32.2886	37.0726	19.1175	34.6806	0.859234	5e-05	0.000499548	chr2:169312758-169769881	253782	ceramide synthase 6	protein_coding
TLE1	13.5971	15.7451	28.3475	24.8223	14.6711	26.5849	0.857627	5e-05	0.000499548	chr9:84198597-84304462	7088	TLE family member 1, transcriptional corepressor	protein_coding
GTF3C5	18.7787	19.794	38.2596	31.6097	19.2863	34.9347	0.85708	5e-05	0.000499548	chr9:135906061-135933890	9328	general transcription factor IIIC subunit 5	protein_coding
MACO1	4.59306	5.41634	8.68041	9.44741	5.0047	9.06391	0.85685	5e-05	0.000499548	chr1:25757348-25826700	55219	macoilin 1	protein_coding
TP73	4.59745	5.50836	9.97341	8.32827	5.0529	9.15084	0.856791	0.01165	0.0519792	chr1:3547330-3688209	7161	tumor protein p73	protein_coding
PREP	16.2946	15.1231	26.9574	29.8934	15.7088	28.4254	0.855603	0.0001	0.000938078	chr6:105721092-106036677	5550	prolyl endopeptidase	protein_coding
ZNF669	4.48188	4.26269	7.6985	8.11927	4.37229	7.90889	0.855087	0.0002	0.00173517	chr1:247263263-247267674	79862	zinc finger protein 669	protein_coding
DVL1	44.3399	49.1355	93.0846	75.9104	46.7377	84.4975	0.854322	5e-05	0.000499548	chr1:1266659-1284798	1855	dishevelled segment polarity protein 1	protein_coding
LRRK1	8.61228	12.6492	20.1034	18.3202	10.6308	19.2118	0.853748	0.0218	0.0849868	chr15:101389765-101626271	79705	leucine rich repeat kinase 1	protein_coding
BST2	7.0761	8.30313	14.8919	12.8852	7.68962	13.8885	0.852912	5e-05	0.000499548	chr19:17513747-17516439	684	bone marrow stromal cell antigen 2	protein_coding
MAGI1	7.31403	7.15663	12.5758	13.5505	7.23533	13.0632	0.852374	5e-05	0.000499548	chr3:65339199-66024509	9223	membrane associated guanylate kinase, WW and PDZ domain containing 1	protein_coding
GJB3	9.87674	11.5351	19.4254	19.2318	10.7059	19.3286	0.85233	0.00135	0.00880591	chr1:35178337-35325356	2707	gap junction protein beta 3	protein_coding
F2R	11.9893	13.2534	22.4954	23.076	12.6213	22.7857	0.852264	5e-05	0.000499548	chr5:75699109-76031595	2149	coagulation factor II thrombin receptor	protein_coding
ZNF724	3.20095	3.35574	5.26277	6.56535	3.27834	5.91406	0.851182	0.003	0.0172164	chr19:23404400-23457053	440519	zinc finger protein 724	protein_coding
NKD1	8.12576	11.5247	18.5007	16.9249	9.82521	17.7128	0.850234	0.0044	0.0235164	chr16:50582306-50683160	85407	NKD inhibitor of WNT signaling pathway 1	protein_coding
TSPAN8	61.4286	65.5199	108.645	120.161	63.4743	114.403	0.84988	5e-05	0.000499548	chr12:71518864-71980090	7103	tetraspanin 8	protein_coding
TSC22D4	15.7356	15.4534	28.6341	27.5549	15.5945	28.0945	0.849249	5e-05	0.000499548	chr7:100054242-100076855	81628	TSC22 domain family member 4	protein_coding
TBPL1	12.4035	13.0308	21.0866	24.7248	12.7171	22.9057	0.848934	0.00525	0.0271794	chr6:134273307-134373762	9519	TATA-box binding protein like 1	protein_coding
USP53	12.7134	11.54	19.004	24.6603	12.1267	21.8321	0.848268	5e-05	0.000499548	chr4:120113927-120216672	54532	ubiquitin specific peptidase 53	protein_coding
IL4R	13.2254	16.8772	27.4033	26.7569	15.0513	27.0801	0.847347	0.0004	0.00318845	chr16:27324707-27376099	3566	interleukin 4 receptor	protein_coding
TMA7	50.5806	67.6071	107.908	104.715	59.0939	106.311	0.847216	0.00015	0.00134566	chr3:48473573-48488060	51372	translation machinery associated 7 homolog	protein_coding
CCNDBP1	28.5015	30.2964	52.7722	52.9541	29.399	52.8632	0.846498	0.00035	0.00284641	chr15:43398422-43513216	23582	cyclin D1 binding protein 1	protein_coding
ETS1	5.80161	6.63817	10.1082	12.2474	6.21989	11.1778	0.845681	5e-05	0.000499548	chr11:128328655-128457453	2113	ETS proto-oncogene 1, transcription factor	protein_coding
LMBRD1	14.7664	13.9854	25.3053	26.3623	14.3759	25.8338	0.845607	5e-05	0.000499548	chr6:70382648-70922171	55788	LMBR1 domain containing 1	protein_coding
RAB3B	6.81479	7.52432	12.1464	13.6193	7.16955	12.8829	0.845499	5e-05	0.000499548	chr1:52373627-52456372	5865	RAB3B, member RAS oncogene family	protein_coding
RAD23B	49.9967	60.7998	95.9502	103.131	55.3982	99.5405	0.845443	5e-05	0.000499548	chr9:110045417-110094473	5887	RAD23 homolog B, nucleotide excision repair protein	protein_coding
ANKRD42	5.50039	6.00165	10.2968	10.3647	5.75102	10.3308	0.845057	0.03925	0.132971	chr11:82868029-83134559	338699	ankyrin repeat domain 42	protein_coding
PLSCR1	28.3788	30.241	47.83	57.4348	29.3099	52.6324	0.844563	5e-05	0.000499548	chr3:146232966-146262643	5359	phospholipid scramblase 1	protein_coding
TTYH2	3.77079	3.28542	7.24143	5.42586	3.5281	6.33364	0.844143	0.0054	0.0277203	chr17:72209709-72258159	94015	tweety family member 2	protein_coding
SLC25A5-AS1	9.63265	16.5242	19.7632	27.1899	13.0784	23.4766	0.84403	0.0139	0.057654	chrX:118599948-118603091	100303728	SLC25A5 antisense RNA 1	lncRNA
TPBG	18.3878	17.8416	32.2676	32.7596	18.1147	32.5136	0.843883	5e-05	0.000499548	chr6:83063577-83077137	7162	trophoblast glycoprotein	protein_coding
WASHC2A	5.20346	5.62733	9.08781	10.3179	5.4154	9.70286	0.841343	0.0036	0.0200096	chr10:51827647-51893269	387680	WASH complex subunit 2A	protein_coding
ID2-AS1	28.6834	30.1945	47.8892	57.5236	29.439	52.7064	0.840252	0.01135	0.0488185	chr2:8806765-8821994	100506299	ID2 antisense RNA 1	lncRNA
TGFBR3	11.1824	12.3742	21.3393	20.8244	11.7783	21.0819	0.839869	5e-05	0.000499548	chr1:92145899-92371892	7049	transforming growth factor beta receptor 3	protein_coding
RILP	5.84787	4.75609	10.9546	8.02183	5.30198	9.48823	0.839609	0.0003	0.00247858	chr17:1549438-1553160	83547	Rab interacting lysosomal protein	protein_coding
ULBP2	8.4932	8.38115	15.87	14.327	8.43717	15.0985	0.839574	5e-05	0.000499548	chr6:150263149-150270371	80328	UL16 binding protein 2	protein_coding
SERINC1	70.3238	72.5343	122.074	133.55	71.429	127.812	0.839438	5e-05	0.000499548	chr6:122764495-122792952	57515	serine incorporator 1	protein_coding
USP11	10.0258	14.1339	22.7196	20.509	12.0798	21.6143	0.839387	5e-05	0.000499548	chrX:47092264-47107727	8237	ubiquitin specific peptidase 11	protein_coding
NSF	5.33747	6.38	10.2097	10.7546	5.85873	10.4821	0.839269	5e-05	0.000499548	chr17:44668034-44834830	4905	N-ethylmaleimide sensitive factor, vesicle fusing ATPase	protein_coding
HSPB1	174.507	157.641	303.19	290.975	166.074	297.083	0.839042	5e-05	0.000499548	chr7:75931989-75933612	3315	heat shock protein family B (small) member 1	protein_coding
TTC14	16.4804	17.8998	28.8247	32.6498	17.1901	30.7372	0.83841	0.0009	0.00627867	chr3:180319950-180700541	151613	tetratricopeptide repeat domain 14	protein_coding
ATXN7L1	6.99085	8.95594	14.6042	13.9082	7.97339	14.2562	0.838322	0.00525	0.0271794	chr7:105245218-105517045	222255	ataxin 7 like 1	protein_coding
BBS10	4.46725	4.84058	8.22408	8.41227	4.65392	8.31818	0.837821	5e-05	0.000499548	chr12:76738253-76742195	79738	Bardet-Biedl syndrome 10	protein_coding
MTFR2	5.687	5.38631	11.1426	8.64856	5.53666	9.89557	0.837767	0.00085	0.00599617	chr6:136552161-136571473	113115	mitochondrial fission regulator 2	protein_coding
OSTF1	9.96294	8.84985	17.3562	16.261	9.40639	16.8086	0.837486	5e-05	0.000499548	chr9:77703429-77762181	26578	osteoclast stimulating factor 1	protein_coding
PHYH	12.4198	15.2231	24.4931	24.8961	13.8215	24.6946	0.837283	5e-05	0.000499548	chr10:13319795-13344412	5264	phytanoyl-CoA 2-hydroxylase	protein_coding
INO80C	11.0146	9.61843	17.2392	19.5491	10.3165	18.3942	0.834293	0.00015	0.00134566	chr18:33023832-33077943	125476	INO80 complex subunit C	protein_coding
IL6R	6.86887	8.02837	12.4678	14.0931	7.44862	13.2804	0.834256	0.0011	0.00745889	chr1:154374803-154441926	3570	interleukin 6 receptor	protein_coding
ACY3	1.64348	1.8126	2.80365	3.3567	1.72804	3.08017	0.833876	0.0121	0.0535944	chr11:67410025-67418201	91703	aminoacylase 3	protein_coding
PLOD1	35.4641	36.9666	65.9043	63.1868	36.2154	64.5455	0.833716	5e-05	0.000499548	chr1:11994261-12035595	5351	procollagen-lysine,2-oxoglutarate 5-dioxygenase 1	protein_coding
ZBTB46	8.2373	8.61792	16.2542	13.7807	8.42761	15.0175	0.833444	0.01325	0.0577041	chr20:62289162-62463391	140685	zinc finger and BTB domain containing 46	protein_coding
DUSP7	13.6122	15.4941	27.1348	24.7065	14.5532	25.9207	0.832769	5e-05	0.000499548	chr3:52082934-52090587	1849	dual specificity phosphatase 7	protein_coding
TBC1D25	5.83835	5.83039	9.83323	10.947	5.83437	10.3901	0.832561	0.01825	0.0742099	chrX:48380186-48420997	4943	TBC1 domain family member 25	protein_coding
SCML1	11.067	11.5044	21.1877	19.0002	11.2857	20.094	0.832264	5e-05	0.000499548	chrX:17755568-17773108	6322	Scm polycomb group protein like 1	protein_coding
PMP22	5.00943	7.1618	9.78472	11.8822	6.08561	10.8335	0.832021	0.00015	0.00134566	chr17:15133089-15244949	5376	peripheral myelin protein 22	protein_coding
TAPBP	45.6741	49.5633	85.1696	84.2491	47.6187	84.7094	0.830993	5e-05	0.000499548	chr6:33267470-33282164	6892	TAP binding protein	protein_coding
PLBD1	2.77462	2.78635	4.78782	5.09787	2.78048	4.94284	0.830005	0.00185	0.0114621	chr12:14656594-14910897	79887	phospholipase B domain containing 1	protein_coding
KRT8	892.127	980.744	1733.73	1595.16	936.435	1664.44	0.829789	0.0001	0.000938078	chr12:53290970-53346690	3856	keratin 8	protein_coding
URAD	6.62937	10.1075	15.945	13.797	8.36841	14.871	0.829474	0.0009	0.00627867	chr13:28551853-28562830	646625	ureidoimidazoline (2-oxo-4-hydroxy-4-carboxy-5-) decarboxylase	protein_coding
SOCS2	144.837	153.85	259.108	271.415	149.343	265.262	0.828782	5e-05	0.000499548	chr12:93935797-93977263	8835	suppressor of cytokine signaling 2	protein_coding
SLC39A8	7.7979	7.87783	14.2159	13.6058	7.83786	13.9108	0.827675	5e-05	0.000499548	chr4:103172236-103371167	64116	solute carrier family 39 member 8	protein_coding
WRAP73	21.0709	19.9437	41.3413	31.3538	20.5073	36.3475	0.825722	0.0004	0.00318845	chr1:3547330-3688209	49856	WD repeat containing, antisense to TP73	protein_coding
MOB3C	4.15144	5.45893	8.31528	8.71745	4.80518	8.51636	0.825646	0.00435	0.0233197	chr1:46997837-47082556	148932	MOB kinase activator 3C	protein_coding
CEP104	11.9514	12.6325	24.8935	18.6662	12.2919	21.7799	0.825284	0.00685	0.033564	chr1:3728649-3801993	9731	centrosomal protein 104	protein_coding
KIF26A	12.5484	13.3008	24.7704	21.0277	12.9246	22.8991	0.825165	5e-05	0.000499548	chr14:104604923-104647231	26153	kinesin family member 26A	protein_coding
KDF1	7.3524	8.5645	15.9174	12.283	7.95845	14.1002	0.825159	5e-05	0.000499548	chr1:27276052-27286959	126695	keratinocyte differentiation factor 1	protein_coding
TTC9C	18.694	14.4725	24.2231	34.5373	16.5832	29.3802	0.825119	0.03005	0.108838	chr11:62495540-62507765	283237	tetratricopeptide repeat domain 9C	protein_coding
TNFRSF21	43.239	49.3504	82.6102	81.4176	46.2947	82.0139	0.825022	5e-05	0.000499548	chr6:47199267-47277641	27242	TNF receptor superfamily member 21	protein_coding
GMPR	5.43687	6.62128	11.0875	10.2573	6.02908	10.6724	0.823874	0.0001	0.000938078	chr6:16238817-16295780	2766	guanosine monophosphate reductase	protein_coding
DUSP5	59.1395	67.0064	110.622	112.664	63.073	111.643	0.823802	5e-05	0.000499548	chr10:112257664-112271291	1847	dual specificity phosphatase 5	protein_coding
ENO2	46.9268	50.7203	88.7619	83.8634	48.8235	86.3127	0.821996	0.0089	0.0417112	chr12:6976282-7032861	2026	enolase 2	protein_coding
ARHGEF40	5.01228	6.36813	9.62298	10.4872	5.69021	10.0551	0.821375	0.00375	0.0206935	chr14:21484921-21572881	55701	Rho guanine nucleotide exchange factor 40	protein_coding
TICAM1	6.54227	8.08994	13.1147	12.7404	7.31611	12.9276	0.821302	5e-05	0.000499548	chr19:4815943-4831724	148022	toll like receptor adaptor molecule 1	protein_coding
RELA	18.9873	21.5723	34.7672	36.8823	20.2798	35.8248	0.820915	5e-05	0.000499548	chr11:65421067-65439187	5970	RELA proto-oncogene, NF-kB subunit	protein_coding
YBEY	13.942	14.2834	23.0202	26.838	14.1127	24.9291	0.820839	5e-05	0.000499548	chr21:47706255-47717665	54059	ybeY metalloendoribonuclease	protein_coding
SLC35E4	5.15591	5.02947	9.63463	8.3423	5.09269	8.98846	0.819646	0.0047	0.0248268	chr22:31031767-31070121	339665	solute carrier family 35 member E4	protein_coding
CYBRD1	29.8382	31.7745	52.8858	55.833	30.8064	54.3594	0.819301	5e-05	0.000499548	chr2:172378756-172414639	79901	cytochrome b reductase 1	protein_coding
CDHR3	6.33369	5.9073	10.6415	10.9558	6.12049	10.7987	0.819136	0.0017	0.0106864	chr7:105517241-105676878	222256	cadherin related family member 3	protein_coding
FBXO41	9.86301	11.6382	19.4626	18.4579	10.7506	18.9603	0.818564	5e-05	0.000499548	chr2:73481809-73511606	150726	F-box protein 41	protein_coding
RAP1GAP2	12.9198	14.54	24.3487	24.0705	13.7299	24.2096	0.81826	5e-05	0.000499548	chr17:2658998-2941035	23108	RAP1 GTPase activating protein 2	protein_coding
ISM1	1.72832	1.74169	2.927	3.18983	1.735	3.05841	0.817843	0.00025	0.00211596	chr20:13201920-13281298	140862	isthmin 1	protein_coding
SLC2A3	56.7656	56.0851	100.954	97.918	56.4254	99.4363	0.817428	5e-05	0.000499548	chr12:8071825-8088783	6515	solute carrier family 2 member 3	protein_coding
SLC5A3	15.6125	16.0949	25.2922	30.5823	15.8537	27.9372	0.817367	5e-05	0.000499548	chr21:35445523-35747663	6526	solute carrier family 5 member 3	protein_coding
SLC9A3-AS1	796.505	926.317	1990.21	1045.43	861.411	1517.82	0.817224	0.00295	0.0180549	chr5:473350-480999	100288152	SLC9A3 antisense RNA 1	lncRNA
TBILA	31.2237	38.0799	66.7741	55.1603	34.6518	60.9672	0.815103	0.00075	0.00597066	chr3:111852269-111854206	112806053	TGF-beta induced lncRNA	lncRNA
TAGLN2	99.426	107.608	183.162	180.916	103.517	182.039	0.814377	5e-05	0.000499548	chr1:159887896-159895297	8407	transgelin 2	protein_coding
SKA2	20.8517	26.1855	39.4452	43.2594	23.5186	41.3523	0.814166	0.0209	0.0822955	chr17:56833214-57232621	348235	spindle and kinetochore associated complex subunit 2	protein_coding
SERPINE1	22.1145	26.4485	43.8242	41.3033	24.2815	42.5637	0.809769	5e-05	0.000499548	chr7:100770384-100782528	5054	serpin family E member 1	protein_coding
CDH3	15.8181	17.7413	28.22	30.58	16.7797	29.4	0.8091	0.00105	0.00716939	chr16:68670091-68761371	1001	cadherin 3	protein_coding
ITCH	29.9277	29.5755	52.0487	52.1964	29.7516	52.1226	0.80894	0.0008	0.00570727	chr20:32951046-33128762	83737	itchy E3 ubiquitin protein ligase	protein_coding
GNB1	128.513	141.921	234.607	239.152	135.217	236.88	0.808882	5e-05	0.000499548	chr1:1716723-1822556	2782	G protein subunit beta 1	protein_coding
BTG3	38.8669	41.8094	71.2193	69.9889	40.3382	70.6041	0.807606	5e-05	0.000499548	chr21:18965970-19005517	10950	BTG anti-proliferation factor 3	protein_coding
ZFP69B	2.58485	1.86882	3.21688	4.57046	2.22683	3.89367	0.806138	0.0004	0.00318845	chr1:40915773-40929390	65243	ZFP69 zinc finger protein B	protein_coding
KLHL7-DT	4.13763	5.08875	8.70488	7.42617	4.61319	8.06553	0.806005	0.0386	0.11868	chr7:23139832-23145322	100775104	KLHL7 divergent transcript	lncRNA
ATG2A	14.5534	17.4003	29.0933	26.7396	15.9769	27.9164	0.805131	0.0024	0.0142884	chr11:64662017-64684683	23130	autophagy related 2A	protein_coding
ASCC3	15.7719	12.8759	22.9258	27.1229	14.3239	25.0244	0.804911	5e-05	0.000499548	chr6:100956069-101329248	10973	activating signal cointegrator 1 complex subunit 3	protein_coding
SCNN1D	2.45014	2.73655	4.9077	4.14843	2.59334	4.52807	0.804082	0.0013	0.0085524	chr1:1215815-1227409	6339	sodium channel epithelial 1 subunit delta	protein_coding
TTC9	6.27211	6.92378	10.7597	12.2779	6.59794	11.5188	0.803904	5e-05	0.000499548	chr14:71108632-71142083	23508	tetratricopeptide repeat domain 9	protein_coding
BRMS1L	5.04657	6.21243	10.6812	8.96945	5.6295	9.82533	0.803498	5e-05	0.000499548	chr14:36288429-36537467	84312	BRMS1 like transcriptional repressor	protein_coding
RAB30	4.87341	5.35833	7.95828	9.87763	5.11587	8.91795	0.801733	0.02115	0.0831131	chr11:82533977-82782965	27314	RAB30, member RAS oncogene family	protein_coding
KCTD11	6.74205	8.0051	12.7852	12.9185	7.37358	12.8518	0.801539	5e-05	0.000499548	chr17:7255207-7258263	147040	potassium channel tetramerization domain containing 11	protein_coding
CAPN2	117.822	126.062	213.566	211.44	121.942	212.503	0.801285	5e-05	0.000499548	chr1:223889294-223963720	824	calpain 2	protein_coding
IGFL2-AS1	351.842	255.989	572.679	486.437	303.915	529.558	0.801119	0.034	0.107794	chr19:46604379-46718095	645553	IGFL2 antisense RNA 1	lncRNA
ZNF292	26.79	23.0895	39.6699	47.1985	24.9397	43.4342	0.800385	0.0321	0.114179	chr6:87860876-87975661	23036	zinc finger protein 292	protein_coding
MYO5A	8.92753	8.6086	14.9282	15.6092	8.76806	15.2687	0.800249	0.0001	0.000938078	chr15:52599479-52821247	4644	myosin VA	protein_coding
CHMP2B	36.1966	39.9576	62.1977	70.3942	38.0771	66.296	0.799998	5e-05	0.000499548	chr3:87276420-87304706	25978	charged multivesicular body protein 2B	protein_coding
COL6A1	63.1901	59.7429	118.864	95.1174	61.4665	106.991	0.799614	5e-05	0.000499548	chr21:47401683-47424964	1291	collagen type VI alpha 1 chain	protein_coding
ZNF717	5.32477	3.69586	6.24321	9.45576	4.51031	7.84949	0.79937	0.01775	0.0725274	chr3:75721450-75834734	100131827	zinc finger protein 717	protein_coding
PIGM	9.45267	10.1079	15.8503	18.1762	9.78031	17.0132	0.798706	5e-05	0.000499548	chr1:159968440-160050559	93183	phosphatidylinositol glycan anchor biosynthesis class M	protein_coding
SRGAP2	10.2466	10.575	18.379	17.8402	10.4108	18.1096	0.798674	0.0014	0.00907841	chr1:206516199-206637783	23380	SLIT-ROBO Rho GTPase activating protein 2	protein_coding
SLX4IP	9.92178	10.3659	16.8226	18.4583	10.1438	17.6405	0.798288	5e-05	0.000499548	chr20:10415952-10617477	128710	SLX4 interacting protein	protein_coding
PQBP1	13.3191	16.5133	24.5267	27.3072	14.9162	25.917	0.797013	0.00085	0.00599617	chrX:48747479-48760420	10084	polyglutamine binding protein 1	protein_coding
KCNN4	5.4641	7.48417	12.4602	10.0342	6.47414	11.2472	0.796808	0.0013	0.0085524	chr19:44270684-44285409	3783	potassium calcium-activated channel subfamily N member 4	protein_coding
SREK1IP1	5.59139	6.16818	9.92581	10.4929	5.87979	10.2093	0.796054	5e-05	0.000499548	chr5:63986268-64064518	285672	SREK1 interacting protein 1	protein_coding
CCDC102A	2.63746	3.62347	5.95171	4.90773	3.13047	5.42972	0.7945	0.00025	0.00211596	chr16:57546092-57570483	92922	coiled-coil domain containing 102A	protein_coding
MRE11	13.4679	10.5832	18.4877	23.2282	12.0256	20.8579	0.79449	0.02065	0.0815839	chr11:94148735-94227051	4361	MRE11 homolog, double strand break repair nuclease	protein_coding
USP46-DT	24.0984	24.8115	50.4945	34.3305	24.4549	42.4125	0.794364	0.022	0.0798573	chr4:53525572-53527835	643783	USP46 divergent transcript	lncRNA
CDK11B	2.24664	3.80333	5.20681	5.28354	3.02498	5.24518	0.794064	0.00015	0.00134566	chr1:1567541-1590473	984	cyclin dependent kinase 11B	protein_coding
F3	12.0022	12.7036	21.3946	21.3946	12.3529	21.3946	0.792397	5e-05	0.000499548	chr1:94994728-95007315	2152	coagulation factor III, tissue factor	protein_coding
TMCO1-AS1	6.88958	10.7461	16.1527	14.3885	8.81786	15.2706	0.792256	0.01805	0.0697991	chr1:165738165-165744413	100147773	TMCO1 antisense RNA 1	lncRNA
OPTN	15.0997	21.9033	30.6043	33.3291	18.5015	31.9667	0.788926	0.0036	0.0200096	chr10:12919458-13180308	10133	optineurin	protein_coding
PTGR2	13.8086	13.579	22.3937	24.9127	13.6938	23.6532	0.788512	0.03835	0.130699	chr14:74318533-74551195	145482	prostaglandin reductase 2	protein_coding
AEN	31.8647	37.4005	63.0215	56.5906	34.6326	59.8061	0.788161	5e-05	0.000499548	chr15:89164567-89175512	64782	apoptosis enhancing nuclease	protein_coding
KIN	2.90184	2.74397	4.40089	5.34389	2.82291	4.87239	0.787447	0.0034	0.0191449	chr10:7792924-7829956	22944	Kin17 DNA and RNA binding protein	protein_coding
TAX1BP3	43.6153	51.4864	86.2643	77.8588	47.5509	82.0615	0.787234	0.0001	0.000938078	chr17:3539752-3599534	30851	Tax1 binding protein 3	protein_coding
RNF139-AS1	20.5342	34.2498	50.2307	44.305	27.392	47.2678	0.787106	0.00455	0.025025	chr8:125474725-125486823	101927612	RNF139 antisense RNA 1 (head to head)	lncRNA
RAB11FIP3	20.7624	22.1984	37.8155	36.2609	21.4804	37.0382	0.785991	0.00555	0.0283093	chr16:475648-573011	9727	RAB11 family interacting protein 3	protein_coding
ZNF675	3.77196	2.82204	4.72233	6.64336	3.297	5.68285	0.785462	0.01155	0.0516243	chr19:23708432-23870022	171392	zinc finger protein 675	protein_coding
ZBTB37	5.17605	5.37127	8.1824	9.99715	5.27366	9.08978	0.785441	0.0045	0.0239566	chr1:173768687-173872687	84614	zinc finger and BTB domain containing 37	protein_coding
ZFPM1	4.55146	4.05521	7.37451	7.45946	4.30334	7.41698	0.785377	0.00295	0.0169791	chr16:88519687-88603439	161882	zinc finger protein, FOG family member 1	protein_coding
CDC42BPG	6.50088	8.49119	12.7767	13.0452	7.49603	12.9109	0.784391	0.00065	0.00480201	chr11:64590523-64612125	55561	CDC42 binding protein kinase gamma	protein_coding
PGAP1	6.23355	5.13325	9.19384	10.3737	5.6834	9.78375	0.783634	0.00055	0.0041732	chr2:197697727-197792520	80055	post-GPI attachment to proteins inositol deacylase 1	protein_coding
GAS2L1	9.94801	15.9105	27.3699	17.0984	12.9293	22.2342	0.782137	0.0042	0.0226462	chr22:29702571-29708774	10634	growth arrest specific 2 like 1	protein_coding
PLEKHM2	23.603	25.6089	45.0138	39.5413	24.6059	42.2775	0.780886	5e-05	0.000499548	chr1:16010814-16076391	23207	pleckstrin homology and RUN domain containing M2	protein_coding
ARMCX5	4.71694	5.10431	8.20877	8.6619	4.91063	8.43534	0.780539	0.0009	0.00627867	chrX:101854095-102008468	64860	armadillo repeat containing X-linked 5	protein_coding
SLC25A45	2.35481	1.62708	4.00844	2.83154	1.99094	3.41999	0.780539	0.0126	0.055351	chr11:65134908-65151172	283130	solute carrier family 25 member 45	protein_coding
TRMT2B	8.13962	8.89731	13.8509	15.4071	8.51847	14.629	0.780166	0.00215	0.0130016	chrX:100264334-100351356	79979	tRNA methyltransferase 2 homolog B	protein_coding
LINC00628	10.0282	15.7677	22.8968	21.3729	12.8979	22.1348	0.77918	0.0263	0.090045	chr1:204337558-204338847	127841	long intergenic non-protein coding RNA 628	lncRNA
TMEM167A	30.2943	30.6611	50.7752	53.7806	30.4777	52.2779	0.778447	0.00045	0.00351717	chr5:82348664-82649606	153339	transmembrane protein 167A	protein_coding
BTBD1	51.1282	55.5361	86.7592	96.0337	53.3322	91.3964	0.777131	5e-05	0.000499548	chr15:83505697-84108197	53339	BTB domain containing 1	protein_coding
NCEH1	30.7736	34.0698	52.2685	58.8276	32.4217	55.548	0.776775	5e-05	0.000499548	chr3:172348038-172442828	57552	neutral cholesterol ester hydrolase 1	protein_coding
TIPARP	14.66	16.7932	25.2703	28.6144	15.7266	26.9424	0.776668	5e-05	0.000499548	chr3:156389650-156424559	25976	TCDD inducible poly(ADP-ribose) polymerase	protein_coding
MRPL20-DT	22.0087	44.1996	61.3722	51.9833	33.1042	56.6777	0.775769	0.00205	0.0137909	chr1:1344475-1345998	116435301	MRPL20 divergent transcript	lncRNA
MFSD1	26.5807	26.8619	41.348	50.1495	26.7213	45.7488	0.775744	5e-05	0.000499548	chr3:158414680-158547508	64747	major facilitator superfamily domain containing 1	protein_coding
EPS8L2	78.5674	102.49	168.672	141.242	90.5288	154.957	0.775416	0.00365	0.0202175	chr11:644232-727727	64787	EPS8 like 2	protein_coding
CBARP	7.65441	7.78302	13.8552	12.5524	7.71872	13.2038	0.774522	0.03675	0.12654	chr19:1177556-1238026	255057	CACN subunit beta associated regulatory protein	protein_coding
FAM185A	4.13421	4.84891	6.97476	8.38997	4.49156	7.68236	0.774334	0.00125	0.00830075	chr7:102389417-102449672	222234	family with sequence similarity 185 member A	protein_coding
HECW2-AS1	70.0751	46.6632	122.97	76.6911	58.3691	99.8305	0.774275	0.00435	0.0242409	chr2:197124747-197128928	101927482	HECW2 antisense RNA 1	lncRNA
COA5	12.6319	15.8319	25.6542	23.0237	14.2319	24.3389	0.774141	5e-05	0.000499548	chr2:99215776-99224978	493753	cytochrome c oxidase assembly factor 5	protein_coding
CBX3	84.8207	103.168	153.523	167.926	93.9943	160.725	0.773947	0.03865	0.131519	chr7:26191817-26253227	11335	chromobox 3	protein_coding
SOCS4	20.8715	22.675	35.2215	39.2204	21.7732	37.221	0.773559	5e-05	0.000499548	chr14:55493947-55516207	122809	suppressor of cytokine signaling 4	protein_coding
CPEB4	15.2351	14.1231	22.9475	27.2208	14.6791	25.0841	0.773008	0.00465	0.0246142	chr5:173315351-173388983	80315	cytoplasmic polyadenylation element binding protein 4	protein_coding
CYB5R4	3.39388	3.96293	5.63125	6.93391	3.6784	6.28258	0.772277	0.04265	0.141504	chr6:84569374-84677142	51167	cytochrome b5 reductase 4	protein_coding
SRRM1	64.6904	70.5349	114.154	116.755	67.6126	115.454	0.771958	0.0028	0.0162641	chr1:24958206-24999772	10250	serine and arginine repetitive matrix 1	protein_coding
CASP9	5.00922	6.2511	9.42194	9.79196	5.63016	9.60695	0.770903	0.0005	0.00384502	chr1:15783222-15853029	842	caspase 9	protein_coding
DUSP18	9.27046	10.0375	15.7101	17.1887	9.65398	16.4494	0.768839	0.0004	0.00318845	chr22:31031767-31070121	150290	dual specificity phosphatase 18	protein_coding
RPS6KA5	3.29959	3.19298	5.7575	5.3047	3.24628	5.5311	0.768777	0.0322	0.114466	chr14:91314204-91691976	9252	ribosomal protein S6 kinase A5	protein_coding
TTLL7	3.02176	3.06167	4.87156	5.48363	3.04171	5.1776	0.767398	0.0184	0.0747511	chr1:84330706-84464833	79739	tubulin tyrosine ligase like 7	protein_coding
PLSCR3	15.6811	17.3616	30.2752	25.9676	16.5213	28.1214	0.767339	0.0113	0.0507767	chr17:7283852-7307416	57048	phospholipid scramblase 3	protein_coding
PLCXD2	4.78622	5.45347	8.4479	8.97957	5.11985	8.71374	0.76719	0.0003	0.00247858	chr3:111393522-111695364	257068	phosphatidylinositol specific phospholipase C X domain containing 2	protein_coding
INPP5D	13.3381	12.5493	23.3189	20.6901	12.9437	22.0045	0.765545	0.00545	0.0278959	chr2:233924676-234116549	3635	inositol polyphosphate-5-phosphatase D	protein_coding
RASSF6	2.3429	2.46664	3.76286	4.41338	2.40477	4.08812	0.765538	0.0012	0.00802605	chr4:74437266-74486348	166824	Ras association domain family member 6	protein_coding
NAT8L	9.27797	11.1542	18.7092	16.0216	10.2161	17.3654	0.765373	5e-05	0.000499548	chr4:2061053-2070816	339983	N-acetyltransferase 8 like	protein_coding
GAB1	4.35081	5.34942	7.13549	9.35033	4.85012	8.24291	0.765134	0.01845	0.0748853	chr4:144257914-144395721	2549	GRB2 associated binding protein 1	protein_coding
SPTAN1	96.4645	90.1138	163.99	152.992	93.2891	158.491	0.764623	0.0039	0.0213347	chr9:131314836-131419126	6709	spectrin alpha, non-erythrocytic 1	protein_coding
SAP30	5.43412	7.53196	11.1107	10.9081	6.48304	11.0094	0.763992	0.0013	0.0085524	chr4:174270693-174298683	8819	Sin3A associated protein 30	protein_coding
FAM120C	5.89868	4.78583	9.3399	8.79114	5.34226	9.06552	0.76294	0.01765	0.0722358	chrX:54094756-54209714	54954	family with sequence similarity 120C	protein_coding
NUAK1	6.326	6.62418	10.8209	11.1444	6.47509	10.9826	0.762253	5e-05	0.000499548	chr12:106457122-106532732	9891	NUAK family kinase 1	protein_coding
MPP7	7.30465	7.6799	11.7452	13.6589	7.49228	12.702	0.761583	5e-05	0.000499548	chr10:28339921-28623415	143098	membrane palmitoylated protein 7	protein_coding
LINC01560	38.1805	24.6273	58.8161	47.653	31.4039	53.2346	0.76142	0.02385	0.0843166	chrX:47342969-47344222	203414	long intergenic non-protein coding RNA 1560	lncRNA
VAMP1	6.73429	6.333	11.3768	10.7556	6.53364	11.0662	0.7602	0.0023	0.0138	chr12:6548166-6579843	6843	vesicle associated membrane protein 1	protein_coding
CASZ1	8.54685	9.61717	14.6109	16.1449	9.08201	15.3779	0.759775	0.0093	0.0432076	chr1:10696660-10856707	54897	castor zinc finger 1	protein_coding
SLC25A14	8.64072	8.55303	15.5677	13.539	8.59688	14.5533	0.759465	0.00105	0.00716939	chrX:129473861-129507335	9016	solute carrier family 25 member 14	protein_coding
SLC12A4	19.4762	20.3746	35.8064	31.6521	19.9254	33.7292	0.759391	0.02265	0.0875278	chr16:67973652-68003504	6560	solute carrier family 12 member 4	protein_coding
UBE2B	29.8124	38.8053	54.5003	61.6219	34.3089	58.0611	0.75899	0.01355	0.0585201	chr5:133707159-133727799	7320	ubiquitin conjugating enzyme E2 B	protein_coding
ZNF514	8.4356	7.2522	12.8735	13.675	7.8439	13.2742	0.758985	0.0421	0.140206	chr2:95751113-95831158	84874	zinc finger protein 514	protein_coding
SLC4A8	4.07652	3.67256	7.12537	5.98249	3.87454	6.55393	0.758336	0.04935	0.157663	chr12:51745030-51909547	9498	solute carrier family 4 member 8	protein_coding
ATAD3B	17.3185	16.6863	28.862	28.5883	17.0024	28.7251	0.756572	0.0009	0.00627867	chr1:1407144-1433228	83858	ATPase family AAA domain containing 3B	protein_coding
WDR26	49.2546	47.5715	78.3044	85.2339	48.4131	81.7691	0.75616	5e-05	0.000499548	chr1:224572847-224928256	80232	WD repeat domain 26	protein_coding
ZNF283	9.5988	7.83963	13.5719	15.8807	8.71922	14.7263	0.756123	0.00055	0.0041732	chr19:44331472-44356169	284349	zinc finger protein 283	protein_coding
PAPOLG	5.16967	6.29569	8.92049	10.4394	5.73268	9.67997	0.755792	0.0001	0.000938078	chr2:60983387-61029221	64895	poly(A) polymerase gamma	protein_coding
SYNJ1	3.13328	2.50459	4.85789	4.65916	2.81893	4.75853	0.755366	0.00575	0.0290693	chr21:34001068-34100351	8867	synaptojanin 1	protein_coding
SETD1B	6.31337	7.12269	11.7674	10.9129	6.71803	11.3402	0.755332	5e-05	0.000499548	chr12:122241914-122270562	23067	SET domain containing 1B, histone lysine methyltransferase	protein_coding
TRNP1	51.9944	57.8065	93.9048	91.2941	54.9005	92.5994	0.754185	5e-05	0.000499548	chr1:27320182-27327377	388610	TMF1 regulated nuclear protein 1	protein_coding
SDCBP	89.6405	106.734	167.78	163.385	98.1874	165.583	0.753942	5e-05	0.000499548	chr8:59465482-59495418	6386	syndecan binding protein	protein_coding
APBB2	32.1698	29.0239	48.4676	54.684	30.5968	51.5758	0.753311	0.00615	0.0306701	chr4:40745643-41218731	323	amyloid beta precursor protein binding family B member 2	protein_coding
CMIP	25.5878	27.7125	45.5743	44.2514	26.6502	44.9129	0.752985	5e-05	0.000499548	chr16:81478412-81745367	80790	c-Maf inducing protein	protein_coding
OTUD3	11.7199	13.0033	19.3301	22.2913	12.3616	20.8107	0.751462	5e-05	0.000499548	chr1:20208887-20239438	23252	OTU deubiquitinase 3	protein_coding
RTN4RL2	2.23416	2.71309	4.19135	4.13544	2.47362	4.16339	0.751133	0.04985	0.158801	chr11:57228000-57245007	349667	reticulon 4 receptor like 2	protein_coding
EXOSC10	28.9578	31.0365	50.7866	50.1835	29.9971	50.4851	0.751033	0.02445	0.0926791	chr1:11126674-11162157	5394	exosome component 10	protein_coding
AMACR	3.42189	5.35415	7.96534	6.80236	4.38802	7.38385	0.750802	0.01205	0.0534265	chr5:33986269-34124633	23600	alpha-methylacyl-CoA racemase	protein_coding
PIP4K2A	13.1116	15.619	22.6675	25.6659	14.3653	24.1667	0.750432	0.00055	0.0041732	chr10:22823782-23003507	5305	phosphatidylinositol-5-phosphate 4-kinase type 2 alpha	protein_coding
AGMAT	7.15688	7.78353	12.2989	12.8214	7.47021	12.5602	0.749634	0.02025	0.0802729	chr1:15853307-15930121	79814	agmatinase	protein_coding
EGR1	8.44433	8.72817	14.862	13.984	8.58625	14.423	0.748275	5e-05	0.000499548	chr5:137801167-137804992	1958	early growth response 1	protein_coding
CAPN1	104.31	113.847	193.592	172.565	109.079	183.078	0.747093	0.0002	0.00173517	chr11:64945076-64979477	823	calpain 1	protein_coding
AFF4	33.0531	36.4165	56.8712	59.7051	34.7348	58.2882	0.746822	5e-05	0.000499548	chr5:132211086-132299326	27125	AF4/FMR2 family member 4	protein_coding
MOB3B	2.92238	3.12125	4.64514	5.49617	3.02181	5.07065	0.746758	0.0045	0.0239566	chr9:27325206-27573864	79817	MOB kinase activator 3B	protein_coding
CENPN	18.6061	22.6533	33.5257	35.6891	20.6297	34.6074	0.746357	0.0125	0.0549801	chr16:80859970-81130000	55839	centromere protein N	protein_coding
STAT1	88.9779	97.0928	156.11	156.012	93.0353	156.061	0.746259	0.0002	0.00173517	chr2:191745522-191885686	6772	signal transducer and activator of transcription 1	protein_coding
TPM1	30.4972	30.0422	51.1992	50.305	30.2697	50.7521	0.745594	0.0003	0.00247858	chr15:63334830-63364114	7168	tropomyosin 1	protein_coding
LPXN	3.12352	2.55977	5.53163	3.99276	2.84165	4.76219	0.7449	0.0013	0.0085524	chr11:58294343-58345693	9404	leupaxin	protein_coding
FAM3C	28.7339	33.5806	52.5364	51.8722	31.1573	52.2043	0.744601	5e-05	0.000499548	chr7:120988931-121036418	10447	FAM3 metabolism regulating signaling molecule C	protein_coding
LYSMD3	9.42852	10.3787	16.5306	16.6521	9.90363	16.5914	0.744402	0.00045	0.00351717	chr5:89811427-90610364	116068	LysM domain containing 3	protein_coding
CRADD	7.97179	8.18927	12.0702	15.0029	8.08053	13.5366	0.74434	0.0016	0.0101554	chr12:94071150-94288616	8738	CASP2 and RIPK1 domain containing adaptor with death domain	protein_coding
TIGAR	7.93141	8.06689	13.5333	13.2617	7.99915	13.3975	0.744047	0.00015	0.00134566	chr12:4357146-4514656	57103	TP53 induced glycolysis regulatory phosphatase	protein_coding
TNIP2	23.0385	25.5458	41.2499	40.1166	24.2922	40.6832	0.743945	5e-05	0.000499548	chr4:2743374-2758069	79155	TNFAIP3 interacting protein 2	protein_coding
RPP25	2.4794	3.07865	4.44903	4.85333	2.77902	4.65118	0.743018	0.00065	0.00480201	chr15:75246758-75249113	54913	ribonuclease P and MRP subunit p25	protein_coding
SPG7	79.3265	73.173	138.279	116.691	76.2497	127.485	0.741525	0.00085	0.00599617	chr16:89557126-89624174	6687	SPG7 matrix AAA peptidase subunit, paraplegin	protein_coding
TRIM68	3.26357	3.5438	5.72434	5.65485	3.40368	5.68959	0.741228	0.0032	0.0182221	chr11:4619901-4629461	55128	tripartite motif containing 68	protein_coding
LINC02065	12.1427	13.949	27.1083	16.469	13.0458	21.7887	0.739989	0.0273	0.0924	chr5:65500947-65505721	101928741	long intergenic non-protein coding RNA 2065	lncRNA
CSRNP1	5.59249	6.46527	10.5098	9.62285	6.02888	10.0663	0.739573	5e-05	0.000499548	chr3:39183345-39214443	64651	cysteine and serine rich nuclear protein 1	protein_coding
WASF1	3.83762	3.96721	6.32509	6.70011	3.90241	6.5126	0.738867	5e-05	0.000499548	chr6:110421021-110501207	8936	WASP family member 1	protein_coding
ROCK1	17.7102	18.0824	27.1486	32.5731	17.8963	29.8609	0.738593	0.00725	0.0351824	chr18:18526866-18691774	6093	Rho associated coiled-coil containing protein kinase 1	protein_coding
RASEF	15.2696	16.4562	26.3454	26.5794	15.8629	26.4624	0.738288	5e-05	0.000499548	chr9:85594504-85678092	158158	RAS and EF-hand domain containing	protein_coding
LACTB2	15.2718	13.8776	21.4604	27.1662	14.5747	24.3133	0.738278	0.0036	0.0200096	chr8:71520811-71581420	51110	lactamase beta 2	protein_coding
TERF2IP	19.3238	20.2634	33.9773	32.0188	19.7936	32.9981	0.737345	0.00545	0.0278959	chr16:75661371-75795770	54386	TERF2 interacting protein	protein_coding
KRT19	341.025	374.361	629.649	562.902	357.693	596.275	0.737257	5e-05	0.000499548	chr17:39679868-39684560	3880	keratin 19	protein_coding
ASCL2	4.70074	4.72531	7.6333	8.07901	4.71303	7.85615	0.73717	0.0037	0.0204496	chr11:2289727-2291818	430	achaete-scute family bHLH transcription factor 2	protein_coding
ZNF510	6.60641	7.79184	11.0199	12.9617	7.19913	11.9908	0.736031	0.00045	0.00351717	chr9:99449331-99540411	22869	zinc finger protein 510	protein_coding
SP100	26.0511	27.1167	44.1177	44.4248	26.5839	44.2712	0.735817	0.0031	0.0177212	chr2:231280656-231444721	6672	SP100 nuclear antigen	protein_coding
SRM	36.4825	40.2697	66.1204	61.6726	38.3761	63.8965	0.735527	5e-05	0.000499548	chr1:11114640-11120077	6723	spermidine synthase	protein_coding
STK10	6.8391	6.89592	12.3623	10.5002	6.86751	11.4312	0.735119	0.00565	0.0287199	chr5:171469082-171615228	6793	serine/threonine kinase 10	protein_coding
TCF7L2	21.4327	20.8558	34.4608	35.9264	21.1443	35.1936	0.735047	0.00165	0.010424	chr10:114710005-114927437	6934	transcription factor 7 like 2	protein_coding
CD59	85.0868	91.0706	147.179	145.92	88.0787	146.55	0.734524	0.0003	0.00247858	chr11:33719806-33758025	966	CD59 molecule (CD59 blood group)	protein_coding
MTUS1	5.71453	7.20568	9.66982	11.8236	6.4601	10.7467	0.734265	0.0017	0.0106864	chr8:17433941-17658426	57509	microtubule associated scaffold protein 1	protein_coding
SNX7	21.7397	21.8817	35.4325	37.1202	21.8107	36.2763	0.733994	5e-05	0.000499548	chr1:99127256-99226056	51375	sorting nexin 7	protein_coding
TPM2	20.7961	18.2059	31.943	32.8947	19.501	32.4189	0.733286	5e-05	0.000499548	chr9:35681988-35690053	7169	tropomyosin 2	protein_coding
EOGT	10.6585	12.9811	18.9473	20.3456	11.8198	19.6465	0.733063	0.0006	0.00450229	chr3:69024367-69062835	285203	EGF domain specific O-linked N-acetylglucosamine transferase	protein_coding
NECAP2	16.3437	20.3143	29.8591	31.0634	18.329	30.4612	0.732849	0.0008	0.00570727	chr1:16767215-16786573	55707	NECAP endocytosis associated 2	protein_coding
TXNDC17	28.5633	24.8665	41.2022	47.5834	26.7149	44.3928	0.732681	0.02045	0.0809204	chr17:6544304-6554954	84817	thioredoxin domain containing 17	protein_coding
KLRC2	4.80379	7.41438	10.3942	9.9073	6.10909	10.1507	0.732556	0.0065	0.0321433	chr12:10564910-10607284	3822	killer cell lectin like receptor C2	protein_coding
ZFP36L1	27.3864	31.2197	48.658	48.661	29.3031	48.6595	0.731669	5e-05	0.000499548	chr14:69254376-69262970	677	ZFP36 ring finger protein like 1	protein_coding
BMT2	2.6301	3.19984	4.19938	5.48052	2.91497	4.83995	0.731512	0.04155	0.139004	chr7:112256494-112579930	154743	base methyltransferase of 25S rRNA 2 homolog	protein_coding
TIGD1	4.2225	3.99812	6.78125	6.86398	4.11031	6.82262	0.73108	5e-05	0.000499548	chr2:233404401-233415283	200765	tigger transposable element derived 1	protein_coding
SAMHD1	11.1774	13.3387	20.1936	20.4632	12.2581	20.3284	0.729761	0.00405	0.0219648	chr20:35504523-35580296	25939	SAM and HD domain containing deoxynucleoside triphosphate triphosphohydrolase 1	protein_coding
GPR160	5.14831	5.9155	8.38931	9.95805	5.5319	9.17368	0.729725	0.00035	0.00284641	chr3:169755782-169803180	26996	G protein-coupled receptor 160	protein_coding
ARF4	144.744	150.567	236.064	253.425	147.656	244.745	0.729041	5e-05	0.000499548	chr3:57557089-57586654	378	ADP ribosylation factor 4	protein_coding
AFF1	21.6527	22.3868	34.6718	38.315	22.0197	36.4934	0.72884	0.00065	0.00480201	chr4:87797357-88062191	4299	AF4/FMR2 family member 1	protein_coding
UBE2W	15.0772	18.3833	26.9814	28.4627	16.7303	27.722	0.728575	0.0037	0.0204496	chr8:74332238-74791145	55284	ubiquitin conjugating enzyme E2 W	protein_coding
ATN1	38.4631	41.5322	68.9842	63.3712	39.9976	66.1777	0.726431	0.00155	0.00989133	chr12:7033625-7051484	1822	atrophin 1	protein_coding
MIEF2	6.78228	8.53318	15.0254	10.3143	7.65773	12.6698	0.726409	0.0054	0.0277203	chr17:18163910-18169866	125170	mitochondrial elongation factor 2	protein_coding
KIFC2	56.1702	60.13	111.25	81.0903	58.1501	96.1702	0.725808	0.0001	0.000938078	chr8:145691425-145701232	90990	kinesin family member C2	protein_coding
ST7	7.70989	5.71751	11.8448	10.3588	6.7137	11.1018	0.72561	0.0301	0.108974	chr7:116592499-116870230	7982	suppression of tumorigenicity 7	protein_coding
RUSC1	24.4457	22.4185	40.4521	37.0286	23.4321	38.7404	0.725351	0.0226	0.0873728	chr1:155278538-155300905	23623	RUN and SH3 domain containing 1	protein_coding
SPRTN	8.36445	8.91357	14.1541	14.4064	8.63901	14.2803	0.725085	0.0083	0.039454	chr1:231468498-231490769	83932	SprT-like N-terminal domain	protein_coding
CAMTA1	32.4711	39.1468	58.8082	59.5427	35.8089	59.1755	0.724679	0.0004	0.00318845	chr1:6845513-7829766	23261	calmodulin binding transcription activator 1	protein_coding
PAPSS2	9.42866	10.7147	16.9115	16.3737	10.0717	16.6426	0.724577	0.0003	0.00247858	chr10:89367741-89507462	9060	3'-phosphoadenosine 5'-phosphosulfate synthase 2	protein_coding
DUSP11	9.74525	11.8031	16.0625	19.513	10.7742	17.7878	0.723306	0.0003	0.00247858	chr2:73989310-74007284	8446	dual specificity phosphatase 11	protein_coding
ABHD2	28.2798	29.1483	46.0776	48.7082	28.714	47.3929	0.722915	5e-05	0.000499548	chr15:89630308-89745586	11057	abhydrolase domain containing 2, acylglycerol lipase	protein_coding
GCNT1	2.39085	2.46447	3.75857	4.25215	2.42766	4.00536	0.722367	0.0006	0.00450229	chr9:79034765-79521030	2650	glucosaminyl (N-acetyl) transferase 1	protein_coding
MAFF	15.3308	16.3372	26.735	25.4984	15.834	26.1167	0.721948	0.0002	0.00173517	chr22:38507501-38612514	23764	MAF bZIP transcription factor F	protein_coding
UBXN11	8.27417	10.1771	16.4994	13.9305	9.22565	15.2149	0.721766	0.03095	0.111322	chr1:26606576-26647014	91544	UBX domain protein 11	protein_coding
BORCS5	12.0858	13.0924	21.8301	19.6838	12.5891	20.757	0.721423	0.0319	0.113628	chr12:12510011-12624167	118426	BLOC-1 related complex subunit 5	protein_coding
SEPTIN11	52.1476	55.3455	90.5111	86.5142	53.7466	88.5126	0.719711	0.00105	0.00716939	chr4:77870903-77961537	55752	septin 11	protein_coding
NUDCD1	19.5069	18.5398	31.2694	31.3796	19.0233	31.3245	0.719522	5e-05	0.000499548	chr8:110253147-110346350	84955	NudC domain containing 1	protein_coding
KCNE3	14.8387	15.3281	24.6621	25.0039	15.0834	24.833	0.719296	0.00065	0.00480201	chr11:74041360-74197096	10008	potassium voltage-gated channel subfamily E regulatory subunit 3	protein_coding
SAMD8	20.0541	20.3205	31.5624	34.9094	20.1873	33.2359	0.719294	5e-05	0.000499548	chr10:76854189-76941881	142891	sterile alpha motif domain containing 8	protein_coding
C5orf24	32.9722	35.6679	55.517	57.4302	34.32	56.4736	0.718526	0.00875	0.0411064	chr5:134094460-134195425	134553	chromosome 5 open reading frame 24	protein_coding
DNAAF3	2.33986	3.53227	5.96888	3.67753	2.93607	4.8232	0.716105	0.0111	0.0500946	chr19:55663134-55691657	352909	dynein axonemal assembly factor 3	protein_coding
MFSD10	42.1227	49.488	80.2355	70.2071	45.8054	75.2213	0.715625	5e-05	0.000499548	chr4:2932287-2936561	10227	major facilitator superfamily domain containing 10	protein_coding
TMEM132A	36.1537	37.0217	62.0014	58.0105	36.5877	60.0059	0.713746	0.00525	0.0271794	chr11:60681629-60720125	54972	transmembrane protein 132A	protein_coding
DYNLT3	15.9031	22.2314	29.4646	33.0514	19.0672	31.258	0.713132	0.0179	0.0730558	chrX:37208561-38548174	6990	dynein light chain Tctex-type 3	protein_coding
ATP6V1E1	56.4418	60.1218	93.4872	97.5877	58.2818	95.5375	0.713022	5e-05	0.000499548	chr22:18074901-18111515	529	ATPase H+ transporting V1 subunit E1	protein_coding
ING3	4.20795	4.33505	6.14842	7.85475	4.2715	7.00159	0.712939	0.0029	0.0167185	chr7:120590816-120617270	54556	inhibitor of growth family member 3	protein_coding
CLIC3	9.28663	10.9956	18.3417	14.8924	10.1411	16.617	0.712444	0.0024	0.0142884	chr9:139889059-139891020	9022	chloride intracellular channel 3	protein_coding
CPNE7	33.4758	39.3048	61.3296	57.9161	36.3903	59.6228	0.712311	0.0058	0.0292551	chr16:89642165-89663654	27132	copine 7	protein_coding
ENPP1	2.8749	2.45423	4.1345	4.59575	2.66456	4.36512	0.712125	0.01285	0.0562534	chr6:132129155-132216295	5167	ectonucleotide pyrophosphatase/phosphodiesterase 1	protein_coding
MTFR1L	22.5814	23.6024	38.3541	37.2823	23.0919	37.8182	0.711697	0.01125	0.0506164	chr1:26126683-26185949	56181	mitochondrial fission regulator 1 like	protein_coding
TMEM87B	24.8958	26.8361	39.0983	45.5808	25.8659	42.3395	0.710953	0.0001	0.000938078	chr2:112796954-112876895	84910	transmembrane protein 87B	protein_coding
RAD51B	13.9623	10.0344	17.5783	21.6975	11.9983	19.6379	0.710805	0.01365	0.0588082	chr14:68286495-69196935	5890	RAD51 paralog B	protein_coding
LRRC14	35.2298	32.0964	59.9913	50.1747	33.6631	55.083	0.710441	0.0058	0.0292551	chr8:145743375-145754516	9684	leucine rich repeat containing 14	protein_coding
GABARAPL2	80.4414	83.0421	132.805	134.695	81.7418	133.75	0.710395	0.002	0.0122709	chr16:75562427-75657198	11345	GABA type A receptor associated protein like 2	protein_coding
MYADM	60.0218	68.2874	104.911	104.954	64.1546	104.932	0.709834	5e-05	0.000499548	chr19:54357834-54379689	91663	myeloid associated differentiation marker	protein_coding
PPP1R35	14.4474	19.9965	33.0941	23.237	17.2219	28.1656	0.709687	0.0005	0.00384502	chr7:100032879-100036127	221908	protein phosphatase 1 regulatory subunit 35	protein_coding
USP54	8.29914	7.22059	12.2391	13.1358	7.75987	12.6875	0.709299	0.0351	0.122073	chr10:75196190-75385752	159195	ubiquitin specific peptidase 54	protein_coding
ADAMTSL5	7.98187	10.3568	17.3205	12.6309	9.16935	14.9757	0.707735	0.0068	0.0333653	chr19:1505020-1536045	339366	ADAMTS like 5	protein_coding
RIDA	13.5047	14.9507	19.7048	26.7285	14.2277	23.2166	0.706458	0.00035	0.00284641	chr8:99114571-99129399	10247	reactive intermediate imine deaminase A homolog	protein_coding
HOXC6	4.62533	6.16398	8.81675	8.77953	5.39465	8.79814	0.705669	0.02205	0.0856401	chr12:54375292-54449814	3223	homeobox C6	protein_coding
ZNF230	1.8341	2.45836	3.53894	3.46055	2.14623	3.49975	0.705444	0.0466	0.151564	chr19:44472013-44518076	7773	zinc finger protein 230	protein_coding
GNG10	23.2886	30.9202	42.3606	46.0274	27.1044	44.194	0.705324	0.0004	0.00318845	chr9:114393613-114432509	2790	G protein subunit gamma 10	protein_coding
TFAP2A-AS2	9.03174	12.5797	18.1741	17.0535	10.8057	17.6138	0.704912	0.01575	0.0626919	chr6:10404734-10408161	109729173	TFAP2A antisense RNA 2	lncRNA
PTPRK	12.7529	18.2674	24.5313	26.0237	15.5102	25.2775	0.704642	0.0104	0.0474079	chr6:128289929-128841761	5796	protein tyrosine phosphatase receptor type K	protein_coding
IER5	6.71415	8.75379	11.6892	13.5086	7.73397	12.5989	0.704019	5e-05	0.000499548	chr1:181057835-181062036	51278	immediate early response 5	protein_coding
FAM72D	2.31031	2.07644	3.20473	3.94138	2.19337	3.57306	0.704007	0.00225	0.013523	chr1:143896447-143913169	728833	family with sequence similarity 72 member D	protein_coding
ITGAV	36.4357	36.7796	58.6912	60.536	36.6076	59.6136	0.703498	0.0001	0.000938078	chr2:187454782-187630686	3685	integrin subunit alpha V	protein_coding
MBOAT2	17.605	17.8121	26.6169	31.0273	17.7085	28.8221	0.702729	0.01745	0.0715499	chr2:8992819-9143838	129642	membrane bound O-acyltransferase domain containing 2	protein_coding
TAF7	33.1172	35.297	53.1754	58.0881	34.2071	55.6317	0.701613	5e-05	0.000499548	chr5:140638802-140700351	6879	TATA-box binding protein associated factor 7	protein_coding
TSPAN3	70.3417	75.439	119.916	116.929	72.8903	118.422	0.700144	5e-05	0.000499548	chr15:77333744-77376326	10099	tetraspanin 3	protein_coding
SBDS	35.8058	39.7813	57.3251	65.4732	37.7936	61.3992	0.700079	0.0001	0.000938078	chr7:66452666-66704506	51119	SBDS ribosome maturation factor	protein_coding
EIF2AK2	28.2109	29.0876	43.2889	49.754	28.6492	46.5215	0.6994	5e-05	0.000499548	chr2:37311593-37384665	5610	eukaryotic translation initiation factor 2 alpha kinase 2	protein_coding
NHLRC2	20.0011	16.5229	28.3862	30.9144	18.262	29.6503	0.699204	0.00045	0.00351717	chr10:115614419-115676953	374354	NHL repeat containing 2	protein_coding
ESAM	2.14721	3.81359	4.30658	5.37079	2.9804	4.83868	0.699108	0.00835	0.0396704	chr11:124622478-124636015	90952	endothelial cell adhesion molecule	protein_coding
ERCC6L2	19.7024	20.6311	30.1815	35.2563	20.1667	32.7189	0.698147	0.00025	0.00211596	chr9:98521512-98883436	375748	ERCC excision repair 6 like 2	protein_coding
OSGIN2	24.0634	25.1764	37.3092	42.5717	24.6199	39.9405	0.698026	5e-05	0.000499548	chr8:90914076-90940116	734	oxidative stress induced growth inhibitor family member 2	protein_coding
ABCA5	2.61941	2.37843	3.75254	4.34866	2.49892	4.0506	0.696832	0.00875	0.0411064	chr17:67143354-67323385	23461	ATP binding cassette subfamily A member 5	protein_coding
ARID3B	3.094	3.01941	4.97011	4.9364	3.0567	4.95325	0.6964	0.00845	0.0400163	chr15:74833546-74890472	10620	AT-rich interaction domain 3B	protein_coding
TRMT1L	9.79166	12.8198	17.792	18.8482	11.3057	18.3201	0.696373	0.0001	0.000938078	chr1:185087232-185126204	81627	tRNA methyltransferase 1 like	protein_coding
SCRN1	40.6986	46.5274	67.441	73.8808	43.613	70.6609	0.696153	5e-05	0.000499548	chr7:29959719-30174330	9805	secernin 1	protein_coding
RNF19A	9.79935	11.0315	17.2673	16.4814	10.4154	16.8743	0.696107	0.0382	0.130415	chr8:101170133-101348446	25897	ring finger protein 19A, RBR E3 ubiquitin protein ligase	protein_coding
LDLR	21.5126	22.3087	34.9177	36.0602	21.9106	35.489	0.695739	0.0018	0.0112192	chr19:11200137-11266484	3949	low density lipoprotein receptor	protein_coding
TMEM35B	12.2716	12.1398	19.7854	19.7291	12.2057	19.7573	0.694831	0.0493	0.15756	chr1:35439956-35497546	100506144	transmembrane protein 35B	protein_coding
ITFG1	36.0306	36.3106	51.7227	65.369	36.1706	58.5459	0.694749	0.00345	0.0193709	chr16:47178233-47735434	81533	integrin alpha FG-GAP repeat containing 1	protein_coding
TENT4B	9.98954	10.0213	14.7847	17.5913	10.0054	16.188	0.69414	0.0001	0.000938078	chr16:50186821-50269221	64282	terminal nucleotidyltransferase 4B	protein_coding
FAM13A-AS1	23.5161	17.2042	35.15	30.7291	20.3601	32.9396	0.694076	0.00945	0.0426757	chr4:89630448-89651254	285512	FAM13A antisense RNA 1	lncRNA
REEP6	6.95241	13.2083	17.4785	15.1167	10.0803	16.2976	0.693117	0.00015	0.00134566	chr19:1491164-1497926	92840	receptor accessory protein 6	protein_coding
MFGE8	74.9247	71.8013	123.655	113.41	73.363	118.532	0.692158	0.00095	0.00657297	chr15:89441913-89456612	4240	milk fat globule EGF and factor V/VIII domain containing	protein_coding
RSPRY1	14.1878	14.4751	21.9431	24.3626	14.3314	23.1529	0.692008	0.00015	0.00134566	chr16:57220048-57274381	89970	ring finger and SPRY domain containing 1	protein_coding
HCCS	14.586	11.073	20.7188	20.7229	12.8295	20.7208	0.691613	0.0007	0.00510942	chrX:11129420-11684040	3052	holocytochrome c synthase	protein_coding
LINC01341	17.9507	17.4886	30.6716	26.5586	17.7197	28.6151	0.691423	0.03185	0.103497	chr1:246939181-246955687	149134	long intergenic non-protein coding RNA 1341	lncRNA
MSANTD2	6.88942	7.17407	11.4525	11.2276	7.03175	11.3401	0.689473	0.03055	0.110242	chr11:124636393-124704383	79684	Myb/SANT DNA binding domain containing 2	protein_coding
KMT2B	13.9558	13.8131	25.111	19.6627	13.8844	22.3869	0.689182	0.0013	0.0085524	chr19:36208874-36236346	9757	lysine methyltransferase 2B	protein_coding
FMR1	30.163	30.7478	47.6174	50.5798	30.4554	49.0986	0.688985	0.0012	0.00802605	chrX:146993436-147032645	2332	FMRP translational regulator 1	protein_coding
CLDND1	54.3832	48.0922	78.878	86.1652	51.2377	82.5216	0.687566	0.00245	0.0145175	chr3:98216524-98312492	56650	claudin domain containing 1	protein_coding
DLG5	19.607	23.2757	34.8164	34.1937	21.4414	34.5051	0.686413	0.0001	0.000938078	chr10:79542623-79686513	9231	discs large MAGUK scaffold protein 5	protein_coding
SLC38A9	11.0402	11.0792	16.0085	19.5642	11.0597	17.7863	0.685461	0.0236	0.0901731	chr5:54921672-55112985	153129	solute carrier family 38 member 9	protein_coding
DNAJC21	16.0975	16.4604	23.8492	28.505	16.279	26.1771	0.685297	0.00375	0.0206935	chr5:34929663-34959069	134218	DnaJ heat shock protein family (Hsp40) member C21	protein_coding
SUMF2	53.8152	65.3649	95.8683	95.7729	59.5901	95.8206	0.685265	5e-05	0.000499548	chr7:56131694-56160689	25870	sulfatase modifying factor 2	protein_coding
TNFRSF25	19.9029	19.8527	31.3733	32.5382	19.8778	31.9558	0.684918	0.0125	0.0549801	chr1:6484835-6526235	8718	TNF receptor superfamily member 25	protein_coding
TCEAL1	7.29035	9.86199	14.8996	12.6704	8.57617	13.785	0.684699	0.0034	0.0191449	chrX:102862378-102885881	9338	transcription elongation factor A like 1	protein_coding
CAPN15	36.2165	37.7638	65.3458	53.5547	36.9902	59.4503	0.684542	0.0008	0.00570727	chr16:577711-604636	6650	calpain 15	protein_coding
CLUAP1	6.47635	6.50242	8.6405	12.1918	6.48939	10.4161	0.682665	0.04415	0.145443	chr16:3415098-3627404	23059	clusterin associated protein 1	protein_coding
MICB	3.13776	3.79969	5.92798	5.20394	3.46873	5.56596	0.682224	0.0055	0.0280867	chr6:31447749-31478901	4277	MHC class I polypeptide-related sequence B	protein_coding
RPP40	9.48316	11.7472	17.0589	17.0006	10.6152	17.0297	0.681925	0.0007	0.00510942	chr6:4994950-5054657	10799	ribonuclease P/MRP subunit p40	protein_coding
KRT10	7.63797	7.21701	12.4839	11.3377	7.42749	11.9108	0.681325	0.00095	0.00657297	chr17:38974368-38992522	3858	keratin 10	protein_coding
DLGAP1-AS2	230.943	173.447	348.459	299.937	202.195	324.198	0.681128	0.0001	0.00110748	chr18:3602997-3608334	84777	DLGAP1 antisense RNA 2	lncRNA
ATG4A	4.45962	5.01799	8.21857	6.97546	4.73881	7.59702	0.680909	0.0017	0.0106864	chrX:107334897-107397901	115201	autophagy related 4A cysteine peptidase	protein_coding
RAP1B	69.136	70.2797	109.238	114.265	69.7078	111.752	0.680902	5e-05	0.000499548	chr12:69004634-69065681	5908	RAP1B, member of RAS oncogene family	protein_coding
LYRM4-AS1	20.3268	31.3136	45.8382	36.946	25.8202	41.3921	0.680855	0.0109	0.0475106	chr6:5004007-5054657	100129461	LYRM4 antisense RNA 1	lncRNA
ATG2B	10.8445	8.94373	14.6108	17.1089	9.89412	15.8599	0.680738	0.0234	0.0896222	chr14:96745531-96829678	55102	autophagy related 2B	protein_coding
REEP2	2.47507	3.21643	4.8703	4.24716	2.84575	4.55873	0.679821	0.02685	0.0997431	chr5:137774745-137782658	51308	receptor accessory protein 2	protein_coding
RELT	6.00881	8.39638	11.9136	11.1562	7.2026	11.5349	0.679417	0.0001	0.000938078	chr11:73087443-73108519	84957	RELT TNF receptor	protein_coding
AOPEP	14.8137	13.4568	21.7746	23.4923	14.1353	22.6335	0.679159	0.00105	0.00716939	chr9:97488980-97849441	84909	aminopeptidase O (putative)	protein_coding
ZHX1	12.7761	12.4595	18.3539	22.0508	12.6178	20.2024	0.679065	0.01155	0.0516243	chr8:124232206-124287781	11244	zinc fingers and homeoboxes 1	protein_coding
KPNA4	44.8424	50.6089	73.311	79.4691	47.7257	76.39	0.67862	5e-05	0.000499548	chr3:160212794-160287036	3840	karyopherin subunit alpha 4	protein_coding
MICA	4.86703	6.05686	8.72878	8.74899	5.46195	8.73889	0.678034	0.00495	0.0258995	chr6:31367560-31446713	100507436	MHC class I polypeptide-related sequence A	protein_coding
NMU	13.569	13.8274	23.0129	20.7963	13.6982	21.9046	0.677245	0.0008	0.00570727	chr4:56461395-56502865	10874	neuromedin U	protein_coding
MRM1	3.58866	4.47579	7.21905	5.67424	4.03223	6.44664	0.676972	0.0016	0.0101554	chr17:34958011-34965400	79922	mitochondrial rRNA methyltransferase 1	protein_coding
LRP12	12.308	13.4755	18.6473	22.5681	12.8917	20.6077	0.67674	0.00045	0.00351717	chr8:105501458-105601486	29967	LDL receptor related protein 12	protein_coding
GSN	33.8098	36.3313	60.5613	51.5481	35.0705	56.0547	0.676575	0.0052	0.0269679	chr9:123940410-124095121	2934	gelsolin	protein_coding
TARDBP	71.6385	75.5091	114.63	120.523	73.5738	117.576	0.676332	0.00015	0.00134566	chr1:11072400-11107296	23435	TAR DNA binding protein	protein_coding
ZNF254	4.46874	4.6057	6.63773	7.8609	4.53722	7.24931	0.676035	0.03025	0.109338	chr19:24216202-24312770	9534	zinc finger protein 254	protein_coding
ANXA2	358.613	386.05	591.318	597.561	372.331	594.439	0.674943	5e-05	0.000499548	chr15:60639332-60695082	302	annexin A2	protein_coding
CLTB	17.8947	22.3356	32.5801	31.622	20.1151	32.101	0.674338	0.01145	0.0512551	chr5:175792489-175843540	1212	clathrin light chain B	protein_coding
SOX8	3.19035	2.97008	5.03724	4.79362	3.08022	4.91543	0.674286	0.00105	0.00716939	chr16:1031769-1036979	30812	SRY-box transcription factor 8	protein_coding
COPS2	20.9874	20.1391	30.2937	35.33	20.5632	32.8118	0.674148	0.00135	0.00880591	chr15:49398264-49913126	9318	COP9 signalosome subunit 2	protein_coding
PITPNC1	4.28081	4.66372	6.60955	7.66117	4.47227	7.13536	0.67398	0.0259	0.0968659	chr17:65373396-65693377	26207	phosphatidylinositol transfer protein cytoplasmic 1	protein_coding
ARFGEF1	15.8472	14.0762	22.1187	25.6089	14.9617	23.8638	0.673551	0.0222	0.0860335	chr8:67876333-68256016	10565	ADP ribosylation factor guanine nucleotide exchange factor 1	protein_coding
CLDN23	5.40604	6.76489	9.94999	9.45724	6.08547	9.70362	0.673155	0.0005	0.00384502	chr8:8559446-8561616	137075	claudin 23	protein_coding
SDF4	61.2777	70.3666	113.159	96.7474	65.8221	104.953	0.6731	0.0013	0.0085524	chr1:1152288-1167447	51150	stromal cell derived factor 4	protein_coding
PLP2	49.093	48.8582	73.295	82.7616	48.9756	78.0283	0.671934	0.0001	0.000938078	chrX:49028244-49042981	5355	proteolipid protein 2	protein_coding
ALCAM	18.6948	17.8967	26.0356	32.2201	18.2958	29.1278	0.670891	0.0006	0.00450229	chr3:105085752-105295744	214	activated leukocyte cell adhesion molecule	protein_coding
TIMM23B	3.36029	3.3906	6.65554	4.07809	3.37545	5.36681	0.668986	0.04485	0.147309	chr10:51371389-51387768	100652748	translocase of inner mitochondrial membrane 23 homolog B	protein_coding
ZBTB43	5.87157	5.55011	7.88618	10.2592	5.71084	9.07269	0.667828	0.0017	0.0106864	chr9:129567284-129600489	23099	zinc finger and BTB domain containing 43	protein_coding
TBCB	44.8786	51.5826	80.8218	72.3826	48.2306	76.6022	0.667438	0.00045	0.00351717	chr19:36602052-36616849	1155	tubulin folding cofactor B	protein_coding
KIAA1143	10.957	12.6425	18.0316	19.443	11.7998	18.7373	0.667156	5e-05	0.000499548	chr3:44779152-44803111	57456	KIAA1143	protein_coding
EIF2AK3-DT	15.5938	18.1225	27.0301	26.5093	16.8582	26.7697	0.667154	0.02395	0.0845783	chr2:88927056-88931339	101928403	EIF2AK3 divergent transcript	lncRNA
DYRK3	3.94394	4.60812	6.40243	7.17466	4.27603	6.78854	0.666829	0.001	0.00687048	chr1:206807540-206857764	8444	dual specificity tyrosine phosphorylation regulated kinase 3	protein_coding
LINC00997	21.8706	13.7089	32.9399	23.5128	17.7897	28.2264	0.665999	0.0139	0.057654	chr7:32799890-32802536	401321	long intergenic non-protein coding RNA 997	lncRNA
DHRS11	13.6243	16.6183	26.2675	21.7036	15.1213	23.9855	0.665582	0.0014	0.00907841	chr17:34948308-34957233	79154	dehydrogenase/reductase 11	protein_coding
PPARD	8.38124	8.60716	13.3156	13.6311	8.4942	13.4733	0.665556	5e-05	0.000499548	chr6:35310334-35395968	5467	peroxisome proliferator activated receptor delta	protein_coding
AVEN	7.06302	7.05376	11.1578	11.2332	7.05839	11.1955	0.665513	0.00225	0.013523	chr15:33603162-34367356	57099	apoptosis and caspase activation inhibitor	protein_coding
MTA2	38.3006	39.3792	59.8433	63.3531	38.8399	61.5982	0.665349	0.00035	0.00284641	chr11:62360685-62369337	9219	metastasis associated 1 family member 2	protein_coding
SMAD3	30.2403	31.6972	48.8059	49.4232	30.9688	49.1146	0.665337	0.00015	0.00134566	chr15:67276440-67487511	4088	SMAD family member 3	protein_coding
UBE2J1	19.9329	20.4562	30.2217	33.8298	20.1945	32.0257	0.665266	5e-05	0.000499548	chr6:90036343-90062441	51465	ubiquitin conjugating enzyme E2 J1	protein_coding
IFNLR1	7.63958	8.15406	12.718	12.3174	7.89682	12.5177	0.664628	0.0001	0.000938078	chr1:24480657-24514449	163702	interferon lambda receptor 1	protein_coding
SLC9A1	15.5684	14.2807	23.2811	24.0084	14.9245	23.6448	0.663836	0.0001	0.000938078	chr1:27425299-27493472	6548	solute carrier family 9 member A1	protein_coding
FBXL16	7.99854	9.77026	15.2676	12.8798	8.8844	14.0737	0.663658	0.00965	0.0445408	chr16:734621-755808	146330	F-box and leucine rich repeat protein 16	protein_coding
SLC39A4	28.8799	31.5745	58.3017	37.3722	30.2272	47.837	0.66228	0.00615	0.0306701	chr8:145634875-145642228	55630	solute carrier family 39 member 4	protein_coding
HAUS3	9.34114	9.04476	15.2956	13.7926	9.19295	14.5441	0.661835	0.00815	0.0388875	chr4:2073644-2244003	79441	HAUS augmin like complex subunit 3	protein_coding
BCORL1	5.52015	6.42518	9.84364	9.05198	5.97266	9.44781	0.661605	0.0237	0.0904965	chrX:129115082-129192046	63035	BCL6 corepressor like 1	protein_coding
SYNE1	3.19809	2.93583	4.6096	5.0933	3.06696	4.85145	0.661605	0.0076	0.0365993	chr6:151977825-152958936	23345	spectrin repeat containing nuclear envelope protein 1	protein_coding
PIK3C3	14.3541	15.0987	18.8518	27.7161	14.7264	23.2839	0.660934	0.0138	0.0593242	chr18:39535198-39667794	5289	phosphatidylinositol 3-kinase catalytic subunit type 3	protein_coding
IP6K2	41.6012	43.8301	64.6405	70.432	42.7156	67.5362	0.660898	5e-05	0.000499548	chr3:48725435-48777786	51447	inositol hexakisphosphate kinase 2	protein_coding
GTF2H2C	8.12045	8.8487	11.7254	15.1035	8.48457	13.4144	0.660871	0.00875	0.0411064	chr5:68856017-68891048	728340	GTF2H2 family member C	protein_coding
SMPDL3A	3.22075	2.69266	4.3632	4.98399	2.9567	4.6736	0.660543	0.0063	0.0313209	chr6:123110193-123130865	10924	sphingomyelin phosphodiesterase acid like 3A	protein_coding
EPC2	9.71014	10.004	15.355	15.7866	9.85705	15.5708	0.659617	0.001	0.00687048	chr2:149402008-149545138	26122	enhancer of polycomb homolog 2	protein_coding
CPTP	16.4358	21.252	31.4563	28.0428	18.8439	29.7495	0.658769	0.00015	0.00134566	chr1:1260135-1264276	80772	ceramide-1-phosphate transfer protein	protein_coding
LUZP1	13.2952	14.0348	20.7713	22.3466	13.665	21.559	0.657801	0.0011	0.00745889	chr1:23345935-23504301	7798	leucine zipper protein 1	protein_coding
ARHGAP29	21.7363	23.4828	34.8353	36.4911	22.6095	35.6632	0.657504	0.00015	0.00134566	chr1:94614543-94876592	9411	Rho GTPase activating protein 29	protein_coding
CSRNP2	12.5024	14.5891	23.1828	19.5403	13.5458	21.3615	0.657169	0.00955	0.04416	chr12:51454987-51477447	81566	cysteine and serine rich nuclear protein 2	protein_coding
MIR4453HG	23.0673	21.3109	41.1465	28.8193	22.1891	34.9829	0.6568	0.00615	0.0305716	chr4:153457415-153460415	54553	MIR4453 host gene	lncRNA
MAP3K11	26.0084	27.8744	47.1114	37.8287	26.9414	42.47	0.656621	0.0002	0.00173517	chr11:65365226-65382853	4296	mitogen-activated protein kinase kinase kinase 11	protein_coding
IER3	17.003	19.8579	29.2877	28.7854	18.4305	29.0365	0.655777	5e-05	0.000499548	chr6:30710705-30760027	8870	immediate early response 3	protein_coding
CRACD	6.00034	7.07584	9.49249	11.0972	6.53809	10.2948	0.654979	0.02145	0.084105	chr4:56915263-57196775	57482	capping protein inhibiting regulator of actin dynamics	protein_coding
SLC9B2	6.91285	7.89626	9.70767	13.5963	7.40455	11.652	0.654091	0.0351	0.122073	chr4:103941024-104021027	133308	solute carrier family 9 member B2	protein_coding
KIZ	6.10607	6.03745	10.3563	8.7501	6.07176	9.55321	0.653871	0.0025	0.0147742	chr20:21106623-21227260	55857	kizuna centrosomal protein	protein_coding
ZNF611	6.94962	9.29679	11.5761	13.9827	8.1232	12.7794	0.653701	0.00695	0.0339786	chr19:53206065-53238326	81856	zinc finger protein 611	protein_coding
BIRC2	21.9583	22.968	34.2634	36.3971	22.4631	35.3303	0.653344	5e-05	0.000499548	chr11:102217941-102249401	329	baculoviral IAP repeat containing 2	protein_coding
CSNK1E	57.5419	62.8409	98.7855	90.5476	60.1914	94.6665	0.653298	0.0013	0.0085524	chr22:38686696-38794934	1454	casein kinase 1 epsilon	protein_coding
EWSR1	70.2902	72.7205	109.725	115.186	71.5053	112.455	0.653231	5e-05	0.000499548	chr22:29655860-29696515	2130	EWS RNA binding protein 1	protein_coding
SYNJ2	14.6487	16.5816	24.9038	24.2085	15.6151	24.5562	0.653138	0.00455	0.0241645	chr6:158402894-158520208	8871	synaptojanin 2	protein_coding
FLOT2	33.1233	36.1912	55.8577	53.1345	34.6573	54.4961	0.652995	5e-05	0.000499548	chr17:27206352-27224751	2319	flotillin 2	protein_coding
GPN2	10.1126	9.5356	16.2817	14.6098	9.8241	15.4458	0.652814	0.00015	0.00134566	chr1:27202622-27216774	54707	GPN-loop GTPase 2	protein_coding
JRKL	6.44948	7.11179	9.53949	11.7779	6.78063	10.6587	0.65254	5e-05	0.000499548	chr11:96123152-96240738	8690	JRK like	protein_coding
ATP6V0E2	28.4982	32.6824	54.2734	41.8483	30.5903	48.0608	0.651787	0.00185	0.0114621	chr7:149564785-149606793	155066	ATPase H+ transporting V0 subunit e2	protein_coding
PICALM	49.4539	52.3857	79.0095	80.8954	50.9198	79.9525	0.650916	0.00165	0.010424	chr11:85668217-85780924	8301	phosphatidylinositol binding clathrin assembly protein	protein_coding
ATP11C	10.6202	9.89406	13.8988	18.3111	10.2571	16.1049	0.650872	0.0006	0.00450229	chrX:138808504-139027435	286410	ATPase phospholipid transporting 11C	protein_coding
ATP6V0C	129.179	128.694	208.486	196.357	128.936	202.422	0.650705	0.0021	0.0127472	chr16:2525051-2581423	527	ATPase H+ transporting V0 subunit c	protein_coding
KCNH2	5.57937	6.47099	10.3141	8.59707	6.02518	9.4556	0.650165	0.0008	0.00570727	chr7:150642048-150675409	3757	potassium voltage-gated channel subfamily H member 2	protein_coding
KIFC3	36.9495	42.8063	65.4171	59.7245	39.8779	62.5708	0.6499	0.00385	0.0211397	chr16:57792128-57896957	3801	kinesin family member C3	protein_coding
SYNE2	8.86297	7.54975	12.7538	12.9928	8.20636	12.8733	0.649565	0.01625	0.0675388	chr14:64228616-64805357	23224	spectrin repeat containing nuclear envelope protein 2	protein_coding
STARD9	2.29926	3.04579	4.04067	4.33831	2.67253	4.18949	0.64857	0.0126	0.055351	chr15:42867803-43013196	57519	StAR related lipid transfer domain containing 9	protein_coding
ANKRD49	8.27204	11.2938	15.015	15.6436	9.7829	15.3293	0.647958	0.0007	0.00510942	chr11:94227144-94232744	54851	ankyrin repeat domain 49	protein_coding
C10orf88	6.48846	8.29722	10.9523	12.2027	7.39284	11.5775	0.647127	0.0014	0.00907841	chr10:124690416-124713827	80007	chromosome 10 open reading frame 88	protein_coding
STIM1	18.0751	20.1831	29.5777	30.3203	19.1291	29.949	0.646739	5e-05	0.000499548	chr11:3875547-4114440	6786	stromal interaction molecule 1	protein_coding
SLC17A5	18.1207	20.2425	30.9006	29.1536	19.1816	30.0271	0.64654	5e-05	0.000499548	chr6:74303101-74363715	26503	solute carrier family 17 member 5	protein_coding
OPHN1	5.45819	5.47719	8.49465	8.6232	5.46769	8.55892	0.646497	0.01245	0.0548421	chrX:67169190-67653755	4983	oligophrenin 1	protein_coding
ATP5F1E	12.6133	13.685	17.5871	23.5713	13.1491	20.5792	0.646221	5e-05	0.000499548	chr20:57594483-57607400	514	ATP synthase F1 subunit epsilon	protein_coding
FOXJ2	7.59478	8.8917	11.8597	13.9408	8.24324	12.9002	0.646115	5e-05	0.000499548	chr12:8185311-8208113	55810	forkhead box J2	protein_coding
EED	14.2708	13.8081	21.3574	22.5728	14.0394	21.9651	0.645727	0.0013	0.0085524	chr11:85955794-85989855	8726	embryonic ectoderm development	protein_coding
POLR1F	15.0034	17.401	23.753	26.9421	16.2022	25.3476	0.645659	5e-05	0.000499548	chr7:19735083-19748660	221830	RNA polymerase I subunit F	protein_coding
LIMA1	41.2667	40.9643	60.1489	68.4823	41.1155	64.3156	0.645485	0.00055	0.0041732	chr12:50569570-50677329	51474	LIM domain and actin binding 1	protein_coding
FRMD8	19.9958	21.2376	34.7272	29.7623	20.6167	32.2448	0.645251	0.0071	0.0345589	chr11:65154091-65180996	83786	FERM domain containing 8	protein_coding
FOSL2	20.8334	22.4165	33.6124	34.0101	21.6249	33.8112	0.644806	5e-05	0.000499548	chr2:28607275-28640184	2355	FOS like 2, AP-1 transcription factor subunit	protein_coding
SLC66A1	18.027	16.8147	30.5225	23.9421	17.4208	27.2323	0.644507	0.0003	0.00247858	chr1:19638819-19655794	54896	solute carrier family 66 member 1	protein_coding
CHORDC1	25.3617	24.2694	35.2681	42.2969	24.8155	38.7825	0.644162	0.00065	0.00480201	chr11:89933596-89956245	26973	cysteine and histidine rich domain containing 1	protein_coding
MED30	5.178	5.86941	7.94661	9.31818	5.52371	8.6324	0.644124	0.021	0.0825972	chr8:118532951-118552501	90390	mediator complex subunit 30	protein_coding
RPUSD1	26.1366	29.6199	47.2989	39.8021	27.8782	43.5505	0.643549	0.0021	0.0127472	chr16:834973-850737	113000	RNA pseudouridine synthase domain containing 1	protein_coding
GALE	49.0989	47.094	77.3437	72.9042	48.0965	75.124	0.643343	0.00035	0.00284641	chr1:24122088-24127271	2582	UDP-galactose-4-epimerase	protein_coding
SH3TC2	11.7379	12.666	17.3731	20.7435	12.2019	19.0583	0.643307	0.01665	0.0689903	chr5:148303201-148442726	79628	SH3 domain and tetratricopeptide repeats 2	protein_coding
DERA	28.4297	26.8978	42.3576	44.0535	27.6637	43.2056	0.643222	5e-05	0.000499548	chr12:16064235-16190315	51071	deoxyribose-phosphate aldolase	protein_coding
UBR4	67.7119	71.8384	112.931	104.892	69.7751	108.911	0.642368	0.00295	0.0169791	chr1:19398603-19536760	23352	ubiquitin protein ligase E3 component n-recognin 4	protein_coding
LSM3	5.08198	5.93228	7.27305	9.91848	5.50713	8.59577	0.642326	0.00015	0.00134566	chr3:14220316-14242622	27258	LSM3 homolog, U6 small nuclear RNA and mRNA degradation associated	protein_coding
LEF1	2.48638	3.8325	4.48723	5.37144	3.15944	4.92933	0.641724	0.04485	0.147309	chr4:108968700-109179193	51176	lymphoid enhancer binding factor 1	protein_coding
GTF2H5	7.40792	9.14202	11.0606	14.7576	8.27497	12.9091	0.641561	0.01395	0.0597799	chr6:158589381-158620376	404672	general transcription factor IIH subunit 5	protein_coding
CRY1	16.139	18.2756	27.2675	26.4062	17.2073	26.8368	0.641197	0.0011	0.00745889	chr12:107385141-107517092	1407	cryptochrome circadian regulator 1	protein_coding
FBXO33	10.1537	10.6393	15.5083	16.9175	10.3965	16.2129	0.641041	5e-05	0.000499548	chr14:39866872-39901704	254170	F-box protein 33	protein_coding
KLHL30	2.3479	2.94617	4.42252	3.83137	2.64704	4.12694	0.640695	0.0006	0.00450229	chr2:239047308-239064635	377007	kelch like family member 30	protein_coding
ESYT2	33.9506	34.5667	54.4893	52.3031	34.2587	53.3962	0.640268	5e-05	0.000499548	chr7:158523685-158622944	57488	extended synaptotagmin 2	protein_coding
STMN1	107.658	127.197	167.505	198.498	117.428	183.001	0.640084	5e-05	0.000499548	chr1:26210671-26233482	3925	stathmin 1	protein_coding
BRD7	9.98416	12.7536	17.6417	17.7688	11.3689	17.7052	0.639087	0.0394	0.133377	chr16:50280047-50405391	29117	bromodomain containing 7	protein_coding
MAN1A1	44.1834	46.5229	69.2369	72.0168	45.3532	70.6269	0.639014	5e-05	0.000499548	chr6:119134604-119670926	4121	mannosidase alpha class 1A member 1	protein_coding
RRP36	21.5797	22.1639	32.3417	35.7344	21.8718	34.038	0.638077	0.0002	0.00173517	chr6:42989360-43002143	88745	ribosomal RNA processing 36	protein_coding
ZNF326	12.0012	13.2642	18.5165	20.7897	12.6327	19.6531	0.637595	0.0058	0.0292551	chr1:90460668-90501092	284695	zinc finger protein 326	protein_coding
EMSY	11.2113	9.47319	15.1035	17.0736	10.3422	16.0885	0.637486	0.0318	0.11334	chr11:76155966-76264069	56946	EMSY transcriptional repressor, BRCA2 interacting	protein_coding
CCDC90B	22.1193	24.8293	33.1736	39.8585	23.4743	36.5161	0.63745	0.03685	0.126811	chr11:82868029-83134559	60492	coiled-coil domain containing 90B	protein_coding
P4HA1	17.0935	18.2591	26.483	28.4888	17.6763	27.4859	0.636873	0.00015	0.00134566	chr10:74766974-74856732	5033	prolyl 4-hydroxylase subunit alpha 1	protein_coding
APOBEC3B	35.6904	33.786	56.7727	51.2494	34.7382	54.0111	0.636732	5e-05	0.000499548	chr22:39348745-39394214	9582	apolipoprotein B mRNA editing enzyme catalytic subunit 3B	protein_coding
NT5E	28.0545	31.5718	46.3994	46.2791	29.8131	46.3393	0.636288	0.00065	0.00480201	chr6:86159301-86205509	4907	5'-nucleotidase ecto	protein_coding
WNT5B	6.86505	6.74909	11.649	9.49794	6.80707	10.5735	0.635344	0.0217	0.0847466	chr12:1639056-1756378	81029	Wnt family member 5B	protein_coding
AGR2	6.43276	6.68858	10.0392	10.3374	6.56067	10.1883	0.635002	0.00145	0.00934774	chr7:16831434-16873057	10551	anterior gradient 2, protein disulphide isomerase family member	protein_coding
CASP2	28.7577	27.4562	42.5366	44.7078	28.107	43.6222	0.634135	5e-05	0.000499548	chr7:142985307-143004789	835	caspase 2	protein_coding
MANEA	7.82635	7.36625	10.8285	12.7422	7.5963	11.7854	0.633629	0.00075	0.00541398	chr6:96025360-96057346	79694	mannosidase endo-alpha	protein_coding
TMEM123	100.857	109.672	154.403	172.182	105.265	163.293	0.633441	5e-05	0.000499548	chr11:102267062-102369532	114908	transmembrane protein 123	protein_coding
RAD1	17.1369	17.0144	24.484	28.4618	17.0757	26.4729	0.632577	0.01955	0.0781823	chr5:34905364-34926101	5810	RAD1 checkpoint DNA exonuclease	protein_coding
DHX37	10.3404	10.9594	17.9532	15.0663	10.6499	16.5097	0.632482	0.00545	0.0278959	chr12:125431370-125473677	57647	DEAH-box helicase 37	protein_coding
ZFX	11.8179	11.5432	18.648	17.5655	11.6805	18.1067	0.632417	0.0293	0.106712	chrX:24164341-24234372	7543	zinc finger protein X-linked	protein_coding
MAFK	21.8594	26.8592	40.7747	34.7458	24.3593	37.7602	0.632397	0.001	0.00687048	chr7:1570337-1600457	7975	MAF bZIP transcription factor K	protein_coding
BICDL1	7.66156	11.6354	15.1808	14.7308	9.64846	14.9558	0.632334	0.00155	0.00989133	chr12:120427672-120532298	92558	BICD family like cargo adaptor 1	protein_coding
LEPROT	22.667	25.4752	36.475	38.1463	24.0711	37.3106	0.632283	0.0134	0.0580996	chr1:65886269-66107242	54741	leptin receptor overlapping transcript	protein_coding
FAM13B	11.1517	12.3504	18.6221	17.7969	11.751	18.2095	0.631906	0.02875	0.105252	chr5:137136881-137387650	51306	family with sequence similarity 13 member B	protein_coding
HSPA4	36.802	37.3302	53.8585	60.9979	37.0661	57.4282	0.631659	5e-05	0.000499548	chr5:132387704-132442141	3308	heat shock protein family A (Hsp70) member 4	protein_coding
ZBTB33	12.4407	13.8877	19.1234	21.6603	13.1642	20.3918	0.631372	5e-05	0.000499548	chrX:119384606-119392253	10009	zinc finger and BTB domain containing 33	protein_coding
MAMLD1	1.85209	2.2324	3.04809	3.27604	2.04225	3.16207	0.63071	0.00445	0.0237119	chrX:149529688-149682448	10046	mastermind like domain containing 1	protein_coding
RIPK2	6.09148	6.30317	9.26346	9.92445	6.19733	9.59395	0.63048	0.01865	0.0753508	chr8:90598100-90803292	8767	receptor interacting serine/threonine kinase 2	protein_coding
COQ10B	27.532	31.5703	44.3606	47.0365	29.5511	45.6986	0.628935	5e-05	0.000499548	chr2:198318146-198340032	80219	coenzyme Q10B	protein_coding
DMTN	22.3959	26.4939	41.4794	34.0993	24.4449	37.7893	0.628446	0.0165	0.0684169	chr8:21906505-21940038	2039	dematin actin binding protein	protein_coding
LRRCC1	2.85521	3.14135	4.41895	4.84484	2.99828	4.6319	0.627467	0.00105	0.00716939	chr8:86019449-86058315	85444	leucine rich repeat and coiled-coil centrosomal protein 1	protein_coding
ZFYVE19	12.1988	12.0472	19.2593	18.1723	12.123	18.7158	0.626512	0.0257	0.0963832	chr15:41056265-41107282	84936	zinc finger FYVE-type containing 19	protein_coding
SLC37A1	12.96	15.2952	21.3359	22.2788	14.1276	21.8073	0.626293	0.0243	0.0921897	chr21:43892595-44001550	54020	solute carrier family 37 member 1	protein_coding
MYO6	37.3152	34.5305	49.75	61.134	35.9229	55.442	0.626077	0.00015	0.00134566	chr6:76458908-76629254	4646	myosin VI	protein_coding
SLC66A3	18.5587	18.4873	27.8766	29.2822	18.523	28.5794	0.625658	0.0019	0.0117307	chr2:11295323-11318996	130814	solute carrier family 66 member 3	protein_coding
COBL	7.63131	7.49771	11.4014	11.9381	7.56451	11.6697	0.625455	0.00025	0.00211596	chr7:50934443-51384515	23242	cordon-bleu WH2 repeat protein	protein_coding
TMSB10	411.752	426.468	544.996	748.014	419.11	646.505	0.625334	5e-05	0.000499548	chr2:85048773-85134132	9168	thymosin beta 10	protein_coding
LTBP3	36.6572	43.1281	66.4582	56.5521	39.8926	61.5052	0.624586	0.0399	0.13476	chr11:65292547-65326401	4054	latent transforming growth factor beta binding protein 3	protein_coding
PLEKHA3	8.02545	8.62151	11.8953	13.7662	8.32348	12.8308	0.624349	0.0002	0.00173517	chr2:179345183-179381190	65977	pleckstrin homology domain containing A3	protein_coding
RIC8B	7.82525	7.28244	10.8684	12.415	7.55385	11.6417	0.624019	0.00705	0.0343819	chr12:106751525-107283094	55188	RIC8 guanine nucleotide exchange factor B	protein_coding
LPCAT4	17.4153	22.9503	28.4458	33.7607	20.1828	31.1033	0.62394	0.00185	0.0114621	chr15:34650833-34659397	254531	lysophosphatidylcholine acyltransferase 4	protein_coding
NHS	2.2976	2.38799	3.40097	3.81853	2.34279	3.60975	0.623669	0.0038	0.0209172	chrX:17393322-17754114	4810	NHS actin remodeling regulator	protein_coding
IRF7	21.0531	18.5143	32.8673	28.0968	19.7837	30.482	0.623647	0.0021	0.0127472	chr11:612552-615983	3665	interferon regulatory factor 7	protein_coding
BCOR	10.2237	10.1591	14.2489	17.1441	10.1914	15.6965	0.623089	0.0221	0.0857777	chrX:39909067-40036582	54880	BCL6 corepressor	protein_coding
MOCS2	11.6663	11.7129	15.3634	20.6177	11.6896	17.9905	0.622014	0.0017	0.0106864	chr5:52391508-52423503	4338	molybdenum cofactor synthesis 2	protein_coding
TEAD1	66.4191	75.6434	102.546	116.069	71.0312	109.308	0.621868	0.00325	0.0184651	chr11:12695967-12966284	7003	TEA domain transcription factor 1	protein_coding
DBN1	29.1413	34.1714	50.2541	47.1691	31.6563	48.7116	0.62177	0.00015	0.00134566	chr5:176883608-176901402	1627	drebrin 1	protein_coding
HPSE	11.5296	12.5752	18.3476	18.7421	12.0524	18.5448	0.621696	0.00015	0.00134566	chr4:84213613-84256306	10855	heparanase	protein_coding
KDSR	25.1552	29.7618	42.0641	42.3655	27.4585	42.2148	0.620495	0.0017	0.0106864	chr18:60994958-61034461	2531	3-ketodihydrosphingosine reductase	protein_coding
ARHGEF16	23.667	26.6107	42.2751	35.011	25.1389	38.643	0.62029	0.0001	0.000938078	chr1:3371228-3397677	27237	Rho guanine nucleotide exchange factor 16	protein_coding
HOXA11-AS	50.7265	93.3398	114.343	107.085	72.0332	110.714	0.620101	0.01125	0.0484524	chr7:27224125-27233067	221883	HOXA11 antisense RNA	lncRNA
TOR1AIP2	63.4887	64.9721	93.0373	104.301	64.2304	98.6692	0.619344	0.00185	0.0114621	chr1:179809101-179846938	163590	torsin 1A interacting protein 2	protein_coding
PRCP	69.5272	78.8263	106.417	121.402	74.1768	113.91	0.61885	0.00205	0.0125039	chr11:82533977-82782965	5547	prolylcarboxypeptidase	protein_coding
ARHGEF11	12.1049	13.9673	21.1347	18.8778	13.0361	20.0063	0.617937	0.0013	0.0085524	chr1:156904631-157015534	9826	Rho guanine nucleotide exchange factor 11	protein_coding
ZDHHC14	9.19528	7.85143	13.2745	12.8789	8.52336	13.0767	0.617509	0.0124	0.05469	chr6:157802164-158099189	79683	zinc finger DHHC-type palmitoyltransferase 14	protein_coding
RANGRF	16.1165	17.0844	27.7607	23.1639	16.6005	25.4623	0.617141	0.0162	0.0673944	chr17:8191080-8198718	29098	RAN guanine nucleotide release factor	protein_coding
ZNF165	11.4567	11.8868	16.6701	19.1261	11.6717	17.8981	0.616791	0.00255	0.0150044	chr6:27982899-28107456	7718	zinc finger protein 165	protein_coding
ELOVL6	10.4833	7.01256	12.8394	13.9845	8.74791	13.4119	0.616508	0.03835	0.130699	chr4:110967001-111120355	79071	ELOVL fatty acid elongase 6	protein_coding
JAG1	123.104	134.87	203.682	191.798	128.987	197.74	0.616378	0.00025	0.00211596	chr20:10618331-10975572	182	jagged canonical Notch ligand 1	protein_coding
KIRREL1	8.1685	8.18094	12.5538	12.5036	8.17472	12.5287	0.615998	5e-05	0.000499548	chr1:157963062-158070052	55243	kirre like nephrin family adhesion molecule 1	protein_coding
CD47	66.385	69.7674	103.715	104.765	68.0762	104.24	0.614687	0.00765	0.03678	chr3:107761937-107810709	961	CD47 molecule	protein_coding
SERINC3	49.2506	53.5682	74.348	83.033	51.4094	78.6905	0.614157	5e-05	0.000499548	chr20:43124861-43150726	10955	serine incorporator 3	protein_coding
USB1	34.8311	39.1875	55.9339	57.3612	37.0093	56.6476	0.614127	0.001	0.00687048	chr16:58028579-58055522	79650	U6 snRNA biogenesis phosphodiesterase 1	protein_coding
MTMR1	13.2923	14.6627	20.5491	22.2319	13.9775	21.3905	0.613865	0.0022	0.013254	chrX:149861443-149933581	8776	myotubularin related protein 1	protein_coding
GCH1	22.1162	24.6027	36.5962	34.8958	23.3595	35.746	0.613775	5e-05	0.000499548	chr14:55308725-55369544	2643	GTP cyclohydrolase 1	protein_coding
KREMEN1	15.0999	14.7146	23.7521	21.8628	14.9072	22.8075	0.613494	0.0014	0.00907841	chr22:29469022-29564321	83999	kringle containing transmembrane protein 1	protein_coding
NRGN	4.05708	4.30176	6.54402	6.24425	4.17942	6.39413	0.613447	0.0195	0.0780353	chr11:124609837-124617106	4900	neurogranin	protein_coding
NCDN	11.6157	11.8696	19.5055	16.4086	11.7426	17.957	0.612792	0.02525	0.0950183	chr1:35899092-36032875	23154	neurochondrin	protein_coding
CLEC11A	2.18485	2.58572	3.90055	3.39412	2.38528	3.64733	0.61268	0.0373	0.127985	chr19:51226620-51228975	6320	C-type lectin domain containing 11A	protein_coding
BCL9L	20.0245	20.9158	30.9347	31.6574	20.4702	31.296	0.612456	0.0002	0.00173517	chr11:118754600-118829269	283149	BCL9 like	protein_coding
IMPDH2	53.5819	56.0176	80.8008	86.7238	54.7998	83.7623	0.612132	0.0005	0.00384502	chr3:49061757-49067139	3615	inosine monophosphate dehydrogenase 2	protein_coding
FBXO44	13.1963	16.5259	22.471	22.9571	14.8611	22.714	0.612044	0.03145	0.112411	chr1:11683614-11723384	93611	F-box protein 44	protein_coding
ANO9	28.0713	29.5007	43.8395	44.1506	28.786	43.995	0.611974	0.01045	0.0475867	chr11:417932-442011	338440	anoctamin 9	protein_coding
MSL3	5.99569	9.07783	11.295	11.7374	7.53676	11.5162	0.611648	0.0082	0.0390523	chrX:11776277-11793891	10943	MSL complex subunit 3	protein_coding
PLIN2	10.815	10.9262	16.2315	16.9883	10.8706	16.6099	0.61161	0.00075	0.00541398	chr9:19108372-19149288	123	perilipin 2	protein_coding
BSDC1	15.2652	18.0875	24.3723	26.5744	16.6763	25.4734	0.611186	0.00035	0.00284641	chr1:32830233-32860332	55108	BSD domain containing 1	protein_coding
RANBP10	7.59102	8.65708	12.301	12.5134	8.12405	12.4072	0.610908	0.00075	0.00541398	chr16:67756972-67840555	57610	RAN binding protein 10	protein_coding
TRIM8	38.3637	45.0135	65.0361	62.236	41.6886	63.636	0.610191	5e-05	0.000499548	chr10:104404235-104418075	81603	tripartite motif containing 8	protein_coding
TWSG1	26.4836	31.6546	42.5089	46.2112	29.0691	44.36	0.609775	5e-05	0.000499548	chr18:9334764-9402418	57045	twisted gastrulation BMP signaling modulator 1	protein_coding
GDF15	365.725	367.992	625.532	493.961	366.858	559.746	0.60955	5e-05	0.000499548	chr19:18485540-18499986	9518	growth differentiation factor 15	protein_coding
BRSK2	2.37626	2.05895	3.52134	3.24492	2.2176	3.38313	0.609357	0.02765	0.102135	chr11:1411128-1483919	9024	BR serine/threonine kinase 2	protein_coding
MAP2K1	30.7874	34.5471	49.6487	50.0043	32.6673	49.8265	0.609068	0.0001	0.000938078	chr15:66679174-66790118	5604	mitogen-activated protein kinase kinase 1	protein_coding
THAP1	3.24116	3.76613	5.01623	5.67131	3.50364	5.34377	0.609002	0.00685	0.033564	chr8:42691816-42700019	55145	THAP domain containing 1	protein_coding
RANBP9	25.4729	26.1496	38.501	40.1881	25.8112	39.3446	0.608166	5e-05	0.000499548	chr6:13615566-13712067	10048	RAN binding protein 9	protein_coding
DOCK11	2.98466	2.89141	4.15083	4.80578	2.93803	4.4783	0.608102	0.00015	0.00134566	chrX:117629777-117820126	139818	dedicator of cytokinesis 11	protein_coding
CUL4B	37.2152	40.9669	54.8674	64.274	39.0911	59.5707	0.607764	0.0057	0.0288992	chrX:119639774-119755014	8450	cullin 4B	protein_coding
AURKAIP1	44.7261	49.9952	72.6335	71.7081	47.3606	72.1708	0.607728	5e-05	0.000499548	chr1:1309109-1310875	54998	aurora kinase A interacting protein 1	protein_coding
CAMSAP2	19.2794	20.1141	28.9221	31.0968	19.6968	30.0095	0.60746	0.0004	0.00318845	chr1:200708685-200829832	23271	calmodulin regulated spectrin associated protein family member 2	protein_coding
SRI	22.1446	21.3202	30.2635	35.9529	21.7324	33.1082	0.607339	0.00035	0.00284641	chr7:87834429-87936209	6717	sorcin	protein_coding
PIGV	9.82509	12.8748	18.2437	16.3349	11.3499	17.2893	0.607193	0.00165	0.010424	chr1:27113544-27127150	55650	phosphatidylinositol glycan anchor biosynthesis class V	protein_coding
WDR54	11.2944	11.2822	16.7563	17.6205	11.2883	17.1884	0.606606	0.0033	0.0186891	chr2:74648804-74652882	84058	WD repeat domain 54	protein_coding
ANKRD18A	7.14913	6.07253	7.36324	12.7668	6.61083	10.065	0.606447	0.0232	0.0890493	chr9:38433692-38624987	253650	ankyrin repeat domain 18A	protein_coding
PPP4R3A	36.7241	34.3798	51.0677	57.1242	35.5519	54.096	0.605592	0.0009	0.00627867	chr14:91923851-91976898	55671	protein phosphatase 4 regulatory subunit 3A	protein_coding
ZNF594	8.46693	7.64731	10.761	13.7471	8.05712	12.254	0.604923	0.03365	0.11817	chr17:5082829-5095163	84622	zinc finger protein 594	protein_coding
CPSF7	29.7581	28.8468	45.1489	43.9656	29.3025	44.5573	0.60464	0.0016	0.0101554	chr11:61170112-61258403	79869	cleavage and polyadenylation specific factor 7	protein_coding
INAVA	18.7105	22.8104	32.4706	30.5902	20.7605	31.5304	0.602904	0.01175	0.0523196	chr1:200860175-200884870	55765	innate immunity activator	protein_coding
NFKBIE	10.0705	10.6381	16.2598	15.1793	10.3543	15.7196	0.602328	0.00465	0.0246142	chr6:44225902-44233525	4794	NFKB inhibitor epsilon	protein_coding
ANKRD26	6.04019	5.21286	7.93901	9.14471	5.62653	8.54186	0.602306	0.00775	0.0371899	chr10:27262721-27389423	22852	ankyrin repeat domain 26	protein_coding
BLCAP	32.2455	36.264	51.5381	52.3522	34.2547	51.9452	0.600687	0.0002	0.00173517	chr20:36120873-36156333	10904	BLCAP apoptosis inducing factor	protein_coding
FAM43A	8.27929	9.34273	14.5388	12.1817	8.81101	13.3603	0.60057	0.0003	0.00247858	chr3:194406611-194409766	131583	family with sequence similarity 43 member A	protein_coding
MCL1	93.1727	95.4988	141.14	144.905	94.3358	143.022	0.600363	5e-05	0.000499548	chr1:150521037-150552214	4170	MCL1 apoptosis regulator, BCL2 family member	protein_coding
PNPLA2	43.0695	43.6846	69.5577	61.9305	43.3771	65.7441	0.599929	0.0031	0.0177212	chr11:818913-832883	57104	patatin like phospholipase domain containing 2	protein_coding
ZNHIT6	7.31893	7.09336	10.0881	11.7546	7.20614	10.9213	0.599848	0.00015	0.00134566	chr1:86115099-86174116	54680	zinc finger HIT-type containing 6	protein_coding
KIF4A	6.10775	7.29933	10.7912	9.51364	6.70354	10.1524	0.598831	0.0445	0.146432	chrX:69506444-69640736	24137	kinesin family member 4A	protein_coding
RPL22	50.7843	57.7774	79.8477	84.4986	54.2808	82.1732	0.598225	0.0304	0.109768	chr1:6161846-6299504	6146	ribosomal protein L22	protein_coding
PDGFA	18.7496	20.237	31.329	27.687	19.4933	29.508	0.598129	0.00185	0.0114621	chr7:536894-559933	5154	platelet derived growth factor subunit A	protein_coding
CETN2	9.73971	10.2352	13.028	17.2022	9.98744	15.1151	0.5978	0.00125	0.00830075	chrX:151995537-151999301	1069	centrin 2	protein_coding
MPHOSPH6	23.3371	31.3639	38.5222	44.2537	27.3505	41.388	0.597644	0.0039	0.0213347	chr16:82181402-82203829	10200	M-phase phosphoprotein 6	protein_coding
DNAJA1	31.9245	35.1712	47.2314	54.2921	33.5479	50.7617	0.59752	5e-05	0.000499548	chr9:33025270-33039905	3301	DnaJ heat shock protein family (Hsp40) member A1	protein_coding
INTS5	19.4894	21.9271	31.7995	30.8516	20.7083	31.3256	0.597134	0.0027	0.0157558	chr11:62414319-62441158	80789	integrator complex subunit 5	protein_coding
CEP85	18.7661	23.825	30.2377	34.1629	21.2956	32.2003	0.596521	0.00595	0.0299007	chr1:26560690-26605299	64793	centrosomal protein 85	protein_coding
MCRIP2	21.7307	27.4863	39.5792	34.8361	24.6085	37.2077	0.596443	0.00245	0.0145175	chr16:686816-699200	84331	MAPK regulated corepressor interacting protein 2	protein_coding
DFFA	29.1658	33.7935	46.0706	49.1	31.4797	47.5853	0.596095	0.0028	0.0162641	chr1:10516578-10690815	1676	DNA fragmentation factor subunit alpha	protein_coding
SHISA4	4.84171	6.85519	9.04475	8.62912	5.84845	8.83693	0.595492	0.0116	0.0518084	chr1:201857807-201861715	149345	shisa family member 4	protein_coding
NFKB2	22.5529	24.0409	36.4578	33.9442	23.2969	35.201	0.595476	0.0003	0.00247858	chr10:104153866-104162281	4791	nuclear factor kappa B subunit 2	protein_coding
VPS13D	15.9566	16.0619	23.8046	24.5675	16.0092	24.186	0.595271	0.002	0.0122709	chr1:12290086-12572099	55187	vacuolar protein sorting 13 homolog D	protein_coding
WDR47	4.46996	4.62442	6.90305	6.82808	4.54719	6.86556	0.594403	0.00135	0.00880591	chr1:109512835-109584735	22911	WD repeat domain 47	protein_coding
CHKA	58.1344	60.9467	89.3248	90.3119	59.5406	89.8183	0.593137	0.0086	0.0405852	chr11:67806491-67888911	1119	choline kinase alpha	protein_coding
SPATS2L	37.4856	39.1589	54.4777	61.1234	38.3223	57.8006	0.592902	0.0036	0.0200096	chr2:201170603-201346987	26010	spermatogenesis associated serine rich 2 like	protein_coding
CWC15	10.3783	9.23788	12.4544	17.132	9.8081	14.7932	0.592885	0.0021	0.0127472	chr11:94695784-94706750	51503	CWC15 spliceosome associated protein homolog	protein_coding
ATP6AP1	43.2366	45.0554	67.7392	65.4164	44.146	66.5778	0.59276	5e-05	0.000499548	chrX:153656978-153664862	537	ATPase H+ transporting accessory protein 1	protein_coding
RAD51C	23.9771	24.6307	34.4112	38.8881	24.3039	36.6496	0.592614	0.01015	0.0464601	chr17:56769933-56812972	5889	RAD51 paralog C	protein_coding
EXOC3-AS1	15.7579	28.461	39.4334	27.2312	22.1094	33.3323	0.592258	0.03845	0.11833	chr5:441612-443275	116349	EXOC3 antisense RNA 1	lncRNA
TRPM2	8.6799	9.49964	14.3028	13.1014	9.08977	13.7021	0.592083	0.002	0.0122709	chr21:45770045-45862964	7226	transient receptor potential cation channel subfamily M member 2	protein_coding
TRIM3	8.19816	6.23769	9.71038	12.049	7.21793	10.8797	0.591984	0.04	0.13502	chr11:6469842-6495689	10612	tripartite motif containing 3	protein_coding
SSU72	51.8467	55.8729	79.8432	82.5142	53.8598	81.1787	0.591892	0.0002	0.00173517	chr1:1477052-1512455	29101	SSU72 homolog, RNA polymerase II CTD phosphatase	protein_coding
ATF2	21.1123	22.3822	32.3939	33.1207	21.7472	32.7573	0.590985	0.00175	0.0109617	chr2:175936977-176033250	1386	activating transcription factor 2	protein_coding
PHF1	23.253	28.0248	41.0414	36.1828	25.6389	38.6121	0.590718	0.01215	0.053735	chr6:33378175-33386094	5252	PHD finger protein 1	protein_coding
CILK1	7.31632	8.538	11.411	12.4559	7.92716	11.9335	0.590138	0.0065	0.0321433	chr6:52866076-52965671	22858	ciliogenesis associated kinase 1	protein_coding
TUT7	10.8545	12.8067	17.8224	17.7935	11.8306	17.8079	0.589996	0.0479	0.154455	chr9:88902647-88969369	79670	terminal uridylyl transferase 7	protein_coding
HAUS1	10.1108	12.4966	17.3934	16.6237	11.3037	17.0085	0.589464	0.00455	0.0241645	chr18:43684343-43708299	115106	HAUS augmin like complex subunit 1	protein_coding
DSCC1	6.1096	8.96682	10.7451	11.9358	7.53821	11.3405	0.589186	0.00945	0.0437549	chr8:120845114-120868134	79075	DNA replication and sister chromatid cohesion 1	protein_coding
CST3	131.621	148.808	234.584	187.213	140.214	210.899	0.588918	0.00015	0.00134566	chr20:23607342-23619110	1471	cystatin C	protein_coding
ALDH18A1	16.9565	19.8855	28.4468	26.9653	18.421	27.7061	0.588851	0.0001	0.000938078	chr10:97365697-97416468	5832	aldehyde dehydrogenase 18 family member A1	protein_coding
ARHGAP5-AS1	19.418	25.4448	29.5453	37.9107	22.4314	33.728	0.58843	0.04555	0.132657	chr14:32544151-32545999	84837	ARHGAP5 antisense RNA 1 (head to head)	lncRNA
GVQW3	4.72817	5.40352	6.90041	8.33345	5.06585	7.61693	0.588407	0.0053	0.027366	chr11:76092346-76125663	100506127	GVQW motif containing 3	protein_coding
RNPC3	8.10282	5.75291	11.1803	9.63487	6.92786	10.4076	0.587152	0.00765	0.03678	chr1:104068312-104122156	55599	RNA binding region (RNP1, RRM) containing 3	protein_coding
ACAD8	16.8639	15.2239	23.739	24.4438	16.0439	24.0914	0.586492	0.00785	0.0376289	chr11:134123441-134135749	27034	acyl-CoA dehydrogenase family member 8	protein_coding
FZD6	24.4102	28.0596	38.6592	40.1165	26.2349	39.3879	0.586265	5e-05	0.000499548	chr8:104133259-104345094	8323	frizzled class receptor 6	protein_coding
MAP4K2	11.6193	12.5506	19.1342	17.1423	12.0849	18.1382	0.585823	0.00735	0.0355797	chr11:64552389-64570713	5871	mitogen-activated protein kinase kinase kinase kinase 2	protein_coding
DGLUCY	36.215	38.0074	60.2307	51.1366	37.1112	55.6837	0.585401	0.0288	0.105369	chr14:91314204-91691976	80017	D-glutamate cyclase	protein_coding
RPS12	830.641	933.112	576.504	599.086	881.877	587.795	-0.585263	0.00015	0.00134566	chr6:133135707-133138703	6206	ribosomal protein S12	protein_coding
RHOQ	39.0027	37.6362	25.142	25.9227	38.3194	25.5323	-0.585751	0.0048	0.025287	chr2:46656328-46857315	23433	ras homolog family member Q	protein_coding
ZCCHC8	22.4514	24.1771	15.9116	15.1548	23.3142	15.5332	-0.585858	0.00655	0.0323453	chr12:122956145-122985620	55596	zinc finger CCHC-type containing 8	protein_coding
POLD2	34.255	43.694	27.2021	24.7221	38.9745	25.9621	-0.586123	0.004	0.0217336	chr7:44154278-44163957	5425	DNA polymerase delta 2, accessory subunit	protein_coding
PTGES2	43.1137	50.0318	33.752	28.2946	46.5728	31.0233	-0.586135	0.00065	0.00480201	chr9:130882971-130890741	80142	prostaglandin E synthase 2	protein_coding
LINC02253	80.8741	105.552	58.1971	65.9807	93.2129	62.0889	-0.586195	0.02345	0.083355	chr15:97759041-98066672	107984764	long intergenic non-protein coding RNA 2253	lncRNA
TCTN1	15.2788	20.1726	11.7231	11.887	17.7257	11.805	-0.586439	0.01135	0.0509495	chr12:111051831-111142755	79600	tectonic family member 1	protein_coding
HYOU1	111.327	123.841	79.255	77.3613	117.584	78.3081	-0.586455	0.0001	0.000938078	chr11:118914898-118927938	10525	hypoxia up-regulated 1	protein_coding
LINC00659	125.349	150.165	113.216	70.257	137.757	91.7365	-0.58656	0.0101	0.0448033	chr20:61405472-61408348	100652730	long intergenic non-protein coding RNA 659	lncRNA
CBFA2T2	11.3243	13.2107	8.12924	8.20565	12.2675	8.16744	-0.586882	0.00115	0.00774146	chr20:32077880-32237842	9139	CBFA2/RUNX1 partner transcriptional co-repressor 2	protein_coding
ZCCHC3	14.2206	12.5394	8.99956	8.81434	13.38	8.90695	-0.58707	0.00045	0.00351717	chr20:278210-280965	85364	zinc finger CCHC-type containing 3	protein_coding
PIMREG	14.5657	17.2844	11.2862	9.9051	15.9251	10.5957	-0.587825	0.0235	0.0898883	chr17:6347760-6459875	54478	PICALM interacting mitotic regulator	protein_coding
LGALS8	90.0245	90.6572	57.0783	63.1118	90.3408	60.095	-0.588133	0.03815	0.130319	chr1:236681299-236767816	3964	galectin 8	protein_coding
PIBF1	11.8015	12.1121	6.64594	9.25967	11.9568	7.9528	-0.5883	0.00595	0.0299007	chr13:73356270-73590599	10464	progesterone immunomodulatory binding factor 1	protein_coding
MRPL22	56.4179	64.4218	39.5391	40.8213	60.4198	40.1802	-0.588538	0.0044	0.0235164	chr5:154320632-154348971	29093	mitochondrial ribosomal protein L22	protein_coding
NIPSNAP3A	20.1997	23.64	13.5505	15.5952	21.9198	14.5728	-0.588957	0.0012	0.00802605	chr9:107509963-107522401	25934	nipsnap homolog 3A	protein_coding
KLF3	30.6884	32.5375	19.5211	22.5005	31.6129	21.0108	-0.589383	0.00075	0.00541398	chr4:38604058-38703138	51274	Kruppel like factor 3	protein_coding
RPL13	1041.3	1145.19	786.504	666.522	1093.25	726.513	-0.589558	0.0001	0.000938078	chr16:89627084-89630950	6137	ribosomal protein L13	protein_coding
HSPA9	174.466	184.333	113.124	125.293	179.399	119.209	-0.589684	5e-05	0.000499548	chr5:137889444-137911364	3313	heat shock protein family A (Hsp70) member 9	protein_coding
ZC3HAV1	70.9442	69.8438	44.294	49.2473	70.394	46.7706	-0.589849	0.00065	0.00480201	chr7:138728260-138816868	56829	zinc finger CCCH-type containing, antiviral 1	protein_coding
FAM102A	34.2603	33.5027	22.1324	22.8743	33.8815	22.5033	-0.590358	0.003	0.0172164	chr9:130696781-130743268	399665	family with sequence similarity 102 member A	protein_coding
DDX49	18.1834	19.6178	14.1074	10.9938	18.9006	12.5506	-0.590675	0.0411	0.137759	chr19:19010322-19058261	54555	DEAD-box helicase 49	protein_coding
ARSD	17.5628	21.9787	14.856	11.3986	19.7708	13.1273	-0.590801	0.0274	0.101339	chrX:2822012-2847390	414	arylsulfatase D	protein_coding
METTL17	40.3527	42.0819	30.4272	24.3016	41.2173	27.3644	-0.590949	0.0019	0.0117307	chr14:21458131-21482981	64745	methyltransferase like 17	protein_coding
NORAD	2886.47	2738.45	2131.72	1601.6	2812.46	1866.66	-0.591373	5e-05	0.000592	chr20:34633539-34638940	647979	non-coding RNA activated by DNA damage	lncRNA
HK2	28.8093	31.4086	20.603	19.3515	30.109	19.9773	-0.591835	5e-05	0.000499548	chr2:75061253-75120486	3099	hexokinase 2	protein_coding
GUSBP11	144.966	219.835	144.439	97.5722	182.4	121.005	-0.592035	0.00115	0.0084907	chr22:23972804-24059543	91316	GUSB pseudogene 11	lncRNA
ARPIN	9.41653	10.655	6.3361	6.97829	10.0358	6.65719	-0.592166	0.0303	0.109452	chr15:90373830-90456184	348110	actin related protein 2/3 complex inhibitor	protein_coding
TJP3	21.6979	27.9092	14.9914	17.9122	24.8035	16.4518	-0.5923	0.01725	0.0708944	chr19:3708359-3761690	27134	tight junction protein 3	protein_coding
RPS26	214.444	244.834	173.613	130.838	229.639	152.226	-0.593158	0.0042	0.0226462	chr12:56401442-56438481	6231	ribosomal protein S26	protein_coding
L3MBTL3	3.55888	3.56297	1.88569	2.83518	3.56093	2.36044	-0.593199	0.02355	0.09006	chr6:130334843-130686570	84456	L3MBTL histone methyl-lysine binding protein 3	protein_coding
TMEM106C	106.288	115.041	71.6479	75.0419	110.665	73.3449	-0.593426	0.00045	0.00351717	chr12:48357351-48362661	79022	transmembrane protein 106C	protein_coding
ARFGEF3	11.3606	11.9815	7.59231	7.87724	11.6711	7.73478	-0.593503	5e-05	0.000499548	chr6:138483075-138665800	57221	ARFGEF family member 3	protein_coding
DBP	13.05	14.6579	9.87221	8.48465	13.8539	9.17843	-0.593978	0.02395	0.0912342	chr19:49122528-49140636	1628	D-box binding PAR bZIP transcription factor	protein_coding
IFT27	33.1143	30.7359	19.439	22.8619	31.9251	21.1504	-0.594005	0.0271	0.100503	chr22:37154245-37172300	11020	intraflagellar transport 27	protein_coding
TACC2	20.9887	23.4985	12.5988	16.8727	22.2436	14.7358	-0.594068	0.0242	0.091909	chr10:123748677-124014060	10579	transforming acidic coiled-coil containing protein 2	protein_coding
GEMIN2	12.3682	16.5316	11.123	8.0188	14.4499	9.57087	-0.594337	0.0079	0.0377968	chr14:39583488-39606177	8487	gem nuclear organelle associated protein 2	protein_coding
KDM1B	15.6679	18.1411	10.7457	11.6473	16.9045	11.1965	-0.594361	5e-05	0.000499548	chr6:18155559-18224085	221656	lysine demethylase 1B	protein_coding
CLINT1	33.2844	39.0515	20.9292	26.9799	36.1679	23.9546	-0.594412	0.00665	0.0327476	chr5:157212750-157286153	9685	clathrin interactor 1	protein_coding
TMEM9	47.5185	57.2419	37.7729	31.5456	52.3802	34.6593	-0.59578	0.0001	0.000938078	chr1:201103899-201140702	252839	transmembrane protein 9	protein_coding
IQCJ-SCHIP1	8.04763	5.76895	4.46058	4.68091	6.90829	4.57074	-0.595899	0.0302	0.109247	chr3:158680023-159615155	100505385	IQCJ-SCHIP1 readthrough	protein_coding
OSTC	108.919	111.009	74.7186	70.7522	109.964	72.7354	-0.596301	0.00025	0.00211596	chr4:109571740-109588976	58505	oligosaccharyltransferase complex non-catalytic subunit	protein_coding
XPR1	25.7032	28.0769	18.1079	17.4645	26.89	17.7862	-0.596314	0.00145	0.00934774	chr1:180601157-180859415	9213	xenotropic and polytropic retrovirus receptor 1	protein_coding
EXOC4	32.2968	32.2217	21.0487	21.6261	32.2592	21.3374	-0.596329	0.01245	0.0548421	chr7:132937828-133751342	60412	exocyst complex component 4	protein_coding
TOX2	8.8852	9.92626	5.36568	7.07464	9.40573	6.22016	-0.596588	0.00645	0.0319587	chr20:42543491-42698256	84969	TOX high mobility group box family member 2	protein_coding
POMGNT2	8.92445	10.8535	6.8729	6.19794	9.88899	6.53542	-0.597543	0.0001	0.000938078	chr3:43120723-43147571	84892	protein O-linked mannose N-acetylglucosaminyltransferase 2 (beta 1,4-)	protein_coding
SLC35F6	40.7587	42.5695	26.8538	28.2002	41.6641	27.527	-0.597956	0.00025	0.00211596	chr2:26987151-27023935	54978	solute carrier family 35 member F6	protein_coding
ATG4B	42.9726	47.0899	31.6571	27.8401	45.0313	29.7486	-0.598105	0.005	0.0261379	chr2:242576627-242613272	23192	autophagy related 4B cysteine peptidase	protein_coding
EIF3E	198.566	208.549	128.539	140.216	203.557	134.378	-0.599141	0.00015	0.00134566	chr8:109175015-109455725	3646	eukaryotic translation initiation factor 3 subunit E	protein_coding
TBC1D4	24.2479	24.7741	15.5228	16.8244	24.511	16.1736	-0.59979	5e-05	0.000499548	chr13:75857638-76056305	9882	TBC1 domain family member 4	protein_coding
CTBP2	55.7338	57.8624	40.9696	33.9721	56.7981	37.4708	-0.600076	0.02575	0.0965297	chr10:126605711-126849739	1488	C-terminal binding protein 2	protein_coding
ATP7B	11.6933	9.81549	7.09725	7.08858	10.7544	7.09292	-0.600477	0.0026	0.0152579	chr13:52504571-52586261	540	ATPase copper transporting beta	protein_coding
UPP1	45.8033	58.6689	35.5637	33.3222	52.2361	34.4429	-0.600841	0.0018	0.0112192	chr7:48128224-48148333	7378	uridine phosphorylase 1	protein_coding
ARHGAP35	46.3955	46.6984	29.3919	31.989	46.547	30.6905	-0.600896	0.0012	0.00802605	chr19:47364253-47508334	2909	Rho GTPase activating protein 35	protein_coding
YDJC	35.8012	35.4348	27.9581	19.0089	35.618	23.4835	-0.600958	0.0003	0.00247858	chr22:21982377-21984353	150223	YdjC chitooligosaccharide deacetylase homolog	protein_coding
C9orf152	16.7025	19.2951	11.8272	11.9007	17.9988	11.8639	-0.601316	0.00025	0.00211596	chr9:112952327-112970439	401546	chromosome 9 open reading frame 152	protein_coding
TMED3	44.6259	55.5657	33.8905	32.1484	50.0958	33.0194	-0.601375	0.0004	0.00318845	chr15:79603453-79719774	23423	transmembrane p24 trafficking protein 3	protein_coding
SAMD1	18.8202	22.2248	13.4341	13.6024	20.5225	13.5182	-0.602298	0.0001	0.000938078	chr19:14198662-14201848	90378	sterile alpha motif domain containing 1	protein_coding
NUMBL	15.15	20.699	11.5539	12.0548	17.9245	11.8043	-0.602616	0.0469	0.152203	chr19:41171809-41196877	9253	NUMB like endocytic adaptor protein	protein_coding
C21orf58	8.14544	8.0379	5.62248	5.03107	8.09167	5.32677	-0.603175	0.00245	0.0145175	chr21:47720094-47743789	54058	chromosome 21 open reading frame 58	protein_coding
SBF1	41.9226	46.6116	29.7617	28.512	44.2671	29.1369	-0.60339	0.01205	0.0534265	chr22:50781732-50913464	6305	SET binding factor 1	protein_coding
ACVR2B	7.31044	7.45984	5.08255	4.63636	7.38514	4.85946	-0.60383	0.0001	0.000938078	chr3:38492517-38534633	93	activin A receptor type 2B	protein_coding
RSL1D1	55.4041	62.1225	33.642	43.6735	58.7633	38.6577	-0.604159	0.0114	0.051122	chr16:11927706-11945437	26156	ribosomal L1 domain containing 1	protein_coding
CCDC113	8.03106	9.70415	6.10426	5.56285	8.86761	5.83355	-0.604169	0.00255	0.0150044	chr16:58265060-58328951	29070	coiled-coil domain containing 113	protein_coding
ZCCHC4	8.73383	9.39663	5.05794	6.86666	9.06523	5.9623	-0.604475	0.0025	0.0147742	chr4:25314395-25372005	29063	zinc finger CCHC-type containing 4	protein_coding
UCP2	16.1937	16.9745	10.5024	11.307	16.5841	10.9047	-0.60485	0.01845	0.0748853	chr11:73685716-73693888	7351	uncoupling protein 2	protein_coding
LTN1	19.8037	20.3497	11.9758	14.4257	20.0767	13.2008	-0.604899	0.01465	0.0621763	chr21:30300465-30365277	26046	listerin E3 ubiquitin protein ligase 1	protein_coding
ADGRF4	4.56352	4.30579	2.54054	3.28925	4.43465	2.91489	-0.605378	0.00165	0.010424	chr6:47624171-47689757	221393	adhesion G protein-coupled receptor F4	protein_coding
ZNF558	19.9366	21.415	14.3568	12.8193	20.6758	13.588	-0.605603	0.01865	0.0753508	chr19:8916845-8942990	148156	zinc finger protein 558	protein_coding
ANXA9	3.71786	3.02856	2.28382	2.14735	3.37321	2.21558	-0.606434	0.0197	0.078551	chr1:150954724-150968110	8416	annexin A9	protein_coding
TDRKH	6.0439	5.47473	3.97615	3.5845	5.75932	3.78032	-0.607387	0.0467	0.151833	chr1:151728016-151766878	11022	tudor and KH domain containing	protein_coding
PHKA1	9.15075	10.6505	6.73312	6.26292	9.9006	6.49802	-0.607516	0.00015	0.00134566	chrX:71798663-71934167	5255	phosphorylase kinase regulatory subunit alpha 1	protein_coding
ME2	48.9936	53.8853	32.6077	34.8988	51.4395	33.7533	-0.607848	0.0002	0.00173517	chr18:48405449-48480627	4200	malic enzyme 2	protein_coding
POGLUT2	3.58341	2.53783	1.95592	2.05899	3.06062	2.00746	-0.608456	0.02125	0.0834319	chr13:103436630-103451326	79070	protein O-glucosyltransferase 2	protein_coding
FZD3	6.35156	6.81712	4.21878	4.40947	6.58434	4.31413	-0.60997	0.01745	0.0715499	chr8:28351721-28431784	7976	frizzled class receptor 3	protein_coding
OXSR1	25.3506	26.3696	15.9491	17.9358	25.8601	16.9424	-0.610088	0.0003	0.00247858	chr3:38206579-38296975	9943	oxidative stress responsive kinase 1	protein_coding
TIMM13	30.004	33.9978	22.6736	19.2463	32.0009	20.9599	-0.61048	0.0066	0.0325558	chr19:2360235-2427584	26517	translocase of inner mitochondrial membrane 13	protein_coding
ABRAXAS2	16.9324	18.1447	10.3034	12.6713	17.5386	11.4874	-0.610483	5e-05	0.000499548	chr10:126490387-126525236	23172	abraxas 2, BRISC complex subunit	protein_coding
JAGN1	24.2289	27.7781	17.5669	16.4788	26.0035	17.0228	-0.611232	0.0004	0.00318845	chr3:9932257-9936033	84522	jagunal homolog 1	protein_coding
CYFIP1	47.53	47.1263	31.7448	30.1601	47.3281	30.9524	-0.612646	0.00595	0.0299007	chr15:22892004-23034424	23191	cytoplasmic FMR1 interacting protein 1	protein_coding
H2BC17	322.171	355.84	236.056	207.072	339.006	221.564	-0.613589	0.00015	0.00134566	chr6:27861202-27861669	8348	H2B clustered histone 17	protein_coding
FAM193B	20.6889	22.3211	13.7336	14.3716	21.505	14.0526	-0.613836	0.01965	0.0784401	chr5:176946789-176981564	54540	family with sequence similarity 193 member B	protein_coding
IGF1R	7.25494	9.18049	4.66731	6.06886	8.21772	5.36809	-0.61433	0.02505	0.0943863	chr15:99191767-99675798	3480	insulin like growth factor 1 receptor	protein_coding
TTC37	46.7192	48.3939	29.9471	32.1737	47.5566	31.0604	-0.614567	0.01295	0.056593	chr5:94797458-94890681	9652	tetratricopeptide repeat domain 37	protein_coding
FAAH2	5.63893	6.37655	3.87768	3.96876	6.00774	3.92322	-0.614786	0.0471	0.152488	chrX:57313138-57515626	158584	fatty acid amide hydrolase 2	protein_coding
CENPH	26.7151	25.6015	16.3342	17.8174	26.1583	17.0758	-0.615312	0.0007	0.00510942	chr5:68485400-68506184	64946	centromere protein H	protein_coding
P2RX4	20.3553	20.6294	14.8138	11.9362	20.4923	13.375	-0.61555	0.00205	0.0125039	chr12:121647663-121671909	5025	purinergic receptor P2X 4	protein_coding
RPL14	179.874	191.153	103.795	138.252	185.514	121.024	-0.616233	0.00525	0.0271794	chr3:40498782-40510078	9045	ribosomal protein L14	protein_coding
DMAC2	29.0188	30.4785	20.1395	18.6744	29.7486	19.4069	-0.61625	0.0002	0.00173517	chr19:41937222-41946622	55101	distal membrane arm assembly component 2	protein_coding
CDK4	119.255	102.119	73.6925	70.7055	110.687	72.199	-0.616434	0.00265	0.0155204	chr12:58117543-58154194	1019	cyclin dependent kinase 4	protein_coding
CTDSP2	43.6084	46.8964	29.0882	29.9268	45.2524	29.5075	-0.616912	0.00065	0.00480201	chr12:58213709-58240512	10106	CTD small phosphatase 2	protein_coding
LINC01089	88.1995	125.437	67.1978	72.0167	106.818	69.6072	-0.617846	0.02125	0.0783579	chr12:122233172-122241812	338799	long intergenic non-protein coding RNA 1089	lncRNA
OXA1L	60.9539	67.2683	43.377	40.1684	64.1111	41.7727	-0.618014	0.00045	0.00351717	chr14:23170684-23242251	5018	OXA1L mitochondrial inner membrane protein	protein_coding
CCNY	33.7871	33.8902	21.1958	22.8718	33.8386	22.0338	-0.618954	5e-05	0.000499548	chr10:35535952-35861597	219771	cyclin Y	protein_coding
TTC39A	8.81169	10.5526	6.19526	6.40996	9.68212	6.30261	-0.619374	0.00425	0.0228808	chr1:51752929-51810788	22996	tetratricopeptide repeat domain 39A	protein_coding
MINDY2	11.7951	11.708	6.67436	8.61813	11.7515	7.64624	-0.620027	0.01855	0.0750669	chr15:59063390-59389618	54629	MINDY lysine 48 deubiquitinase 2	protein_coding
EDF1	36.6713	36.5176	21.3734	26.2475	36.5944	23.8105	-0.620029	0.00075	0.00541398	chr9:139756570-139760760	8721	endothelial differentiation related factor 1	protein_coding
GTF3A	73.0002	80.3545	48.7332	50.9935	76.6773	49.8634	-0.62082	0.00055	0.0041732	chr13:27998755-28024728	2971	general transcription factor IIIA	protein_coding
KDM5A	24.4075	17.5038	11.8279	15.4229	20.9556	13.6254	-0.621035	0.02925	0.106618	chr12:389222-551808	5927	lysine demethylase 5A	protein_coding
RPS17	746.402	750.142	495.823	477.132	748.272	486.478	-0.62119	5e-05	0.000499548	chr15:83200403-83378864	6218	ribosomal protein S17	protein_coding
TGM2	10.259	11.9879	7.58139	6.87737	11.1235	7.22938	-0.621661	0.02535	0.0953134	chr20:36662126-36794980	7052	transglutaminase 2	protein_coding
RAB11FIP4	12.4359	13.0392	8.24753	8.30674	12.7376	8.27713	-0.621885	0.00035	0.00284641	chr17:29718692-29865230	84440	RAB11 family interacting protein 4	protein_coding
CYB5R2	10.4309	13.9058	7.06249	8.74998	12.1683	7.90624	-0.622069	0.02315	0.0889347	chr11:7686330-7698453	51700	cytochrome b5 reductase 2	protein_coding
CTSD	205.952	235.549	150.049	136.794	220.75	143.421	-0.622155	0.0001	0.000938078	chr11:1753635-1785803	1509	cathepsin D	protein_coding
PPP1R26	21.813	24.158	15.3655	14.5014	22.9855	14.9334	-0.622177	0.00055	0.0041732	chr9:138354572-138380739	9858	protein phosphatase 1 regulatory subunit 26	protein_coding
EMG1	24.4165	26.0866	16.0109	16.7944	25.2515	16.4027	-0.622441	0.0449	0.147419	chr12:7080075-7178336	10436	EMG1 N1-specific pseudouridine methyltransferase	protein_coding
KPTN	5.95707	5.97337	4.09586	3.64929	5.96522	3.87257	-0.623282	0.0449	0.147419	chr19:47931273-47987522	11133	kaptin, actin binding protein	protein_coding
TMX1	28.0716	29.9273	19.0986	18.5538	28.9995	18.8262	-0.623287	0.00055	0.0041732	chr14:51706879-51724373	81542	thioredoxin related transmembrane protein 1	protein_coding
ILKAP	17.8805	19.506	12.5037	11.7519	18.6933	12.1278	-0.624197	0.00515	0.0267322	chr2:239079042-239112349	80895	ILK associated serine/threonine phosphatase	protein_coding
TXN	653.953	747.724	438.039	471.229	700.839	454.634	-0.624377	5e-05	0.000499548	chr9:113006089-113018787	7295	thioredoxin	protein_coding
CNKSR3	4.78662	5.62593	3.59948	3.15365	5.20627	3.37657	-0.624695	0.03375	0.118474	chr6:154331630-154831819	154043	CNKSR family member 3	protein_coding
BIRC5	44.0018	48.9702	29.9652	30.3164	46.486	30.1408	-0.62508	0.00075	0.00541398	chr17:76210266-76221717	332	baculoviral IAP repeat containing 5	protein_coding
LINC00471	31.8481	29.5477	23.9856	15.8109	30.6979	19.8983	-0.625498	0.04695	0.135043	chr2:232373132-232379077	151477	long intergenic non-protein coding RNA 471	lncRNA
PSMG1	53.659	53.3634	37.7848	31.5779	53.5112	34.6813	-0.625682	0.0006	0.00450229	chr21:40546694-40555414	8624	proteasome assembly chaperone 1	protein_coding
MMS19	41.176	40.8878	25.9771	27.1915	41.0319	26.5843	-0.626173	0.00525	0.0271794	chr10:99218080-99258551	64210	MMS19 homolog, cytosolic iron-sulfur assembly component	protein_coding
SOD2	146.717	157.651	100.764	96.3658	152.184	98.5651	-0.626668	0.0145	0.0617176	chr6:160090100-160210735	6648	superoxide dismutase 2	protein_coding
PDXDC2P-NPIPB14P	169.584	141.349	116.364	84.9867	155.466	100.675	-0.626894	0.0098	0.0439515	chr16:70010199-70099851	283970	nuclear pore complex-interacting protein	lncRNA
JADE3	11.7467	14.969	8.89939	8.39582	13.3579	8.6476	-0.627318	0.0004	0.00318845	chrX:46771710-46920641	9767	jade family PHD finger 3	protein_coding
PPL	28.401	31.1605	20.0627	18.4861	29.7807	19.2744	-0.627692	0.0165	0.0684169	chr16:4932507-5147796	5493	periplakin	protein_coding
CYC1	57.7708	69.588	43.5696	38.7807	63.6794	41.1751	-0.629053	5e-05	0.000499548	chr8:145149941-145152428	1537	cytochrome c1	protein_coding
EPS15L1	13.7492	14.5611	10.9347	7.36819	14.1552	9.15143	-0.62926	0.03995	0.134877	chr19:16466049-16582896	58513	epidermal growth factor receptor pathway substrate 15 like 1	protein_coding
SLC25A43	13.3985	15.334	8.97321	9.59976	14.3662	9.28648	-0.629479	0.00045	0.00351717	chrX:118533298-118588441	203427	solute carrier family 25 member 43	protein_coding
HAUS8	6.62384	8.36375	4.38515	5.30199	7.49379	4.84357	-0.629626	0.00925	0.0430092	chr19:17160538-17186435	93323	HAUS augmin like complex subunit 8	protein_coding
BSPRY	15.9997	18.9906	11.2437	11.3717	17.4951	11.3077	-0.629654	5e-05	0.000499548	chr9:116111820-116133513	54836	B-box and SPRY domain containing	protein_coding
CDC20	67.9326	71.147	46.7358	43.1505	69.5398	44.9432	-0.629737	0.00085	0.00599617	chr1:43824651-43828874	991	cell division cycle 20	protein_coding
JADE1	10.879	11.0227	6.3555	7.7983	10.9509	7.0769	-0.629855	0.01555	0.0653522	chr4:129730854-130037795	79960	jade family PHD finger 1	protein_coding
BLMH	14.6394	14.0693	9.3208	9.22313	14.3543	9.27196	-0.630537	0.00095	0.00657297	chr17:28565758-28619074	642	bleomycin hydrolase	protein_coding
ATXN7	26.5115	26.706	14.6226	19.7459	26.6088	17.1843	-0.630811	0.0054	0.0277203	chr3:63727502-63989138	6314	ataxin 7	protein_coding
PRSS16	19.7521	19.9964	12.2436	13.4231	19.8742	12.8334	-0.631001	0.002	0.0122709	chr6:27215479-27224403	10279	serine protease 16	protein_coding
RUFY1	22.223	21.5007	13.0372	15.1959	21.8618	14.1165	-0.631028	0.00175	0.0109617	chr5:178977554-179037013	80230	RUN and FYVE domain containing 1	protein_coding
GPI	103.715	106.421	65.7363	69.9482	105.068	67.8423	-0.631068	0.0027	0.0157558	chr19:34850384-34919178	2821	glucose-6-phosphate isomerase	protein_coding
KLF9	4.41616	5.30007	2.83352	3.43441	4.85812	3.13397	-0.632407	0.0004	0.00318845	chr9:72999519-73029573	687	Kruppel like factor 9	protein_coding
SGMS1-AS1	27.0714	38.2636	20.5574	21.561	32.6675	21.0592	-0.633406	0.02415	0.0851	chr10:52383225-52401211	104355295	SGMS1 antisense RNA 1	lncRNA
ELMO2	13.0641	13.6905	8.69033	8.55211	13.3773	8.62122	-0.633826	0.0343	0.11988	chr20:44993189-45125370	63916	engulfment and cell motility 2	protein_coding
RPL8	502.728	557.927	330.835	352.61	530.328	341.722	-0.63406	5e-05	0.000499548	chr8:146015149-146017972	6132	ribosomal protein L8	protein_coding
SEC22B	28.6566	28.6647	18.3144	18.614	28.6606	18.4642	-0.63434	0.0002	0.00173517	chr1:145096407-145118353	9554	SEC22 homolog B, vesicle trafficking protein	protein_coding
SELENOS	34.0663	36.1144	24.0666	21.1376	35.0903	22.6021	-0.634614	5e-05	0.000499548	chr15:101811021-101817705	55829	selenoprotein S	protein_coding
ISG15	1931.89	2296.17	1444.39	1278.69	2114.03	1361.54	-0.634755	5e-05	0.000499548	chr1:936517-949920	9636	ISG15 ubiquitin like modifier	protein_coding
DHX34	11.3185	12.6821	7.03415	8.42131	12.0003	7.72773	-0.634951	0.00035	0.00284641	chr19:47852571-47885961	9704	DExH-box helicase 34	protein_coding
HIF1A	32.9986	37.5055	21.4268	23.9722	35.252	22.6995	-0.635048	0.00175	0.0109617	chr14:62147758-62263146	3091	hypoxia inducible factor 1 subunit alpha	protein_coding
KCNQ1OT1	18.6199	21.5237	13.5202	12.328	20.0718	12.9241	-0.635109	5e-05	0.000592	chr11:2629557-2721224	10984	KCNQ1 opposite strand/antisense transcript 1	lncRNA
RNPEP	58.9018	61.3783	39.9013	37.5424	60.14	38.7218	-0.635177	0.00115	0.00774146	chr1:201951499-201986311	6051	arginyl aminopeptidase	protein_coding
RAP2A	23.9324	26.0036	15.1413	17.0044	24.968	16.0728	-0.635459	5e-05	0.000499548	chr13:98086422-98121382	5911	RAP2A, member of RAS oncogene family	protein_coding
GMPS	48.9054	55.6846	33.897	33.4019	52.295	33.6495	-0.63609	0.0248	0.0937243	chr3:155588438-155661809	8833	guanine monophosphate synthase	protein_coding
BOD1	40.67	41.1611	23.9001	28.7141	40.9155	26.3071	-0.637195	0.0024	0.0142884	chr5:173034147-173043662	91272	biorientation of chromosomes in cell division 1	protein_coding
PPFIBP2	25.5716	23.0943	15.499	15.7904	24.3329	15.6447	-0.637237	0.0089	0.0417112	chr11:7260008-7678358	8495	PPFIA binding protein 2	protein_coding
SLC39A10	18.5275	19.3957	12.5522	11.8267	18.9616	12.1895	-0.637446	0.00615	0.0306701	chr2:196440700-196602426	57181	solute carrier family 39 member 10	protein_coding
KAT5	18.5455	19.9784	11.9842	12.7773	19.2619	12.3807	-0.637656	0.0288	0.105369	chr11:65479466-65488289	10524	lysine acetyltransferase 5	protein_coding
C7orf50	43.0217	47.6713	30.5688	27.7109	45.3465	29.1399	-0.637998	0.00045	0.00351717	chr7:1036621-1177896	84310	chromosome 7 open reading frame 50	protein_coding
PXN-AS1	54.7984	75.7253	52.4463	31.4272	65.2619	41.9368	-0.638025	0.01375	0.0571775	chr12:120639093-120651034	100506649	PXN antisense RNA 1	lncRNA
PFKM	45.8564	45.9498	30.9698	28.0106	45.9031	29.4902	-0.638357	0.00515	0.0267322	chr12:48436679-48540187	5213	phosphofructokinase, muscle	protein_coding
CSNK1G2	38.5902	40.3178	28.9094	21.7842	39.454	25.3468	-0.63837	0.00115	0.00774146	chr19:1941170-1981337	1455	casein kinase 1 gamma 2	protein_coding
CAMKK2	15.2118	14.7827	10.1933	9.07309	14.9973	9.63322	-0.638611	5e-05	0.000499548	chr12:121675477-121736111	10645	calcium/calmodulin dependent protein kinase kinase 2	protein_coding
MCOLN2	12.2579	12.7819	7.58137	8.49547	12.5199	8.03842	-0.639239	0.0064	0.0317377	chr1:85391265-85462796	255231	mucolipin TRP cation channel 2	protein_coding
NAA16	15.2567	18.1071	11.4106	10.0094	16.6819	10.71	-0.639323	0.00455	0.0241645	chr13:41885402-41951166	79612	N-alpha-acetyltransferase 16, NatA auxiliary subunit	protein_coding
FBXO30	17.3229	17.5999	10.856	11.5631	17.4614	11.2096	-0.639442	0.0013	0.0085524	chr6:146114637-146285559	84085	F-box protein 30	protein_coding
LAMP1	132.937	144.068	90.5509	87.2728	138.502	88.9118	-0.639463	5e-05	0.000499548	chr13:113951553-113977987	3916	lysosomal associated membrane protein 1	protein_coding
MED16	21.4165	23.1679	14.5648	14.0414	22.2922	14.3031	-0.640209	0.01335	0.0579824	chr19:867629-893218	10025	mediator complex subunit 16	protein_coding
C3orf35	70.6892	38.778	41.7916	28.4346	54.7336	35.1131	-0.640417	0.007	0.033816	chr3:37422552-37481677	339883	chromosome 3 open reading frame 35	lncRNA
EMID1	4.08673	4.24271	3.11905	2.22363	4.16472	2.67134	-0.640655	0.02095	0.0824556	chr22:29601884-29655586	129080	EMI domain containing 1	protein_coding
CCDC115	22.4094	22.5998	15.5543	13.2997	22.5046	14.427	-0.641446	0.0001	0.000938078	chr2:131095505-131100272	84317	coiled-coil domain containing 115	protein_coding
IFI27L2	20.0355	22.0622	13.6209	13.353	21.0489	13.487	-0.642176	0.01925	0.0772624	chr14:94594115-94596590	83982	interferon alpha inducible protein 27 like 2	protein_coding
NTHL1	9.28691	10.8834	6.68238	6.24039	10.0852	6.46138	-0.642318	0.01905	0.0765989	chr16:2089815-2097867	4913	nth like DNA glycosylase 1	protein_coding
BLM	9.42358	8.26401	5.74909	5.57886	8.84379	5.66398	-0.64285	0.00565	0.0287199	chr15:91260576-91359396	641	BLM RecQ like helicase	protein_coding
DPH5	16.2733	22.0173	12.8295	11.6925	19.1453	12.261	-0.642917	0.0459	0.149922	chr1:101455178-101556069	51611	diphthamide biosynthesis 5	protein_coding
TBC1D3P1-DHX40P1	13.0949	23.409	11.8668	11.4945	18.2519	11.6807	-0.643928	0.0424	0.126308	chr17:58039723-58096336	653645	TBC1D3P1-DHX40P1 readthrough, transcribed pseudogene	lncRNA
AIFM2	32.0991	34.5242	21.4612	21.1224	33.3116	21.2918	-0.64573	0.00015	0.00134566	chr10:71812299-71892690	84883	apoptosis inducing factor mitochondria associated 2	protein_coding
TMED9	45.4015	52.1483	31.0845	31.2583	48.7749	31.1714	-0.645914	0.0004	0.00318845	chr5:177019203-177024243	54732	transmembrane p24 trafficking protein 9	protein_coding
H3C11	41.3365	45.5607	20.1562	35.3778	43.4486	27.767	-0.645936	0.0019	0.0117307	chr6:27839622-27840124	8354	H3 clustered histone 11	protein_coding
NARS1	110.498	118.826	71.3764	75.1746	114.662	73.2755	-0.645985	0.0002	0.00173517	chr18:55267887-55289445	4677	asparaginyl-tRNA synthetase 1	protein_coding
EMSLR	62.5159	51.7803	38.0705	34.9644	57.1481	36.5174	-0.64612	0.02115	0.0780776	chr7:100951550-100958081	101927746	E2F1 mRNA stabilizing lncRNA	lncRNA
ZBTB45	7.15627	8.89526	6.44973	3.80434	8.02577	5.12703	-0.646515	0.00865	0.0407667	chr19:59024896-59050278	84878	zinc finger and BTB domain containing 45	protein_coding
ANKRD10	146.244	162.043	88.8135	108.124	154.143	98.4686	-0.646538	0.01855	0.0750669	chr13:111530886-111567416	55608	ankyrin repeat domain 10	protein_coding
DHDH	5.00079	4.34788	3.85663	2.11483	4.67433	2.98573	-0.646678	0.0458	0.149678	chr19:49436955-49448226	27294	dihydrodiol dehydrogenase	protein_coding
POLD3	14.6373	15.7784	9.09493	10.33	15.2078	9.71247	-0.646904	0.00185	0.0114621	chr11:74201563-74380162	10714	DNA polymerase delta 3, accessory subunit	protein_coding
THG1L	6.58495	6.91399	3.90064	4.72012	6.74947	4.31038	-0.646958	0.00055	0.0041732	chr5:157158427-157168457	54974	tRNA-histidine guanylyltransferase 1 like	protein_coding
PNP	53.8724	62.7601	37.7882	36.6329	58.3162	37.2105	-0.648187	5e-05	0.000499548	chr14:20937112-20945248	4860	purine nucleoside phosphorylase	protein_coding
QKI	12.4415	12.8687	7.89554	8.2397	12.6551	8.06762	-0.649501	0.0042	0.0226462	chr6:163835031-163999624	9444	QKI, KH domain containing RNA binding	protein_coding
CEMIP2	51.2308	49.3624	29.211	34.9101	50.2966	32.0606	-0.64966	0.00075	0.00541398	chr9:74298281-74431606	23670	cell migration inducing hyaluronidase 2	protein_coding
RPL31	163.054	168.201	100.6	110.543	165.628	105.572	-0.649721	0.0017	0.0106864	chr2:101436600-101869328	6160	ribosomal protein L31	protein_coding
TRIM16	61.3693	66.2992	40.362	41.0096	63.8343	40.6858	-0.649806	5e-05	0.000499548	chr17:15468797-15587625	10626	tripartite motif containing 16	protein_coding
GK	5.31058	7.01024	3.74793	4.10443	6.16041	3.92618	-0.649899	0.0274	0.101339	chrX:30671475-30749579	2710	glycerol kinase	protein_coding
FURIN	25.7213	27.6487	17.764	16.2468	26.685	17.0054	-0.650034	5e-05	0.000499548	chr15:91411817-91426794	5045	furin, paired basic amino acid cleaving enzyme	protein_coding
SAMD10	4.05952	4.77412	2.66305	2.96626	4.41682	2.81465	-0.65005	0.046	0.15011	chr20:62605468-62611361	140700	sterile alpha motif domain containing 10	protein_coding
ZFP36	32.6886	33.6431	20.447	21.8123	33.1658	21.1296	-0.650431	0.00325	0.0184651	chr19:39897486-39900052	7538	ZFP36 ring finger protein	protein_coding
ZNF587B	14.1588	13.8374	8.32575	9.50811	13.9981	8.91693	-0.65061	0.0378	0.129299	chr19:58281022-58427978	100293516	zinc finger protein 587B	protein_coding
TDRD3	6.91597	8.95697	4.85963	5.25145	7.93647	5.05554	-0.650633	0.0035	0.0195956	chr13:60970590-61148012	81550	tudor domain containing 3	protein_coding
PAX8-AS1	254.633	312.678	200.245	161.03	283.655	180.638	-0.651038	0.0026	0.0164381	chr2:113968997-114034158	654433	PAX8 antisense RNA 1	lncRNA
RNF213	110.715	110.959	70.4043	70.7404	110.837	70.5724	-0.651266	0.00405	0.0219648	chr17:78234664-78411886	57674	ring finger protein 213	protein_coding
R3HCC1	9.76954	13.9224	6.94165	8.14209	11.846	7.54187	-0.651403	0.00985	0.0453454	chr8:23127632-23153792	203069	R3H domain and coiled-coil containing 1	protein_coding
PAQR5	64.5648	76.7243	41.1175	48.8322	70.6445	44.9748	-0.651459	0.0201	0.0798575	chr15:69591250-69740766	54852	progestin and adipoQ receptor family member 5	protein_coding
SH3GL1	22.2987	27.3045	18.6365	12.9309	24.8016	15.7837	-0.651998	0.0005	0.00384502	chr19:4360366-4400544	6455	SH3 domain containing GRB2 like 1, endophilin A2	protein_coding
CUEDC1	16.5033	17.4953	11.9342	9.69851	16.9993	10.8164	-0.65226	0.0011	0.00745889	chr17:55938603-56032773	404093	CUE domain containing 1	protein_coding
LENG8	76.9224	72.4383	48.7672	46.2521	74.6804	47.5097	-0.652508	0.01795	0.0732091	chr19:54955984-54974961	114823	leukocyte receptor cluster member 8	protein_coding
G6PC3	34.9681	42.7423	25.5976	23.8127	38.8552	24.7051	-0.653296	0.00015	0.00134566	chr17:42148102-42153712	92579	glucose-6-phosphatase catalytic subunit 3	protein_coding
SLC16A4	35.939	36.3464	21.1265	24.8147	36.1427	22.9706	-0.653916	0.0134	0.0580996	chr1:110889737-110986439	9122	solute carrier family 16 member 4	protein_coding
RBM47	57.5245	66.1677	41.5283	37.0842	61.8461	39.3063	-0.653923	0.00085	0.00599617	chr4:40425283-40632892	54502	RNA binding motif protein 47	protein_coding
ABHD14B	27.2789	34.9824	20.3047	19.2532	31.1307	19.779	-0.65437	0.0254	0.0954405	chr3:51989396-52023213	84836	abhydrolase domain containing 14B	protein_coding
ASB13	21.0238	22.1925	14.7828	12.6598	21.6081	13.7213	-0.655162	0.0001	0.000938078	chr10:5680829-5708558	79754	ankyrin repeat and SOCS box containing 13	protein_coding
MAP4	64.3333	73.9904	41.3576	46.4701	69.1618	43.9138	-0.6553	5e-05	0.000499548	chr3:47892179-48130762	4134	microtubule associated protein 4	protein_coding
BARD1	16.4927	17.4333	11.2222	10.311	16.963	10.7666	-0.655831	0.0008	0.00570727	chr2:215590369-215674407	580	BRCA1 associated RING domain 1	protein_coding
KLHL23	16.9489	14.7281	9.49086	10.6122	15.8385	10.0515	-0.656024	0.0092	0.0428105	chr2:170550963-170633499	151230	kelch like family member 23	protein_coding
PDIA5	9.99618	8.98654	5.30633	6.73641	9.49136	6.02137	-0.656523	0.0265	0.0987128	chr3:122785871-122992983	10954	protein disulfide isomerase family A member 5	protein_coding
CLDN4	258.746	284.003	179.791	164.369	271.375	172.08	-0.657209	5e-05	0.000499548	chr7:73213871-73247020	1364	claudin 4	protein_coding
COTL1	56.8338	62.4221	39.0121	36.5906	59.628	37.8013	-0.657553	0.00015	0.00134566	chr16:84599201-84651684	23406	coactosin like F-actin binding protein 1	protein_coding
ZNF627	8.01009	9.93178	5.11359	6.25304	8.97094	5.68332	-0.658526	0.00135	0.00880591	chr19:11670188-11729976	199692	zinc finger protein 627	protein_coding
WWP2	17.9512	17.6429	11.0637	11.4849	17.7971	11.2743	-0.658599	0.00655	0.0323453	chr16:69796230-69975644	11060	WW domain containing E3 ubiquitin protein ligase 2	protein_coding
RIMS3	9.29457	10.2534	6.48122	5.89453	9.774	6.18788	-0.659506	5e-05	0.000499548	chr1:41086351-41133152	9783	regulating synaptic membrane exocytosis 3	protein_coding
NSMCE4A	41.3777	45.6153	28.0075	27.0456	43.4965	27.5266	-0.660076	0.00225	0.013523	chr10:123716296-123734732	54780	NSE4 homolog A, SMC5-SMC6 complex component	protein_coding
SHMT1	27.2383	33.0985	20.2666	17.8908	30.1684	19.0787	-0.661074	0.01055	0.0479309	chr17:18218606-18266877	6470	serine hydroxymethyltransferase 1	protein_coding
GTF2E1	9.96023	11.2525	6.05866	7.35388	10.6064	6.70627	-0.66135	0.0083	0.039454	chr3:120403784-120501916	2960	general transcription factor IIE subunit 1	protein_coding
ERN1	10.622	11.2041	6.604	7.19289	10.913	6.89844	-0.661707	0.00245	0.0145175	chr17:62116439-62208179	2081	endoplasmic reticulum to nucleus signaling 1	protein_coding
C17orf58	12.2897	15.0108	8.95674	8.29474	13.6503	8.62574	-0.662207	0.0001	0.000938078	chr17:65987214-65992585	284018	chromosome 17 open reading frame 58	protein_coding
LONRF1	17.0196	18.1128	10.2166	11.9793	17.5662	11.0979	-0.662515	0.0005	0.00384502	chr8:12579414-12613582	91694	LON peptidase N-terminal domain and ring finger 1	protein_coding
ZG16B	2.8125	4.13402	2.19769	2.19081	3.47326	2.19425	-0.662565	0.0302	0.109247	chr16:2880169-2892745	124220	zymogen granule protein 16B	protein_coding
RCCD1	22.6574	23.4984	16.0409	13.1095	23.0779	14.5752	-0.662999	0.02515	0.0947025	chr15:91473197-91506355	91433	RCC1 domain containing 1	protein_coding
TMEM101	19.9451	21.3497	13.8687	12.2058	20.6474	13.0372	-0.663323	0.00055	0.0041732	chr17:42088555-42101314	84336	transmembrane protein 101	protein_coding
PSIP1	32.2515	30.9187	18.4843	21.4013	31.5851	19.9428	-0.663375	0.0203	0.0803989	chr9:15422701-15510993	11168	PC4 and SFRS1 interacting protein 1	protein_coding
LOXL1-AS1	72.634	70.0247	50.6775	39.3917	71.3294	45.0346	-0.663461	0.0202	0.0755123	chr15:74200411-74220589	100287616	LOXL1 antisense RNA 1	lncRNA
EEF2	584.117	627.07	399.859	363.876	605.593	381.868	-0.665276	5e-05	0.000499548	chr19:3976053-3985461	1938	eukaryotic translation elongation factor 2	protein_coding
STK24	94.5864	95.1369	58.2163	61.3532	94.8616	59.7848	-0.666047	0.00615	0.0306701	chr13:98794815-99231084	8428	serine/threonine kinase 24	protein_coding
H2AC12	164.711	129.976	97.5888	88.0848	147.344	92.8368	-0.666415	0.0001	0.000938078	chr6:27114884-27115341	85235	H2A clustered histone 12	protein_coding
FUOM	21.3817	24.5123	16.8855	12.0149	22.947	14.4502	-0.667216	0.00615	0.0306701	chr10:135168661-135171529	282969	fucose mutarotase	protein_coding
SELENOO	10.0306	10.4	6.87625	5.98492	10.2153	6.43058	-0.66771	0.00085	0.00599617	chr22:50639407-50656045	83642	selenoprotein O	protein_coding
RPL7	496.164	537.863	303.436	347.261	517.013	325.349	-0.668214	5e-05	0.000499548	chr8:74202476-74282836	6129	ribosomal protein L7	protein_coding
RPS14	519.515	588.365	346.799	350.322	553.94	348.561	-0.66832	0.0001	0.000938078	chr5:149822197-149829302	6208	ribosomal protein S14	protein_coding
COQ3	4.44499	5.09551	2.84848	3.15399	4.77025	3.00124	-0.668508	0.0279	0.102822	chr6:99817276-99842071	51805	coenzyme Q3, methyltransferase	protein_coding
TMEM97	22.5295	22.7193	12.9946	15.4592	22.6244	14.2269	-0.669258	0.0028	0.0162641	chr17:26646225-26662515	27346	transmembrane protein 97	protein_coding
SLC19A1	29.1454	28.4055	19.3892	16.7792	28.7755	18.0842	-0.670112	0.00425	0.0228808	chr21:46825079-46993279	6573	solute carrier family 19 member 1	protein_coding
MEGF9	14.9496	15.0562	8.67851	10.1782	15.0029	9.42834	-0.670167	5e-05	0.000499548	chr9:123363088-123476748	1955	multiple EGF like domains 9	protein_coding
PAN3-AS1	59.0674	64.0918	37.1666	40.1853	61.5796	38.6759	-0.671016	0.01475	0.0601076	chr13:28710979-28712330	100288730	PAN3 antisense RNA 1	lncRNA
ASL	15.7613	15.5694	10.3783	9.29879	15.6654	9.83854	-0.671064	0.02125	0.0834319	chr7:65540786-65629998	435	argininosuccinate lyase	protein_coding
GUSB	22.7299	21.9361	14.7388	13.3061	22.333	14.0225	-0.671438	0.00175	0.0109617	chr7:65425670-65447202	2990	glucuronidase beta	protein_coding
LINC00852	135.438	98.3737	86.9235	59.8339	116.906	73.3787	-0.671913	0.0032	0.0192236	chr3:10326102-10327430	84657	long intergenic non-protein coding RNA 852	lncRNA
CNIH4	30.9591	34.2062	21.3694	19.5291	32.5827	20.4492	-0.672057	0.0029	0.0167185	chr1:224544559-224567161	29097	cornichon family AMPA receptor auxiliary protein 4	protein_coding
BAG1	25.9985	25.8684	17.382	15.1604	25.9335	16.2712	-0.672494	0.00095	0.00657297	chr9:33218362-33264718	573	BAG cochaperone 1	protein_coding
RPS27	202.051	154.381	106.282	117.254	178.216	111.768	-0.673118	0.0005	0.00384502	chr1:153963237-153964631	6232	ribosomal protein S27	protein_coding
PLGRKT	7.0045	9.61204	5.88791	4.53074	8.30827	5.20932	-0.673453	0.03065	0.110445	chr9:5357970-5437925	55848	plasminogen receptor with a C-terminal lysine	protein_coding
PHB2	83.428	96.3695	58.4826	54.2396	89.8988	56.3611	-0.673602	0.0001	0.000938078	chr12:7074111-7079943	11331	prohibitin 2	protein_coding
FANCI	45.5693	47.4172	28.3924	29.9007	46.4933	29.1465	-0.673697	0.0169	0.0697806	chr15:89787175-89878092	55215	FA complementation group I	protein_coding
WSB1	62.4426	64.0878	38.2204	41.091	63.2652	39.6557	-0.673883	0.0004	0.00318845	chr17:25621101-25642952	26118	WD repeat and SOCS box containing 1	protein_coding
H3C2	484.454	483.06	305.534	300.906	483.757	303.22	-0.673918	5e-05	0.000499548	chr6:26031816-26032327	8358	H3 clustered histone 2	protein_coding
RPL5	379.973	421.874	254.334	248.161	400.924	251.248	-0.674218	5e-05	0.000499548	chr1:93297569-93427079	6125	ribosomal protein L5	protein_coding
H2AC11	46.7562	52.1276	29.4666	32.4512	49.4419	30.9589	-0.675379	5e-05	0.000499548	chr6:27100820-27103070	8969	H2A clustered histone 11	protein_coding
ERO1B	16.9892	20.6385	11.8135	11.7438	18.8139	11.7786	-0.675625	0.0038	0.0209172	chr1:236305804-236445258	56605	endoplasmic reticulum oxidoreductase 1 beta	protein_coding
ZNF652	17.6668	21.0814	12.1403	12.1129	19.3741	12.1266	-0.675953	0.0005	0.00384502	chr17:47308214-47447360	22834	zinc finger protein 652	protein_coding
NAXD	23.7581	26.4947	16.6933	14.7605	25.1264	15.7269	-0.67597	0.00025	0.00211596	chr13:111265428-111292343	55739	NAD(P)HX dehydratase	protein_coding
NUBP2	31.8574	35.2773	22.8908	19.1268	33.5674	21.0088	-0.676067	0.0313	0.112147	chr16:1821890-1844972	10101	nucleotide binding protein 2	protein_coding
BIVM	21.1506	21.4209	12.8574	13.7815	21.2857	13.3195	-0.676351	0.01295	0.056593	chr13:103451459-103528345	54841	basic, immunoglobulin-like variable motif containing	protein_coding
VPS26A	71.4647	72.0842	42.7788	47.0139	71.7744	44.8963	-0.676873	0.00045	0.00351717	chr10:70883267-70934168	9559	VPS26, retromer complex component A	protein_coding
TAB1	9.05791	9.99071	6.57506	5.33583	9.52431	5.95545	-0.677405	0.0044	0.0235164	chr22:39795782-39833065	10454	TGF-beta activated kinase 1 (MAP3K7) binding protein 1	protein_coding
H2BU1	6.36817	5.89583	2.97743	4.68859	6.132	3.83301	-0.67788	0.0016	0.0101554	chr1:228645807-228648171	128312	H2B.U histone 1	protein_coding
TLR6	3.2467	3.0385	1.76562	2.16251	3.1426	1.96407	-0.678115	0.0101	0.0462432	chr4:38792297-38858438	10333	toll like receptor 6	protein_coding
SNX29	5.69495	5.01084	3.61484	3.07597	5.3529	3.34541	-0.678138	0.0173	0.0710668	chr16:12070590-12704901	92017	sorting nexin 29	protein_coding
MSANTD4	13.405	12.3872	8.50097	7.61559	12.8961	8.05828	-0.678391	0.0055	0.0280867	chr11:105865911-105893130	84437	Myb/SANT DNA binding domain containing 4 with coiled-coils	protein_coding
CLDN3	37.0637	38.5021	28.2479	18.9697	37.7829	23.6088	-0.678409	5e-05	0.000499548	chr7:73183326-73184600	1365	claudin 3	protein_coding
GHRLOS	69.2124	76.6722	52.1549	38.9994	72.9423	45.5771	-0.678445	0.0464	0.134292	chr3:10327437-10336587	100126793	ghrelin opposite strand/antisense RNA	lncRNA
PPDPF	163.877	170.93	105.369	103.822	167.404	104.595	-0.678514	0.0001	0.000938078	chr20:62152117-62153559	79144	pancreatic progenitor cell differentiation and proliferation factor	protein_coding
C2orf72	3.3242	3.56899	1.92879	2.37767	3.4466	2.15323	-0.678671	0.00205	0.0125039	chr2:231902237-231914434	257407	chromosome 2 open reading frame 72	protein_coding
BACE1-AS	100.47	97.9201	66.0341	57.8336	99.1951	61.9339	-0.679541	0.0187	0.071632	chr11:117159168-117164287	100379571	BACE1 antisense RNA	lncRNA
TNFRSF13C	3.55012	3.54981	2.24607	2.18517	3.54996	2.21562	-0.680093	0.0008	0.00570727	chr22:42318035-42322810	115650	TNF receptor superfamily member 13C	protein_coding
RPL29	648.141	750.497	468.132	404.607	699.319	436.37	-0.6804	5e-05	0.000499548	chr3:52027537-52029911	6159	ribosomal protein L29	protein_coding
PPT1	82.8627	92.5592	53.637	55.8218	87.7109	54.7294	-0.680441	5e-05	0.000499548	chr1:40538381-40562932	5538	palmitoyl-protein thioesterase 1	protein_coding
MGMT	16.1248	23.2082	12.5494	11.992	19.6665	12.2707	-0.68052	0.00035	0.00284641	chr10:131265453-131569247	4255	O-6-methylguanine-DNA methyltransferase	protein_coding
NMRAL1	39.0607	45.6491	27.1159	25.7361	42.3549	26.426	-0.680568	0.01315	0.0573535	chr16:4511691-4560348	57407	NmrA like redox sensor 1	protein_coding
PRMT1	112.212	116.118	73.8435	68.5711	114.165	71.2073	-0.681026	5e-05	0.000499548	chr19:50179042-50193832	3276	protein arginine methyltransferase 1	protein_coding
RPL23	232.957	242.336	137.329	159.044	237.647	148.187	-0.681402	5e-05	0.000499548	chr17:37004112-37010017	9349	ribosomal protein L23	protein_coding
MAP2K2	80.9589	85.2048	54.8281	48.6949	83.0819	51.7615	-0.682655	5e-05	0.000499548	chr19:4090318-4124119	5605	mitogen-activated protein kinase kinase 2	protein_coding
NTN1	4.43206	6.19298	3.36625	3.25161	5.31252	3.30893	-0.683032	0.0001	0.000938078	chr17:8924826-9147317	9423	netrin 1	protein_coding
URI1	25.0963	25.4597	14.9742	16.5059	25.278	15.7401	-0.68344	5e-05	0.000499548	chr19:30414550-30507519	8725	URI1 prefoldin like chaperone	protein_coding
LRRC27	7.32295	7.01681	3.57306	5.34708	7.16988	4.46007	-0.684884	0.0343	0.11988	chr10:134145657-134195012	80313	leucine rich repeat containing 27	protein_coding
RAB40B	7.27001	5.37296	4.28616	3.57726	6.32149	3.93171	-0.685108	0.02465	0.0932971	chr17:80612848-80656574	10966	RAB40B, member RAS oncogene family	protein_coding
CHID1	31.7736	31.6342	19.8398	19.5971	31.7039	19.7184	-0.685115	0.00025	0.00211596	chr11:867858-915058	66005	chitinase domain containing 1	protein_coding
ZNF449	7.5455	7.57558	4.4005	5.00251	7.56054	4.7015	-0.685367	0.0002	0.00173517	chrX:134478720-134497338	203523	zinc finger protein 449	protein_coding
TMEM259	115.788	120.552	83.4326	63.4908	118.17	73.4617	-0.6858	0.00025	0.00211596	chr19:999794-1021178	91304	transmembrane protein 259	protein_coding
CDC16	83.2231	89.8659	53.023	54.5565	86.5445	53.7898	-0.686111	5e-05	0.000499548	chr13:115000361-115038198	8881	cell division cycle 16	protein_coding
ZNF524	13.9998	13.0905	9.10126	7.72963	13.5451	8.41544	-0.686664	0.0223	0.0863642	chr19:56102741-56114504	147807	zinc finger protein 524	protein_coding
SLC35E3	11.9249	12.5838	7.30647	7.90708	12.2543	7.60677	-0.687936	0.00745	0.0359849	chr12:69139904-69187744	55508	solute carrier family 35 member E3	protein_coding
C6orf89	27.8345	29.281	18.2934	17.1589	28.5578	17.7262	-0.688003	0.00135	0.00880591	chr6:36822602-36896740	221477	chromosome 6 open reading frame 89	protein_coding
KCTD6	12.4567	12.9762	7.03386	8.7481	12.7165	7.89098	-0.688421	0.0049	0.0256988	chr3:58477822-58488087	200845	potassium channel tetramerization domain containing 6	protein_coding
IKBKE	5.22959	4.88853	3.09611	3.17773	5.05906	3.13692	-0.68952	0.00825	0.039248	chr1:206643818-206671061	9641	inhibitor of nuclear factor kappa B kinase subunit epsilon	protein_coding
TMEM92	7.54813	6.69087	5.3142	3.51461	7.1195	4.4144	-0.689559	0.00165	0.010424	chr17:48348766-48358846	162461	transmembrane protein 92	protein_coding
FBH1	32.4285	38.181	22.7553	21.0204	35.3048	21.8879	-0.68973	0.01005	0.046086	chr10:5932165-6020150	84893	F-box DNA helicase 1	protein_coding
RABAC1	76.9814	87.909	53.4091	48.8047	82.4452	51.1069	-0.689917	5e-05	0.000499548	chr19:42460832-42501649	10567	Rab acceptor 1	protein_coding
FBXO46	10.4836	12.452	7.84968	6.3578	11.4678	7.10374	-0.690934	0.01295	0.056593	chr19:46213886-46234154	23403	F-box protein 46	protein_coding
SNHG8	1492.45	2670.79	1204.27	1374.57	2081.62	1289.42	-0.690983	0.019	0.0721026	chr4:119199863-119206471	100093630	small nucleolar RNA host gene 8	lncRNA
AK3	32.198	35.6269	20.1231	21.878	33.9124	21.0005	-0.691389	5e-05	0.000499548	chr9:4709555-4759639	50808	adenylate kinase 3	protein_coding
ARHGAP19	6.39711	6.4119	3.57471	4.35632	6.4045	3.96552	-0.691578	0.00025	0.00211596	chr10:98757794-99052430	84986	Rho GTPase activating protein 19	protein_coding
NAA20	99.6556	101.719	63.2213	61.4074	100.687	62.3143	-0.692247	5e-05	0.000499548	chr20:19997953-20014299	51126	N-alpha-acetyltransferase 20, NatB catalytic subunit	protein_coding
PRKAB2	16.0546	16.447	10.1396	9.97429	16.2508	10.0569	-0.692322	0.00025	0.00211596	chr1:146626684-146644129	5565	protein kinase AMP-activated non-catalytic subunit beta 2	protein_coding
TPP1	62.5998	59.0724	38.0515	37.1461	60.8361	37.5988	-0.694242	0.00235	0.0140523	chr11:6624871-6640995	1200	tripeptidyl peptidase 1	protein_coding
NAPA	42.6048	44.4971	26.8808	26.9344	43.5509	26.9076	-0.694692	5e-05	0.000499548	chr19:47987538-48018348	8775	NSF attachment protein alpha	protein_coding
WEE1	31.9184	33.0548	19.8885	20.2538	32.4866	20.0712	-0.694721	5e-05	0.000499548	chr11:9595216-9615004	7465	WEE1 G2 checkpoint kinase	protein_coding
CARD8	14.4609	13.4828	8.53044	8.7288	13.9719	8.62962	-0.695157	0.0245	0.0928487	chr19:48673936-48761456	22900	caspase recruitment domain family member 8	protein_coding
HNRNPF	216.852	235.644	143.456	135.958	226.248	139.707	-0.695501	5e-05	0.000499548	chr10:43881064-43904634	3185	heterogeneous nuclear ribonucleoprotein F	protein_coding
H2AC21	50.3378	51.6617	32.3817	30.5937	50.9998	31.4877	-0.695702	0.0016	0.0101554	chr1:149859018-149872351	317772	H2A clustered histone 21	protein_coding
COASY	49.5219	56.9605	34.2349	31.4929	53.2412	32.8639	-0.696039	0.0186	0.0752176	chr17:40688258-40718295	80347	Coenzyme A synthase	protein_coding
LINC01572	89.1574	103.348	62.4245	56.3966	96.2525	59.4105	-0.696105	0.0127	0.0534944	chr16:72270179-72698913	101927957	long intergenic non-protein coding RNA 1572	lncRNA
COA6	21.4444	26.2024	14.6071	14.798	23.8234	14.7026	-0.696312	0.00105	0.00716939	chr1:234507931-234520826	388753	cytochrome c oxidase assembly factor 6	protein_coding
SNHG6	367.427	595.724	208.29	386.021	481.576	297.155	-0.696546	0.00545	0.0282118	chr8:67833918-67838633	641638	small nucleolar RNA host gene 6	lncRNA
CDKN1B	52.2784	61.2067	34.844	35.0782	56.7425	34.9611	-0.69868	5e-05	0.000499548	chr12:12813823-12875303	1027	cyclin dependent kinase inhibitor 1B	protein_coding
MANF	43.4193	43.6051	24.4708	29.1474	43.5122	26.8091	-0.698698	0.0002	0.00173517	chr3:51422721-51426828	7873	mesencephalic astrocyte derived neurotrophic factor	protein_coding
RPS28	408.301	407.93	268.166	234.571	408.115	251.368	-0.699175	0.02785	0.102659	chr19:8367010-8408146	6234	ribosomal protein S28	protein_coding
LDAH	12.6237	13.4545	7.60182	8.45801	13.0391	8.02991	-0.699389	0.0163	0.0677148	chr2:20883773-21022890	60526	lipid droplet associated hydrolase	protein_coding
XPO4	33.4941	37.9156	20.6396	23.3094	35.7048	21.9745	-0.700292	0.00055	0.0041732	chr13:21351467-21477187	64328	exportin 4	protein_coding
GCDH	13.5738	13.0238	8.95403	7.41231	13.2988	8.18317	-0.700562	0.0067	0.0329571	chr19:13001973-13030107	2639	glutaryl-CoA dehydrogenase	protein_coding
SUV39H1	6.79695	6.91485	4.3881	4.04908	6.8559	4.21859	-0.700586	0.0004	0.00318845	chrX:48553944-48595570	6839	suppressor of variegation 3-9 homolog 1	protein_coding
ACSL3	71.5881	64.3666	40.5439	43.0903	67.9773	41.8171	-0.700961	0.00015	0.00134566	chr2:223725659-223809357	2181	acyl-CoA synthetase long chain family member 3	protein_coding
CAT	20.9379	23.7279	14.715	12.7507	22.3329	13.7328	-0.701541	0.00115	0.00774146	chr11:34460480-34493607	847	catalase	protein_coding
PROSER1	45.8912	58.6648	32.2772	31.9887	52.278	32.1329	-0.70215	0.0098	0.0451388	chr13:39584001-39612226	80209	proline and serine rich 1	protein_coding
PEMT	20.9142	27.8124	12.488	17.443	24.3633	14.9655	-0.703076	0.01045	0.0475867	chr17:17407318-17513799	10400	phosphatidylethanolamine N-methyltransferase	protein_coding
MSRB1	24.7316	27.516	16.6497	15.4354	26.1238	16.0425	-0.703462	5e-05	0.000499548	chr16:1988229-1993294	51734	methionine sulfoxide reductase B1	protein_coding
GDAP1	3.31188	4.4863	2.28743	2.50049	3.89909	2.39396	-0.703738	0.04915	0.157308	chr8:75146934-75430242	54332	ganglioside induced differentiation associated protein 1	protein_coding
VPS52	14.167	14.7907	8.58426	9.18616	14.4788	8.88521	-0.704466	0.0068	0.0333653	chr6:33217310-33239824	6293	VPS52 subunit of GARP complex	protein_coding
BTBD2	45.4785	51.68	30.9253	28.6834	48.5792	29.8043	-0.704818	5e-05	0.000499548	chr19:1985436-2034880	55643	BTB domain containing 2	protein_coding
YBX2	18.135	20.6777	12.6761	11.1303	19.4064	11.9032	-0.70518	0.00115	0.00774146	chr17:7191581-7197958	51087	Y-box binding protein 2	protein_coding
FRA10AC1	11.8856	14.4521	8.48645	7.65354	13.1688	8.07	-0.706485	0.0183	0.0743961	chr10:95427639-95462349	118924	FRA10A associated CGG repeat 1	protein_coding
ALG11	22.9137	25.3457	14.7307	14.8398	24.1297	14.7852	-0.706654	0.0004	0.00318845	chr13:52586526-52733996	440138	ALG11 alpha-1,2-mannosyltransferase	protein_coding
RABL2B	9.85638	11.8628	6.74426	6.56079	10.8596	6.65252	-0.706997	0.00065	0.00480201	chr22:51195375-51239737	11158	RAB, member of RAS oncogene family like 2B	protein_coding
VPS28	34.3496	40.9158	22.5063	23.581	37.6327	23.0436	-0.707619	0.00085	0.00599617	chr8:145648983-145653946	51160	VPS28 subunit of ESCRT-I	protein_coding
TMEM147	78.9824	73.0405	49.6942	43.3701	76.0114	46.5321	-0.707989	0.00085	0.00599617	chr19:36024356-36038428	10430	transmembrane protein 147	protein_coding
THRA	11.5119	10.9608	7.37553	6.37923	11.2364	6.87738	-0.708245	0.0256	0.0961306	chr17:38175349-38256842	7067	thyroid hormone receptor alpha	protein_coding
LINC00941	56.1593	49.4386	26.7018	37.924	52.799	32.3129	-0.708399	0.0403	0.121949	chr12:30908007-31032202	100287314	long intergenic non-protein coding RNA 941	lncRNA
AKAP1	27.2915	25.2515	15.7118	16.3761	26.2715	16.044	-0.711468	0.0017	0.0106864	chr17:55162452-55198707	8165	A-kinase anchoring protein 1	protein_coding
AKR1B1	3.02571	3.46998	1.86678	2.09974	3.24784	1.98326	-0.71161	0.02025	0.0802729	chr7:134127107-134144036	231	aldo-keto reductase family 1 member B	protein_coding
STT3A	149.683	151.816	93.0516	90.9565	150.75	92.0041	-0.712386	0.00895	0.0419011	chr11:125312776-125550769	3703	STT3 oligosaccharyltransferase complex catalytic subunit A	protein_coding
PTPRM	5.12502	7.43343	3.4523	4.21175	6.27923	3.83203	-0.712479	0.0463	0.150782	chr18:7566779-8406951	5797	protein tyrosine phosphatase receptor type M	protein_coding
PLCH1	3.09993	3.19208	1.97759	1.86008	3.14601	1.91884	-0.713289	0.00265	0.0155204	chr3:155093368-155462860	23007	phospholipase C eta 1	protein_coding
MIF4GD	22.5816	29.0608	14.6015	16.8704	25.8212	15.7359	-0.714494	0.0189	0.0760997	chr17:73232693-73267312	57409	MIF4G domain containing	protein_coding
HECTD2	4.33838	3.42758	2.58546	2.14634	3.88298	2.3659	-0.714775	0.0125	0.0549801	chr10:93169036-93274586	143279	HECT domain E3 ubiquitin protein ligase 2	protein_coding
RPL7A	656.326	775.961	437.302	435.122	716.143	436.212	-0.715219	5e-05	0.000499548	chr9:136215072-136218281	6130	ribosomal protein L7a	protein_coding
EXOSC7	28.6938	35.6738	20.0203	19.1494	32.1838	19.5848	-0.716598	0.04335	0.14345	chr3:44956748-45077563	23016	exosome component 7	protein_coding
POLE2	8.40459	8.55949	4.13327	6.18795	8.48204	5.16061	-0.71687	0.04985	0.158801	chr14:50110272-50155140	5427	DNA polymerase epsilon 2, accessory subunit	protein_coding
STAT5B	11.0114	9.83671	6.51281	6.17064	10.4241	6.34172	-0.716972	0.0012	0.00802605	chr17:40351194-40428725	6777	signal transducer and activator of transcription 5B	protein_coding
HOOK1	32.8903	35.1741	19.5381	21.8576	34.0322	20.6979	-0.717417	5e-05	0.000499548	chr1:60280457-60341994	51361	hook microtubule tethering protein 1	protein_coding
SLC39A14	111.377	121.41	71.8782	69.615	116.394	70.7466	-0.718281	5e-05	0.000499548	chr8:22224790-22291642	23516	solute carrier family 39 member 14	protein_coding
CSRP1	86.2542	105.174	61.1161	55.2214	95.7142	58.1688	-0.718488	5e-05	0.000499548	chr1:201452657-201553495	1465	cysteine and glycine rich protein 1	protein_coding
NPM3	25.2131	25.5034	16.5895	14.2286	25.3583	15.409	-0.718678	0.0004	0.00318845	chr10:103541081-103543170	10360	nucleophosmin/nucleoplasmin 3	protein_coding
ECH1	45.7244	48.8664	29.4691	27.9779	47.2954	28.7235	-0.719469	0.0387	0.131638	chr19:39306061-39342987	1891	enoyl-CoA hydratase 1	protein_coding
SLC25A36	96.5821	99.4452	56.2487	62.7883	98.0137	59.5185	-0.719645	0.0001	0.000938078	chr3:140660671-140699837	55186	solute carrier family 25 member 36	protein_coding
PRKACA	16.3979	18.3641	10.55	10.5524	17.381	10.5512	-0.720105	0.0009	0.00627867	chr19:14202499-14228896	5566	protein kinase cAMP-activated catalytic subunit alpha	protein_coding
SMCO4	10.117	11.6779	8.50639	4.72304	10.8974	6.61471	-0.720238	0.0385	0.131135	chr11:93211637-93276674	56935	single-pass membrane protein with coiled-coil domains 4	protein_coding
VIPR1	12.3995	12.7128	8.03572	7.19797	12.5561	7.61685	-0.721126	0.00445	0.0237119	chr3:42530790-42579065	7433	vasoactive intestinal peptide receptor 1	protein_coding
BIN1	32.4639	36.0247	22.4319	19.0966	34.2443	20.7643	-0.721759	5e-05	0.000499548	chr2:127805602-127864864	274	bridging integrator 1	protein_coding
ANKRD10-IT1	682.909	496.682	418.48	296.089	589.795	357.285	-0.72314	0.0005	0.00427297	chr13:111546985-111551519	100505494	ANKRD10 intronic transcript 1	lncRNA
PUS7	15.2418	19.9107	10.1011	11.1932	17.5763	10.6472	-0.723162	0.0344	0.120135	chr7:105080107-105162718	54517	pseudouridine synthase 7	protein_coding
RPS13	624.946	685.708	422.375	371.166	655.327	396.771	-0.72391	5e-05	0.000499548	chr11:17095934-17099262	6207	ribosomal protein S13	protein_coding
PAFAH1B3	35.8137	47.3621	27.3753	22.9737	41.5879	25.1745	-0.7242	5e-05	0.000499548	chr19:42801184-42814966	5050	platelet activating factor acetylhydrolase 1b catalytic subunit 3	protein_coding
CBX2	12.8809	14.2335	8.98332	7.42668	13.5572	8.205	-0.724482	0.0005	0.00384502	chr17:77751946-77761782	84733	chromobox 2	protein_coding
TRAK2	17.9911	18.2945	10.2265	11.7328	18.1428	10.9797	-0.724567	0.00015	0.00134566	chr2:202241929-202345569	66008	trafficking kinesin protein 2	protein_coding
GHITM	187.308	196.163	108.267	123.797	191.736	116.032	-0.724593	5e-05	0.000499548	chr10:85898175-85913324	27069	growth hormone inducible transmembrane protein	protein_coding
CSE1L	43.7152	45.5607	26.8332	27.1919	44.638	27.0126	-0.724641	5e-05	0.000499548	chr20:47662782-47713497	1434	chromosome segregation 1 like	protein_coding
PTPA	93.4892	105.803	59.4223	61.1703	99.6463	60.2963	-0.724746	5e-05	0.000499548	chr9:131856420-132023860	5524	protein phosphatase 2 phosphatase activator	protein_coding
TSKU	35.6584	40.1106	23.8823	21.957	37.8845	22.9196	-0.725024	5e-05	0.000499548	chr11:76493294-76509197	25987	tsukushi, small leucine rich proteoglycan	protein_coding
CLN6	47.7053	51.7188	30.9675	29.1459	49.7121	30.0567	-0.72591	0.0222	0.0860335	chr15:68346646-68549549	54982	CLN6 transmembrane ER protein	protein_coding
NDUFS4	56.8109	71.2678	37.6813	39.7417	64.0394	38.7115	-0.726195	5e-05	0.000499548	chr5:52856462-52979168	4724	NADH:ubiquinone oxidoreductase subunit S4	protein_coding
DNASE2	32.6673	35.5768	20.4844	20.7591	34.1221	20.6217	-0.726538	5e-05	0.000499548	chr19:12986022-12994902	1777	deoxyribonuclease 2, lysosomal	protein_coding
RDX	34.1998	38.3368	22.4112	21.4055	36.2683	21.9083	-0.727228	0.00055	0.0041732	chr11:109735020-110167437	5962	radixin	protein_coding
LINC01140	97.7717	87.8127	60.4168	51.6773	92.7922	56.047	-0.727366	0.0021	0.0140402	chr1:87595447-87634881	339524	long intergenic non-protein coding RNA 1140	lncRNA
SLC11A2	27.1547	29.1322	16.3906	17.5988	28.1434	16.9947	-0.727715	0.0097	0.0447365	chr12:51373183-51422349	4891	solute carrier family 11 member 2	protein_coding
ACP2	22.8437	21.3665	14.3645	12.3078	22.1051	13.3362	-0.729035	0.0011	0.00745889	chr11:47260852-47290584	53	acid phosphatase 2, lysosomal	protein_coding
NUP210	63.9837	68.0153	40.3114	39.2347	65.9995	39.773	-0.730665	5e-05	0.000499548	chr3:13357734-13461822	23225	nucleoporin 210	protein_coding
ABLIM2	9.24854	9.35367	5.79003	5.41587	9.3011	5.60295	-0.731215	0.01125	0.0506164	chr4:7967036-8160559	84448	actin binding LIM protein family member 2	protein_coding
KIAA0930	48.6818	44.3856	29.928	26.1354	46.5337	28.0317	-0.731218	0.0013	0.0085524	chr22:45588124-45636775	23313	KIAA0930	protein_coding
ELFN1-AS1	58.6512	106.669	54.2526	45.3345	82.6603	49.7936	-0.731235	0.02335	0.0831812	chr7:1778265-1781927	101927125	ELFN1 antisense RNA 1	lncRNA
PPARG	8.92822	7.01381	4.6031	4.98994	7.97102	4.79652	-0.732776	0.00065	0.00480201	chr3:12328866-12475855	5468	peroxisome proliferator activated receptor gamma	protein_coding
SMIM19	38.5676	36.0243	22.1592	22.7218	37.2959	22.4405	-0.732915	0.03795	0.129737	chr8:42273992-42410338	114926	small integral membrane protein 19	protein_coding
VIL1	36.5999	39.7984	24.6494	21.2938	38.1992	22.9716	-0.733689	0.0491	0.157205	chr2:219283843-219433074	7429	villin 1	protein_coding
SUGP1	12.6211	13.0316	7.27416	8.151	12.8263	7.71258	-0.733825	0.0036	0.0200096	chr19:19386826-19431318	57794	SURP and G-patch domain containing 1	protein_coding
SND1	85.6789	93.4998	54.5465	53.189	89.5893	53.8678	-0.733905	5e-05	0.000499548	chr7:127292247-127732661	27044	staphylococcal nuclease and tudor domain containing 1	protein_coding
CDC25B	58.3886	56.3351	33.0374	35.9148	57.3619	34.4761	-0.734495	5e-05	0.000499548	chr20:3767418-3786768	994	cell division cycle 25B	protein_coding
SCARA3	17.1759	20.387	10.9376	11.6336	18.7814	11.2856	-0.734825	5e-05	0.000499548	chr8:27491384-27534293	51435	scavenger receptor class A member 3	protein_coding
KIF2A	26.9653	27.1204	15.3601	17.1376	27.0429	16.2488	-0.734912	0.00135	0.00880591	chr5:61601988-61924409	3796	kinesin family member 2A	protein_coding
TEF	8.63038	9.17342	5.35831	5.33796	8.9019	5.34813	-0.735078	5e-05	0.000499548	chr22:41763336-41795330	7008	TEF transcription factor, PAR bZIP family member	protein_coding
CCDC22	5.48546	7.88061	4.36488	3.66469	6.68303	4.01479	-0.735179	0.01835	0.0745822	chrX:49091929-49157940	28952	coiled-coil domain containing 22	protein_coding
PLS3	29.0645	30.5485	17.3708	18.4339	29.8065	17.9024	-0.735477	0.04755	0.153579	chrX:114752489-114885181	5358	plastin 3	protein_coding
NOA1	25.1907	29.2661	16.8138	15.891	27.2284	16.3524	-0.735609	0.02255	0.0872368	chr4:57774041-57843772	84273	nitric oxide associated 1	protein_coding
ETV4	47.1373	55.2774	31.9382	29.5667	51.2074	30.7524	-0.735651	0.0057	0.0288992	chr17:41561232-41687706	2118	ETS variant transcription factor 4	protein_coding
PRKCQ-AS1	89.9528	101.226	66.6316	48.1783	95.5893	57.4049	-0.735674	0.04045	0.122289	chr10:6622380-6658883	439949	PRKCQ antisense RNA 1	lncRNA
MAP3K21	15.7126	16.0528	9.76577	9.28855	15.8827	9.52716	-0.737339	5e-05	0.000499548	chr1:233463469-233520894	84451	mitogen-activated protein kinase kinase kinase 21	protein_coding
ANXA6	34.0555	37.3892	21.549	21.3036	35.7223	21.4263	-0.737446	5e-05	0.000499548	chr5:150480266-150537346	309	annexin A6	protein_coding
CDK5RAP2	22.2034	24.8632	15.6606	12.554	23.5333	14.1073	-0.738263	0.00815	0.0388875	chr9:123151146-123342448	55755	CDK5 regulatory subunit associated protein 2	protein_coding
CNIH1	106.586	106.434	65.754	61.9232	106.51	63.8386	-0.738488	0.0002	0.00173517	chr14:54890278-54908109	10175	cornichon family AMPA receptor auxiliary protein 1	protein_coding
SNHG7	172.632	310.184	151.773	137.493	241.408	144.633	-0.739078	0.0001	0.00110748	chr9:139615817-139622636	84973	small nucleolar RNA host gene 7	lncRNA
DUSP2	5.3147	4.53403	3.04504	2.8542	4.92436	2.94962	-0.739406	0.01025	0.0468693	chr2:96808907-96811179	1844	dual specificity phosphatase 2	protein_coding
NAT9	20.4727	22.9797	12.8221	13.1985	21.7262	13.0103	-0.739781	0.0001	0.000938078	chr17:72766667-72772506	26151	N-acetyltransferase 9 (putative)	protein_coding
TRAPPC5	53.0726	58.2011	40.6556	25.9328	55.6369	33.2942	-0.74077	0.00225	0.013523	chr19:7741513-7752589	126003	trafficking protein particle complex subunit 5	protein_coding
RPL10	1050.4	1208.28	707.257	643.801	1129.34	675.529	-0.741395	5e-05	0.000499548	chrX:153618314-153650065	6134	ribosomal protein L10	protein_coding
RPL28	411.652	390.749	214.988	264.813	401.2	239.901	-0.741886	0.00025	0.00211596	chr19:55897299-55919156	6158	ribosomal protein L28	protein_coding
KBTBD6	10.9349	11.9527	6.75823	6.9275	11.4438	6.84287	-0.741897	5e-05	0.000499548	chr13:41701704-41706938	89890	kelch repeat and BTB domain containing 6	protein_coding
TADA1	9.07948	9.28467	4.99869	5.9787	9.18208	5.4887	-0.742357	0.0001	0.000938078	chr1:166825746-166845501	117143	transcriptional adaptor 1	protein_coding
CISD1	11.7165	12.9571	6.90269	7.84545	12.3368	7.37407	-0.74244	0.00065	0.00480201	chr10:60028921-60049346	55847	CDGSH iron sulfur domain 1	protein_coding
EHD2	41.5804	44.594	27.7209	23.7803	43.0872	25.7506	-0.742654	5e-05	0.000499548	chr19:48110780-48246391	30846	EH domain containing 2	protein_coding
COQ8B	16.9758	17.6961	10.3405	10.3685	17.3359	10.3545	-0.74351	0.014	0.0599651	chr19:41197418-41271294	79934	coenzyme Q8B	protein_coding
RPIA	14.9508	19.5392	10.8491	9.74661	17.245	10.2979	-0.743831	5e-05	0.000499548	chr2:88991190-89050446	22934	ribose 5-phosphate isomerase A	protein_coding
DNAJC3	58.5889	65.0114	34.1365	39.6571	61.8002	36.8968	-0.744114	5e-05	0.000499548	chr13:96329392-96447242	5611	DnaJ heat shock protein family (Hsp40) member C3	protein_coding
ZDHHC1	6.96785	6.34788	4.22351	3.72429	6.65787	3.9739	-0.744504	0.04535	0.148593	chr16:67428054-67450736	29800	zinc finger DHHC-type containing 1	protein_coding
TFAP4	9.11828	9.50913	5.6263	5.48933	9.31371	5.55781	-0.744838	0.00065	0.00480201	chr16:4307186-4323076	7023	transcription factor AP-4	protein_coding
LINC02018	40.4555	20.7358	19.4686	17.0367	30.5957	18.2527	-0.74522	0.0215	0.0786562	chr3:75484382-75587180	107986100	long intergenic non-protein coding RNA 2018	lncRNA
RPL9	224.311	213.484	124.53	136.648	218.898	130.589	-0.745221	0.0005	0.00384502	chr4:39454206-39460551	6133	ribosomal protein L9	protein_coding
ECHDC2	31.4623	36.5476	20.1172	20.4435	34.005	20.2803	-0.745663	0.00335	0.0189176	chr1:53361581-53392884	55268	enoyl-CoA hydratase domain containing 2	protein_coding
ACY1	25.7917	34.0671	18.8891	16.7788	29.9294	17.834	-0.746938	0.0305	0.110107	chr3:51989396-52023213	95	aminoacylase 1	protein_coding
EML4	33.0646	33.3831	18.2406	21.3349	33.2238	19.7878	-0.747608	5e-05	0.000499548	chr2:42370377-42559688	27436	EMAP like 4	protein_coding
ARRDC4	16.051	17.9728	10.5392	9.69639	17.0119	10.1178	-0.74965	5e-05	0.000499548	chr15:98503932-98517063	91947	arrestin domain containing 4	protein_coding
FYCO1	11.8077	13.6637	7.78086	7.36576	12.7357	7.57331	-0.749886	5e-05	0.000499548	chr3:45959390-46037316	79443	FYVE and coiled-coil domain autophagy adaptor 1	protein_coding
MLXIPL	52.1831	44.4073	31.9231	25.5044	48.2952	28.7138	-0.750138	0.0099	0.04554	chr7:73007523-73038873	51085	MLX interacting protein like	protein_coding
CACFD1	7.93698	9.41507	5.04102	5.274	8.67603	5.15751	-0.750359	0.00165	0.010424	chr9:136325086-136335970	11094	calcium channel flower domain containing 1	protein_coding
SDCCAG8	12.2808	11.6658	6.48988	7.74478	11.9733	7.11733	-0.750412	0.0088	0.0412973	chr1:243419335-244014381	10806	SHH signaling and ciliogenesis regulator SDCCAG8	protein_coding
DNM2	123.251	126.071	78.6297	69.5584	124.661	74.094	-0.75058	0.00195	0.0120142	chr19:10828730-10946994	1785	dynamin 2	protein_coding
PDHA1	37.082	39.8975	23.3245	22.4048	38.4898	22.8646	-0.751357	0.00555	0.0283093	chrX:19362010-19533626	5160	pyruvate dehydrogenase E1 subunit alpha 1	protein_coding
GSTO2	30.2167	30.8873	17.9596	18.3326	30.552	18.1461	-0.751605	0.00295	0.0169791	chr10:106028630-106064708	119391	glutathione S-transferase omega 2	protein_coding
TFRC	133.604	143.77	76.4475	88.2716	138.687	82.3595	-0.751825	5e-05	0.000499548	chr3:195723132-195808967	7037	transferrin receptor	protein_coding
RNF125	6.12745	6.32783	3.41085	3.98416	6.22764	3.69751	-0.752132	0.0206	0.0814228	chr18:29598787-30354376	54941	ring finger protein 125	protein_coding
POLR1H	17.7161	17.6586	9.29555	11.7069	17.6873	10.5012	-0.752161	0.0023	0.0138	chr6:29968787-30032686	30834	RNA polymerase I subunit H	protein_coding
ENTPD2	17.7435	17.8256	10.3268	10.7892	17.7845	10.558	-0.752284	5e-05	0.000499548	chr9:139942558-139948513	954	ectonucleoside triphosphate diphosphohydrolase 2	protein_coding
NEURL3	5.27094	7.15441	3.60425	3.77158	6.21267	3.68791	-0.752409	0.0033	0.0186891	chr2:97163382-97173846	93082	neuralized E3 ubiquitin protein ligase 3	protein_coding
PSRC1	14.2121	17.5371	10.565	8.27961	15.8746	9.42228	-0.752575	0.00025	0.00211596	chr1:109822177-109825808	84722	proline and serine rich coiled-coil 1	protein_coding
OSBPL1A	24.5125	30.1801	16.0648	16.3972	27.3463	16.231	-0.752593	5e-05	0.000499548	chr18:21718950-21977844	114876	oxysterol binding protein like 1A	protein_coding
BTN3A1	12.4933	14.4869	8.18778	7.8247	13.4901	8.00624	-0.752704	0.00275	0.0160105	chr6:26402464-26415436	11119	butyrophilin subfamily 3 member A1	protein_coding
FAM110A	7.83208	8.8764	5.98579	3.92694	8.35424	4.95637	-0.753226	0.00045	0.00351717	chr20:814357-838106	83541	family with sequence similarity 110 member A	protein_coding
RTN3	187.511	199.148	112.229	117.137	193.329	114.683	-0.753409	5e-05	0.000499548	chr11:63448917-63527363	10313	reticulon 3	protein_coding
ALG3	27.3443	26.8684	12.984	19.1697	27.1064	16.0768	-0.75365	0.00055	0.0041732	chr3:183948216-183967336	10195	ALG3 alpha-1,3- mannosyltransferase	protein_coding
XYLT2	15.9378	15.6185	9.26733	9.43742	15.7782	9.35238	-0.754524	0.00015	0.00134566	chr17:48423486-48442593	64132	xylosyltransferase 2	protein_coding
CDC42EP5	30.1199	33.7713	22.3236	15.5222	31.9456	18.9229	-0.755483	0.00045	0.00351717	chr19:54976209-54984443	148170	CDC42 effector protein 5	protein_coding
COG3	21.2031	25.844	14.4872	13.3496	23.5236	13.9184	-0.757111	0.0001	0.000938078	chr13:46039032-46189874	83548	component of oligomeric golgi complex 3	protein_coding
ISL2	3.22267	4.66065	2.15393	2.50992	3.94166	2.33192	-0.757283	0.015	0.0634027	chr15:76629113-76634816	64843	ISL LIM homeobox 2	protein_coding
RMND5B	19.6635	25.6197	13.87	12.9095	22.6416	13.3898	-0.757844	0.00215	0.0130016	chr5:177557996-177580895	64777	required for meiotic nuclear division 5 homolog B	protein_coding
PTOV1	38.1929	44.191	22.7396	25.9795	41.192	24.3596	-0.757874	0.0228	0.087992	chr19:50321538-50392007	53635	PTOV1 extended AT-hook containing adaptor protein	protein_coding
EDEM1	82.8785	84.4586	52.4456	46.485	83.6686	49.4653	-0.75827	0.00425	0.0228808	chr3:5163933-5261643	9695	ER degradation enhancing alpha-mannosidase like protein 1	protein_coding
UBA5	29.9888	31.0009	17.8691	18.1798	30.4948	18.0244	-0.758611	0.001	0.00687048	chr3:132276981-132593067	79876	ubiquitin like modifier activating enzyme 5	protein_coding
BZW2	38.3133	50.7218	27.5123	25.0975	44.5175	26.3049	-0.759041	5e-05	0.000499548	chr7:16685755-16759523	28969	basic leucine zipper and W2 domains 2	protein_coding
TBCD	50.6011	52.1438	30.2157	30.4931	51.3724	30.3544	-0.759089	0.0019	0.0117307	chr17:80709917-81009686	6904	tubulin folding cofactor D	protein_coding
TBC1D16	15.6955	17.7636	10.3224	9.44441	16.7296	9.88339	-0.759324	5e-05	0.000499548	chr17:77906141-78009671	125058	TBC1 domain family member 16	protein_coding
HDAC6	32.6642	32.0641	18.2476	19.9765	32.3642	19.1121	-0.759913	0.00545	0.0278959	chrX:48659783-48683392	10013	histone deacetylase 6	protein_coding
GCLC	79.2025	88.0452	47.1687	51.5785	83.6238	49.3736	-0.760174	5e-05	0.000499548	chr6:53362138-53496198	2729	glutamate-cysteine ligase catalytic subunit	protein_coding
EN2	4.13328	3.984	2.28918	2.50289	4.05864	2.39603	-0.760348	0.0004	0.00318845	chr7:155250823-155257526	2020	engrailed homeobox 2	protein_coding
MLST8	27.1492	32.6896	17.1886	18.1239	29.9194	17.6563	-0.760901	5e-05	0.000499548	chr16:2254248-2260906	64223	MTOR associated protein, LST8 homolog	protein_coding
B4GALNT4	14.5127	12.9967	9.56172	6.66052	13.7547	8.11112	-0.761949	0.0326	0.115632	chr11:369498-382117	338707	beta-1,4-N-acetyl-galactosaminyltransferase 4	protein_coding
N4BP2L2	122.216	110.535	61.5247	75.6891	116.376	68.6069	-0.762363	0.00035	0.00284641	chr13:32974859-33113022	10443	NEDD4 binding protein 2 like 2	protein_coding
NAPEPLD	10.8918	9.87405	5.69932	6.53835	10.3829	6.11884	-0.762884	0.00065	0.00480201	chr7:102740222-102790007	222236	N-acyl phosphatidylethanolamine phospholipase D	protein_coding
ZBED3-AS1	125.965	66.7937	63.8597	49.6974	96.3792	56.7785	-0.763375	0.0007	0.00564158	chr5:76382512-76462734	728723	ZBED3 antisense RNA 1	lncRNA
EIF4B	136.53	134.76	73.8739	85.9214	135.645	79.8976	-0.763609	5e-05	0.000499548	chr12:53400065-53473188	1975	eukaryotic translation initiation factor 4B	protein_coding
B4GALT5	63.0214	71.2523	38.4635	40.6219	67.1368	39.5427	-0.763693	5e-05	0.000499548	chr20:48249481-48330415	9334	beta-1,4-galactosyltransferase 5	protein_coding
DYSF	5.35899	6.49072	3.73327	3.24491	5.92485	3.48909	-0.763928	0.0001	0.000938078	chr2:71680690-71913893	8291	dysferlin	protein_coding
YIPF2	30.8297	36.785	22.8832	16.8944	33.8074	19.8888	-0.765383	0.0228	0.087992	chr19:10982228-11039357	78992	Yip1 domain family member 2	protein_coding
PTPRF	67.7263	72.8341	41.3255	41.3449	70.2802	41.3352	-0.765748	0.0001	0.000938078	chr1:43990857-44089337	5792	protein tyrosine phosphatase receptor type F	protein_coding
LINC02035	45.2736	53.7474	27.6824	30.5547	49.5105	29.1185	-0.765797	5e-05	0.000592	chr3:122605787-122611263	100129550	long intergenic non-protein coding RNA 2035	lncRNA
SAT1	125.429	137.522	75.909	78.7351	131.476	77.3221	-0.765843	5e-05	0.000499548	chrX:23801289-23804327	6303	spermidine/spermine N1-acetyltransferase 1	protein_coding
CRELD2	25.9039	24.8605	14.8296	15.008	25.3822	14.9188	-0.766684	0.0004	0.00318845	chr22:50293876-50321188	79174	cysteine rich with EGF like domains 2	protein_coding
CRYL1	17.9051	18.7213	10.1894	11.3288	18.3132	10.7591	-0.767328	5e-05	0.000499548	chr13:20977804-21100012	51084	crystallin lambda 1	protein_coding
PLEKHG2	22.0237	40.6844	17.7351	19.0951	31.3541	18.4151	-0.767763	0.0077	0.0369902	chr19:39903308-39919055	64857	pleckstrin homology and RhoGEF domain containing G2	protein_coding
PCBD2	13.0404	10.9963	7.33411	6.78133	12.0184	7.05772	-0.767965	0.0317	0.113121	chr5:134240809-134347386	84105	pterin-4 alpha-carbinolamine dehydratase 2	protein_coding
EIF3H	152.581	165.301	90.7779	95.8483	158.941	93.3131	-0.768341	0.0104	0.0474079	chr8:117654368-117889107	8667	eukaryotic translation initiation factor 3 subunit H	protein_coding
HACD1	37.9626	35.4563	25.2475	17.8538	36.7095	21.5507	-0.768419	0.00505	0.0263214	chr10:17631030-17659373	9200	3-hydroxyacyl-CoA dehydratase 1	protein_coding
PEX16	10.7822	11.4843	6.71385	6.35132	11.1333	6.53258	-0.769152	0.0047	0.0248268	chr11:45931213-45940363	9409	peroxisomal biogenesis factor 16	protein_coding
EIF3M	161.299	159.842	91.5498	96.796	160.57	94.1729	-0.769823	5e-05	0.000499548	chr11:32605343-32816208	10480	eukaryotic translation initiation factor 3 subunit M	protein_coding
SLC35G1	10.18	9.74212	4.87119	6.80945	9.96106	5.84032	-0.770252	5e-05	0.000499548	chr10:95653729-95715819	159371	solute carrier family 35 member G1	protein_coding
KCTD14	7.2405	8.83832	4.52497	4.89467	8.03941	4.70982	-0.771418	0.01465	0.0621763	chr11:77726760-77790911	65987	potassium channel tetramerization domain containing 14	protein_coding
PLPP6	9.3331	11.7377	6.31702	6.02114	10.5354	6.16908	-0.772119	0.0049	0.0256988	chr9:4490467-4666674	403313	phospholipid phosphatase 6	protein_coding
PCCA	37.6404	44.188	21.9588	25.9526	40.9142	23.9557	-0.772232	0.00775	0.0371899	chr13:100741268-101241782	5095	propionyl-CoA carboxylase subunit alpha	protein_coding
PNPO	46.2661	55.6142	29.1649	30.4783	50.9402	29.8216	-0.772447	0.0014	0.00907841	chr17:46018871-46073562	55163	pyridoxamine 5'-phosphate oxidase	protein_coding
EPB41L4B	18.6294	19.411	11.4877	10.7757	19.0202	11.1317	-0.772858	5e-05	0.000499548	chr9:111934253-112083339	54566	erythrocyte membrane protein band 4.1 like 4B	protein_coding
WNT11	10.2906	8.86096	5.16959	6.03657	9.57576	5.60308	-0.773167	0.01455	0.0618857	chr11:75897368-75921780	7481	Wnt family member 11	protein_coding
PPM1H	24.8502	23.7148	13.6651	14.7472	24.2825	14.2062	-0.7734	5e-05	0.000499548	chr12:63037773-63328930	57460	protein phosphatase, Mg2+/Mn2+ dependent 1H	protein_coding
NDUFAF2	9.07585	10.9699	4.33063	7.39452	10.0229	5.86257	-0.773689	0.02895	0.105787	chr5:60241003-60450358	91942	NADH:ubiquinone oxidoreductase complex assembly factor 2	protein_coding
CDON	8.73357	8.34765	4.99086	4.99354	8.54061	4.9922	-0.774664	0.00015	0.00134566	chr11:125815950-125933230	50937	cell adhesion associated, oncogene regulated	protein_coding
SLC12A8	9.98797	14.1807	7.20463	6.91778	12.0843	7.0612	-0.775152	0.00205	0.0125039	chr3:124801479-124931708	84561	solute carrier family 12 member 8	protein_coding
INTS6-AS1	49.8365	75.6339	35.2775	38.0122	62.7352	36.6448	-0.775667	0.00525	0.0275266	chr13:52026499-52128814	100507398	INTS6 antisense RNA 1	lncRNA
TMED10	193.518	203.447	130.034	101.789	198.483	115.912	-0.775984	0.01705	0.0702031	chr14:75519939-75643315	10972	transmembrane p24 trafficking protein 10	protein_coding
STAP2	6.50867	7.83615	4.45316	3.92294	7.17241	4.18805	-0.776179	0.00425	0.0228808	chr19:4324039-4343488	55620	signal transducing adaptor family member 2	protein_coding
RPL15	1123.32	1216.7	679.275	686.835	1170.01	683.055	-0.776448	0.0015	0.00960696	chr3:23845514-24022108	6138	ribosomal protein L15	protein_coding
GPCPD1	10.0882	8.70277	5.44766	5.51661	9.39547	5.48213	-0.777229	0.0022	0.013254	chr20:5525084-5591652	56261	glycerophosphocholine phosphodiesterase 1	protein_coding
BDH1	22.6144	23.7828	14.0511	13.0046	23.1986	13.5279	-0.778104	0.0068	0.0333653	chr3:197236653-197300194	622	3-hydroxybutyrate dehydrogenase 1	protein_coding
SMYD5	17.3989	18.8485	10.5742	10.5507	18.1237	10.5625	-0.778928	0.00625	0.0311074	chr2:73441349-73454349	10322	SMYD family member 5	protein_coding
JOSD2	11.0361	14.4048	7.58583	7.23762	12.7204	7.41172	-0.779264	0.01925	0.0772624	chr19:51009254-51014477	126119	Josephin domain containing 2	protein_coding
COQ2	12.0406	13.2649	8.24715	6.48944	12.6527	7.36829	-0.780047	5e-05	0.000499548	chr4:84182688-84206067	27235	coenzyme Q2, polyprenyltransferase	protein_coding
EEF1AKMT2	24.9749	30.931	14.8001	17.7379	27.9529	16.269	-0.780875	0.0357	0.123721	chr10:126150391-126480456	399818	EEF1A lysine methyltransferase 2	protein_coding
RASSF5	4.58464	4.43541	2.79856	2.44929	4.51002	2.62392	-0.78141	0.0249	0.0940418	chr1:206680863-206785818	83593	Ras association domain family member 5	protein_coding
FAM102B	14.6937	16.1592	8.85471	9.09519	15.4264	8.97495	-0.78143	5e-05	0.000499548	chr1:109102710-109187522	284611	family with sequence similarity 102 member B	protein_coding
BUD23	54.3493	67.8562	40.564	30.5276	61.1027	35.5458	-0.781558	0.00215	0.0130016	chr7:73095247-73134002	114049	BUD23 rRNA methyltransferase and ribosome maturation factor	protein_coding
CADM4	9.75399	7.96628	5.73057	4.57403	8.86014	5.1523	-0.782112	0.0009	0.00627867	chr19:44126519-44144002	199731	cell adhesion molecule 4	protein_coding
CNTLN	7.45095	6.9872	3.33585	5.05979	7.21907	4.19782	-0.782174	0.00015	0.00134566	chr9:17134979-17503921	54875	centlein	protein_coding
EXD3	18.5082	18.9215	11.1154	10.6471	18.7149	10.8812	-0.782343	0.00015	0.00134566	chr9:140201347-140317663	54932	exonuclease 3'-5' domain containing 3	protein_coding
TUBGCP3	31.582	34.5647	17.7747	20.6552	33.0733	19.215	-0.783438	0.001	0.00687048	chr13:113139324-113242519	10426	tubulin gamma complex associated protein 3	protein_coding
PCBP1-AS1	624.59	545.248	380.867	298.078	584.919	339.473	-0.784942	5e-05	0.000592	chr2:70187235-70330352	400960	PCBP1 antisense RNA 1	lncRNA
GALNT11	34.6978	27.8991	19.0367	17.2929	31.2985	18.1648	-0.784947	0.00325	0.0184651	chr7:151722758-151819425	63917	polypeptide N-acetylgalactosaminyltransferase 11	protein_coding
QARS1	56.8781	64.102	38.2072	32.0026	60.49	35.1049	-0.785026	0.00025	0.00211596	chr3:49133364-49142563	5859	glutaminyl-tRNA synthetase 1	protein_coding
OTUD1	23.5762	26.97	15.3206	14.008	25.2731	14.6643	-0.785296	5e-05	0.000499548	chr10:23728003-23731306	220213	OTU deubiquitinase 1	protein_coding
METTL2A	14.6792	15.8725	8.91767	8.79532	15.2758	8.8565	-0.786445	0.00205	0.0125039	chr17:60501235-60530746	339175	methyltransferase like 2A	protein_coding
RPS20	912.963	991.079	596.451	507.33	952.021	551.89	-0.786612	5e-05	0.000499548	chr8:56979812-56987069	6224	ribosomal protein S20	protein_coding
MAPK9	37.6905	38.9961	21.5915	22.8633	38.3433	22.2274	-0.786634	5e-05	0.000499548	chr5:179660142-179719099	5601	mitogen-activated protein kinase 9	protein_coding
VWA8	19.2036	20.7378	11.3547	11.7989	19.9707	11.5768	-0.786652	0.0002	0.00173517	chr13:42091303-42555701	23078	von Willebrand factor A domain containing 8	protein_coding
FAM117B	6.99774	9.03994	4.20069	5.09395	8.01884	4.64732	-0.786995	5e-05	0.000499548	chr2:203499691-203634480	150864	family with sequence similarity 117 member B	protein_coding
CTH	6.61486	7.76992	4.61301	3.72246	7.19239	4.16774	-0.787207	0.00715	0.034764	chr1:70876900-70905534	1491	cystathionine gamma-lyase	protein_coding
ATP5F1D	168.461	150.392	96.6163	88.12	159.426	92.3682	-0.787423	0.00065	0.00480201	chr19:1241744-1244824	513	ATP synthase F1 subunit delta	protein_coding
GTF2H3	33.4219	36.4745	18.6309	21.8645	34.9482	20.2477	-0.787462	0.00135	0.00880591	chr12:124086623-124147151	2967	general transcription factor IIH subunit 3	protein_coding
ZNF133	4.11099	5.26344	2.28758	3.14192	4.68722	2.71475	-0.787912	0.00355	0.0197939	chr20:18268926-18339944	7692	zinc finger protein 133	protein_coding
FOXO6	4.63585	5.69218	3.4367	2.5448	5.16402	2.99075	-0.787987	0.00725	0.0351824	chr1:41827593-41849262	100132074	forkhead box O6	protein_coding
SMIM3	32.7363	34.2536	19.1228	19.6635	33.495	19.3931	-0.788397	5e-05	0.000499548	chr5:150158318-150176296	85027	small integral membrane protein 3	protein_coding
HEBP1	27.1114	32.8476	16.7543	17.9597	29.9795	17.357	-0.788458	5e-05	0.000499548	chr12:13080659-13153199	50865	heme binding protein 1	protein_coding
OGFOD1	28.3202	31.982	17.3081	17.5774	30.1511	17.4428	-0.789583	0.04885	0.156604	chr16:56463044-56616579	55239	2-oxoglutarate and iron dependent oxygenase domain containing 1	protein_coding
LINC01508	55.2979	68.7752	40.4252	31.3359	62.0366	35.8806	-0.789917	0.00155	0.0109475	chr9:93063166-93195848	101927873	long intergenic non-protein coding RNA 1508	lncRNA
CAPG	77.6757	82.3438	48.6483	43.878	80.0097	46.2631	-0.790313	0.00015	0.00134566	chr2:85621875-85645555	822	capping actin protein, gelsolin like	protein_coding
GLCE	50.7141	55.1861	29.4134	31.7658	52.9501	30.5896	-0.791591	5e-05	0.000499548	chr15:69452922-69564556	26035	glucuronic acid epimerase	protein_coding
PFDN2	28.8821	29.5241	17.7914	15.9476	29.2031	16.8695	-0.791704	0.0001	0.000938078	chr1:161070345-161087845	5202	prefoldin subunit 2	protein_coding
NR2F2	29.3942	28.1684	16.5981	16.6514	28.7813	16.6248	-0.791798	5e-05	0.000499548	chr15:96533810-96883492	7026	nuclear receptor subfamily 2 group F member 2	protein_coding
GRTP1	22.2607	21.2292	13.7894	11.3199	21.745	12.5546	-0.792461	0.00015	0.00134566	chr13:113978477-114018463	79774	growth hormone regulated TBC protein 1	protein_coding
OSER1	23.7562	28.6574	14.9229	15.2358	26.2068	15.0794	-0.797364	5e-05	0.000499548	chr20:42824578-42839411	51526	oxidative stress responsive serine rich 1	protein_coding
ANKEF1	6.47768	6.21395	3.47283	3.82982	6.34582	3.65132	-0.797386	5e-05	0.000499548	chr20:9966735-10349424	63926	ankyrin repeat and EF-hand domain containing 1	protein_coding
NCOA7	33.2373	30.7046	17.2413	19.5407	31.9709	18.391	-0.797762	0.0001	0.000938078	chr6:126102306-126253180	135112	nuclear receptor coactivator 7	protein_coding
XYLB	6.52609	7.74254	4.02793	4.17502	7.13431	4.10147	-0.798632	0.00355	0.0197939	chr3:38388250-38462839	9942	xylulokinase	protein_coding
TBC1D22A	15.281	15.1839	9.03055	8.4777	15.2324	8.75413	-0.799112	5e-05	0.000499548	chr22:47158513-47571342	25771	TBC1 domain family member 22A	protein_coding
RBSN	13.3456	13.7814	7.77471	7.81377	13.5635	7.79424	-0.799249	0.00035	0.00284641	chr3:15111579-15140670	64145	rabenosyn, RAB effector	protein_coding
ZNF25	3.1015	3.48199	1.82701	1.95572	3.29174	1.89137	-0.799424	0.00015	0.00134566	chr10:38238500-38265575	219749	zinc finger protein 25	protein_coding
SDF2L1	33.3168	32.4197	21.5623	16.2044	32.8683	18.8833	-0.799584	5e-05	0.000499548	chr22:21996590-21998588	23753	stromal cell derived factor 2 like 1	protein_coding
MAP3K8	18.4248	17.0847	9.54662	10.8533	17.7547	10.2	-0.799638	0.0007	0.00510942	chr10:30722949-30750762	1326	mitogen-activated protein kinase kinase kinase 8	protein_coding
PLCG2	11.6074	13.8696	6.554	8.07503	12.7385	7.31452	-0.800363	0.00355	0.0197939	chr16:81771852-81996290	5336	phospholipase C gamma 2	protein_coding
CHMP6	8.90218	8.9988	5.68777	4.5904	8.95049	5.13908	-0.800456	0.00045	0.00351717	chr17:78965397-78983317	79643	charged multivesicular body protein 6	protein_coding
SPINT1-AS1	80.375	110.087	64.1809	45.1643	95.2308	54.6726	-0.80061	0.01065	0.0467337	chr15:41128005-41136585	102724362	SPINT1 antisense RNA 1	lncRNA
TCF7L1	4.93957	6.04747	2.84271	3.46478	5.49352	3.15374	-0.800665	0.0021	0.0127472	chr2:85360514-85537510	83439	transcription factor 7 like 1	protein_coding
LIG3	20.0008	18.363	10.9208	11.0976	19.1819	11.0092	-0.801036	0.0185	0.0750021	chr17:33254877-33448541	3980	DNA ligase 3	protein_coding
CFD	12.1484	13.0319	7.65669	6.79042	12.5901	7.22356	-0.80151	0.0009	0.00627867	chr19:859663-863641	1675	complement factor D	protein_coding
ACAD11	11.5557	13.7657	7.50534	7.01675	12.6607	7.26104	-0.802108	0.0416	0.139092	chr3:132276981-132593067	84129	acyl-CoA dehydrogenase family member 11	protein_coding
ANAPC1P2	19.9072	31.8627	14.9242	14.7514	25.8849	14.8378	-0.802836	0.0041	0.0231764	chr2:87257797-87345390	285074	ANAPC1 pseudogene 2	lncRNA
ATG9A	31.9025	37.9482	19.6973	20.3308	34.9254	20.0141	-0.803261	0.0002	0.00173517	chr2:220074493-220094439	79065	autophagy related 9A	protein_coding
EXOSC1	19.8274	17.8937	11.3363	10.279	18.8605	10.8076	-0.803321	0.00025	0.00211596	chr10:99195665-99205774	51013	exosome component 1	protein_coding
KBTBD11	14.2431	14.7145	9.00645	7.58213	14.4788	8.29429	-0.803749	5e-05	0.000499548	chr8:1919318-1955102	9920	kelch repeat and BTB domain containing 11	protein_coding
FAM83F	11.55	13.1112	7.55495	6.56759	12.3306	7.06127	-0.804242	0.00105	0.00716939	chr22:40390957-40440534	113828	family with sequence similarity 83 member F	protein_coding
RHOT1	28.2552	28.0024	16.9648	15.2425	28.1288	16.1037	-0.804659	0.00025	0.00211596	chr17:30468244-30580393	55288	ras homolog family member T1	protein_coding
CGREF1	5.8442	6.85225	4.81397	2.4492	6.34823	3.63158	-0.805755	0.01465	0.0621763	chr2:27309614-27341996	10669	cell growth regulator with EF-hand domain 1	protein_coding
CCDC163	5.32142	5.19398	3.12242	2.8812	5.2577	3.00181	-0.808598	0.00045	0.00351717	chr1:45959537-45965751	126661	coiled-coil domain containing 163	protein_coding
EEF1AKMT4	8.43905	6.96343	4.54842	4.24059	7.70124	4.39451	-0.809389	0.0036	0.0200096	chr3:183967459-184010819	110599564	EEF1A lysine methyltransferase 4	protein_coding
ANKHD1	74.158	64.6381	39.0098	40.1636	69.398	39.5867	-0.809879	0.00595	0.0299007	chr5:139781398-139937262	54882	ankyrin repeat and KH domain containing 1	protein_coding
RASSF8-AS1	125.968	79.3244	74.28	42.6248	102.646	58.4524	-0.812342	0.03585	0.112563	chr12:26089615-26112698	100506451	RASSF8 antisense RNA 1	lncRNA
IFRD2	54.7772	65.4591	37.4539	31.0082	60.1181	34.231	-0.812495	0.00045	0.00351717	chr3:50316517-50336847	7866	interferon related developmental regulator 2	protein_coding
POLR2E	47.0162	57.0308	27.8217	31.4036	52.0235	29.6127	-0.812948	0.00495	0.0258995	chr19:1065921-1095379	5434	RNA polymerase II, I and III subunit E	protein_coding
H4C9	19.0779	23.282	11.0036	13.099	21.1799	12.0513	-0.813507	5e-05	0.000499548	chr6:27106366-27107660	8294	H4 clustered histone 9	protein_coding
KNDC1	13.725	11.9178	7.88166	6.6975	12.8214	7.28958	-0.814642	0.0002	0.00173517	chr10:134973722-135039916	85442	kinase non-catalytic C-lobe domain containing 1	protein_coding
UGGT2	40.3657	42.6495	22.2547	24.9316	41.5076	23.5932	-0.815006	0.00035	0.00284641	chr13:96453833-96705736	55757	UDP-glucose glycoprotein glucosyltransferase 2	protein_coding
ZFHX2-AS1	52.0995	73.505	46.2384	25.1419	62.8022	35.6902	-0.81529	0.00055	0.00465143	chr14:23980968-24029987	109729160	ZFHX2 antisense RNA 1	lncRNA
PRSS23	168.788	190.741	95.2219	108.984	179.765	102.103	-0.81608	5e-05	0.000499548	chr11:86502100-86666437	11098	serine protease 23	protein_coding
VAC14	27.7356	26.5429	15.4531	15.3745	27.1393	15.4138	-0.816158	5e-05	0.000499548	chr16:70721341-70835063	55697	VAC14 component of PIKFYVE complex	protein_coding
ATP2A2	116.346	123.402	69.0963	66.9155	119.874	68.0059	-0.81779	5e-05	0.000499548	chr12:110718560-110788898	488	ATPase sarcoplasmic/endoplasmic reticulum Ca2+ transporting 2	protein_coding
IMPA2	36.9786	45.2466	26.8912	19.7404	41.1126	23.3158	-0.818272	5e-05	0.000499548	chr18:11981023-12030876	3613	inositol monophosphatase 2	protein_coding
TTC13	15.2034	16.0627	7.55645	10.1744	15.6331	8.86543	-0.818337	0.0071	0.0345589	chr1:231041988-231114621	79573	tetratricopeptide repeat domain 13	protein_coding
PABPC1L	85.1327	85.775	49.8305	47.0219	85.4539	48.4262	-0.819358	5e-05	0.000499548	chr20:43538700-43589038	80336	poly(A) binding protein cytoplasmic 1 like	protein_coding
C5AR1	3.54186	2.56931	1.9379	1.52343	3.05558	1.73067	-0.820118	0.0177	0.0723566	chr19:47793279-47825323	728	complement C5a receptor 1	protein_coding
RPLP0	1033.71	1110.72	636.651	576.595	1072.21	606.623	-0.821719	5e-05	0.000499548	chr12:120634501-120639038	6175	ribosomal protein lateral stalk subunit P0	protein_coding
CUX1	40.4795	49.1091	24.0044	26.6499	44.7943	25.3272	-0.822628	0.0007	0.00510942	chr7:101459183-101927250	1523	cut like homeobox 1	protein_coding
GMPPA	23.4194	26.5737	15.7787	12.4748	24.9966	14.1268	-0.823301	5e-05	0.000499548	chr2:220299564-220403494	29926	GDP-mannose pyrophosphorylase A	protein_coding
RPS3	964.891	1116.37	606	570.175	1040.63	588.088	-0.823355	5e-05	0.000499548	chr11:75110558-75133324	6188	ribosomal protein S3	protein_coding
IBTK	37.2071	39.805	20.8935	22.6182	38.5061	21.7558	-0.823683	5e-05	0.000499548	chr6:82879702-82957471	25998	inhibitor of Bruton tyrosine kinase	protein_coding
KMT5C	11.2565	15.2967	8.46325	6.53821	13.2766	7.50073	-0.823783	0.00125	0.00830075	chr19:55851220-55859489	84787	lysine methyltransferase 5C	protein_coding
DGKE	19.3387	22.4186	11.7186	11.872	20.8787	11.7953	-0.82382	0.03325	0.117255	chr17:54869273-54991441	8526	diacylglycerol kinase epsilon	protein_coding
BICRAL	8.48705	8.98208	4.68396	5.18449	8.73457	4.93422	-0.823913	5e-05	0.000499548	chr6:42714695-42836298	23506	BRD4 interacting chromatin remodeling complex associated protein like	protein_coding
NFIL3	8.5655	8.86238	4.54534	5.28973	8.71394	4.91753	-0.82539	5e-05	0.000499548	chr9:94171326-94186114	4783	nuclear factor, interleukin 3 regulated	protein_coding
PEPD	32.2181	32.7792	20.2248	16.444	32.4987	18.3344	-0.825829	5e-05	0.000499548	chr19:33877855-34012697	5184	peptidase D	protein_coding
GABBR1	7.87794	9.17572	5.14662	4.47326	8.52683	4.80994	-0.825992	0.0059	0.0297001	chr6:29518183-29601753	2550	gamma-aminobutyric acid type B receptor subunit 1	protein_coding
HSPA13	46.2706	50.6494	27.3065	27.3604	48.46	27.3334	-0.826129	5e-05	0.000499548	chr21:15743435-15755805	6782	heat shock protein family A (Hsp70) member 13	protein_coding
ATP2C2-AS1	12.2942	20.315	8.34185	10.0503	16.3046	9.19608	-0.82619	0.0025	0.0159921	chr16:84492864-84500967	105371374	ATP2C2 antisense RNA 1	lncRNA
SEC11A	74.3268	84.6457	39.8052	49.8446	79.4862	44.8249	-0.826405	5e-05	0.000499548	chr15:85212768-85259691	23478	SEC11 homolog A, signal peptidase complex subunit	protein_coding
TLCD2	8.63454	9.76807	5.17908	5.19208	9.20131	5.18558	-0.827333	5e-05	0.000499548	chr17:1606109-1613671	727910	TLC domain containing 2	protein_coding
PTPN4	18.7657	16.7954	8.1897	11.8464	17.7805	10.018	-0.8277	0.03065	0.110445	chr2:120517497-120742475	5775	protein tyrosine phosphatase non-receptor type 4	protein_coding
RPL27A	262.373	245.141	129.471	156.45	253.757	142.961	-0.827829	5e-05	0.000499548	chr11:8704334-8932498	6157	ribosomal protein L27a	protein_coding
USP40	22.0023	24.3384	13.3861	12.7211	23.1704	13.0536	-0.827833	0.00535	0.0275517	chr2:234384165-234475428	55230	ubiquitin specific peptidase 40	protein_coding
RNF130	29.8823	29.9291	18.5293	15.1522	29.9057	16.8408	-0.828466	5e-05	0.000499548	chr5:179338650-179499113	55819	ring finger protein 130	protein_coding
FAM171A1	13.9556	13.3506	6.90268	8.47138	13.6531	7.68703	-0.828733	5e-05	0.000499548	chr10:15253641-15413288	221061	family with sequence similarity 171 member A1	protein_coding
NR6A1	3.47558	3.3911	1.97118	1.89447	3.43334	1.93282	-0.828902	5e-05	0.000499548	chr9:127279553-127535206	2649	nuclear receptor subfamily 6 group A member 1	protein_coding
C1RL	18.3166	14.9017	9.19544	9.50472	16.6092	9.35008	-0.828928	0.0409	0.137323	chr12:7187512-7281485	51279	complement C1r subcomponent like	protein_coding
TAF5	3.61166	3.18211	1.88027	1.94221	3.39689	1.91124	-0.829706	0.044	0.145084	chr10:105127732-105156249	6877	TATA-box binding protein associated factor 5	protein_coding
UHRF1BP1	19.7076	21.8716	11.6621	11.7272	20.7896	11.6947	-0.830011	5e-05	0.000499548	chr6:34759791-34855848	54887	UHRF1 binding protein 1	protein_coding
CELSR2	14.547	16.0074	8.95945	8.21049	15.2772	8.58497	-0.831495	5e-05	0.000499548	chr1:109792160-109818373	1952	cadherin EGF LAG seven-pass G-type receptor 2	protein_coding
ZNF587	31.0508	30.0754	16.2089	18.1348	30.5631	17.1719	-0.831744	0.02845	0.104305	chr19:58281022-58427978	84914	zinc finger protein 587	protein_coding
RPL26	859.559	893.107	511.647	472.812	876.333	492.23	-0.832148	5e-05	0.000499548	chr17:8260219-8286531	6154	ribosomal protein L26	protein_coding
LGR6	6.18668	7.44702	4.2021	3.45582	6.81685	3.82896	-0.832153	0.0027	0.0157558	chr1:202162926-202288909	59352	leucine rich repeat containing G protein-coupled receptor 6	protein_coding
MAN2C1	85.4163	83.4126	53.2701	41.5476	84.4145	47.4088	-0.832334	0.01575	0.0660356	chr15:75639084-75748183	4123	mannosidase alpha class 2C member 1	protein_coding
SURF1	24.7388	26.0116	14.2866	14.2156	25.3752	14.2511	-0.832347	0.0001	0.000938078	chr9:136218612-136228034	6834	SURF1 cytochrome c oxidase assembly factor	protein_coding
GPAT3	20.3753	25.6493	12.7735	13.069	23.0123	12.9212	-0.83266	0.0059	0.0297001	chr4:84457066-84527028	84803	glycerol-3-phosphate acyltransferase 3	protein_coding
PTPRS	28.6602	33.1961	16.539	18.1738	30.9282	17.3564	-0.833454	0.0222	0.0860335	chr19:5158505-5340814	5802	protein tyrosine phosphatase receptor type S	protein_coding
PHKB	23.8676	24.8717	12.8106	14.5192	24.3697	13.6649	-0.834614	0.022	0.0855965	chr16:47178233-47735434	5257	phosphorylase kinase regulatory subunit beta	protein_coding
ZNF185	16.6953	17.3922	9.04906	10.0482	17.0438	9.54864	-0.835879	5e-05	0.000499548	chrX:152082985-152142024	7739	zinc finger protein 185 with LIM domain	protein_coding
ACADS	11.7237	16.0706	8.1673	7.39977	13.8971	7.78353	-0.836289	5e-05	0.000499548	chr12:121163576-121177811	35	acyl-CoA dehydrogenase short chain	protein_coding
FGFR1	11.0251	11.473	6.46262	6.13815	11.249	6.30039	-0.836289	0.00045	0.00351717	chr8:38243724-38326352	2260	fibroblast growth factor receptor 1	protein_coding
SUCLG1	28.1075	27.1711	15.9478	14.9899	27.6393	15.4689	-0.837351	5e-05	0.000499548	chr2:84650651-84687169	8802	succinate-CoA ligase GDP/ADP-forming subunit alpha	protein_coding
FRAS1	17.4387	17.6313	9.49314	10.1341	17.535	9.81361	-0.837384	0.0016	0.0101554	chr4:78978476-79465423	80144	Fraser extracellular matrix complex subunit 1	protein_coding
ULBP3	12.9334	12.8406	7.72502	6.69208	12.887	7.20855	-0.838135	0.0055	0.0280867	chr6:150382188-150390257	79465	UL16 binding protein 3	protein_coding
ZNF235	4.05263	4.23011	2.31027	2.32224	4.14137	2.31625	-0.838315	0.02965	0.107698	chr19:44711699-44809199	9310	zinc finger protein 235	protein_coding
ALOX12-AS1	123.744	148.851	67.6175	84.8306	136.298	76.2241	-0.838441	0.00365	0.0211466	chr17:6778550-6922978	100506713	ALOX12 antisense RNA 1	lncRNA
IRF2BPL	20.8942	24.3684	13.2757	12.0338	22.6313	12.6547	-0.838644	5e-05	0.000499548	chr14:77490885-77497915	64207	interferon regulatory factor 2 binding protein like	protein_coding
S100A14	98.2062	108.952	55.9433	59.8813	103.579	57.9123	-0.838791	5e-05	0.000499548	chr1:153586730-153589462	57402	S100 calcium binding protein A14	protein_coding
JMJD4	12.9769	12.87	8.45734	5.97557	12.9234	7.21645	-0.840628	0.0096	0.0443564	chr1:227915900-227969527	65094	jumonji domain containing 4	protein_coding
ZFAND2A-DT	117.529	132.453	75.661	63.9187	124.991	69.7899	-0.840733	0.0149	0.0604918	chr7:1200009-1205243	101927021	ZFAND2A divergent transcript	lncRNA
C1QTNF6	7.57294	7.88313	4.16225	4.46476	7.72804	4.3135	-0.841242	0.0001	0.000938078	chr22:37521882-37595425	114904	C1q and TNF related 6	protein_coding
DTWD2	11.7675	14.2944	6.60533	7.93857	13.0309	7.27195	-0.841527	5e-05	0.000499548	chr5:118171768-118324242	285605	DTW domain containing 2	protein_coding
DYM	28.3884	27.4737	18.0083	13.1338	27.9311	15.571	-0.843007	0.0012	0.00802605	chr18:46550072-46987717	54808	dymeclin	protein_coding
EPRS1	60.7266	65.683	32.0947	38.3708	63.2048	35.2327	-0.843119	5e-05	0.000499548	chr1:220141941-220219872	2058	glutamyl-prolyl-tRNA synthetase 1	protein_coding
DHODH	4.70112	7.11794	3.96347	2.61535	5.90953	3.28941	-0.845215	0.03105	0.11159	chr16:72042486-72061563	1723	dihydroorotate dehydrogenase (quinone)	protein_coding
SPHK2	20.9809	24.608	13.2122	12.1639	22.7944	12.688	-0.845217	0.00065	0.00480201	chr19:49122528-49140636	56848	sphingosine kinase 2	protein_coding
CHD1L	18.1184	20.4869	10.1194	11.3609	19.3026	10.7402	-0.845782	0.0001	0.000938078	chr1:146644322-146989699	9557	chromodomain helicase DNA binding protein 1 like	protein_coding
ZNF580	28.6091	28.7645	15.2365	16.6398	28.6868	15.9381	-0.847903	0.00085	0.00599617	chr19:56146381-56164527	51157	zinc finger protein 580	protein_coding
FOXK1	40.8459	43.6736	24.256	22.6892	42.2598	23.4726	-0.848308	5e-05	0.000499548	chr7:4721925-4811073	221937	forkhead box K1	protein_coding
CCDC125	9.41081	8.2958	4.2463	5.58196	8.85331	4.91413	-0.849281	0.0002	0.00173517	chr5:68576001-68628636	202243	coiled-coil domain containing 125	protein_coding
MYDGF	40.3551	49.909	26.6321	23.4583	45.1321	25.0452	-0.84962	0.0002	0.00173517	chr19:4639527-4670374	56005	myeloid derived growth factor	protein_coding
ZFP1	14.4367	9.77799	6.54264	6.89476	12.1074	6.7187	-0.849629	0.00325	0.0184651	chr16:75182391-75206134	162239	ZFP1 zinc finger protein	protein_coding
DPYSL2	122.439	126.07	67.4599	70.3804	124.255	68.9202	-0.850303	5e-05	0.000499548	chr8:26240569-26515694	1808	dihydropyrimidinase like 2	protein_coding
CDKN2C	7.99117	10.0191	4.93434	5.05519	9.00512	4.99476	-0.85033	5e-05	0.000499548	chr1:51426416-51440306	1031	cyclin dependent kinase inhibitor 2C	protein_coding
GPR108	22.4882	26.1275	14.2518	12.6914	24.3079	13.4716	-0.851502	0.00045	0.00351717	chr19:6677714-6737614	56927	G protein-coupled receptor 108	protein_coding
ZNF263	29.2215	28.5365	17.0667	14.9174	28.879	15.992	-0.852666	0.00025	0.00211596	chr16:3313742-3368852	10127	zinc finger protein 263	protein_coding
COQ5	19.1717	21.9216	10.7904	11.9531	20.5467	11.3717	-0.853452	0.03785	0.12942	chr12:120941081-121015391	84274	coenzyme Q5, methyltransferase	protein_coding
FANCC	16.1149	17.6035	9.46195	9.19769	16.8592	9.32982	-0.853618	0.00015	0.00134566	chr9:97861335-98189078	2176	FA complementation group C	protein_coding
TNKS	20.7194	22.2507	10.9749	12.7979	21.485	11.8864	-0.854025	5e-05	0.000499548	chr8:9412653-9639856	8658	tankyrase	protein_coding
HSPA12A	21.855	21.3862	12.2489	11.6625	21.6206	11.9557	-0.854708	0.0135	0.0583755	chr10:118423206-118886097	259217	heat shock protein family A (Hsp70) member 12A	protein_coding
RPS23	421.805	474.597	195.953	299.693	448.201	247.823	-0.854834	0.0004	0.00318845	chr5:81267841-81574215	6228	ribosomal protein S23	protein_coding
PALM	16.7965	20.8976	10.7439	10.0981	18.8471	10.421	-0.854844	5e-05	0.000499548	chr19:708934-748329	5064	paralemmin	protein_coding
SGTB	14.1498	14.9801	7.90813	8.19789	14.565	8.05301	-0.854902	0.0071	0.0345589	chr5:64885516-65167553	54557	small glutamine rich tetratricopeptide repeat co-chaperone beta	protein_coding
[truncated: 1,034 more rows]
