# Supplementary material for: Integrated Chromatin Accessibility and Transcriptome Landscapes of 5-Fluorouracil-Resistant Colon Cancer Cells
Source: Front Cell Dev Biol. 2022 Feb 17;10:838332. doi: 10.3389/fcell.2022.838332 (PMC8891516; doi:10.3389/fcell.2022.838332)
Supplement: Supplementary file 2 [file Table3.xlsx]

## Sheet: Sheet1
miRNA	HCT15_1	HCT15_2	HCT15-FR_1	HCT15-FR_2	locus
hsa-miR-148a-3p	1565055	1041919	562851	555730	chr7:25989541-25989563
hsa-miR-21-5p	2665971	0	664410	0	chr17:57918633-57918655
hsa-let-7g-5p	250496	190852	122322	136695	chr3:52302351-52302373
hsa-miR-192-5p	188153	177830	275171	0	chr11:64658674-64658695
hsa-miR-30d-5p	178962	205399	105284	89125.5	chr8:135817161-135817183
hsa-let-7i-5p	174328	163343	130999	104856	chr12:62997470-62997492
hsa-let-7f-5p	170078	126720	148301	105276	chrX:53584206-53584228
hsa-miR-200b-3p	99306.7	105199	167752	164679	chr1:1102539-1102561
hsa-miR-151a-3p	139690	114155	188151	0	chr8:141742685-141742706
hsa-let-7b-5p	85990.4	71437.7	139430	123914	chr22:46509570-46509592
hsa-miR-200c-3p	102671	108877	98810.4	105508	chr12:7072904-7072927
hsa-miR-7-5p	87482.2	80158.6	99212.9	67273.8	chr9:86584726-86584749
hsa-miR-182-5p	49547.7	63851	106479	79934	chr7:129410286-129410310
hsa-miR-200a-5p	27791.9	27667.9	89727.1	109154	chr1:1103257-1103279
hsa-let-7a-5p	53843.3	38690.9	56802.9	53461.9	chr9:96938243-96938265
hsa-miR-221-3p	20882.7	26146.2	53050.8	61642.2	chrX:45605607-45605630
hsa-miR-26a-5p	35617.5	36328.4	43232.3	46433.5	chr12:58218440-58218462
hsa-miR-99b-5p	23638.9	28906.5	46407.4	45620.4	chr19:52195870-52195892
hsa-miR-183-5p	23362.5	31798.6	51163.8	36850.7	chr7:129414806-129414828
hsa-miR-222-3p	15384.9	20546.7	51081.7	53655.7	chrX:45606441-45606462
hsa-miR-29a-3p	20464	25402.2	39159	53581.1	chr7:130561506-130561528
hsa-miR-27a-3p	31354.1	32429.7	28708.5	40511.8	chr19:13947260-13947281
hsa-miR-146b-5p	23756.9	34404.6	37680	32955.3	chr10:104196276-104196298
hsa-miR-25-3p	21938.3	26683.5	37573.3	41406.8	chr7:99691193-99691215
hsa-miR-10b-5p	43047.2	54748.4	15629.4	11130.3	chr2:177015056-177015079
hsa-miR-92a-3p	19618.8	27130.1	37316	34316.5	chr13:92003614-92003636
hsa-miR-425-5p	25952.4	24553.9	24514.5	27878.1	chr3:49057631-49057654
hsa-miR-532-5p	7847.75	11583.1	38008.5	31274.3	chrX:49767772-49767794
hsa-miR-140-3p	9436.99	11567	30409	26915.3	chr16:69967044-69967065
hsa-miR-27b-3p	20607.3	27708.6	21978.9	0	chr9:97847786-97847807
hsa-miR-191-5p	10811.3	13891.3	20389.8	24950.2	chr3:49058104-49058127
hsa-miR-23a-3p	10680.9	13237.8	22170.2	19159.8	chr19:13947408-13947429
hsa-miR-423-3p	12259.1	13525.7	16312.6	20180.7	chr17:28444148-28444171
hsa-miR-200a-3p	5904.22	6976.43	20423.6	23438.5	chr1:1103295-1103317
hsa-miR-26b-5p	11163.2	10520.9	15437.5	13721.4	chr2:219267379-219267400
hsa-miR-28-3p	8039.71	11227.3	15157.1	11334.1	chr3:188406621-188406643
hsa-miR-23b-3p	4840.56	6097.42	18286.1	16477	chr9:97847546-97847567
hsa-miR-24-3p	12618.6	12458.7	8238.16	11903.2	chr19:13947102-13947124
hsa-miR-30e-3p	6594.23	8194.05	14964	11956.1	chr1:41220084-41220106
hsa-miR-148b-3p	16906.7	16493.1	4348.23	3614.71	chr12:54731061-54731083
hsa-miR-423-5p	5369.12	8553.83	12274.6	9378.85	chr17:28444112-28444135
hsa-miR-361-3p	5519.42	7482.15	10656.1	11510.7	chrX:85158645-85158668
hsa-miR-10a-3p	8916.64	9846.79	5801.19	6518.16	chr17:46657225-46657247
hsa-miR-3184-3p	0	8553.83	12274.6	9378.85	chr17:28444112-28444135
hsa-miR-27a-5p	6056.63	6455.4	8169.98	8161.8	chr19:13947300-13947322
hsa-miR-93-5p	7431.37	9831.37	5110.83	4900.33	chr7:99691437-99691460
hsa-let-7e-5p	5611.83	5114.33	8500.35	6239.68	chr19:52196045-52196067
hsa-miR-1307-3p	7235	8777.75	3724.75	5371	chr10:105154057-105154079
hsa-miR-99b-3p	5877.75	6822.72	5500.42	6296.92	chr19:52195908-52195930
hsa-miR-139-5p	3171.33	3322.53	7597.27	10006.9	chr11:72326145-72326168
hsa-let-7b-3p	1767.83	2940.12	8784.74	10136.8	chr22:46509624-46509646
hsa-miR-126-3p	5448.75	6086.1	4964.78	6397.33	chr9:139565104-139565126
hsa-miR-96-5p	7715.35	8822	2809	3529.05	chr7:129414578-129414601
hsa-miR-378a-3p	5176.37	5698.98	5922.14	5960.61	chr5:149112429-149112450
hsa-miR-92b-3p	3219.33	3867.58	6779.42	7373	chr1:155165027-155165049
hsa-miR-221-5p	1789.81	3116.08	10356.6	5941.75	chrX:45605648-45605670
hsa-miR-100-5p	3740.29	4311.49	6278	5642.81	chr11:122022982-122023004
hsa-let-7d-5p	7224.85	6384.23	2667.95	2772.77	chr9:96941122-96941144
hsa-miR-106b-3p	7449	10467.4	0	0	chr7:99691624-99691646
hsa-let-7d-3p	2576.1	3537.88	5214.16	6262.64	chr9:96941176-96941198
hsa-miR-125a-5p	1743.07	3012.69	4691.69	7793.88	chr19:52196520-52196544
hsa-miR-30c-5p	3110.11	4745.17	4751.18	4030.9	chr1:41222971-41222994
hsa-miR-20a-5p	5860.35	7103.14	1107.6	1049.12	chr13:92003325-92003348
hsa-miR-335-3p	3897.64	4692.6	3090.52	3437.72	chr7:130136002-130136024
hsa-miR-103a-3p	2736.68	3271.86	3070.45	4001.89	chr20:3898187-3898210
hsa-miR-99a-5p	934.333	687	3936	6604.07	chr21:17911420-17911442
hsa-miR-194-5p	2476.6	2971.64	2629	3441.82	chr11:64658875-64658897
hsa-miR-584-5p	1381.89	1887.65	4062.48	3318.46	chr5:148441935-148441957
hsa-miR-98-5p	4020.27	3504.57	1633.44	1285.27	chrX:53583259-53583281
hsa-miR-197-3p	1528.64	2250.22	3580.22	3023.37	chr1:110141561-110141583
hsa-miR-132-3p	1592.83	1255.17	3055.08	3975.9	chr17:1953222-1953244
hsa-miR-3158-3p	2105.87	2156.29	2047.73	2931.01	chr10:103361222-103361244
hsa-miR-200b-5p	569.333	797.718	3539.96	4214.41	chr1:1102503-1102525
hsa-miR-17-5p	3452.79	4038.92	741.853	757.724	chr13:92002871-92002894
hsa-miR-339-3p	1978.67	2305.83	2239.5	2385.5	chr7:1062590-1062613
hsa-miR-330-3p	3109.98	4308.78	438.667	434.833	chr19:46142266-46142289
hsa-miR-186-5p	2017.83	3195.11	1421.53	1602.33	chr1:71533363-71533385
hsa-miR-30e-5p	2785.99	2964.03	1106.11	915.647	chr1:41220042-41220064
hsa-miR-744-5p	2042.14	2036.01	1595.33	1894.17	chr17:11985225-11985247
hsa-miR-185-5p	2023.83	2821.67	1262.5	1352.43	chr22:20020675-20020697
hsa-miR-106a-5p	2711.29	3163.22	545.333	576.057	chrX:133304273-133304296
hsa-miR-132-5p	853.5	969.833	1662.42	2676.37	chr17:1953258-1953280
hsa-miR-22-3p	1296.33	1416.48	1350.44	1889.42	chr17:1617207-1617229
hsa-miR-574-3p	648.233	788.65	1813.33	2509.19	chr4:38869712-38869734
hsa-miR-30b-5p	1382.61	1739.17	1365.35	1163.4	chr8:135812812-135812834
hsa-miR-21-3p	990	1394	1695.5	1492.5	chr17:57918671-57918692
hsa-miR-22-5p	600.4	786.367	1872.75	2199.45	chr17:1617245-1617267
hsa-miR-16-2-3p	779.75	1227.65	1614.88	1824.12	chr3:160122584-160122606
hsa-miR-615-3p	961.718	1107.79	1165.81	2038.42	chr12:54427793-54427815
hsa-miR-500a-3p	736.85	1002.05	1756.27	1731.94	chrX:49773089-49773111
hsa-miR-625-3p	394.433	569.533	2073.46	2131.48	chr14:65937870-65937892
hsa-miR-224-5p	2132.95	2908.25	13	11	chrX:151127102-151127123
hsa-miR-671-3p	344.167	419.077	1747.81	2364.28	chr7:150935573-150935594
hsa-miR-149-5p	1214.52	1789	770.589	943.483	chr2:241395431-241395454
hsa-miR-34a-5p	267.2	318	2035.85	2015.9	chr1:9211793-9211815
hsa-miR-146b-3p	594.559	712.702	1746.84	1565.37	chr10:104196312-104196334
hsa-miR-29c-5p	504.667	522.167	1923.53	1569.25	chr1:207975247-207975269
hsa-let-7a-3p	1137.83	1933.96	579.046	587.75	chr22:46508679-46508700
hsa-let-7f-1-3p	668.333	954.625	1180.5	1350	chr9:96938690-96938712
hsa-miR-345-5p	1364.71	1365.04	585.333	807.208	chr14:100774212-100774234
hsa-miR-589-5p	998.5	1101.33	802.5	1191.5	chr7:5535503-5535525
hsa-miR-501-3p	472	755	1341.08	1301.5	chrX:49774379-49774401
hsa-miR-425-3p	414.5	514.5	1326.5	1578.5	chr3:49057591-49057613
hsa-miR-143-3p	677.31	566.643	958.875	1547.01	chr5:148808540-148808561
hsa-miR-31-5p	420.583	566.5	1273.58	1461.29	chr9:21512156-21512177
hsa-miR-148a-5p	1167.58	1589.68	453.333	502.162	chr7:25989579-25989601
hsa-miR-4664-3p	563.333	583	1190.58	1277.75	chr8:144815258-144815280
hsa-miR-193a-5p	292	285	1300.42	1543.5	chr17:29887034-29887056
hsa-miR-193b-3p	835.758	1167.83	650.625	735.417	chr16:14397873-14397895
hsa-miR-424-3p	211.5	295.5	1390.33	1443.17	chrX:133680673-133680694
hsa-miR-130b-5p	544.462	677.478	839.684	1251.65	chr22:22007604-22007625
hsa-miR-135b-5p	1189.5	1340.81	334.25	433.833	chr1:205417488-205417511
hsa-miR-331-3p	831.333	1222.67	541.833	650.167	chr12:95702255-95702276
hsa-miR-339-5p	710.333	1210.9	541.567	703.709	chr7:1062625-1062648
hsa-miR-9-5p	151.667	223.976	1501.57	1262.59	chr5:87962719-87962742
hsa-miR-181a-2-3p	165	261.5	1472.5	1078.83	chr9:127454796-127454818
hsa-miR-502-3p	442.85	553.051	901.267	956.939	chrX:49779256-49779278
hsa-miR-15b-3p	667.144	785.093	764	531.033	chr3:160122432-160122454
hsa-miR-769-5p	1828.19	0	440.5	441.75	chr19:46522218-46522240
hsa-miR-146a-5p	1023.15	1411.44	105.448	98.307	chr5:159912378-159912400
hsa-miR-365a-5p	571.971	570.321	507	823.988	chr16:14403156-14403179
hsa-miR-27b-5p	478	657.5	673.167	634	chr9:97847744-97847766
hsa-miR-331-5p	662.675	708.293	347.53	688.351	chr12:95702220-95702242
hsa-miR-194-3p	276.3	442.367	831.017	856.283	chr11:64658839-64658861
hsa-miR-7-1-3p	519.042	619	672.833	553.5	chr9:86584685-86584707
hsa-miR-330-5p	836.571	837.513	213.6	339.443	chr19:46142306-46142328
hsa-miR-340-3p	484.167	708.643	368.786	542.833	chr5:179442318-179442340
hsa-miR-30a-5p	300.407	428.833	680.25	673	chr6:72113297-72113319
hsa-miR-181a-5p	136.286	176.1	834.81	928.5	chr9:127454758-127454781
hsa-miR-629-5p	367.7	534	564.65	482.4	chr15:70371765-70371786
hsa-miR-652-3p	564.843	692.2	267.233	313.167	chrX:109298616-109298637
hsa-miR-30d-3p	358.166	411	634.616	418.616	chr8:135817121-135817143
hsa-miR-196a-5p	205.426	366.026	689.15	534.167	chr12:54385545-54385567
hsa-miR-486-5p	34.5	50.5	680.362	896.26	chr8:41518001-41518023
hsa-miR-29b-1-5p	243.333	348.333	498.833	461.333	chr7:130562265-130562289
hsa-miR-505-3p	95.25	156	534.294	752.55	chrX:139006318-139006340
hsa-miR-203b-3p	217.5	301.117	602.652	409.066	chr14:104583764-104583787
hsa-miR-660-5p	380.5	509	346	290	chrX:49777863-49777885
hsa-miR-362-5p	286	425.5	365	444.125	chrX:49773575-49773599
hsa-miR-155-5p	596.783	914.736	0	0	chr21:26946294-26946317
hsa-miR-15b-5p	156.5	215.5	556.167	557.625	chr3:160122394-160122416
hsa-miR-141-5p	497.75	463	202	292.333	chr12:7073275-7073297
hsa-miR-452-5p	596.762	855.033	0	0	chrX:151128149-151128171
hsa-miR-29b-3p	243.3	183.817	461.267	515.6	chr1:207975794-207975817
hsa-miR-3200-3p	421	693.333	148	97.333	chr22:31127596-31127618
hsa-miR-361-5p	233.025	299.844	394.486	424.25	chrX:85158685-85158707
hsa-miR-1247-3p	540.333	672	135	0	chr14:102026662-102026686
hsa-miR-34c-5p	21	19	640.833	634.25	chr11:111384175-111384198
hsa-miR-16-5p	275.5	473.033	268.7	293.833	chr13:50623162-50623184
hsa-miR-34b-3p	0	0	721	538.367	chr11:111383711-111383733
hsa-miR-455-3p	47.5	83	496.333	627.5	chr9:116971766-116971787
hsa-miR-101-3p	405.867	425.5	236	185.95	chr9:4850344-4850365
hsa-miR-378a-5p	230.75	297.042	339.5	319.167	chr5:149112391-149112413
hsa-miR-455-5p	163.833	177	394.5	414.377	chr9:116971728-116971750
hsa-miR-532-3p	121.25	217	357.625	429.718	chrX:49767809-49767831
hsa-miR-664a-3p	42	97.3333	474.5	449.111	chr1:220373890-220373913
hsa-miR-200c-5p	264.833	286.167	264.167	208.2	chr12:7072865-7072887
hsa-miR-106b-5p	352.367	390	123	146.333	chr7:99691665-99691686
hsa-let-7e-3p	100.867	147.5	343.833	398.083	chr19:52196090-52196112
hsa-miR-659-5p	87.5	122.5	374.525	405	chr22:38243738-38243760
hsa-miR-500a-5p	263.25	405.893	169.5	128	chrX:49773050-49773073
hsa-miR-6510-3p	42	34	320.25	559.5	chr17:39673417-39673438
hsa-miR-302a-5p	0	0	526	425.5	chr4:113569379-113569402
hsa-miR-3940-3p	99	104	300.625	429	chr19:6416444-6416466
hsa-miR-25-5p	217.5	303.611	193.75	200.75	chr7:99691232-99691253
hsa-miR-195-3p	60	63.5	386.4	405	chr17:6920946-6920968
hsa-miR-141-3p	252.238	196.643	166.571	275	chr12:7073317-7073339
hsa-miR-28-5p	268.75	244.435	85.1667	222.292	chr3:188406581-188406603
hsa-miR-151a-5p	154.916	189.686	224.283	248.528	chr8:141742721-141742742
hsa-miR-5010-3p	152	176.833	247.5	219	chr17:40666284-40666306
hsa-miR-516b-5p	0	0	248.833	544.136	chr19:54240113-54240135
hsa-miR-340-5p	224.9	267	128.367	120.976	chr5:179442360-179442382
hsa-miR-576-5p	170.253	300.687	158.067	105.7	chr4:110409868-110409890
hsa-miR-4661-5p	12	15	284.783	405.167	chr8:92217721-92217743
hsa-miR-374b-5p	138.333	230.967	207.292	133.333	chrX:73438421-73438443
hsa-miR-181b-5p	0	179.333	228.667	294.167	chr9:127456003-127456026
hsa-miR-185-3p	207.5	176.167	0	315.643	chr22:20020710-20020732
hsa-miR-193b-5p	133	206.917	193.25	164.75	chr16:14397836-14397858
hsa-miR-32-3p	202.7	289.583	187	0	chr9:111808510-111808532
hsa-miR-130b-3p	194.5	233.25	0	249.167	chr22:22007642-22007664
hsa-miR-454-3p	231	341	50	48	chr17:57215147-57215170
hsa-miR-501-5p	147	234	141	145	chrX:49774342-49774364
hsa-miR-548av-3p	238.174	245.991	74.8475	98.7775	chr18:70520555-70520575
hsa-miR-548o-3p	241.174	245.991	68.8475	98.7775	chr20:37145249-37145271
hsa-miR-324-5p	92.5	151.5	187	209.333	chr17:7126660-7126683
hsa-miR-196b-5p	74	113	263.833	183.533	chr7:27209146-27209168
hsa-miR-125b-5p	48	68	241.533	260.617	chr11:121970516-121970538
hsa-miR-125a-3p	141	174.8	0	283.667	chr19:52196558-52196580
hsa-miR-671-5p	179	226	113	70	chr7:150935534-150935557
hsa-miR-18a-3p	117.333	180	134	149.5	chr13:92003050-92003073
hsa-miR-3150a-5p	54	53	155.5	314.25	chr8:96085152-96085174
hsa-miR-374c-3p	0	230.967	207.292	133.333	chrX:73438421-73438443
hsa-miR-503-5p	27.1429	34	181.571	270.5	chrX:133680400-133680423
hsa-miR-212-5p	81	165	103	133.6	chr17:1953621-1953644
hsa-miR-877-5p	143.54	197.575	78.1472	61.665	chr6:30552108-30552128
hsa-miR-148b-5p	151.5	177.667	69.25	81.75	chr12:54731023-54731045
hsa-miR-29a-5p	0	171.477	211.5	96	chr7:130561544-130561566
hsa-miR-30b-3p	101.333	0	187.75	186	chr8:135812774-135812796
hsa-miR-92a-1-5p	72	110	148.5	121	chr13:92003577-92003600
hsa-miR-365b-5p	47	51.6429	217	120	chr17:29902457-29902479
hsa-miR-365a-3p	0	189.583	134.508	110.583	chr16:14403196-14403218
hsa-miR-1247-5p	97	128	106.833	102.333	chr14:102026698-102026720
hsa-miR-450a-5p	70.8333	104.111	138.819	115.833	chrX:133674593-133674615
hsa-miR-3605-3p	0	19	194.5	210.875	chr1:33798005-33798028
hsa-miR-23a-5p	34	51.2	140.5	197	chr19:13947443-13947465
hsa-miR-3925-5p	0	0	177.299	235.725	chr6:36590256-36590278
hsa-miR-140-5p	94.5	148.25	61	46.65	chr16:69967005-69967027
hsa-miR-576-3p	140.775	172.797	0	31.0273	chr4:110409907-110409929
hsa-miR-222-5p	48	81.5	129	84	chrX:45606478-45606500
hsa-miR-34c-3p	0	0	0	337.167	chr11:111384208-111384230
hsa-miR-642a-3p	0	13	166.833	153.333	chr19:46178235-46178257
hsa-miR-642b-5p	0	13	166.833	153.333	chr19:46178235-46178257
hsa-miR-937-3p	15	30.5	144	138.5	chr8:144895140-144895162
hsa-miR-30a-3p	53.7333	56.05	103.46	106.683	chr6:72113256-72113278
hsa-miR-31-3p	61.5833	54.5	133.25	59	chr9:21512119-21512141
hsa-miR-93-3p	46.3333	82	102	75	chr7:99691399-99691421
hsa-miR-92b-5p	69.125	78	64	89	chr1:155164986-155165008
hsa-miR-4677-3p	61.5	104	86	45.5	chr1:243509526-243509548
hsa-miR-212-3p	38	57.5	101	96.8333	chr17:1953583-1953604
hsa-miR-199b-5p	96	147	11.25	19	chr9:131007061-131007084
hsa-miR-302b-3p	0	0	124.587	147.643	chr4:113569644-113569667
hsa-miR-125b-1-3p	27	15	0	218.667	chr11:121970476-121970498
hsa-miR-550a-5p	43.5334	49.8333	83.4601	83.0179	chr7:32772613-32772636
hsa-miR-365b-3p	105.75	151.583	0	0	chr17:29902496-29902518
hsa-miR-127-3p	41	21	120.5	69	chr14:101349371-101349393
hsa-miR-1292-5p	53	93	44	59	chr20:2633424-2633449
hsa-miR-3187-3p	86	134.5	0	21	chr19:813626-813646
hsa-miR-1306-5p	39	55	69	71.3333	chr22:20073594-20073616
hsa-miR-191-3p	35	57.5	63	78	chr3:49058063-49058085
hsa-miR-301a-5p	73.6333	98.7667	39	22.0667	chr17:57228547-57228569
hsa-miR-675-3p	0	0	58	172.5	chr11:2017997-2018017
hsa-miR-324-3p	49.8333	85.5833	34.8333	57.5	chr17:7126626-7126646
hsa-miR-4684-3p	52	77.3333	59	36	chr1:23046058-23046080
hsa-miR-499a-5p	14.5	26	63.5	118.75	chr20:33578210-33578231
hsa-miR-1226-3p	40	70	71.3333	33.5	chr3:47891097-47891119
hsa-miR-2277-5p	61	102.333	28	22	chr5:92956453-92956477
hsa-miR-374a-5p	72	81	34	20.5	chrX:73507159-73507181
hsa-miR-183-3p	44	69.5	32	45	chr7:129414767-129414789
hsa-miR-10b-3p	47.7	106	0	34.5	chr2:177015095-177015117
hsa-miR-23b-5p	0	28	69.5	87.5333	chr9:97847508-97847530
hsa-miR-181a-3p	31	33.5	63	56	chr1:198828197-198828219
hsa-miR-517a-3p	0	0	52.3333	124	chr19:54215574-54215596
hsa-miR-517b-3p	0	0	49.3333	124	chr19:54224371-54224393
hsa-miR-4746-5p	20.5	26	84	36	chr19:4445983-4446006
hsa-miR-769-3p	50	44.3333	39	33	chr19:46522257-46522280
hsa-miR-3925-3p	0	0	91.5	74	chr6:36590222-36590243
hsa-miR-675-5p	46.125	37	44	38	chr11:2018029-2018052
hsa-miR-139-3p	71.5	0	0	93	chr11:72326109-72326132
hsa-miR-24-1-5p	28	0	56.3333	77.2	chr9:97848308-97848330
hsa-miR-26a-1-3p	19.5	29	53	50	chr3:38010942-38010964
hsa-miR-29c-3p	20.8	15.4	41.6	67.7667	chr1:207975209-207975231
hsa-miR-450b-5p	27.75	46	57	14	chrX:133674260-133674282
hsa-miR-1306-3p	42.7679	0	0	98.625	chr22:20073634-20073652
hsa-miR-1237-3p	0	19.3333	55	61	chr11:64136154-64136175
hsa-miR-486-3p	0	0	67.3333	67.75	chr8:41517960-41517981
hsa-miR-516a-5p	0	0	38.8333	96	chr19:54260009-54260032
hsa-miR-205-5p	53.5714	40.9524	17.3333	17.3333	chr1:209605510-209605532
hsa-miR-1307-5p	26	29	33.5	36.1667	chr10:105154097-105154118
hsa-miR-766-3p	17	40.5833	37	29.3333	chrX:118780725-118780747
hsa-miR-6515-3p	28.5	13.5	26.5	50	chr19:13051334-13051354
hsa-let-7i-3p	21	40	0	57	chr12:62997526-62997548
hsa-miR-30c-1-3p	0	79.1	0	38.6667	chr1:41223010-41223032
hsa-miR-3934-5p	24.5873	33.7619	36.1905	22.2738	chr6:33665928-33665950
hsa-miR-135b-3p	59	57.2143	0	0	chr1:205417450-205417472
hsa-miR-502-5p	28	42	45	0	chrX:49779220-49779241
hsa-miR-1304-5p	31.8865	44.6405	0	35.8353	chr11:93466889-93466911
hsa-miR-192-3p	17	22	41	32	chr11:64658630-64658652
hsa-miR-181c-3p	31	37	14	29	chr19:13985576-13985598
hsa-miR-3177-3p	36	0	19	52.35	chr16:1785038-1785059
hsa-miR-526b-5p	0	0	33.0833	74	chr19:54197659-54197682
hsa-miR-4787-3p	38	37	13.6667	17.5	chr3:50712560-50712584
hsa-let-7g-3p	0	19.2	32	49	chr3:52302295-52302316
hsa-miR-17-3p	47	53	0	0	chr13:92002908-92002930
hsa-miR-629-3p	28	28	44	0	chr15:70371725-70371747
hsa-miR-122-5p	15.1667	18	39	23.4583	chr18:56118319-56118341
hsa-miR-381-3p	0	0	27	66	chr14:101512304-101512326
hsa-miR-126-5p	29	41	0	22	chr9:139565067-139565088
hsa-miR-550a-3-5p	0	16.3333	39.5778	35.2679	chr7:29720404-29720424
hsa-miR-556-5p	34	27	16	13	chr1:162312350-162312372
hsa-miR-628-3p	34	27	0	28	chr15:55665151-55665172
hsa-miR-483-3p	0	0	44.8333	42.5	chr11:2155371-2155392
hsa-miR-491-5p	16	36.5	0	33	chr9:20716118-20716140
hsa-miR-129-1-3p	0	0	38	47.0833	chr7:127847972-127847994
hsa-miR-374a-3p	0	0	57	27	chrX:73507129-73507151
hsa-miR-302a-3p	0	0	44.5873	38.1429	chr4:113569341-113569364
hsa-miR-219-1-3p	0	15	28.5952	39	chr6:33175672-33175694
hsa-miR-6716-3p	0	0	25	56	chr11:118514765-118514787
hsa-miR-582-3p	15	0	32	33	chr5:58999455-58999477
hsa-let-7f-2-3p	26	52	0	0	chrX:53584156-53584178
hsa-miR-518e-3p	0	0	26	51.25	chr19:54233144-54233165
hsa-miR-182-3p	20.3095	27.5833	0	29	chr7:129410245-129410266
hsa-miR-342-3p	12	0	36	28.1667	chr14:100576051-100576074
hsa-miR-199a-3p	23.5833	22.0833	14	13.8409	chr1:172113693-172113715
hsa-miR-199b-3p	23.5833	22.0833	14	13.8409	chr9:131007023-131007045
hsa-miR-520a-3p	0	0	18.2	55	chr19:54194186-54194208
hsa-miR-3913-3p	0	0	33.3333	37.5	chr12:69978559-69978581
hsa-miR-3913-5p	0	0	33.3333	37.5	chr12:69978559-69978581
hsa-miR-374b-3p	32	38.5	0	0	chrX:73438391-73438413
hsa-miR-4717-3p	0	0	45.7834	23	chr16:2324661-2324682
hsa-miR-335-5p	14.9667	16	19	17	chr7:130135966-130135989
hsa-miR-18a-5p	40.3333	26	0	0	chr13:92003009-92003032
hsa-miR-15a-5p	25	30	0	10	chr13:50623302-50623324
hsa-miR-5001-3p	16.1111	37.1111	0	11	chr2:233415202-233415224
hsa-miR-3190-3p	0	22	29.5	11.3333	chr19:47730244-47730267
hsa-miR-542-3p	20.5	14	10	17	chrX:133675393-133675415
hsa-miR-2116-3p	0	11	18	29.5833	chr15:59463390-59463411
hsa-miR-3679-5p	10.5	15.45	12.3333	19.5	chr2:134884700-134884723
hsa-miR-3127-5p	16.5	0	20	20	chr2:97464024-97464047
hsa-miR-129-5p	0	0	43.9167	12.1666	chr11:43602957-43602978
hsa-miR-3065-5p	18	36	0	0	chr17:79099685-79099708
hsa-miR-744-3p	43	0	0	10	chr17:11985282-11985304
hsa-miR-4713-5p	0	11.5	15	26.1667	chr15:51534396-51534418
hsa-miR-6505-3p	14.5	12	13.3333	12	chr12:48526629-48526650
hsa-miR-32-5p	14	15.5	0	21	chr9:111808551-111808573
hsa-miR-449c-5p	21	29	0	0	chr5:54468140-54468165
hsa-miR-302d-3p	0	0	48.754	0	chr4:113569161-113569184
hsa-miR-33b-3p	19.25	0	29	0	chr17:17717170-17717192
hsa-miR-3613-5p	0	0	33.5625	11	chr13:50570600-50570622
hsa-miR-483-5p	0	0	44	0	chr11:2155410-2155432
hsa-miR-19b-3p	28.3083	0	0	12.5	chr13:92003498-92003521
hsa-miR-584-3p	15.6795	24.95	0	0	chr5:148441896-148441918
hsa-miR-204-5p	0	0	17	23	chr9:73424946-73424968
hsa-miR-3130-5p	0	11	11.5	16.5	chr2:207647969-207647990
hsa-miR-199a-5p	0	0	19	18	chr19:10928144-10928167
hsa-miR-493-3p	0	11	0	24.3333	chr14:101335452-101335474
hsa-miR-3187-5p	20	13	0	0	chr19:813589-813612
hsa-miR-145-5p	11.5	0	0	21.2	chr5:148810223-148810246
hsa-miR-3944-3p	0	16.5	0	16	chr10:135185082-135185105
hsa-miR-4662a-5p	0	0	31.5	0	chr8:125834231-125834253
hsa-miR-4685-3p	0	11.25	20	0	chr10:100191048-100191070
hsa-miR-29b-2-5p	12	19	0	0	chr1:207975836-207975858
hsa-miR-125b-2-3p	0	0	0	31	chr21:17962609-17962631
hsa-miR-3620-3p	15	15	0	0	chr1:228285020-228285042
hsa-miR-4781-3p	0	0	0	29	chr1:54519796-54519818
hsa-miR-4697-5p	13.95	15	0	0	chr11:133768445-133768467
hsa-miR-518c-3p	0	0	0	28.6667	chr19:54212049-54212072
hsa-miR-4793-3p	0	0	28.3333	0	chr3:48681633-48681656
hsa-miR-6514-3p	0	0	0	28	chr11:62560173-62560194
hsa-miR-4474-3p	11.6667	16.3333	0	0	chr9:20502274-20502296
hsa-miR-522-3p	0	0	0	27.6667	chr19:54254517-54254539
hsa-miR-302c-3p	0	0	13	14.1429	chr4:113569521-113569544
hsa-miR-19b-1-5p	10	17	0	0	chr13:92003460-92003483
hsa-miR-26b-3p	0	11	0	16	chr2:219267414-219267436
hsa-miR-3200-5p	11	16	0	0	chr22:31127555-31127577
hsa-miR-676-3p	0	15	12	0	chrX:69242748-69242769
hsa-miR-4758-3p	0	0	0	26	chr20:60907545-60907568
hsa-miR-452-3p	10	15	0	0	chrX:151128105-151128127
hsa-miR-628-5p	0	24	0	0	chr15:55665188-55665210
hsa-miR-135a-3p	0	0	0	23.3333	chr3:52328247-52328269
hsa-miR-6514-5p	0	0	23.1429	0	chr11:62560220-62560243
hsa-miR-4728-3p	0	23	0	0	chr17:37882789-37882814
hsa-miR-3681-5p	0	0	0	22	chr2:12339263-12339285
hsa-miR-523-3p	0	0	0	21.6667	chr19:54201690-54201713
hsa-miR-20b-5p	0	21.5	0	0	chrX:133303879-133303902
hsa-miR-3064-5p	0	0	0	21	chr17:62496934-62496955
hsa-miR-518f-3p	0	0	0	20.6667	chr19:54203320-54203341
hsa-miR-3157-3p	0	20	0	0	chr10:97824077-97824099
hsa-miR-6505-5p	0	20	0	0	chr12:48526582-48526604
hsa-miR-1229-3p	0	20	0	0	chr5:179225277-179225300
hsa-miR-512-3p	0	0	0	19.1667	chr19:54172466-54172488
hsa-miR-454-5p	0	19	0	0	chr17:57215188-57215210
hsa-miR-218-5p	0	0	0	18.8333	chr4:20529921-20529942
hsa-miR-3691-5p	0	0	0	17.5	chr6:5148519-5148542
hsa-miR-664a-5p	0	0	0	17	chr1:220373927-220373951
hsa-miR-4446-3p	0	0	16	0	chr3:113313764-113313786
hsa-miR-652-5p	0	16	0	0	chrX:109298576-109298601
hsa-miR-4999-5p	0	0	15.5	0	chr19:8454223-8454244
hsa-miR-4687-5p	0	0	15	0	chr11:3877302-3877324
hsa-miR-19a-3p	15	0	0	0	chr13:92003192-92003215
hsa-miR-6511b-3p	0	15	0	0	chr16:15227932-15227955
hsa-miR-518a-3p	0	0	0	15	chr19:54234309-54234331
hsa-miR-3678-5p	0	0	0	14.5	chr17:73402157-73402177
hsa-miR-3944-5p	0	14	0	0	chr10:135185124-135185145
hsa-miR-369-5p	0	0	0	14	chr14:101531942-101531964
hsa-miR-518c-5p	0	0	0	14	chr19:54212011-54212034
hsa-miR-937-5p	0	0	14	0	chr8:144895179-144895199
hsa-miR-98-3p	0	14	0	0	chrX:53583201-53583223
hsa-miR-616-5p	0	13.5	0	0	chr12:57913005-57913027
hsa-miR-4745-5p	0	0	13.5	0	chr19:804940-804963
hsa-miR-517c-3p	0	0	0	13.25	chr19:54244622-54244644
hsa-miR-4676-3p	0	0	13	0	chr10:74480829-74480851
hsa-miR-624-5p	0	13	0	0	chr14:31483911-31483933
hsa-miR-4709-5p	0	0	13	0	chr14:74946877-74946899
hsa-miR-371a-5p	0	13	0	0	chr19:54290933-54290953
hsa-miR-6501-5p	0	13	0	0	chr21:34922969-34922991
hsa-miR-3140-3p	0	0	0	13	chr4:153410487-153410509
hsa-miR-3144-3p	0	0	0	13	chr6:120336371-120336393
hsa-miR-493-5p	0	0	0	12.7667	chr14:101335411-101335433
hsa-miR-296-5p	0	0	0	12.3333	chr20:57392715-57392736
hsa-miR-548ar-3p	0	12.0929	0	0	chr13:115010015-115010036
hsa-miR-5581-3p	0	12	0	0	chr1:37966535-37966557
hsa-miR-3157-5p	0	12	0	0	chr10:97824125-97824147
hsa-miR-3614-5p	12	0	0	0	chr17:54968679-54968702
hsa-miR-556-3p	11	0	0	0	chr1:162312389-162312411
hsa-miR-16-1-3p	0	0	11	0	chr13:50623120-50623142
hsa-miR-379-5p	0	0	11	0	chr14:101488407-101488428
hsa-miR-5580-3p	0	11	0	0	chr14:54415144-54415166
hsa-miR-3065-3p	0	0	0	11	chr17:79099725-79099748
hsa-miR-3622a-5p	0	11	0	0	chr8:27559206-27559228
hsa-miR-4762-3p	0	10.25	0	0	chr22:46156451-46156473
hsa-miR-495-3p	0	0	0	10	chr14:101500140-101500162
hsa-miR-382-3p	0	0	10	0	chr14:101520688-101520709
hsa-miR-424-5p	0	0	0	10	chrX:133680709-133680731
