# Supplementary material for: Integrated Chromatin Accessibility and Transcriptome Landscapes of 5-Fluorouracil-Resistant Colon Cancer Cells
Source: Front Cell Dev Biol. 2022 Feb 17;10:838332. doi: 10.3389/fcell.2022.838332 (PMC8891516; doi:10.3389/fcell.2022.838332)
Supplement: Supplementary file 8 [file Table6.xlsx]

## Sheet: hyper
Chr	Start	End	RPKM(mean)	Fold Change	Annotation	Distance to TSS	Entrez ID	Nearest Gene	Gene Description	Gene Type
chr2	29970637	29972652	36.6493	2.60644	Intron (NM_004304, Intron 1 of 28)	172808	238	ALK	ALK receptor tyrosine kinase	protein-coding
chr7	30953902	30954925	36.6133	2.88385	Intron (NM_198098, Intron 1 of 3)	2945	358	AQP1	aquaporin 1 (Colton blood group)	protein-coding
chr21	9594315	9595650	34.358	2.88134	Intergenic	-230850	103504731	MIR3648-2	microRNA 3648-2	ncRNA
chr11	134526063	134527750	33.3768	7.97281	Intergenic	-78933	729305	LINC02714	long intergenic non-protein coding RNA 2714	ncRNA
chr1	5200663	5201725	31.7864	3.72923	Intergenic	486525	55966	AJAP1	adherens junctions associated protein 1	protein-coding
chr1	3786006	3787131	30.1612	4.95922	Intron (NM_004402, Intron 5 of 6)	12528	1677	DFFB	DNA fragmentation factor subunit beta	protein-coding
chr9	90214386	90215450	28.4876	2.61571	Intron (NM_001288729, Intron 2 of 25)	46549	100506897	DAPK1-IT1	DAPK1 Intronic transcript 1	ncRNA
chr1	12609486	12610594	27.2197	2.8244	Intergenic	29011	102466722	MIR6730	microRNA 6730	ncRNA
chr1	148916903	148917928	26.1971	3.19549	Intron (NR_104217, Intron 2 of 17).2	-10898	645166	LSP1P5	LSP1 pseudogene 5	pseudo
chr1	5747871	5749262	26.1934	3.06149	Intergenic	174235	100616421	MIR4689	microRNA 4689	ncRNA
chr5	154572174	154573208	25.99	4.54163	Intergenic	179376	285643	KIF4B	kinesin family member 4B	protein-coding
chr5	109201013	109202369	25.7616	10.3872	Intron (NM_002372, Intron 21 of 21)	-17192	100289673	LINC01848	long intergenic non-protein coding RNA 1848	ncRNA
chr1	230403778	230405015	25.7035	3.53216	Intron (NM_004481, Intron 14 of 15)	157682	79605	PGBD5	piggyBac transposable element derived 5	protein-coding
chr8	74096928	74097979	25.0301	21.5522	Intergenic	74284	100130301	C8orf89	chromosome 8 open reading frame 89	protein-coding
chr3	3666846	3668088	24.9298	2.96189	Intergenic	-173648	57633	LRRN1	leucine rich repeat neuronal 1	protein-coding
chr12	99848741	99849813	24.8901	5.01216	Intron (NM_001352188, Intron 10 of 26)	-192254	196472	FAM71C	family with sequence similarity 71 member C	protein-coding
chr1	15031027	15032031	23.7407	9.11214	Intron (NM_201628, Intron 1 of 14)	106316	23254	KAZN	kazrin, periplakin interacting protein	protein-coding
chr1	51086288	51087382	23.0704	4.89167	Intron (NM_007051, Intron 8 of 18)	-197720	63950	DMRTA2	DMRT like family A2	protein-coding
chr6	21022266	21023682	22.2387	3.11677	Intron (NM_017774, Intron 11 of 15)	488286	54901	CDKAL1	CDK5 regulatory subunit associated protein 1 like 1	protein-coding
chr17	14845562	14846679	21.9649	6.62753	Intergenic	-72002	101928475	LOC101928475	uncharacterized LOC101928475	ncRNA
chr6	168899644	168900660	21.8825	3.69421	Intron (NM_001166412, Intron 1 of 12)	58288	64094	SMOC2	SPARC related modular calcium binding 2	protein-coding
chr7	142505349	142507600	21.7278	3.51228	Intergenic	27717	154754	PRSS3P2	PRSS3 pseudogene 2	pseudo
chr1	2035673	2037111	21.6134	15.9837	Intron (NM_001033582, Intron 1 of 14)	237	5590	PRKCZ	protein kinase C zeta	protein-coding
chr12	60659724	60661054	21.5857	4.92502	Intergenic	577238	9194	SLC16A7	solute carrier family 16 member 7	protein-coding
chr13	102102384	102103411	21.4131	2.85967	Intergenic	-2047	9358	ITGBL1	integrin subunit beta like 1	protein-coding
chr3	83983327	83984339	21.181	16.5266	Intergenic	934893	440970	LINC00971	long intergenic non-protein coding RNA 971	ncRNA
chr16	34601129	34602754	20.8753	14.408	Intron (NR_027079, Intron 1 of 8)	4039	283914	LINC01566	long intergenic non-protein coding RNA 1566	ncRNA
chr7	33761641	33762988	20.8318	2.86411	Intergenic	-182213	168667	BMPER	BMP binding endothelial regulator	protein-coding
chr6	151380922	151382025	20.822	3.03337	Intron (NM_001242768, Intron 26 of 27)	-42338	113219461	MIR12131	microRNA 12131	ncRNA
chr15	29416481	29417619	20.6602	2.54147	Intron (NM_015307, Intron 9 of 10)	54189	321	APBA2	amyloid beta precursor protein binding family A member 2	protein-coding
chr6	13912862	13913922	20.6528	4.00834	Intergenic	-11285	221687	RNF182	ring finger protein 182	protein-coding
chr11	77084858	77086496	20.4172	2.94562	Intron (NM_002576, Intron 4 of 14)	-72966	220032	GDPD4	glycerophosphodiester phosphodiesterase domain containing 4	protein-coding
chr11	112756132	112757253	20.3132	2.50981	Intergenic	-75450	4684	NCAM1	neural cell adhesion molecule 1	protein-coding
chr10	1331899	1332910	20.2733	4.27353	Intron (NM_018702, Intron 3 of 9)	126696	399706	LINC00200	long intergenic non-protein coding RNA 200	ncRNA
chr5	911502	913305	19.8948	6.1792	Intron (NM_004237, Intron 10 of 12)	19404	9319	TRIP13	thyroid hormone receptor interactor 13	protein-coding
chr6	14001427	14002537	19.6359	2.75036	Intergenic	76558	221687	RNF182	ring finger protein 182	protein-coding
chr9	117780704	117781755	19.5297	3.59304	TTS (NM_002160)	-88354	944	TNFSF8	TNF superfamily member 8	protein-coding
chr11	104322544	104324000	19.396	2.8191	Intergenic	156758	102723895	LINC02552	long intergenic non-protein coding RNA 2552	ncRNA
chr6	57531224	57532334	19.3835	3.24594	Intergenic	276849	100422884	MIR548U	microRNA 548u	ncRNA
chr15	69760489	69761505	19.2455	2.57285	Intergenic	15840	6176	RPLP1	ribosomal protein lateral stalk subunit P1	protein-coding
chr9	82196321	82197407	19.197	5.20548	Intron (NM_001351556, Intron 4 of 18)	8772	7091	TLE4	TLE family member 4, transcriptional corepressor	protein-coding
chr18	70949961	70951786	19.166	3.38133	Intergenic	-19140	400655	LOC400655	uncharacterized LOC400655	ncRNA
chr14	84931768	84932930	19.0706	19.2029	Intergenic	-805927	26843	SNORD3P3	small nucleolar RNA, C/D box 3 pseudogene 3	snoRNA
chr1	6474082	6475579	18.9247	2.77397	TTS (NM_019089)	5149	54626	HES2	hes family bHLH transcription factor 2	protein-coding
chr1	4002394	4003462	18.8604	17.9648	Intron (NR_040065, Intron 2 of 2)	2256	728716	LINC01346	long intergenic non-protein coding RNA 1346	ncRNA
chr7	157202011	157203016	18.7929	17.8382	Exon (NM_001363676, Exon 6 of 7)	-56412	101927914	LOC101927914	uncharacterized LOC101927914	ncRNA
chr7	33708518	33709665	18.7664	2.8371	Intergenic	-235436	168667	BMPER	BMP binding endothelial regulator	protein-coding
chr3	40980529	40981871	18.599	3.21419	Intergenic	-259796	1499	CTNNB1	catenin beta 1	protein-coding
chr1	4770458	4771689	18.5362	4.00326	Intron (NM_001042478, Intron 1 of 5)	56404	55966	AJAP1	adherens junctions associated protein 1	protein-coding
chr10	14226434	14228221	18.4815	3.02899	Intron (NR_134578, Intron 2 of 3)	111044	101928453	LOC101928453	uncharacterized LOC101928453	ncRNA
chr11	133814546	133815916	18.3869	3.2539	Intron (NM_001277285, Intron 2 of 19)	11460	22997	IGSF9B	immunoglobulin superfamily member 9B	protein-coding
chr11	114548536	114549560	18.2792	3.37042	Promoter-TSS (NM_182495)	-201	120406	NXPE2	neurexophilin and PC-esterase domain family member 2	protein-coding
chr13	85887584	85888626	18.2637	30.0315	Intergenic	-49633	100874137	LINC00351	long intergenic non-protein coding RNA 351	ncRNA
chr6	9192368	9193402	18.2447	16.823	Intergenic	540443	728655	HULC	hepatocellular carcinoma up-regulated long Non-coding RNA	ncRNA
chr1	81640175	81641211	18.2002	15.5242	Intergenic	-131184	23266	ADGRL2	adhesion G protein-coupled receptor L2	protein-coding
chr4	22270006	22271028	18.191	3.48919	Intergenic	70772	100505912	LOC100505912	uncharacterized LOC100505912	ncRNA
chr4	152876545	152877898	18.0916	2.51569	Intergenic	-144684	100996286	LINC02273	long intergenic non-protein coding RNA 2273	ncRNA
chr5	33641954	33642979	18.0844	6.28119	Intron (NM_030955, Intron 10 of 23)	201584	6897	TARS	threonyl-tRNA synthetase	protein-coding
chr8	106529987	106530990	18.0442	7.41878	Intron (NM_001362837, Intron 3 of 7)	198717	23414	ZFPM2	zinc finger protein, FOG family member 2	protein-coding
chr2	134946264	134947310	18.0102	3.03856	Intron (NM_001371457, Intron 1 of 16)	62091	100500878	MIR3679	microRNA 3679	ncRNA
chr1	15465911	15466910	17.9122	3.938	Intron (NR_027136, Intron 1 of 4)	12550	200197	TMEM51-AS1	TMEM51 antisense RNA 1	ncRNA
chr2	88965568	88966782	17.8799	2.58989	Intergenic	-25016	22934	RPIA	ribose 5-phosphate isomerase A	protein-coding
chr5	757800	759878	17.7346	2.89355	Intron (NM_001351303, Intron 1 of 10)	8195	653082	ZDHHC11B	zinc finger DHHC-type containing 11B	protein-coding
chr6	169970892	169971980	17.6773	3.13382	Intron (NR_146875, Intron 19 of 20)	130689	253769	WDR27	WD repeat domain 27	protein-coding
chr10	17270029	17271183	17.6691	4.04778	Intron (NM_003380, Intron 1 of 9)	366	7431	VIM	vimentin	protein-coding
chr4	53691024	53692272	17.6098	6.52669	Intergenic	35487	152578	LINC01618	long intergenic non-protein coding RNA 1618	ncRNA
chr9	7901174	7902508	17.5741	2.66576	Intergenic	-102063	90871	DMAC1	distal membrane arm assembly complex 1	protein-coding
chr6	71273036	71274093	17.2397	3.61881	Intergenic	-3069	135154	SDHAF4	succinate dehydrogenase complex assembly factor 4	protein-coding
chr1	24433981	24435525	17.1564	6.39238	Intron (NM_152372, Intron 2 of 36)	3872	127294	MYOM3	myomesin 3	protein-coding
chr1	6134251	6135254	17.151	5.92826	Intron (NM_001199862, Intron 4 of 15)	28804	8514	KCNAB2	potassium voltage-gated channel subfamily A regulatory beta subunit 2	protein-coding
chr3	174868224	174869546	17.123	3.53633	Intron (NM_207015, Intron 2 of 13)	-35853	100862679	NAALADL2-AS3	NAALADL2 antisense RNA 3	ncRNA
chr10	134497583	134499270	17.1168	2.79114	Intron (NM_001321042, Intron 1 of 12)	3647	3632	INPP5A	inositol polyphosphate-5-phosphatase A	protein-coding
chr2	129063531	129064542	17.0459	3.45048	Intron (NM_004807, Intron 1 of 1)	12406	9394	HS6ST1	heparan sulfate 6-O-sulfotransferase 1	protein-coding
chr4	139831377	139833792	16.9677	3.22927	Intron (NR_133945, Intron 2 of 2)	101216	105377448	LOC105377448	uncharacterized LOC105377448	ncRNA
chr5	159687616	159688779	16.7017	9.09985	Intron (NM_001308173, Intron 3 of 5)	31684	2172	FABP6	fatty acid binding protein 6	protein-coding
chr1	6479496	6480525	16.6691	2.70812	Promoter-TSS (NM_019089)	-31	54626	HES2	hes family bHLH transcription factor 2	protein-coding
chr11	129715997	129716997	16.6577	5.47722	Intron (NM_001331210, Intron 2 of 6)	30754	120224	TMEM45B	transmembrane protein 45B	protein-coding
chr12	67828419	67829578	16.5909	3.10773	Intergenic	7341	102724433	LINC02420	long intergenic non-protein coding RNA 2420	ncRNA
chr6	152407722	152409152	16.5757	21.4272	Intron (NM_001328100, Intron 6 of 6)	-61325	100423029	MIR3163	microRNA 3163	ncRNA
chr19	54048134	54049308	16.4845	5.15846	Intron (NM_001317113, Intron 2 of 4)	6679	55422	ZNF331	zinc finger protein 331	protein-coding
chr4	59615033	59616061	16.4219	2.86792	Intergenic	-213054	105377671	LINC02494	long intergenic non-protein coding RNA 2494	ncRNA
chr10	122175224	122176236	16.4062	3.56323	Intergenic	-40736	196051	PLPP4	phospholipid phosphatase 4	protein-coding
chr3	131513278	131514929	16.4011	2.60987	Intron (NM_130808, Intron 2 of 15)	190672	100847040	MIR5704	microRNA 5704	ncRNA
chr1	15322277	15323744	16.3885	2.94894	Intron (NM_001370231, Intron 3 of 8)	50595	23254	KAZN	kazrin, periplakin interacting protein	protein-coding
chr7	2909946	2910946	16.3187	3.31767	Intergenic	-26504	2768	GNA12	G protein subunit alpha 12	protein-coding
chr5	153576573	153578429	16.3135	3.37082	Intron (NM_198321, Intron 1 of 11)	7208	55568	GALNT10	polypeptide N-acetylgalactosaminyltransferase 10	protein-coding
chr8	140181668	140182684	16.3074	3.59579	Intergenic	-255892	169044	COL22A1	collagen type XXII alpha 1 chain	protein-coding
chr14	80426291	80428175	16.2788	12.0058	Intergenic	-250529	100628307	DIO2-AS1	DIO2 antisense RNA 1	ncRNA
chr1	14654866	14655868	16.2511	4.84074	Intergenic	91102	105376762	KAZN-AS1	KAZN antisense RNA 1	ncRNA
chr20	44047842	44048919	16.234	8.51849	Intron (NR_047695, Intron 2 of 8)	3599	51604	PIGT	phosphatidylinositol glycan anchor biosynthesis class T	protein-coding
chr1	12535228	12536294	16.2278	4.31284	Intron (NM_015378, Intron 67 of 69)	-31539	677882	SNORA59B	small nucleolar RNA, H/ACA box 59B	snoRNA
chr6	130923065	130924119	16.1932	2.68752	Intergenic	165330	114801	TMEM200A	transmembrane protein 200A	protein-coding
chr10	108320372	108321384	16.0799	8.55898	Intergenic	420955	105378470	LINC02624	long intergenic non-protein coding RNA 2624	ncRNA
chr10	16482446	16483446	16.05	3.48956	Intron (NM_001261837, Intron 2 of 4)	4004	9317	PTER	phosphotriesterase related	protein-coding
chr11	130968625	130969633	16.0312	9.64916	Intergenic	-182747	399979	SNX19	sorting nexin 19	protein-coding
chr12	133655718	133657492	15.9154	42.2792	Promoter-TSS (NM_001300776)	-184	7699	ZNF140	zinc finger protein 140	protein-coding
chr18	53695387	53696508	15.908	2.98072	Non-coding (NR_148972, Exon 7 of 9)	-13562	102724698	LINC01905	long intergenic non-protein coding RNA 1905	ncRNA
chr5	87017852	87018873	15.8939	3.48613	Intergenic	60503	111082994	LINC02488	long intergenic non-protein coding RNA 2488	ncRNA
chr1	15058076	15060573	15.893	3.6306	Intron (NM_201628, Intron 1 of 14)	134111	23254	KAZN	kazrin, periplakin interacting protein	protein-coding
chr1	24562366	24563971	15.8648	2.53117	Intergenic	36438	284632	LINC02800	long intergenic non-protein coding RNA 2800	ncRNA
chr8	74258295	74259377	15.8547	2.99454	Intron (NR_125388, Intron 1 of 5)	9860	101926926	RDH10-AS1	RDH10 antisense RNA 1	ncRNA
chr11	114165356	114166359	15.8477	5.53742	Promoter-TSS (NM_006169)	-678	4837	NNMT	nicotinamide N-methyltransferase	protein-coding
chr6	64206111	64207127	15.8191	8.19285	Intergenic	-75298	7803	PTP4A1	protein tyrosine phosphatase 4A1	protein-coding
chr3	135042832	135044330	15.7912	4.3525	Intergenic	529479	2047	EPHB1	EPH receptor B1	protein-coding
chr3	40459174	40460251	15.7349	2.86601	Intron (NM_001248, Intron 7 of 10)	31037	956	ENTPD3	ectonucleoside triphosphate diphosphohydrolase 3	protein-coding
chr12	3826260	3827261	15.6842	8.39943	Intron (NM_001144958, Intron 2 of 19)	35515	84766	CRACR2A	calcium release activated channel regulator 2A	protein-coding
chr9	4334154	4335221	15.6612	2.88415	Intergenic	-34619	169792	GLIS3	GLIS family zinc finger 3	protein-coding
chr15	93160427	93162036	15.6607	3.13518	3' UTR (NM_207446, Exon 3 of 3)	37774	400451	FAM174B	family with sequence similarity 174 member B	protein-coding
chr6	136042994	136044516	15.6559	2.5541	Intergenic	-129084	27115	PDE7B	phosphodiesterase 7B	protein-coding
chr4	143471005	143472036	15.6355	5.99911	Intron (NM_003866, Intron 2 of 26)	296168	8821	INPP4B	inositol polyphosphate-4-phosphatase type II B	protein-coding
chr6	168647829	168648829	15.6354	3.03091	Intron (NR_110870, Intron 1 of 4)	4711	101929420	LOC101929420	uncharacterized LOC101929420	ncRNA
chr2	102026874	102027922	15.5761	13.0197	Intron (NM_001145664, Intron 8 of 11)	-23433	200407	CREG2	cellular repressor of E1A stimulated genes 2	protein-coding
chrX	127154360	127155407	15.5392	3.19289	Intergenic	31499	139741	ACTRT1	actin related protein T1	protein-coding
chr1	14806020	14807024	15.5375	4.09911	Intergenic	-60053	105376762	KAZN-AS1	KAZN antisense RNA 1	ncRNA
chr1	217833327	217834432	15.5202	3.9544	Intron (NM_138796, Intron 3 of 10)	29193	128153	SPATA17	spermatogenesis associated 17	protein-coding
chr3	111400257	111401292	15.4894	2.95471	Intron (NM_001185106, Intron 1 of 4)	-4494	100874115	PLCXD2-AS1	PLCXD2 antisense RNA 1	ncRNA
chr10	61768719	61769733	15.4874	5.78665	Intergenic	-48555	283025	LINC01553	long intergenic non-protein coding RNA 1553	ncRNA
chr11	118295110	118296188	15.4429	2.59708	Intergenic	-6119	100131626	LOC100131626	uncharacterized LOC100131626	ncRNA
chr11	108518382	108519435	15.4353	2.5826	Intergenic	-16888	1662	DDX10	DEAD-box helicase 10	protein-coding
chr3	24632730	24634370	15.4273	3.10694	Intergenic	-96351	7068	THRB	thyroid hormone receptor beta	protein-coding
chr11	86194995	86196024	15.4148	3.59239	Intron (NM_001014811, Intron 6 of 13)	109580	60494	CCDC81	coiled-coil domain containing 81	protein-coding
chr9	90477139	90478464	15.346	3.19658	Intergenic	-3830	392364	LOC392364	nuclear pore associated protein 1 pseudogene	pseudo
chr11	128294336	128296064	15.2868	9.32244	Intergenic	97005	2113	ETS1	ETS proto-oncogene 1, transcription factor	protein-coding
chr4	102786281	102787671	15.2813	2.72274	Intron (NM_001127507, Intron 3 of 15)	51977	55024	BANK1	B cell scaffold protein with ankyrin repeats 1	protein-coding
chr9	20319559	20320594	15.2671	3.122	Intergenic	91160	100616229	MIR4473	microRNA 4473	ncRNA
chr18	14104944	14106347	15.2537	8.08134	Exon (NM_145287, Exon 3 of 3)	26789	162655	ZNF519	zinc finger protein 519	protein-coding
chr3	56357611	56358674	15.2248	2.71385	Intron (NR_132749, Intron 2 of 17)	144353	26059	ERC2	ELKS/RAB6-interacting/CAST family member 2	protein-coding
chr19	57077915	57079353	15.1538	10.5262	Promoter-TSS (NM_001001668)	-203	388566	ZNF470	zinc finger protein 470	protein-coding
chr1	20822301	20823446	15.1193	2.80639	Intergenic	-10170	55450	CAMK2N1	calcium/calmodulin dependent protein kinase II inhibitor 1	protein-coding
chr13	106894613	106895618	15.0995	11.5566	Intergenic	-133797	728192	LINC00460	long intergenic non-protein coding RNA 460	ncRNA
chr5	34585351	34586903	15.0567	12.4707	Intergenic	-70306	26064	RAI14	retinoic acid induced 14	protein-coding
chr10	133580747	133581749	15.0507	2.70469	Intergenic	41287	399827	LINC01164	long intergenic non-protein coding RNA 1164	ncRNA
chr15	93210106	93211181	15.029	2.80835	Intergenic	-11638	400451	FAM174B	family with sequence similarity 174 member B	protein-coding
chr16	55910415	55911426	15.0262	5.80278	Intron (NM_001190158, Intron 2 of 13)	-1635	221223	CES5A	carboxylesterase 5A	protein-coding
chr6	166525738	166526755	14.9878	2.85769	Intergenic	15038	729681	LOC729681	uncharacterized LOC729681	ncRNA
chr10	107486552	107488103	14.9721	20.7111	Intron (NR_120625, Intron 3 of 3)	92764	101927549	LINC02627	long intergenic non-protein coding RNA 2627	ncRNA
chr10	99581541	99582575	14.9604	3.09561	Intergenic	27497	100505561	LINC00866	long intergenic non-protein coding RNA 866	ncRNA
chr7	91521802	91523082	14.8013	2.79681	Intergenic	-12426	7978	MTERF1	mitochondrial transcription termination factor 1	protein-coding
chr11	108540085	108541146	14.7146	9.00306	Intron (NM_004398, Intron 1 of 17)	4819	1662	DDX10	DEAD-box helicase 10	protein-coding
chr4	715078	716110	14.7088	3.60185	Intron (NM_001317836, Intron 1 of 11)	15973	10336	PCGF3	polycomb group ring finger 3	protein-coding
chr6	81678829	81680097	14.7054	19.5248	Intergenic	782935	55603	TENT5A	terminal nucleotidyltransferase 5A	protein-coding
chr21	30106497	30107563	14.696	8.06278	Intergenic	150659	29104	N6AMT1	N-6 adenine-specific DNA methyltransferase 1	protein-coding
chr5	35202157	35203604	14.6449	2.68033	Intron (NM_000949, Intron 1 of 9)	27709	5618	PRLR	prolactin receptor	protein-coding
chr1	178619777	178620792	14.6206	2.93857	Intergenic	-26600	100616328	MIR4424	microRNA 4424	ncRNA
chr17	41428149	41429897	14.612	5.85945	Intergenic	37243	100130581	LINC00910	long intergenic non-protein coding RNA 910	ncRNA
chr7	38897780	38898848	14.5591	2.78929	Intron (NM_014396, Intron 4 of 28)	50477	27072	VPS41	VPS41 subunit of HOPS complex	protein-coding
chr18	7132377	7133904	14.5166	3.21479	Intergenic	-15344	284217	LAMA1	laminin subunit alpha 1	protein-coding
chr13	48253098	48254241	14.5103	2.66641	Intergenic	253088	100861549	LINC00562	long intergenic non-protein coding RNA 562	ncRNA
chr1	159883693	159884720	14.4934	4.96537	Intergenic	9318	8407	TAGLN2	transgelin 2	protein-coding
chr15	83730089	83731193	14.491	4.90987	Intron (NM_025238, Intron 1 of 7)	5363	53339	BTBD1	BTB domain containing 1	protein-coding
chr10	126069198	126070348	14.4878	3.59716	Intergenic	37719	4942	OAT	ornithine aminotransferase	protein-coding
chr13	96392395	96393412	14.4783	3.53052	Intron (NM_006260, Intron 4 of 11)	63510	5611	DNAJC3	DnaJ heat shock protein family (Hsp40) member C3	protein-coding
chr18	65052469	65053934	14.4637	2.86818	Intergenic	-130582	643542	LOC643542	uncharacterized LOC643542	ncRNA
chr12	131702487	131703798	14.46	2.56554	Intergenic	53586	116437	LINC01257	long intergenic non-protein coding RNA 1257	ncRNA
chr9	78795198	78796560	14.4275	3.88218	Intron (NR_120409, Intron 14 of 19)	213463	55312	RFK	riboflavin kinase	protein-coding
chr5	14038127	14039850	14.3813	2.89388	Intergenic	-94399	1767	DNAH5	dynein axonemal heavy chain 5	protein-coding
chr4	78093050	78094277	14.3544	3.15603	Intergenic	15303	901	CCNG2	cyclin G2	protein-coding
chr21	18834479	18835484	14.3457	2.76229	Intergenic	23773	100505929	LINC01549	long intergenic non-protein coding RNA 1549	ncRNA
chr1	15025548	15027531	14.3373	3.69306	Intron (NM_201628, Intron 1 of 14)	101326	23254	KAZN	kazrin, periplakin interacting protein	protein-coding
chr18	25501588	25502659	14.3141	2.91478	Intergenic	114482	1000	CDH2	cadherin 2	protein-coding
chr4	97445139	97446209	14.2949	4.51037	Intron (NR_147149, Intron 2 of 3)	213820	105377338	LINC02267	long intergenic non-protein coding RNA 2267	ncRNA
chr9	124952549	124953945	14.2943	4.68132	Intron (NM_001286828, Intron 3 of 3)	30772	26468	LHX6	LIM homeobox 6	protein-coding
chr5	96053913	96055013	14.2754	4.2497	Intron (NM_001042444, Intron 1 of 27)	16099	831	CAST	calpastatin	protein-coding
chr5	146947093	146948115	14.2331	2.74483	Intron (NR_038902, Intron 1 of 3)	8047	153469	JAKMIP2-AS1	JAKMIP2 antisense RNA 1	ncRNA
chr21	29911322	29912332	14.2242	5.08498	Non-coding (NR_026552, Exon 1 of 2)	187	118421	LINC00161	long intergenic non-protein coding RNA 161	ncRNA
chr13	43320736	43322166	14.2218	5.96951	Intergenic	-34235	144809	FAM216B	family with sequence similarity 216 member B	protein-coding
chr5	167769129	167770741	14.1611	3.33193	Intron (NM_001161662, Intron 1 of 22)	51285	23286	WWC1	WW and C2 domain containing 1	protein-coding
chr20	59885693	59887376	14.1456	4.27588	Intron (NM_001794, Intron 2 of 15)	59217	1002	CDH4	cadherin 4	protein-coding
chr10	126029323	126031002	14.141	5.16813	Intergenic	77330	4942	OAT	ornithine aminotransferase	protein-coding
chr1	15752924	15754004	14.1108	3.18142	Intron (NM_024329, Intron 2 of 3)	-11475	11330	CTRC	chymotrypsin C	protein-coding
chr4	164189950	164191021	14.1016	6.68742	Intergenic	63263	4886	NPY1R	neuropeptide Y receptor Y1	protein-coding
chr1	24529612	24530619	14.0923	3.77121	Intron (NR_027087, Intron 2 of 2)	3385	284632	LINC02800	long intergenic non-protein coding RNA 2800	ncRNA
chr2	216393029	216394744	14.0914	5.09477	Intergenic	75456	102724849	LOC102724849	uncharacterized LOC102724849	ncRNA
chr4	48945958	48946963	14.0457	5.86831	Intergenic	-37615	132299	OCIAD2	OCIA domain containing 2	protein-coding
chr1	14848733	14849764	13.9964	4.09086	Intergenic	-75933	23254	KAZN	kazrin, periplakin interacting protein	protein-coding
chr7	99029559	99030680	13.9931	13.9207	Intron (NM_001198879, Intron 4 of 8)	6302	26024	PTCD1	pentatricopeptide repeat domain 1	protein-coding
chr1	19756250	19757333	13.9929	2.90488	Intron (NM_001206540, Intron 1 of 9)	53998	832	CAPZB	capping actin protein of muscle Z-line subunit beta	protein-coding
chr10	132892589	132893775	13.9624	2.92323	Promoter-TSS (NR_120623)	-299	101927489	TCERG1L-AS1	TCERG1L antisense RNA 1	ncRNA
chr8	132044489	132045488	13.955	2.88633	Intron (NM_001115, Intron 1 of 17)	8167	114	ADCY8	adenylate cyclase 8	protein-coding
chr1	182204989	182206069	13.9429	3.34233	Intron (NR_104175, Intron 2 of 2)	77667	400799	LINC01344	long intergenic non-protein coding RNA 1344	ncRNA
chr9	27460099	27461198	13.9075	3.26978	Intron (NM_024761, Intron 1 of 3)	-63664	56832	IFNK	interferon kappa	protein-coding
chr11	116612524	116614208	13.9048	4.33092	Intergenic	30337	84811	BUD13	BUD13 homolog	protein-coding
chr19	19976094	19977122	13.8607	13.8638	Promoter-TSS (NM_021047)	-31	56242	ZNF253	zinc finger protein 253	protein-coding
chr1	14812750	14813895	13.8376	5.10361	Intergenic	-66853	105376762	KAZN-AS1	KAZN antisense RNA 1	ncRNA
chr1	14093119	14094258	13.8206	2.80647	Intron (NM_001135610, Intron 6 of 7)	17778	7799	PRDM2	PR/SET domain 2	protein-coding
chr13	47789549	47791099	13.8194	9.09913	Intergenic	-319113	3356	HTR2A	5-hydroxytryptamine receptor 2A	protein-coding
chr20	25477214	25478369	13.8156	3.7577	Intron (NM_025176, Intron 9 of 23)	88376	22981	NINL	ninein like	protein-coding
chr6	157428648	157430028	13.8066	2.66848	Intron (NM_001363725, Intron 3 of 17)	71777	57492	ARID1B	AT-rich interaction domain 1B	protein-coding
chr11	129309708	129310726	13.7866	4.16043	Intron (NM_003658, Intron 2 of 3)	64474	8538	BARX2	BARX homeobox 2	protein-coding
chr18	12693756	12695265	13.7649	2.8795	Intron (NR_073537, Intron 6 of 12)	8212	79959	CEP76	centrosomal protein 76	protein-coding
chr2	11162760	11163872	13.7298	9.23698	Intergenic	108986	285150	FLJ33534	uncharacterized LOC285150	ncRNA
chr1	76703494	76704621	13.7269	2.76458	Intron (NM_001349105, Intron 1 of 2)	163626	256435	ST6GALNAC3	ST6 N-acetylgalactosaminide alpha-2,6-sialyltransferase 3	protein-coding
chr4	63325740	63326755	13.7195	10.6536	Intergenic	-298764	101927186	ADGRL3-AS1	adhesion G protein-coupled receptor L3 antisense RNA 1	ncRNA
chr6	152553627	152554984	13.6602	2.69253	Intron (NM_033071, Intron 111 of 145)	-47792	23345	SYNE1	spectrin repeat containing nuclear envelope protein 1	protein-coding
chr20	43123564	43125496	13.6354	2.93731	TTS (NM_198941)	20016	79183	TTPAL	alpha tocopherol transfer protein like	protein-coding
chr1	181103801	181105199	13.5768	3.14504	Intergenic	-39120	101928973	LINC01732	long intergenic non-protein coding RNA 1732	ncRNA
chr1	118643232	118644764	13.5408	3.6754	Intron (NM_206996, Intron 5 of 48)	83853	200162	SPAG17	sperm associated antigen 17	protein-coding
chrX	23362003	23363004	13.5387	9.47535	Intron (NM_173495, Intron 1 of 2)	9537	139411	PTCHD1	patched domain containing 1	protein-coding
chr3	139372978	139373986	13.5171	4.03641	Intron (NM_001320510, Intron 1 of 6)	23332	349565	NMNAT3	nicotinamide nucleotide adenylyltransferase 3	protein-coding
chr20	40512568	40513634	13.514	11.8206	Intergenic	-266085	84181	CHD6	chromodomain helicase DNA binding protein 6	protein-coding
chr5	175917829	175919601	13.5134	2.5145	Intron (NM_014613, Intron 4 of 10)	43329	23197	FAF2	Fas associated factor family member 2	protein-coding
chr16	3062816	3063841	13.4607	2.79162	5' UTR (NM_020982, Exon 1 of 1)	404	9080	CLDN9	claudin 9	protein-coding
chr13	44793903	44795034	13.4578	3.58666	Intergenic	-24132	102465876	MIR8079	microRNA 8079	ncRNA
chr3	135028802	135029823	13.455	4.15535	Intergenic	515210	2047	EPHB1	EPH receptor B1	protein-coding
chr5	128988067	128989067	13.4467	2.91919	Intron (NM_133638, Intron 13 of 22)	-95220	100127206	MINAR2	membrane integral NOTCH2 associated receptor 2	protein-coding
chr19	21152029	21153410	13.4326	5.8289	Intergenic	46660	7639	ZNF85	zinc finger protein 85	protein-coding
chr6	125594886	125595888	13.4189	3.78698	Intergenic	27726	51020	HDDC2	HD domain containing 2	protein-coding
chr21	43944395	43945498	13.3758	2.6476	Intron (NM_001320537, Intron 2 of 19)	10984	54020	SLC37A1	solute carrier family 37 member 1	protein-coding
chr12	6276650	6277653	13.3644	2.67486	Intergenic	-31961	928	CD9	CD9 molecule	protein-coding
chr9	12816581	12818463	13.3494	3.40987	Intron (NM_203403, Intron 1 of 1)	-3134	101929467	LURAP1L-AS1	LURAP1L antisense RNA 1	ncRNA
chr1	6329441	6330818	13.3253	3.09111	Intron (NM_181865, Intron 8 of 8)	-8971	387509	GPR153	G protein-coupled receptor 153	protein-coding
chr7	43593257	43594703	13.3053	5.81069	Intron (NM_015052, Intron 28 of 29)	-28727	9263	STK17A	serine/threonine kinase 17a	protein-coding
chr6	118789879	118790939	13.2865	3.27287	Exon (NM_001178035, Exon 13 of 14)	-32127	23629	BRD7P3	bromodomain containing 7 pseudogene 3	pseudo
chr14	106657735	106658734	13.2864	3.03239	Intergenic	-86035	338004	LINC00226	long intergenic non-protein coding RNA 226	ncRNA
chr7	119184898	119185911	13.2459	4.70463	Intergenic	362025	105375475	LINC02476	long intergenic non-protein coding RNA 2476	ncRNA
chr9	682613	683626	13.2431	4.2898	Intron (NM_001354333, Intron 2 of 11)	-3648	23189	KANK1	KN motif and ankyrin repeat domains 1	protein-coding
chr1	1079458	1080834	13.2376	2.65735	TTS (NR_038869)	7749	254099	LINC01342	long intergenic non-protein coding RNA 1342	ncRNA
chr8	54426405	54427482	13.2174	4.38783	Non-coding (NR_149032, Exon 2 of 2)	9582	100507516	LOC100507516	uncharacterized LOC100507516	ncRNA
chr10	124962978	124964026	13.216	5.27278	Intergenic	49584	9184	BUB3	BUB3 mitotic checkpoint protein	protein-coding
chr1	3265186	3266229	13.212	3.26871	Intron (NM_199454, Intron 3 of 16)	-105522	27237	ARHGEF16	Rho guanine nucleotide exchange factor 16	protein-coding
chr15	48972722	48974142	13.2045	8.76496	Intergenic	-35447	2200	FBN1	fibrillin 1	protein-coding
chr2	98486656	98488529	13.1647	2.51442	Intron (NM_015348, Intron 4 of 40)	124819	23505	TMEM131	transmembrane protein 131	protein-coding
chr10	107344596	107346901	13.1407	3.26565	Intergenic	234343	101927549	LINC02627	long intergenic non-protein coding RNA 2627	ncRNA
chr10	30130555	30131583	13.1294	2.60057	Intergenic	-105204	6840	SVIL	supervillin	protein-coding
chr16	81962214	81963224	13.1153	5.50048	Intron (NM_002661, Intron 24 of 32)	82356	93517	SDR42E1	short chain dehydrogenase/reductase family 42E, member 1	protein-coding
chr18	7645917	7646949	13.1127	7.19488	Intron (NM_001105244, Intron 1 of 32)	79119	5797	PTPRM	protein tyrosine phosphatase receptor type M	protein-coding
chr11	115493329	115494348	13.0876	3.22997	Intergenic	111642	101928985	LOC101928985	uncharacterized LOC101928985	ncRNA
chr14	106040990	106042071	13.0592	2.71709	Intergenic	43338	105370697	LOC105370697	uncharacterized LOC105370697	ncRNA
chr1	14672144	14673409	13.0372	2.85105	Intergenic	73693	105376762	KAZN-AS1	KAZN antisense RNA 1	ncRNA
chr1	18665343	18666369	13.0331	2.57885	Intron (NM_032880, Intron 4 of 9)	-141568	127707	KLHDC7A	kelch domain containing 7A	protein-coding
chr7	110174326	110175348	13.0014	7.1499	Intergenic	-556225	54674	LRRN3	leucine rich repeat neuronal 3	protein-coding
chr2	11815795	11816964	12.9923	3.07435	Intergenic	-1291	23175	LPIN1	lipin 1	protein-coding
chr18	38975282	38976365	12.9837	2.80893	Intergenic	124818	641516	KC6	keratoconus gene 6	ncRNA
chr5	19314745	19315803	12.9693	5.06696	Intergenic	571107	1016	CDH18	cadherin 18	protein-coding
chr6	170653674	170654680	12.9455	3.28797	Intron (NM_032448, Intron 4 of 10)	14328	100616430	MIR4644	microRNA 4644	ncRNA
chr11	116722885	116724895	12.9337	3.96084	Intron (NM_025164, Intron 20 of 23)	-15224	335	APOA1	apolipoprotein A1	protein-coding
chr10	122740857	122741856	12.9257	2.60501	Intergenic	130482	55717	WDR11	WD repeat domain 11	protein-coding
chr9	8560163	8561184	12.9099	13.1008	Intron (NM_130392, Intron 3 of 30)	173273	5789	PTPRD	protein tyrosine phosphatase receptor type D	protein-coding
chr18	9838146	9839231	12.9063	5.31444	Intron (NM_006868, Intron 5 of 6)	-47282	84203	TXNDC2	thioredoxin domain containing 2	protein-coding
chr17	66376867	66377913	12.87	2.83712	Intron (NM_001352904, Intron 8 of 12)	-32374	5573	PRKAR1A	protein kinase cAMP-dependent type I regulatory subunit alpha	protein-coding
chr1	6359989	6361443	12.8654	7.21294	Intron (NM_181865, Intron 6 of 8)	-39558	387509	GPR153	G protein-coupled receptor 153	protein-coding
chr6	5905616	5906650	12.8571	15.4514	Intergenic	98144	51299	NRN1	neuritin 1	protein-coding
chr10	129989747	129990970	12.8485	2.63848	Intergenic	-65671	4288	MKI67	marker of proliferation Ki-67	protein-coding
chr6	70303880	70304976	12.8283	7.8335	Intergenic	201930	55788	LMBRD1	LMBR1 domain containing 1	protein-coding
chr13	30332339	30333614	12.8221	3.46976	Intergenic	91778	5412	UBL3	ubiquitin like 3	protein-coding
chr12	97063771	97064810	12.8127	2.82525	Intron (NM_001306084, Intron 39 of 67)	180935	144535	CFAP54	cilia and flagella associated protein 54	protein-coding
chr2	217415553	217417070	12.8055	2.58283	Intergenic	52744	6168	RPL37A	ribosomal protein L37a	protein-coding
chr5	136065347	136066825	12.7894	6.62932	Intergenic	-364922	57113	TRPC7	transient receptor potential cation channel subfamily C member 7	protein-coding
chr9	97632761	97633856	12.7864	6.21861	Intron (NM_032823, Intron 5 of 14)	61064	100313780	MIR2278	microRNA 2278	ncRNA
chr1	159787046	159788091	12.781	3.3561	Intergenic	-9095	56833	SLAMF8	SLAM family member 8	protein-coding
chr7	80399581	80400588	12.7789	4.33139	Intron (NM_001350121, Intron 13 of 18)	124115	948	CD36	CD36 molecule	protein-coding
chr3	88557271	88558641	12.7594	3.29631	Intergenic	170350	111064647	CSNKA2IP	casein kinase 2 subunit alpha' interacting protein	protein-coding
chr7	10913344	10914681	12.7487	4.76065	Intergenic	65768	4697	NDUFA4	NDUFA4 mitochondrial complex associated	protein-coding
chr5	148169639	148171573	12.7461	10.9425	Intergenic	-35550	154	ADRB2	adrenoceptor beta 2	protein-coding
chr3	54080449	54081736	12.726	7.5645	Intergenic	-75487	55799	CACNA2D3	calcium voltage-gated channel auxiliary subunit alpha2delta 3	protein-coding
chr9	69825263	69826270	12.7237	2.69968	Intergenic	-67982	101928381	LOC101928381	uncharacterized LOC101928381	ncRNA
chr8	54672355	54673362	12.7108	3.95429	Intron (NM_213620, Intron 11 of 13)	82744	51606	ATP6V1H	ATPase H+ transporting V1 subunit H	protein-coding
chr7	131580026	131581098	12.7101	2.79857	Intergenic	-14417	101928782	LOC101928782	uncharacterized LOC101928782	ncRNA
chr7	34378360	34379460	12.6991	3.43143	Intergenic	-318920	387129	NPSR1	neuropeptide S receptor 1	protein-coding
chr5	168591164	168592171	12.655	2.60393	Intron (NM_001271946, Intron 4 of 35)	99031	693170	MIR585	microRNA 585	ncRNA
chr2	173944300	173945309	12.6545	3.57988	Intron (NM_133646, Intron 1 of 11)	4230	51776	MAP3K20	mitogen-activated protein kinase kinase kinase 20	protein-coding
chr3	115518908	115520165	12.6533	3.43312	Intergenic	104437	109623450	SNORD155	small nucleolar RNA, C/D box 155	snoRNA
chr2	192458118	192459453	12.6435	2.5654	Intergenic	-84013	64859	NABP1	nucleic acid binding protein 1	protein-coding
chr3	38870573	38871580	12.6369	3.34089	Intergenic	-35575	6336	SCN10A	sodium voltage-gated channel alpha subunit 10	protein-coding
chr8	139271916	139272951	12.6324	6.39842	Intron (NM_015912, Intron 4 of 19)	-176645	401478	LOC401478	uncharacterized LOC401478	ncRNA
chr2	91858360	91859365	12.6181	3.79197	Intergenic	-10812	107985911	LOC107985911	lymphocyte specific protein 1 pseudogene	pseudo
chr14	61125150	61126190	12.6028	2.51362	Intergenic	-9475	6495	SIX1	SIX homeobox 1	protein-coding
chr1	166347781	166349425	12.5785	6.93615	Intergenic	110673	105371590	LINC01675	long intergenic non-protein coding RNA 1675	ncRNA
chr12	22589618	22590765	12.551	2.74749	Intergenic	-102543	6489	ST8SIA1	ST8 alpha-N-acetyl-neuraminide alpha-2,8-sialyltransferase 1	protein-coding
chr10	7995138	7996144	12.5391	3.84477	Intron (NM_031923, Intron 2 of 6)	98813	399717	GATA3-AS1	GATA3 antisense RNA 1	ncRNA
chr10	30782057	30783775	12.5227	5.21514	Intergenic	59341	1326	MAP3K8	mitogen-activated protein kinase kinase kinase 8	protein-coding
chr1	6417769	6418958	12.5152	4.24708	Intron (NM_007274, Intron 1 of 8)	626	11332	ACOT7	acyl-CoA thioesterase 7	protein-coding
chr1	12588020	12589251	12.4992	2.5244	Intergenic	21335	677885	SNORA59A	small nucleolar RNA, H/ACA box 59A	snoRNA
chr2	223660991	223662161	12.4987	6.02061	Intergenic	-64178	2181	ACSL3	acyl-CoA synthetase long chain family member 3	protein-coding
chr1	14687179	14688190	12.4986	3.29033	Intron (NR_149058, Intron 3 of 4)	58785	105376762	KAZN-AS1	KAZN antisense RNA 1	ncRNA
chr2	84429006	84430053	12.49	4.20373	Intergenic	-88277	388965	FUNDC2P2	FUN14 domain containing 2 pseudogene 2	pseudo
chr16	9299700	9300745	12.4896	5.45595	Intergenic	114721	29035	C16orf72	chromosome 16 open reading frame 72	protein-coding
chr4	82342297	82343303	12.4837	4.11428	Intergenic	50261	153020	RASGEF1B	RasGEF domain family member 1B	protein-coding
chr17	10350466	10351515	12.4682	4.47297	Intron (NM_017533, Intron 34 of 39)	21886	4622	MYH4	myosin heavy chain 4	protein-coding
chr2	98972591	98973828	12.4633	3.42522	Intron (NM_001079878, Intron 1 of 6)	10290	1261	CNGA3	cyclic nucleotide gated channel alpha 3	protein-coding
chr20	22503988	22505007	12.458	3.26603	Intergenic	54783	140828	LINC00261	long intergenic non-protein coding RNA 261	ncRNA
chr20	21416495	21417504	12.4354	2.50628	Intergenic	-38835	644524	NKX2-4	NK2 homeobox 4	protein-coding
chr10	8744214	8745214	12.4329	8.21509	Intergenic	-108360	105376398	LOC105376398	uncharacterized LOC105376398	ncRNA
chr1	237175686	237177002	12.4093	2.58426	Intergenic	-8603	645745	MT1HL1	metallothionein 1H like 1	protein-coding
chr3	149099532	149101029	12.3865	3.26796	Intron (NR_109810, Intron 1 of 1)	4715	100874091	TM4SF1-AS1	TM4SF1 antisense RNA 1	ncRNA
chr1	147083792	147084945	12.3811	2.97935	Intron (NM_004326, Intron 4 of 9)	58278	51205	ACP6	acid phosphatase 6, lysophosphatidic	protein-coding
chr20	9957832	9959727	12.3459	3.52549	Intergenic	-8202	101929371	PARAL1	PPARG activating RBM14 associated lncRNA 1	ncRNA
chr6	168357497	168358558	12.3417	2.92256	Intron (NM_001366319, Intron 29 of 32)	19592	100128124	HGC6.3	uncharacterized LOC100128124	protein-coding
chr13	45969798	45970938	12.329	2.76082	Intron (NM_001286807, Intron 9 of 9)	-21929	100874259	SLC25A30-AS1	SLC25A30 antisense RNA 1	ncRNA
chr8	58252386	58254020	12.3272	3.04072	Intergenic	-3143	101929488	LOC101929488	uncharacterized LOC101929488	ncRNA
chr7	123886262	123887305	12.3252	5.92525	Intergenic	105367	101928211	LOC101928211	uncharacterized LOC101928211	ncRNA
chr15	91821826	91822843	12.3229	2.64706	Intron (NM_001323031, Intron 9 of 12)	177308	9899	SV2B	synaptic vesicle glycoprotein 2B	protein-coding
chr4	16744601	16745618	12.3104	2.76605	Intron (NM_001290, Intron 2 of 7)	155159	9079	LDB2	LIM domain binding 2	protein-coding
chr12	72913773	72914818	12.2914	11.494	Intron (NM_013381, Intron 6 of 18)	-247006	283392	TRHDE-AS1	TRHDE antisense RNA 1	ncRNA
chr5	31626013	31627568	12.2647	2.64564	Intergenic	-12448	23037	PDZD2	PDZ domain containing 2	protein-coding
chr3	923728	924919	12.2599	4.09607	Intergenic	-210385	27255	CNTN6	contactin 6	protein-coding
chr4	90483555	90485243	12.2519	4.32018	Intergenic	-255448	285513	GPRIN3	GPRIN family member 3	protein-coding
chr6	116303174	116304242	12.2362	6.89749	Intron (NM_002031, Intron 2 of 7)	-56186	728402	TPI1P3	triosephosphate isomerase 1 pseudogene 3	pseudo
chr4	107330745	107331753	12.23	6.76713	Intergenic	-23532	105377355	LINC02173	long intergenic non-protein coding RNA 2173	ncRNA
chr11	61370293	61371342	12.2178	4.03071	Intron (NR_110189, Intron 3 of 3)	-11691	113157	RPLP0P2	ribosomal protein lateral stalk subunit P0 pseudogene 2	pseudo
chr16	51873618	51874708	12.2157	3.22981	Intergenic	77733	101927364	LINC01571	long intergenic non-protein coding RNA 1571	ncRNA
chr1	60807926	60809096	12.2032	2.72801	Intergenic	-269069	127795	C1orf87	chromosome 1 open reading frame 87	protein-coding
chr6	169233986	169235626	12.1984	2.84898	Intergenic	129671	105378146	LOC105378146	uncharacterized LOC105378146	ncRNA
chr1	58555266	58556541	12.1962	2.62156	Intron (NM_001353980, Intron 1 of 5)	160272	1600	DAB1	DAB adaptor protein 1	protein-coding
chr5	10016344	10017358	12.1941	2.80186	Intergenic	-112915	285692	LINC02112	long intergenic non-protein coding RNA 2112	ncRNA
chr2	109539168	109540202	12.1756	4.80001	Intron (NM_022336, Intron 5 of 11)	65991	10913	EDAR	ectodysplasin A receptor	protein-coding
chr5	9523172	9524255	12.1511	2.701	Intron (NM_003966, Intron 1 of 22)	12268	101929338	SEMA5A-AS1	SEMA5A antisense RNA 1	ncRNA
chr1	207405183	207406706	12.1461	2.61699	Intergenic	-89079	1604	CD55	CD55 molecule (Cromer blood group)	protein-coding
chr1	115611491	115612893	12.1392	3.20456	Intron (NM_005725, Intron 2 of 7)	19929	10100	TSPAN2	tetraspanin 2	protein-coding
chr16	10922418	10924191	12.1259	3.52472	Intergenic	-10653	780776	TVP23A	trans-golgi network vesicle protein 23 homolog A	protein-coding
chr14	30824327	30825466	12.0952	2.68397	Intergenic	-203433	55632	G2E3	G2/M-phase specific E3 ubiquitin protein ligase	protein-coding
chr7	4751982	4753496	12.0836	4.80458	Intron (NM_001037165, Intron 1 of 8)	30813	221937	FOXK1	forkhead box K1	protein-coding
chr3	25645338	25646422	12.0821	3.8047	Intron (NM_001330700, Intron 33 of 35)	59983	7155	TOP2B	DNA topoisomerase II beta	protein-coding
chr1	180125911	180127493	12.0752	5.58344	Intron (NM_001004128, Intron 1 of 12)	2698	5768	QSOX1	quiescin sulfhydryl oxidase 1	protein-coding
chr3	138152856	138153984	12.074	2.9432	Promoter-TSS (NM_001322831)	5	83850	ESYT3	extended synaptotagmin 3	protein-coding
chr8	138158703	138159779	12.0595	3.14682	Intergenic	266590	101927915	LOC101927915	uncharacterized LOC101927915	ncRNA
chr9	103957046	103958371	12.0482	10.0469	Intron (NM_207299, Intron 2 of 7)	10391	54886	PLPPR1	phospholipid phosphatase related 1	protein-coding
chr18	76915980	76917419	12.0416	2.54865	Intron (NR_148360, Intron 7 of 31)	87305	374868	ATP9B	ATPase phospholipid transporting 9B (putative)	protein-coding
chr6	120021408	120022422	12.035	3.45618	Intron (NR_134600, Intron 2 of 3)	150942	105377975	LOC105377975	uncharacterized LOC105377975	ncRNA
chr11	85884818	85885859	12.0333	6.57114	Intergenic	-70088	8726	EED	embryonic ectoderm development	protein-coding
chr4	9945843	9947060	12.0209	4.09925	Intron (NM_001001290, Intron 6 of 12)	76670	56606	SLC2A9	solute carrier family 2 member 9	protein-coding
chr10	101155153	101156561	12.0195	2.55894	TTS (NM_002079)	34524	2805	GOT1	glutamic-oxaloacetic transaminase 1	protein-coding
chr10	65189785	65190793	12.0122	4.55916	Promoter-TSS (NR_134312)	-46	105378330	LOC105378330	uncharacterized LOC105378330	ncRNA
chr15	80447584	80448893	12.0024	3.08031	Intron (NM_000137, Intron 1 of 13)	2897	2184	FAH	fumarylacetoacetate hydrolase	protein-coding
chr2	134188554	134189565	11.9998	4.3646	Intron (NM_207363, Intron 3 of 19)	136975	344148	NCKAP5	NCK associated protein 5	protein-coding
chr7	141700978	141701990	11.9722	2.54009	Intron (NM_004668, Intron 1 of 47)	5805	8972	MGAM	maltase-glucoamylase	protein-coding
chr2	153381457	153382743	11.9573	3.34147	Intron (NM_052905, Intron 2 of 25)	190412	114793	FMNL2	formin like 2	protein-coding
chr8	55991911	55992954	11.9438	3.42829	Intergenic	-22156	114786	XKR4	XK related 4	protein-coding
chr4	23878959	23879974	11.941	3.95909	Non-coding (NR_148983, Exon 5 of 16)	3449	10891	PPARGC1A	PPARG coactivator 1 alpha	protein-coding
chr3	73009534	73010533	11.937	8.23964	Intron (NM_001080393, Intron 5 of 6)	-35861	151987	PPP4R2	protein phosphatase 4 regulatory subunit 2	protein-coding
chr6	108448703	108449736	11.9287	2.82754	Intron (NR_145458, Intron 1 of 1)	4382	100287366	OSTM1-AS1	OSTM1 antisense RNA 1	ncRNA
chr3	172755373	172756591	11.9223	2.59322	Intron (NM_031955, Intron 3 of 10)	103043	83893	SPATA16	spermatogenesis associated 16	protein-coding
chr11	30934072	30935143	11.8952	4.63673	Intron (NM_001367979, Intron 27 of 38)	79626	341019	DCDC1	doublecortin domain containing 1	protein-coding
chr22	48765531	48766534	11.852	3.98405	Intergenic	95856	100422916	MIR3201	microRNA 3201	ncRNA
chr2	103276293	103277683	11.8067	7.65909	Intron (NM_003048, Intron 2 of 11)	40976	6549	SLC9A2	solute carrier family 9 member A2	protein-coding
chr1	47077043	47078048	11.8034	3.81	Intron (NM_201403, Intron 2 of 3)	3260	148932	MOB3C	MOB kinase activator 3C	protein-coding
chr1	12599607	12600695	11.7644	8.26849	Intergenic	32851	677885	SNORA59A	small nucleolar RNA, H/ACA box 59A	snoRNA
chr16	48265731	48267071	11.7599	3.51696	Promoter-TSS (NM_033151)	-219	85320	ABCC11	ATP binding cassette subfamily C member 11	protein-coding
chr3	85210348	85211352	11.7484	5.7787	Intron (NM_001167674, Intron 1 of 9)	-99435	106635529	SNORA95	small nucleolar RNA, H/ACA box 95	snoRNA
chr7	148930489	148931556	11.7344	2.53634	Intergenic	-5720	7988	ZNF212	zinc finger protein 212	protein-coding
chr1	57286726	57287793	11.7268	4.25007	Intergenic	-2182	199920	FYB2	FYN binding protein 2	protein-coding
chr16	31891495	31892499	11.6939	2.56763	Intron (NM_001265588, Intron 2 of 4)	6869	10308	ZNF267	zinc finger protein 267	protein-coding
chr6	78050645	78051755	11.6736	8.87292	Intergenic	122539	3351	HTR1B	5-hydroxytryptamine receptor 1B	protein-coding
chr10	44690606	44691706	11.6707	2.76586	Intergenic	-97042	100130539	C10orf142	chromosome 10 open reading frame 142	protein-coding
chr2	32243638	32244781	11.6666	4.15184	Intron (NM_001321210, Intron 5 of 5)	-8132	51072	MEMO1	mediator of cell motility 1	protein-coding
chr7	20345894	20347377	11.6638	3.39745	Intron (NR_110117, Intron 4 of 4)	10304	101927769	LOC101927769	uncharacterized LOC101927769	ncRNA
chr3	189248440	189249690	11.6511	25.9538	Intergenic	-65470	8626	TP63	tumor protein p63	protein-coding
chr2	153925117	153926379	11.6221	3.95788	Intergenic	350597	151188	ARL6IP6	ADP ribosylation factor like GTPase 6 interacting protein 6	protein-coding
chr15	92707244	92708249	11.6038	2.65206	3' UTR (NM_013272, Exon 10 of 10)	-229365	8128	ST8SIA2	ST8 alpha-N-acetyl-neuraminide alpha-2,8-sialyltransferase 2	protein-coding
chr21	35347609	35348614	11.5944	3.65445	Promoter-TSS (NR_134561)	-572	101928126	LOC101928126	uncharacterized LOC101928126	ncRNA
chr22	44020157	44021704	11.5683	7.77808	Intron (NM_022785, Intron 20 of 31)	108796	100874197	EFCAB6-AS1	EFCAB6 antisense RNA 1	ncRNA
chr4	121252489	121253529	11.5644	3.18325	Intergenic	-265006	4085	MAD2L1	mitotic arrest deficient 2 like 1	protein-coding
chr2	30456749	30457753	11.5619	2.99593	Intron (NM_030915, Intron 1 of 2)	2851	81606	LBH	LBH regulator of WNT signaling pathway	protein-coding
chr21	30008973	30010318	11.5426	6.7088	Intergenic	98005	118421	LINC00161	long intergenic non-protein coding RNA 161	ncRNA
chr19	19790500	19791499	11.5411	14.5557	Exon (NM_033204, Exon 4 of 4)	11351	94039	ZNF101	zinc finger protein 101	protein-coding
chr6	166943816	166944831	11.5407	14.0328	Intron (NM_001006932, Intron 4 of 21)	13855	6196	RPS6KA2	ribosomal protein S6 kinase A2	protein-coding
chr1	181279020	181280394	11.5315	2.91409	Intergenic	74183	100287948	LINC01699	long intergenic non-protein coding RNA 1699	ncRNA
chr3	140093675	140094702	11.5128	8.84526	Intron (NM_022131, Intron 2 of 16)	133443	101927808	CLSTN2-AS1	CLSTN2 antisense RNA 1	ncRNA
chr9	6257617	6258616	11.5056	12.6586	TTS (NM_001314045)	9645	90865	IL33	interleukin 33	protein-coding
chr9	127041909	127042916	11.4918	3.05495	Intron (NM_001166168, Intron 1 of 9)	-11838	10783	NEK6	NIMA related kinase 6	protein-coding
chr12	28932633	28933679	11.4901	2.96748	Intergenic	-369055	55711	FAR2	fatty acyl-CoA reductase 2	protein-coding
chr10	124069494	124070863	11.4804	2.89297	Intron (NM_144587, Intron 10 of 15)	39367	118663	BTBD16	BTB domain containing 16	protein-coding
chr1	81644636	81645673	11.4593	10.008	Intergenic	-126723	23266	ADGRL2	adhesion G protein-coupled receptor L2	protein-coding
chr7	37343030	37344034	11.4543	3.42937	Intron (NM_001206482, Intron 4 of 21)	49740	9844	ELMO1	engulfment and cell motility 1	protein-coding
chr16	86774666	86775699	11.4514	2.54702	Intergenic	19485	102724344	LINC02188	long intergenic non-protein coding RNA 2188	ncRNA
chr5	94926819	94927877	11.4467	3.105	Intron (NM_198150, Intron 6 of 7)	-28443	285601	GPR150	G protein-coupled receptor 150	protein-coding
chr5	127193861	127194867	11.4266	7.8637	Intron (NM_001317938, Intron 5 of 6)	155283	728586	CCDC192	coiled-coil domain containing 192	protein-coding
chr1	2382848	2383863	11.4112	4.91961	Intergenic	-15535	9651	PLCH2	phospholipase C eta 2	protein-coding
chr10	45247957	45248965	11.4033	4.68733	Intergenic	-158303	643236	TMEM72	transmembrane protein 72	protein-coding
chr1	69440955	69441976	11.4009	5.64408	Intergenic	-80116	105378785	LINC01707	long intergenic non-protein coding RNA 1707	ncRNA
chr12	133732306	133733335	11.3793	14.4352	Exon (NM_015394, Exon 5 of 5)	-25261	10795	ZNF268	zinc finger protein 268	protein-coding
chr2	28865964	28867550	11.3713	2.67062	TTS (NM_001170585)	77533	151056	PLB1	phospholipase B1	protein-coding
chr1	64385767	64386769	11.367	3.80334	Intron (NM_005012, Intron 1 of 8)	146580	4919	ROR1	receptor tyrosine kinase like orphan receptor 1	protein-coding
chr18	25707580	25708579	11.3613	2.56288	Intron (NM_001792, Intron 2 of 15)	49015	1000	CDH2	cadherin 2	protein-coding
chr9	27568820	27570090	11.3612	7.83976	Intron (NM_145005, Intron 1 of 4)	4024	203228	C9orf72	C9orf72-SMCR8 complex subunit	protein-coding
chr6	167754867	167756505	11.3566	2.78537	3' UTR (NM_031949, Exon 3 of 3)	17112	83887	TTLL2	tubulin tyrosine ligase like 2	protein-coding
chr4	75133365	75134665	11.3552	4.31232	Intron (NR_147097, Intron 8 of 9)	-40172	255324	EPGN	epithelial mitogen	protein-coding
chr4	75073134	75074147	11.3529	5.65946	Intron (NM_001144978, Intron 5 of 7)	49805	441024	MTHFD2L	methylenetetrahydrofolate dehydrogenase (NADP+ dependent) 2 like	protein-coding
chr1	14366166	14367254	11.3395	3.44289	Intergenic	290800	7799	PRDM2	PR/SET domain 2	protein-coding
chr10	44796078	44797340	11.3372	4.7776	Intergenic	8511	100130539	C10orf142	chromosome 10 open reading frame 142	protein-coding
chr7	21980839	21981838	11.3348	3.39024	Intron (NM_001127370, Intron 1 of 10)	4179	55536	CDCA7L	cell division cycle associated 7 like	protein-coding
chr1	110336135	110337144	11.3245	2.87141	Intergenic	-30094	79574	EPS8L3	EPS8 like 3	protein-coding
chr2	123505765	123506764	11.3169	3.96532	Intergenic	324793	107985818	LINC01826	long intergenic non-protein coding RNA 1826	ncRNA
chr16	82104249	82105357	11.3119	3.08709	Intron (NM_002153, Intron 3 of 4)	35945	3294	HSD17B2	hydroxysteroid 17-beta dehydrogenase 2	protein-coding
chr8	41058048	41059696	11.3079	3.95677	Intergenic	69790	100847068	MIR548AO	microRNA 548ao	ncRNA
chr16	11117953	11118954	11.2814	3.16103	Intron (NM_001243403, Intron 11 of 20)	80032	23274	CLEC16A	C-type lectin domain containing 16A	protein-coding
chr17	15823678	15824703	11.2777	3.41373	Intergenic	-24041	136	ADORA2B	adenosine A2b receptor	protein-coding
chr19	6056839	6057859	11.2766	4.17879	Intron (NM_000635, Intron 1 of 17)	53162	5990	RFX2	regulatory factor X2	protein-coding
chr4	15235404	15237015	11.2687	5.87489	Intron (NR_125911, Intron 2 of 5)	-105403	114905	C1QTNF7	C1q and TNF related 7	protein-coding
chr4	63672204	63673237	11.2637	13.2361	Intergenic	-645237	101927186	ADGRL3-AS1	adhesion G protein-coupled receptor L3 antisense RNA 1	ncRNA
chr1	15353714	15355321	11.2517	4.03032	Intron (NM_001370231, Intron 3 of 8)	82102	23254	KAZN	kazrin, periplakin interacting protein	protein-coding
chr3	24729965	24730981	11.2427	5.68503	Intergenic	-140341	5915	RARB	retinoic acid receptor beta	protein-coding
chr8	41078592	41079594	11.2423	2.8373	Intergenic	49569	100847068	MIR548AO	microRNA 548ao	ncRNA
chr4	7541010	7542086	11.2269	3.10824	Intron (NM_020777, Intron 3 of 26)	79793	100422826	MIR4274	microRNA 4274	ncRNA
chr6	160419986	160421001	11.2252	2.69565	Intron (NM_000876, Intron 2 of 47)	8203	100271873	AIRN	antisense of IGF2R non-protein coding RNA	ncRNA
chr6	138789412	138790842	11.2043	2.93905	Intron (NM_020464, Intron 3 of 6)	30504	57224	NHSL1	NHS like 1	protein-coding
chr11	80008512	80009517	11.2033	3.74743	Intergenic	464832	101928944	LINC02720	long intergenic non-protein coding RNA 2720	ncRNA
chr6	152635045	152636060	11.1925	3.03926	Intron (NM_033071, Intron 86 of 145)	-66113	100505475	SYNE1-AS1	SYNE1 antisense RNA 1	ncRNA
chr12	131039847	131041303	11.1889	2.52001	Intron (NM_001351228, Intron 2 of 21)	72426	23504	RIMBP2	RIMS binding protein 2	protein-coding
chr16	81972718	81973871	11.1866	7.18788	Intron (NM_002661, Intron 29 of 32)	71781	93517	SDR42E1	short chain dehydrogenase/reductase family 42E, member 1	protein-coding
chr3	55363570	55365095	11.1844	4.63405	Intergenic	151094	7474	WNT5A	Wnt family member 5A	protein-coding
chr10	4817788	4818826	11.1744	3.26529	Intergenic	-50062	83592	AKR1E2	aldo-keto reductase family 1 member E2	protein-coding
chr7	77463374	77464607	11.1588	2.82916	Intron (NM_001366088, Intron 1 of 11)	-5455	57157	PHTF2	putative homeodomain transcription factor 2	protein-coding
chr20	55968341	55969348	11.1478	8.90863	Promoter-TSS (NR_149006)	-732	100291105	LOC100291105	uncharacterized LOC100291105	ncRNA
chr6	57233920	57235007	11.13	4.81517	Intron (NM_000947, Intron 5 of 14)	-20467	100422884	MIR548U	microRNA 548u	ncRNA
chr5	86395111	86396500	11.1288	5.61137	Intergenic	14966	100422887	MIR4280	microRNA 4280	ncRNA
chr10	135161373	135162399	11.1252	3.34009	Intron (NM_145202, Intron 1 of 4)	1009	118471	PRAP1	proline rich acidic protein 1	protein-coding
chr10	42683075	42684125	11.1244	2.62178	Intergenic	179893	441666	LOC441666	zinc finger protein 91 pseudogene	pseudo
chr14	64218900	64219900	11.119	4.04858	Intergenic	-24617	81537	SGPP1	sphingosine-1-phosphate phosphatase 1	protein-coding
chr4	86351551	86353098	11.1138	3.14204	Intergenic	-43979	83478	ARHGAP24	Rho GTPase activating protein 24	protein-coding
chr18	8717199	8718650	11.1096	3.7412	5' UTR (NM_015210, Exon 2 of 17)	545	23255	MTCL1	microtubule crosslinking factor 1	protein-coding
chrX	112642465	112644021	11.1001	5.24825	Intron (NR_110399, Intron 3 of 3)	357288	101928437	LOC101928437	uncharacterized LOC101928437	ncRNA
chr4	149436146	149437148	11.0929	2.76982	Intergenic	-70797	4306	NR3C2	nuclear receptor subfamily 3 group C member 2	protein-coding
chr1	16277098	16278104	11.086	5.32804	Intron (NM_001287603, Intron 2 of 15)	25026	7709	ZBTB17	zinc finger and BTB domain containing 17	protein-coding
chr17	13249270	13251470	11.0472	2.67921	Intergenic	-40293	105371541	LINC02093	long intergenic non-protein coding RNA 2093	ncRNA
chr6	78002672	78003695	11.0457	5.09111	Intergenic	170556	3351	HTR1B	5-hydroxytryptamine receptor 1B	protein-coding
chr1	188675520	188676526	11.0419	4.71944	Intergenic	1263263	106144535	LINC01037	long intergenic non-protein coding RNA 1037	ncRNA
chr6	47083999	47085410	11.0339	5.33608	Intergenic	-74636	266977	ADGRF1	adhesion G protein-coupled receptor F1	protein-coding
chr17	66538707	66539898	11.0339	2.82322	Intron (NR_027751, Intron 5 of 10)	15266	54757	FAM20A	FAM20A golgi associated secretory pathway pseudokinase	protein-coding
chr16	79673387	79674472	11.0006	5.27628	Intergenic	-39295	4094	MAF	MAF bZIP transcription factor	protein-coding
chr4	146220449	146221451	10.9998	2.93285	Intergenic	40621	105377466	LINC02266	long intergenic non-protein coding RNA 2266	ncRNA
chr4	36996444	36997941	10.9938	5.87423	Intergenic	-6209	100508631	LINC02616	long intergenic non-protein coding RNA 2616	ncRNA
chr3	115718804	115719953	10.9902	2.99119	Intron (NM_002338, Intron 3 of 6)	-95405	109623450	SNORD155	small nucleolar RNA, C/D box 155	snoRNA
chr9	91320963	91321965	10.9878	17.8508	Intergenic	39356	100423015	MIR4289	microRNA 4289	ncRNA
chr2	235200200	235201655	10.9798	7.34462	Intergenic	162312	105373934	LINC01891	long intergenic non-protein coding RNA 1891	ncRNA
chr14	88812182	88813292	10.9763	2.9626	Intergenic	-19481	54207	KCNK10	potassium two pore domain channel subfamily K member 10	protein-coding
chr14	75086910	75088039	10.9763	2.61535	Intergenic	-8534	4053	LTBP2	latent transforming growth factor beta binding protein 2	protein-coding
chr21	43460260	43461373	10.9705	4.47489	Intergenic	18438	150142	ZNF295-AS1	ZNF295 antisense RNA 1	ncRNA
chr10	107501635	107502639	10.9673	3.61732	Intron (NR_120625, Intron 3 of 3)	77954	101927549	LINC02627	long intergenic non-protein coding RNA 2627	ncRNA
chr3	20088816	20089815	10.9526	2.9468	Intron (NM_003884, Intron 1 of 17)	7377	8850	KAT2B	lysine acetyltransferase 2B	protein-coding
chr16	66961806	66962927	10.9524	4.04218	Intergenic	-2927	6236	RRAD	RRAD, Ras related glycolysis inhibitor and calcium channel regulator	protein-coding
chr17	31561872	31562912	10.9461	2.58288	Intron (NM_001094, Intron 1 of 9)	57614	40	ASIC2	acid sensing ion channel subunit 2	protein-coding
chr10	418688	420118	10.9457	5.57993	Intron (NM_014974, Intron 17 of 36)	193469	10771	ZMYND11	zinc finger MYND-type containing 11	protein-coding
chr10	84573236	84575091	10.9386	7.48782	Intron (NR_163252, Intron 3 of 8)	-581487	101929590	NRG3-AS1	NRG3 antisense RNA 1	ncRNA
chr7	156268024	156269029	10.9353	2.83139	Intron (NR_103858, Intron 1 of 1)	-30244	285889	LOC285889	uncharacterized LOC285889	ncRNA
chr12	47955125	47956151	10.9288	3.41123	Intergenic	144175	79657	RPAP3	RNA polymerase II associated protein 3	protein-coding
chr12	4108357	4109396	10.9194	13.5353	Intergenic	-126262	57097	PARP11	poly(ADP-ribose) polymerase family member 11	protein-coding
chr12	5488629	5489634	10.8849	5.91672	Intergenic	-52143	4908	NTF3	neurotrophin 3	protein-coding
chr19	37340689	37342221	10.8782	15.6125	Promoter-TSS (NM_001242472)	195	25850	ZNF345	zinc finger protein 345	protein-coding
chr8	37494548	37495548	10.8646	2.68533	Intergenic	-58252	80139	ZNF703	zinc finger protein 703	protein-coding
chr9	126816574	126817633	10.8498	5.04133	Intergenic	43056	9355	LHX2	LIM homeobox 2	protein-coding
chr3	69227690	69229206	10.8316	3.74537	Intron (NM_015123, Intron 21 of 22)	-56702	56203	LMOD3	leiomodin 3	protein-coding
chr19	22031077	22032283	10.8283	4.02478	Intron (NM_001256650, Intron 1 of 5)	3187	7594	ZNF43	zinc finger protein 43	protein-coding
chr2	216658217	216659244	10.8179	4.96694	Intron (NR_037195, Intron 1 of 9)	49529	646324	LINC00607	long intergenic non-protein coding RNA 607	ncRNA
chr7	84041175	84042228	10.8059	2.66068	Intergenic	-120091	101927378	LOC101927378	uncharacterized LOC101927378	ncRNA
chr6	129982622	129983633	10.7964	5.00213	Intron (NM_033515, Intron 1 of 14)	48195	93663	ARHGAP18	Rho GTPase activating protein 18	protein-coding
chr12	106689620	106690741	10.7949	3.22334	Intergenic	-6331	255394	TCP11L2	t-complex 11 like 2	protein-coding
chr1	15091892	15092894	10.789	2.68712	Intron (NM_201628, Intron 1 of 14)	-158232	23254	KAZN	kazrin, periplakin interacting protein	protein-coding
chr20	21055260	21056833	10.7769	4.24079	Intergenic	30953	105372556	LINC00237	long intergenic non-protein coding RNA 237	ncRNA
chr22	33469636	33470859	10.7735	2.69099	Intergenic	-15880	8224	SYN3	synapsin III	protein-coding
chr2	28581804	28582898	10.7616	4.89436	Intergenic	-33374	2355	FOSL2	FOS like 2, AP-1 transcription factor subunit	protein-coding
chr1	27233777	27234821	10.7605	2.52455	Intergenic	6167	8431	NR0B2	nuclear receptor subfamily 0 group B member 2	protein-coding
chr10	97240519	97241604	10.7443	12.1277	Intron (NM_015385, Intron 2 of 24)	-40124	10580	SORBS1	sorbin and SH3 domain containing 1	protein-coding
chr11	16809287	16810373	10.7378	3.01513	3' UTR (NM_001329631, Exon 23 of 23)	49636	10944	C11orf58	chromosome 11 open reading frame 58	protein-coding
chr2	223652200	223653520	10.7287	3.934	Intergenic	-72894	2181	ACSL3	acyl-CoA synthetase long chain family member 3	protein-coding
chr1	174207430	174208448	10.715	2.88768	Intron (NM_001366445, Intron 4 of 13)	-36299	9910	RABGAP1L	RAB GTPase activating protein 1 like	protein-coding
chr10	12375297	12376346	10.7128	3.94197	Intergenic	-15725	57118	CAMK1D	calcium/calmodulin dependent protein kinase ID	protein-coding
chr1	55593282	55594352	10.7112	5.33278	Intron (NM_015306, Intron 32 of 67)	87220	23358	USP24	ubiquitin specific peptidase 24	protein-coding
chr2	23818449	23819487	10.7017	4.06903	Intron (NM_052920, Intron 3 of 13)	210918	114818	KLHL29	kelch like family member 29	protein-coding
chr3	25464954	25466857	10.7015	5.44813	Intron (NM_001290300, Intron 1 of 7)	-3849	5915	RARB	retinoic acid receptor beta	protein-coding
chr16	66960711	66961750	10.6953	4.38855	Intergenic	-1791	6236	RRAD	RRAD, Ras related glycolysis inhibitor and calcium channel regulator	protein-coding
chr12	131713929	131714962	10.6924	8.27341	Intergenic	64889	116437	LINC01257	long intergenic non-protein coding RNA 1257	ncRNA
chr8	12420710	12421829	10.6908	12.7375	Intron (NR_047662, Intron 8 of 8)	101851	729732	LOC729732	uncharacterized LOC729732	ncRNA
chr5	174770977	174771982	10.684	3.80154	Intergenic	99706	1812	DRD1	dopamine receptor D1	protein-coding
chr9	76257998	76259025	10.6776	3.26154	Intergenic	491730	301	ANXA1	annexin A1	protein-coding
chr6	88193314	88194888	10.6625	3.63819	Intron (NM_006416, Intron 2 of 7)	11409	10559	SLC35A1	solute carrier family 35 member A1	protein-coding
chr5	131437420	131438464	10.6596	3.30232	Intergenic	28460	1437	CSF2	colony stimulating factor 2	protein-coding
chr1	214319547	214320598	10.6552	3.53658	Intergenic	-134430	56950	SMYD2	SET and MYND domain containing 2	protein-coding
chr8	1426510	1428259	10.6504	4.75251	Intron (NM_001346810, Intron 3 of 14)	142446	100507435	DLGAP2-AS1	DLGAP2 antisense RNA 1	ncRNA
chr11	70055872	70056893	10.6485	3.51669	Intergenic	7113	8772	FADD	Fas associated via death domain	protein-coding
chr11	128249125	128250780	10.648	3.2996	Intergenic	142253	2113	ETS1	ETS proto-oncogene 1, transcription factor	protein-coding
chr16	34625398	34626435	10.6478	3.34291	TTS (NR_027079)	28014	283914	LINC01566	long intergenic non-protein coding RNA 1566	ncRNA
chr5	58316133	58317707	10.6474	2.83988	Intron (NM_001349242, Intron 8 of 16)	18383	5144	PDE4D	phosphodiesterase 4D	protein-coding
chr20	54795865	54797910	10.6455	3.65232	Intergenic	-26901	4159	MC3R	melanocortin 3 receptor	protein-coding
chr10	47044695	47045814	10.645	2.56837	Intergenic	-36566	100996758	NPY4R2	neuropeptide Y receptor Y4-2	protein-coding
chr1	3420390	3421413	10.6413	4.05257	Intron (NM_001409, Intron 17 of 36)	49672	27237	ARHGEF16	Rho guanine nucleotide exchange factor 16	protein-coding
chr1	6333112	6334111	10.6401	3.4557	Intron (NM_181865, Intron 8 of 8)	-12453	387509	GPR153	G protein-coupled receptor 153	protein-coding
chr2	3634737	3635736	10.634	4.2304	Intergenic	-7186	78989	COLEC11	collectin subfamily member 11	protein-coding
chrX	126841782	126842817	10.6329	14.3906	Intergenic	344083	139741	ACTRT1	actin related protein T1	protein-coding
chr9	734643	735840	10.6312	12.3679	Intron (NM_001256876, Intron 11 of 15)	28564	23189	KANK1	KN motif and ankyrin repeat domains 1	protein-coding
chr7	30960395	30961449	10.6234	2.77231	Intron (NM_198098, Intron 1 of 3)	9454	358	AQP1	aquaporin 1 (Colton blood group)	protein-coding
chr9	67291328	67292394	10.6199	2.74911	Intron (NR_160668, Intron 2 of 3)	1410	102724580	LOC102724580	methylenetetrahydrofolate dehydrogenase (NADP+ dependent) 1 like pseudogene	pseudo
chr16	8554977	8556441	10.6199	4.20028	Intergenic	32119	283953	TMEM114	transmembrane protein 114	protein-coding
chr16	27636339	27637482	10.6097	4.16221	Intron (NM_015202, Intron 3 of 27)	75445	23247	KIAA0556	KIAA0556	protein-coding
chr9	2281114	2282140	10.6055	2.57778	Intergenic	123171	6595	SMARCA2	SWI/SNF related, matrix associated, actin dependent regulator of chromatin, subfamily a, member 2	protein-coding
chr1	177866940	177868682	10.6046	3.56472	Intergenic	71246	89866	SEC16B	SEC16 homolog B, endoplasmic reticulum export factor	protein-coding
chr18	43542088	43543653	10.5903	2.50599	Intron (NM_020964, Intron 1 of 43)	4425	57724	EPG5	ectopic P-granules autophagy protein 5 homolog	protein-coding
chr2	132582550	132583551	10.5799	7.29918	Intergenic	-23816	408029	C2orf27B	chromosome 2 open reading frame 27B	ncRNA
chr2	206628055	206629067	10.5644	8.32218	Exon (NM_201266, Exon 13 of 17)	81336	8828	NRP2	neuropilin 2	protein-coding
chr9	116936749	116938078	10.5627	4.4507	Intron (NM_032888, Intron 3 of 60)	19596	85301	COL27A1	collagen type XXVII alpha 1 chain	protein-coding
chr11	126292710	126293763	10.5626	3.36083	TTS (NM_032531)	17254	6484	ST3GAL4	ST3 beta-galactoside alpha-2,3-sialyltransferase 4	protein-coding
chr12	90344674	90346162	10.5574	2.70735	Intergenic	3948	105369891	LINC02399	long intergenic non-protein coding RNA 2399	ncRNA
chr2	159611446	159612511	10.5562	6.07058	Intergenic	-20464	100129029	PKP4-AS1	PKP4 antisense RNA 1	ncRNA
chr7	96591168	96592266	10.555	4.3798	Intergenic	-43148	1750	DLX6	distal-less homeobox 6	protein-coding
chr4	7651320	7652965	10.5428	4.24881	Intron (NM_020777, Intron 4 of 26)	-103675	84740	AFAP1-AS1	AFAP1 antisense RNA 1	ncRNA
chr16	21437927	21438946	10.5334	3.13033	Intergenic	-1737	23117	NPIPB3	nuclear pore complex interacting protein family member B3	protein-coding
chr2	166968345	166969516	10.5319	7.18339	Intron (NR_110260, Intron 2 of 11)	15600	6323	SCN1A	sodium voltage-gated channel alpha subunit 1	protein-coding
chr11	72895953	72897563	10.5249	3.30956	Intergenic	-32568	5029	P2RY2	purinergic receptor P2Y2	protein-coding
chr1	2242647	2243655	10.5241	2.59886	Intergenic	40949	100129534	LOC100129534	small nuclear ribonucleoprotein polypeptide N pseudogene	pseudo
chr8	350369	351413	10.5178	3.09907	Intergenic	-5917	26260	FBXO25	F-box protein 25	protein-coding
chr1	48274914	48275973	10.5048	9.01983	Intron (NM_001194986, Intron 2 of 6)	187614	388630	TRABD2B	TraB domain containing 2B	protein-coding
chr17	72278574	72279586	10.4941	4.11837	Intron (NR_148379, Intron 2 of 12)	8707	64446	DNAI2	dynein axonemal intermediate chain 2	protein-coding
chr2	103252595	103254444	10.4723	4.44414	Intron (NM_003048, Intron 1 of 11)	17507	6549	SLC9A2	solute carrier family 9 member A2	protein-coding
chr9	89048703	89050091	10.465	3.17989	Intergenic	-80072	79670	TUT7	terminal uridylyl transferase 7	protein-coding
chr8	131545248	131546265	10.4609	2.5684	Intergenic	-89836	50807	ASAP1	ArfGAP with SH3 domain, ankyrin repeat and PH domain 1	protein-coding
chr4	75067396	75068422	10.4594	6.82914	Intron (NM_001144978, Intron 5 of 7)	44074	441024	MTHFD2L	methylenetetrahydrofolate dehydrogenase (NADP+ dependent) 2 like	protein-coding
chr2	18699030	18700141	10.4555	2.65919	Intergenic	42334	57665	RDH14	retinol dehydrogenase 14	protein-coding
chr2	217214941	217215941	10.4436	2.66042	Intron (NM_020814, Intron 1 of 3)	21765	57574	2021-03-04	membrane associated ring-CH-type finger 4	protein-coding
chr12	128428112	128429127	10.4379	3.61863	Intron (NR_126452, Intron 2 of 3)	28664	100862680	LINC00507	long intergenic non-protein coding RNA 507	ncRNA
chr4	96225858	96226924	10.4322	8.08143	Intron (NM_003728, Intron 2 of 15)	213749	658	BMPR1B	bone morphogenetic protein receptor type 1B	protein-coding
chr9	33770285	33771285	10.427	3.24778	Intron (NM_001197098, Intron 1 of 4)	19966	5646	PRSS3	serine protease 3	protein-coding
chr14	56471234	56472678	10.4095	20.0138	Intergenic	-113173	57161	PELI2	pellino E3 ubiquitin protein ligase family member 2	protein-coding
chr4	107394356	107395404	10.3787	6.3845	Intergenic	40099	105377355	LINC02173	long intergenic non-protein coding RNA 2173	ncRNA
chr7	143868404	143869429	10.3764	5.592	Intergenic	-11147	100142659	CTAGE8	CTAGE family member 8	protein-coding
chr5	59039933	59040941	10.3702	6.43828	Intron (NM_001349243, Intron 4 of 16)	24237	5144	PDE4D	phosphodiesterase 4D	protein-coding
chr11	82762390	82763813	10.3682	6.14287	Intron (NM_014488, Intron 1 of 5)	-10461	100379250	SNORA70E	small nucleolar RNA, H/ACA box 70E	snoRNA
chr10	123312658	123314062	10.365	3.9862	Intron (NR_073009, Intron 2 of 16)	-22532	2263	FGFR2	fibroblast growth factor receptor 2	protein-coding
chr10	22906692	22907691	10.3554	3.79606	Intron (NM_005028, Intron 1 of 9)	95846	5305	PIP4K2A	phosphatidylinositol-5-phosphate 4-kinase type 2 alpha	protein-coding
chr4	57479241	57480249	10.355	3.13404	Intergenic	42943	84525	HOPX	HOP homeobox	protein-coding
chr10	56824606	56825635	10.3544	10.6199	Intron (NM_001354404, Intron 3 of 34)	-264069	65217	PCDH15	protocadherin related 15	protein-coding
chr1	175166341	175167410	10.3529	3.40259	Intergenic	-4752	9674	KIAA0040	KIAA0040	protein-coding
chr21	32608201	32609213	10.3521	9.01654	Intron (NM_001353687, Intron 6 of 26)	-75450	7074	TIAM1	T cell lymphoma invasion and metastasis 1	protein-coding
chr8	101511294	101512409	10.348	2.94367	Intergenic	60136	157567	ANKRD46	ankyrin repeat domain 46	protein-coding
chr10	54202058	54204203	10.3478	3.18326	Intergenic	11902	101928687	LNCAROD	lncRNA activating regulator of DKK1	ncRNA
chr6	13500063	13501151	10.3471	4.13019	Intergenic	-12738	54438	GFOD1	glucose-fructose oxidoreductase domain containing 1	protein-coding
chr20	16171788	16172875	10.3083	6.21832	Intergenic	-205804	613266	LOC613266	uncharacterized LOC613266	ncRNA
chr11	93853796	93854797	10.305	8.19148	Intergenic	-7711	24145	PANX1	pannexin 1	protein-coding
chr8	68472200	68473510	10.2939	4.96997	Intron (NM_020361, Intron 2 of 10)	185740	57094	CPA6	carboxypeptidase A6	protein-coding
chr2	218993891	218994890	10.2889	2.69391	Intron (NM_001557, Intron 2 of 2)	3639	3579	CXCR2	C-X-C motif chemokine receptor 2	protein-coding
chr6	109292065	109293088	10.2863	11.926	Intron (NM_032131, Intron 17 of 17)	37615	27244	SESN1	sestrin 1	protein-coding
chr9	83761588	83762587	10.2856	3.25848	Intergenic	542363	7088	TLE1	TLE family member 1, transcriptional corepressor	protein-coding
chr2	165914639	165916121	10.2825	9.83966	Intergenic	-103345	151258	SLC38A11	solute carrier family 38 member 11	protein-coding
chr1	233895119	233896598	10.2823	2.56339	Intergenic	135960	100616390	MIR4427	microRNA 4427	ncRNA
chr1	5916170	5917210	10.281	3.24483	Intergenic	6111	100616421	MIR4689	microRNA 4689	ncRNA
chr2	230544169	230545181	10.2753	7.77849	Intron (NM_139072, Intron 1 of 12)	34596	92737	DNER	delta/notch like EGF repeat containing	protein-coding
chr1	27330214	27331213	10.2739	3.12902	TTS (NM_052943)	8628	115572	TENT5B	terminal nucleotidyltransferase 5B	protein-coding
chr11	70269866	70270983	10.2652	2.89108	Intron (NM_001184740, Intron 11 of 18)	25789	2017	CTTN	cortactin	protein-coding
chr9	69652922	69653954	10.253	2.7815	Intron (NR_160669, Intron 2 of 3)	1286	101929583	LOC101929583	methylenetetrahydrofolate dehydrogenase (NADP+ dependent) 1 like pseudogene	pseudo
chr14	67398479	67399941	10.241	5.16067	Intron (NM_020806, Intron 8 of 22)	-256947	161142	FAM71D	family with sequence similarity 71 member D	protein-coding
chr20	52130010	52131049	10.2365	7.22081	Intergenic	-38780	101927770	LOC101927770	uncharacterized LOC101927770	ncRNA
chr7	100767608	100768607	10.2354	4.03378	Intergenic	-2263	5054	SERPINE1	serpin family E member 1	protein-coding
chr5	57747431	57749158	10.2276	4.60056	Intergenic	7619	10769	PLK2	polo like kinase 2	protein-coding
chr3	27386685	27387691	10.2269	4.92225	Intron (NM_152534, Intron 5 of 38)	23686	152110	NEK10	NIMA related kinase 10	protein-coding
chr1	44309434	44310889	10.2159	2.84587	Intron (NM_001270466, Intron 4 of 4)	5867	102464830	MIR6079	microRNA 6079	ncRNA
chr18	24081984	24083001	10.2092	15.057	Intron (NM_001258222, Intron 1 of 4)	46025	284252	KCTD1	potassium channel tetramerization domain containing 1	protein-coding
chr1	16887051	16888051	10.2087	4.90997	Intergenic	12142	100500876	MIR3675	microRNA 3675	ncRNA
chr12	70359919	70361305	10.2033	3.25132	Intergenic	141605	196446	MYRFL	myelin regulatory factor like	protein-coding
chr10	93411720	93412928	10.1992	2.75887	Intergenic	-19496	5507	PPP1R3C	protein phosphatase 1 regulatory subunit 3C	protein-coding
chr11	130607447	130608717	10.1956	3.57203	Intergenic	65231	283171	C11orf44	chromosome 11 open reading frame 44	protein-coding
chr20	58817814	58818965	10.1951	12.2761	Intron (NR_046099, Intron 3 of 4)	-65143	693231	MIR646	microRNA 646	ncRNA
chr2	206753552	206754577	10.1916	5.95854	Intergenic	196834	54891	INO80D	INO80 complex subunit D	protein-coding
chr11	124702142	124703224	10.1889	12.2838	Intron (NR_103862, Intron 4 of 4)	32359	100507283	LOC100507283	uncharacterized LOC100507283	ncRNA
chr6	132452539	132453606	10.1882	3.03728	Intergenic	-2046	100507254	LINC01013	long intergenic non-protein coding RNA 1013	ncRNA
chr9	19155423	19156751	10.1807	3.7801	Intergenic	-28483	123	PLIN2	perilipin 2	protein-coding
chr4	25633437	25634605	10.1751	3.23277	Intergenic	-23452	10568	SLC34A2	solute carrier family 34 member 2	protein-coding
chr15	86210723	86212034	10.1719	2.8275	Intron (NM_007200, Intron 13 of 36)	48197	11214	AKAP13	A-kinase anchoring protein 13	protein-coding
chr11	126919772	126920841	10.1672	7.10079	Intergenic	-16591	101929473	LOC101929473	uncharacterized LOC101929473	ncRNA
chr7	2155376	2156445	10.1671	3.05	Intron (NM_001304523, Intron 10 of 17)	-27223	109623488	SNORA114	small nucleolar RNA, H/ACA box 114	snoRNA
chr19	44376288	44377668	10.1649	7.292	Exon (NM_001033719, Exon 2 of 2)	7310	342908	ZNF404	zinc finger protein 404	protein-coding
chr8	91766074	91767098	10.1615	3.3919	Intergenic	-37417	64168	NECAB1	N-terminal EF-hand calcium binding protein 1	protein-coding
chr2	69536154	69537165	10.1607	2.53458	Intergenic	77700	2673	GFPT1	glutamine--fructose-6-phosphate transaminase 1	protein-coding
chr11	95029362	95031429	10.1586	2.57364	Intergenic	-64756	143686	SESN3	sestrin 3	protein-coding
chr8	33056673	33057804	10.1289	2.84207	Intergenic	273426	84750	FUT10	fucosyltransferase 10	protein-coding
chr18	58330522	58331966	10.1193	5.80021	Intergenic	-291236	4160	MC4R	melanocortin 4 receptor	protein-coding
chr3	124358578	124359586	10.1046	2.98704	Intron (NM_001024660, Intron 37 of 59)	55576	8997	KALRN	kalirin RhoGEF kinase	protein-coding
chr11	133723913	133724956	10.1033	3.10116	Intergenic	-9026	219938	SPATA19	spermatogenesis associated 19	protein-coding
chr16	83847402	83848418	10.1023	3.76925	3' UTR (NM_001537, Exon 4 of 4)	6327	3281	HSBP1	heat shock factor binding protein 1	protein-coding
chr10	63539316	63540431	10.1009	10.4253	Intergenic	117154	219621	CABCOCO1	ciliary associated calcium binding coiled-coil 1	protein-coding
chr18	74766599	74767635	10.0955	3.30907	Intron (NM_001025100, Intron 3 of 3)	-38106	4155	MBP	myelin basic protein	protein-coding
chr3	171506075	171507135	10.0766	3.97857	Intron (NM_001130081, Intron 1 of 25)	21668	5337	PLD1	phospholipase D1	protein-coding
chr4	99574759	99576487	10.0763	3.08608	Intron (NM_005723, Intron 1 of 7)	4139	10098	TSPAN5	tetraspanin 5	protein-coding
chr1	160026275	160027315	10.072	3.00006	Intron (NM_002241, Intron 1 of 1)	13155	3766	KCNJ10	potassium voltage-gated channel subfamily J member 10	protein-coding
chr1	19595505	19597105	10.0675	2.67292	Intron (NM_001348421, Intron 3 of 6)	4311	246181	AKR7L	aldo-keto reductase family 7 like (gene/pseudogene)	protein-coding
chr9	106790832	106791831	10.0665	3.13784	Intergenic	29341	101928523	LOC101928523	uncharacterized LOC101928523	ncRNA
chr14	99698075	99699162	10.0527	6.63787	Intron (NM_001282237, Intron 2 of 3)	39916	64919	BCL11B	BAF chromatin remodeling complex subunit BCL11B	protein-coding
chr7	15819601	15820633	10.0444	4.29579	Intergenic	92114	101927524	LINC02587	long intergenic non-protein coding RNA 2587	ncRNA
chr3	72777725	72778859	10.0438	2.86766	Intergenic	-64892	105377162	LOC105377162	uncharacterized LOC105377162	ncRNA
chr15	52156333	52157332	10.0426	4.38977	Intron (NM_014547, Intron 2 of 9)	34982	29766	TMOD3	tropomodulin 3	protein-coding
chr1	212655574	212656857	10.0305	4.09496	Intergenic	49953	29937	NENF	neudesin neurotrophic factor	protein-coding
chr10	121543954	121545287	10.0287	9.78401	Intron (NM_014937, Intron 3 of 19)	-34149	22876	INPP5F	inositol polyphosphate-5-phosphatase F	protein-coding
chr1	12529564	12530629	10.027	3.32236	Intron (NM_015378, Intron 67 of 69)	-37204	677882	SNORA59B	small nucleolar RNA, H/ACA box 59B	snoRNA
chr12	117361980	117363604	10.0245	2.80618	Intron (NM_153348, Intron 1 of 10)	14031	26259	FBXW8	F-box and WD repeat domain containing 8	protein-coding
chr10	47107122	47108143	10.0146	2.82811	Intron (NR_033957, Intron 1 of 3)	24098	5540	NPY4R	neuropeptide Y receptor Y4	protein-coding
chr1	56184291	56185352	10.0131	4.8947	Intergenic	225815	105378739	LINC01753	long intergenic non-protein coding RNA 1753	ncRNA
chr4	154268795	154269802	10.0118	6.96567	Intron (NM_032117, Intron 1 of 7)	3458	84057	MND1	meiotic nuclear divisions 1	protein-coding
chr8	2965206	2966226	10.0059	8.61709	Intron (NM_033225, Intron 44 of 69)	-379725	101927815	LOC101927815	uncharacterized LOC101927815	ncRNA
chr7	72148526	72149525	10.0016	3.13248	Intron (NM_001145440, Intron 12 of 14)	-13849	100616310	MIR4650-1	microRNA 4650-1	ncRNA
chr9	4105681	4107367	9.998	20.7329	Intron (NM_001042413, Intron 4 of 10)	45659	169792	GLIS3	GLIS family zinc finger 3	protein-coding
chr16	9799757	9800927	9.97536	3.13856	Intergenic	-250980	104266959	LINC01195	long intergenic non-protein coding RNA 1195	ncRNA
chr12	99775452	99776472	9.97505	4.80505	Intron (NM_001352188, Intron 12 of 26)	-227094	56899	ANKS1B	ankyrin repeat and sterile alpha motif domain containing 1B	protein-coding
chr4	173736275	173737659	9.97321	2.82827	Intron (NM_001034845, Intron 7 of 12)	-88938	101928314	GALNTL6-AS1	GALNTL6 antisense RNA 1	ncRNA
chr11	126187657	126188863	9.96905	3.64236	Intron (NM_001350236, Intron 2 of 5)	14305	28960	DCPS	decapping enzyme, scavenger	protein-coding
chr9	83314022	83315062	9.96147	4.87016	Intergenic	724604	101927477	LINC01507	long intergenic non-protein coding RNA 1507	ncRNA
chr11	128203931	128205021	9.95923	9.14677	Intergenic	125815	105369564	LINC02098	long intergenic non-protein coding RNA 2098	ncRNA
chr7	29246795	29247841	9.95112	6.82497	Intron (NR_120522, Intron 1 of 2)	1268	102724484	LOC102724484	uncharacterized LOC102724484	ncRNA
chr5	76109597	76110667	9.93799	4.94806	Intergenic	-4723	2150	F2RL1	F2R like trypsin receptor 1	protein-coding
chr20	7327721	7328772	9.93729	15.5091	Non-coding (NR_110610, Exon 1 of 3)	166	101929312	LINC01706	long intergenic non-protein coding RNA 1706	ncRNA
chr2	109029230	109030236	9.93294	4.69673	Intergenic	35323	27233	SULT1C4	sulfotransferase family 1C member 4	protein-coding
chr12	53346917	53347916	9.92912	2.55048	TTS (NM_199187)	-3772	3856	KRT8	keratin 8	protein-coding
chr12	127152810	127154143	9.92657	4.12666	Intron (NR_110034, Intron 1 of 2)	21388	100996671	LOC100996671	uncharacterized LOC100996671	ncRNA
chr12	9607864	9608866	9.92578	2.79386	Intergenic	-7597	440081	DDX12P	DEAD/H-box helicase 12, pseudogene	pseudo
chr12	92080025	92081833	9.91569	4.01149	Intergenic	454560	256021	LINC01619	long intergenic non-protein coding RNA 1619	ncRNA
chr3	143001903	143003235	9.90791	3.06629	Intron (NM_173653, Intron 14 of 15)	-58519	100885796	SLC9A9-AS1	SLC9A9 antisense RNA 1	ncRNA
chr2	65793441	65795091	9.90387	5.01728	Intergenic	-134533	200734	SPRED2	sprouty related EVH1 domain containing 2	protein-coding
chrX	105543206	105544293	9.88736	2.9278	Intergenic	131451	139221	PWWP3B	PWWP domain containing 3B	protein-coding
chr20	38451027	38452539	9.87941	3.93217	Intergenic	-181320	100505663	LINC01370	long intergenic non-protein coding RNA 1370	ncRNA
chr5	162109980	162111106	9.87655	8.37321	Intergenic	615895	2566	GABRG2	gamma-aminobutyric acid type A receptor gamma2 subunit	protein-coding
chr16	21576793	21578003	9.87442	7.39714	Intergenic	-31144	51108	METTL9	methyltransferase like 9	protein-coding
chr8	6196138	6197195	9.87435	11.2593	Intergenic	67403	100287015	LOC100287015	uncharacterized LOC100287015	ncRNA
chr7	57683226	57684532	9.8735	2.91137	Intergenic	173996	441234	ZNF716	zinc finger protein 716	protein-coding
chr4	21889444	21890525	9.85567	3.58423	Intron (NM_147182, Intron 1 of 8)	-35173	359822	KCNIP4-IT1	KCNIP4 Intronic transcript 1	ncRNA
chr14	93073677	93074798	9.85565	6.45356	Intron (NM_024832, Intron 3 of 9)	31658	79890	RIN3	Ras and Rab interactor 3	protein-coding
chr1	92043648	92044654	9.85129	6.90488	Intergenic	77486	8317	CDC7	cell division cycle 7	protein-coding
chr13	109863677	109865683	9.84875	2.60304	Intergenic	-45029	100885782	MYO16-AS1	MYO16 antisense RNA 1	ncRNA
chr10	61147385	61148386	9.84436	2.93046	Intergenic	-24946	220965	FAM13C	family with sequence similarity 13 member C	protein-coding
chr4	4695534	4696564	9.83337	2.7317	Intron (NR_037888, Intron 4 of 5)	29996	109623454	SNORD162	small nucleolar RNA, C/D box 162	snoRNA
chr16	81518539	81520074	9.83168	5.15961	Intron (NM_198390, Intron 1 of 20)	-9653	80790	CMIP	c-Maf inducing protein	protein-coding
chr3	25503296	25504472	9.82264	6.12374	Intron (NM_001290266, Intron 2 of 7)	4083	5915	RARB	retinoic acid receptor beta	protein-coding
chr21	45936902	45937914	9.81798	5.02658	TTS (NR_103707)	310	114043	TSPEAR-AS2	TSPEAR antisense RNA 2	ncRNA
chr7	64855152	64856223	9.81678	3.61807	Intron (NM_001287533, Intron 4 of 4)	16919	168374	ZNF92	zinc finger protein 92	protein-coding
chr9	78578996	78580011	9.81442	2.6864	Intron (NR_120409, Intron 2 of 19)	73914	5125	PCSK5	proprotein convertase subtilisin/kexin type 5	protein-coding
chr4	53235515	53236526	9.81385	5.03101	Intergenic	286686	64854	USP46	ubiquitin specific peptidase 46	protein-coding
chr15	72083187	72084199	9.81073	3.24635	Intergenic	-19201	10002	NR2E3	nuclear receptor subfamily 2 group E member 3	protein-coding
chr5	150676145	150677145	9.80101	4.20771	Intron (NM_001145017, Intron 2 of 10)	6682	285641	SLC36A3	solute carrier family 36 member 3	protein-coding
chr18	8559254	8560254	9.79591	6.18316	Intergenic	-49689	201475	RAB12	RAB12, member RAS oncogene family	protein-coding
chr1	94526677	94528165	9.79421	2.82831	Intron (NM_000350, Intron 13 of 49)	59283	24	ABCA4	ATP binding cassette subfamily A member 4	protein-coding
chr10	108272803	108273894	9.79331	8.44193	Intergenic	373425	105378470	LINC02624	long intergenic non-protein coding RNA 2624	ncRNA
chr11	106269494	106270497	9.78653	7.63153	Intergenic	147861	101928535	LOC101928535	uncharacterized LOC101928535	ncRNA
chr20	17777544	17778552	9.78263	3.51818	Intergenic	97455	140836	BANF2	barrier to autointegration factor 2	protein-coding
chr2	3632743	3633742	9.78244	5.00339	Intergenic	-9180	78989	COLEC11	collectin subfamily member 11	protein-coding
chr4	23789874	23790874	9.77907	3.09094	Intergenic	92541	10891	PPARGC1A	PPARG coactivator 1 alpha	protein-coding
chr11	113797091	113798197	9.77701	2.59373	Intron (NM_006028, Intron 2 of 8)	18081	9177	HTR3B	5-hydroxytryptamine receptor 3B	protein-coding
chr2	146534574	146535665	9.77284	2.88618	Intergenic	-809506	728773	PABPC1P2	poly(A) binding protein cytoplasmic 1 pseudogene 2	pseudo
chr11	130059863	130061143	9.77138	4.21622	Exon (NM_021978, Exon 7 of 19)	30826	6768	ST14	suppression of tumorigenicity 14	protein-coding
chr7	43597288	43598287	9.76771	3.26862	Intron (NM_015052, Intron 29 of 29)	-24920	9263	STK17A	serine/threonine kinase 17a	protein-coding
chr11	113648413	113649412	9.76753	4.33176	Intergenic	-1606	644672	CLDN25	claudin 25	protein-coding
chr5	133887735	133888744	9.76141	2.87061	Intron (NM_001289985, Intron 4 of 11)	26441	23338	JADE2	jade family PHD finger 2	protein-coding
chr6	14818290	14819393	9.74987	6.24804	Intergenic	-427459	3720	JARID2	jumonji and AT-rich interaction domain containing 2	protein-coding
chr11	15639749	15640892	9.74881	6.21535	Intergenic	-25111	102724957	LOC102724957	uncharacterized LOC102724957	protein-coding
chr6	52782774	52783776	9.74156	3.80073	Intergenic	-8779	2940	GSTA3	glutathione S-transferase alpha 3	protein-coding
chr2	65889533	65890532	9.73907	2.71247	Intergenic	-230299	200734	SPRED2	sprouty related EVH1 domain containing 2	protein-coding
chr2	238135954	238136996	9.73547	3.59557	Intergenic	141943	10920	COPS8	COP9 signalosome subunit 8	protein-coding
chr8	57593562	57595339	9.71883	4.57017	Intergenic	-122068	100507632	LINC00968	long intergenic non-protein coding RNA 968	ncRNA
chr6	120112543	120113609	9.71694	2.76163	Intron (NR_134600, Intron 2 of 3)	-223249	100422951	MIR3144	microRNA 3144	ncRNA
chr15	81097175	81098183	9.71673	13.7271	Intron (NM_018689, Intron 1 of 28)	25968	57214	CEMIP	cell migration inducing hyaluronidase 1	protein-coding
chr8	109254932	109256163	9.71604	2.8824	Intron (NM_001568, Intron 1 of 12)	5399	3646	EIF3E	eukaryotic translation initiation factor 3 subunit E	protein-coding
chr15	61688386	61689455	9.70672	3.24136	Intergenic	-167419	6095	RORA	RAR related orphan receptor A	protein-coding
chr5	111518473	111519481	9.70322	2.76535	Intron (NM_022140, Intron 18 of 22)	21795	654322	SNORA13	small nucleolar RNA, H/ACA box 13	snoRNA
chr11	94610663	94611705	9.70005	11.5069	Intergenic	95536	51503	CWC15	CWC15 spliceosome associated protein homolog	protein-coding
chr5	39513003	39514184	9.69339	2.93868	Intergenic	-6940	101926940	LINC02104	long intergenic non-protein coding RNA 2104	ncRNA
chr2	75166814	75168228	9.6907	3.5614	Intergenic	-18249	56655	POLE4	DNA polymerase epsilon 4, accessory subunit	protein-coding
chr10	19038404	19039422	9.67871	4.65291	Intergenic	90553	221079	ARL5B	ADP ribosylation factor like GTPase 5B	protein-coding
chr4	15775354	15776368	9.67163	22.8787	Intergenic	-4090	952	CD38	CD38 molecule	protein-coding
chr3	168602433	168603531	9.66783	5.77921	Intergenic	-16751	100507661	LINC02082	long intergenic non-protein coding RNA 2082	ncRNA
chr12	683730	684770	9.66779	13.7226	Intron (NM_016533, Intron 1 of 3)	11402	105369595	LOC105369595	uncharacterized LOC105369595	ncRNA
chr6	167544418	167545434	9.6659	11.0886	Intron (NM_031409, Intron 1 of 2)	8685	1235	CCR6	C-C motif chemokine receptor 6	protein-coding
chr16	62169615	62170647	9.66283	25.2966	Intergenic	-99789	1006	CDH8	cadherin 8	protein-coding
chr11	59516408	59517548	9.65992	2.50579	TTS (NR_045005)	693	81343	OR10V2P	olfactory receptor family 10 subfamily V member 2 pseudogene	pseudo
chr11	94578425	94579429	9.6577	3.16789	Intron (NM_130847, Intron 6 of 12)	77405	154810	AMOTL1	angiomotin like 1	protein-coding
chr4	148567164	148568171	9.65104	3.23274	Intron (NM_001350144, Intron 8 of 10)	29119	55751	TMEM184C	transmembrane protein 184C	protein-coding
chr6	74048762	74050565	9.64877	3.14378	Intergenic	14336	340168	DPPA5	developmental pluripotency associated 5	protein-coding
chr2	30094240	30095339	9.63557	2.99778	Intron (NM_004304, Intron 1 of 28)	49663	238	ALK	ALK receptor tyrosine kinase	protein-coding
chr10	45201900	45202952	9.63552	3.50683	Intergenic	-204338	643236	TMEM72	transmembrane protein 72	protein-coding
chr9	81174187	81175207	9.6353	6.26222	Intergenic	262656	29968	PSAT1	phosphoserine aminotransferase 1	protein-coding
chr16	70420186	70421187	9.62431	5.50886	Intron (NM_006927, Intron 4 of 6)	39880	55308	DDX19A	DEAD-box helicase 19A	protein-coding
chr6	4810144	4811145	9.62304	5.31074	Intron (NM_001368127, Intron 1 of 5)	-25688	9425	CDYL	chromodomain Y like	protein-coding
chr10	99569868	99571249	9.62077	3.10936	Intergenic	-38802	6425	SFRP5	secreted frizzled related protein 5	protein-coding
chr3	134878325	134879449	9.61699	7.00617	Intron (NM_004441, Intron 6 of 15)	364785	2047	EPHB1	EPH receptor B1	protein-coding
chr10	112295483	112296508	9.61095	2.84974	Intergenic	-31454	9126	SMC3	structural maintenance of chromosomes 3	protein-coding
chr3	111761354	111763173	9.59962	4.46499	Intron (NM_001366279, Intron 1 of 15)	438	344805	TMPRSS7	transmembrane serine protease 7	protein-coding
chr2	17050995	17052088	9.59762	8.99972	Intergenic	-204439	81553	FAM49A	family with sequence similarity 49 member A	protein-coding
chr4	4336182	4337635	9.59213	2.78169	Intergenic	44930	166793	ZBTB49	zinc finger and BTB domain containing 49	protein-coding
chr1	155156960	155158584	9.58642	2.79451	TTS (NM_001282378)	4928	4582	MUC1	mucin 1, cell surface associated	protein-coding
chr15	64311637	64312706	9.57492	3.65127	Intron (NM_014326, Intron 2 of 11)	26513	23604	DAPK2	death associated protein kinase 2	protein-coding
chr16	19016670	19017676	9.5725	4.8543	Intron (NM_001160364, Intron 1 of 15)	21564	79905	TMC7	transmembrane channel like 7	protein-coding
chr3	18110708	18111726	9.56189	3.00724	Intron (NR_161333, Intron 4 of 4)	107173	339862	LOC339862	uncharacterized LOC339862	ncRNA
chr7	17701947	17703434	9.55691	5.57207	Intergenic	-104157	101927630	LOC101927630	uncharacterized LOC101927630	ncRNA
chr2	131275740	131276979	9.55153	2.61828	Intergenic	-2436	653275	CFC1B	cripto, FRL-1, cryptic family 1B	protein-coding
chr10	80347679	80348905	9.54797	2.51101	Intergenic	321193	414243	LINC00595	long intergenic non-protein coding RNA 595	ncRNA
chr18	70902452	70903480	9.54729	4.34689	Intron (NR_034133, Intron 2 of 5)	28767	400655	LOC400655	uncharacterized LOC400655	ncRNA
chr22	25871149	25872401	9.54436	3.57107	Intergenic	20162	102466198	MIR6817	microRNA 6817	ncRNA
chr2	103201984	103203177	9.5441	3.01742	Intergenic	-33432	6549	SLC9A2	solute carrier family 9 member A2	protein-coding
chr12	25062363	25063400	9.54083	2.78401	Intron (NM_005504, Intron 1 of 10)	-6880	586	BCAT1	branched chain amino acid transaminase 1	protein-coding
chr10	58078859	58079858	9.53652	9.2896	Intergenic	41662	11130	ZWINT	ZW10 interacting kinetochore protein	protein-coding
chr1	3426444	3427481	9.53081	12.5159	Intron (NM_001409, Intron 10 of 36)	50392	693135	MIR551A	microRNA 551a	ncRNA
chr9	69824095	69825128	9.51722	2.73556	Intergenic	-66827	101928381	LOC101928381	uncharacterized LOC101928381	ncRNA
chr15	44268929	44270590	9.51508	5.88851	Intron (NM_001322949, Intron 1 of 15)	-99390	728758	PIN4P1	peptidylprolyl cis/trans isomerase, NIMA-interacting 4 pseudogene 1	pseudo
chr8	143142113	143143211	9.51416	3.35114	Intergenic	-63005	100616374	MIR4539	microRNA 4539	ncRNA
chr6	169936534	169937767	9.51191	16.787	Intron (NR_146875, Intron 19 of 20)	164975	253769	WDR27	WD repeat domain 27	protein-coding
chr2	31637171	31638495	9.50601	2.55352	Promoter-TSS (NM_000379)	-225	7498	XDH	xanthine dehydrogenase	protein-coding
chr10	95863405	95864710	9.50423	6.42914	Intron (NR_120615, Intron 2 of 2)	4494	101927049	PLCE1-AS2	PLCE1 antisense RNA 2	ncRNA
chr15	26872628	26873940	9.50112	21.6562	Intron (NR_103801, Intron 1 of 6)	953	2562	GABRB3	gamma-aminobutyric acid type A receptor beta3 subunit	protein-coding
chr10	77536201	77537321	9.50074	6.50792	Intron (NR_131178, Intron 1 of 7)	-5758	83938	LRMDA	leucine rich melanocyte differentiation associated	protein-coding
chr3	29964203	29965227	9.50019	8.541	Intron (NM_014483, Intron 10 of 12)	10932	100873977	RBMS3-AS1	RBMS3 antisense RNA 1	ncRNA
chr1	14486955	14487976	9.49356	2.95053	Intergenic	259004	105376762	KAZN-AS1	KAZN antisense RNA 1	ncRNA
chr15	89662712	89664077	9.48924	3.63458	Intron (NM_007011, Intron 7 of 14)	31707	11057	ABHD2	abhydrolase domain containing 2	protein-coding
chr5	93541889	93542923	9.48672	2.52888	Intron (NM_001145678, Intron 20 of 20)	-95002	83989	FAM172A	family with sequence similarity 172 member A	protein-coding
chr12	104665221	104666644	9.48549	10.0335	Intron (NM_001093771, Intron 3 of 16)	-14878	7296	TXNRD1	thioredoxin reductase 1	protein-coding
chr7	641283	642692	9.48532	8.0788	Promoter-TSS (NR_110054)	-495	101926963	LOC101926963	uncharacterized LOC101926963	ncRNA
chr10	72318503	72319510	9.48337	4.29252	Intron (NM_014431, Intron 18 of 19)	43491	5551	PRF1	perforin 1	protein-coding
chr11	120937405	120938407	9.47592	3.71854	Intron (NM_152715, Intron 7 of 7)	-35469	7007	TECTA	tectorin alpha	protein-coding
chr4	169489969	169491070	9.47066	2.57014	Intron (NM_016081, Intron 2 of 20)	-62210	23022	PALLD	palladin, cytoskeletal associated protein	protein-coding
chr7	138575165	138576485	9.46602	13.2227	Intron (NM_001164665, Intron 10 of 19)	90310	57670	KIAA1549	KIAA1549	protein-coding
chr1	50712215	50713299	9.46177	3.23318	Intergenic	137252	1996	ELAVL4	ELAV like RNA binding protein 4	protein-coding
chr11	85501964	85503079	9.45963	5.19275	Intron (NM_206928, Intron 1 of 18)	19663	54843	SYTL2	synaptotagmin like 2	protein-coding
chr1	3664490	3665753	9.4577	2.51683	Intergenic	-1184	57212	TP73-AS1	TP73 antisense RNA 1	ncRNA
chr2	221369569	221370570	9.45676	3.39267	Intergenic	-598783	100422959	MIR4268	microRNA 4268	ncRNA
chr22	48485198	48486528	9.45424	2.88733	Intergenic	-184313	100422916	MIR3201	microRNA 3201	ncRNA
chr14	91833213	91834216	9.44589	4.09713	Intron (NM_001080414, Intron 3 of 29)	50450	440193	CCDC88C	coiled-coil domain containing 88C	protein-coding
chr3	89796371	89797743	9.44494	4.24805	Intergenic	640286	2042	EPHA3	EPH receptor A3	protein-coding
chr9	109444417	109445497	9.42916	3.9547	Intergenic	66618	100996590	LINC01505	long intergenic non-protein coding RNA 1505	ncRNA
chr3	33108675	33109687	9.42878	5.14328	Intron (NM_001135602, Intron 2 of 12)	29143	2720	GLB1	galactosidase beta 1	protein-coding
chr8	30280156	30281444	9.42535	2.95026	Intron (NM_001008710, Intron 1 of 8)	-37883	100128750	RBPMS-AS1	RBPMS antisense RNA 1	ncRNA
chr1	13869935	13871091	9.40449	4.2896	Intergenic	-30015	126755	LRRC38	leucine rich repeat containing 38	protein-coding
chr2	220833139	220834144	9.40331	5.46681	Intergenic	-62355	100422959	MIR4268	microRNA 4268	ncRNA
chr8	123501564	123502576	9.4022	12.7913	Intron (NR_131202, Intron 2 of 3)	78813	105375734	SMILR	smooth muscle induced lncRNA, enhancer of proliferation	ncRNA
chr12	52834470	52835552	9.4003	5.07664	Intergenic	-6856	9119	KRT75	keratin 75	protein-coding
chr11	23811076	23812087	9.38661	4.20387	Intergenic	-370845	102465860	MIR8054	microRNA 8054	ncRNA
chr1	184460355	184461984	9.38556	2.81662	Intron (NM_030806, Intron 2 of 5)	105006	81563	C1orf21	chromosome 1 open reading frame 21	protein-coding
chr20	18524148	18525192	9.38542	9.57496	Intron (NM_001172745, Intron 14 of 19)	-23394	388789	SMIM26	small integral membrane protein 26	protein-coding
chr12	47481400	47482595	9.38353	4.57493	Intron (NM_138371, Intron 1 of 3)	-8255	347902	AMIGO2	adhesion molecule with Ig like domain 2	protein-coding
chr11	102126664	102127713	9.38321	2.82498	Intergenic	-61027	330	BIRC3	baculoviral IAP repeat containing 3	protein-coding
chr3	156127107	156128212	9.37949	9.32192	Intron (NM_001308222, Intron 1 of 12)	37066	100874084	KCNAB1-AS1	KCNAB1 antisense RNA 1	ncRNA
chr1	8456605	8457840	9.37467	2.54597	Intron (NM_012102, Intron 13 of 23)	26670	473	RERE	arginine-glutamic acid dipeptide repeats	protein-coding
chr8	59671536	59672615	9.37385	2.96071	Intergenic	-99663	8439	NSMAF	neutral sphingomyelinase activation associated factor	protein-coding
chr17	70970360	70971703	9.36868	5.77131	Intron (NM_001352691, Intron 5 of 10)	117796	201266	SLC39A11	solute carrier family 39 member 11	protein-coding
chr5	159276245	159277828	9.36306	3.07186	Intron (NR_109891, Intron 2 of 2)	21355	101927766	LINC01847	long intergenic non-protein coding RNA 1847	ncRNA
chr2	118999537	119000537	9.35597	2.59628	Intergenic	-56075	100506797	THORLNC	testis associated oncogenic lncRNA	ncRNA
chr5	102846622	102847623	9.34448	3.31406	Intergenic	30564	102467212	LINC02115	long intergenic non-protein coding RNA 2115	ncRNA
chr15	97017035	97018112	9.33834	3.20586	Intergenic	140579	7026	NR2F2	nuclear receptor subfamily 2 group F member 2	protein-coding
chr10	135160331	135161352	9.33757	3.63925	Promoter-TSS (NM_001145201)	-36	118471	PRAP1	proline rich acidic protein 1	protein-coding
chr8	73734962	73735974	9.33495	3.04867	Intron (NM_004770, Intron 2 of 2)	91188	101926908	LOC101926908	uncharacterized LOC101926908	ncRNA
chr3	11609282	11610684	9.33009	7.01936	Intron (NM_001128219, Intron 2 of 4)	289	9686	VGLL4	vestigial like family member 4	protein-coding
chr1	19852354	19853389	9.32394	5.42902	Intergenic	-40838	832	CAPZB	capping actin protein of muscle Z-line subunit beta	protein-coding
chr22	21810793	21811910	9.32374	3.02185	Intergenic	-10108	645426	TMEM191C	transmembrane protein 191C	protein-coding
chr3	170978501	170979969	9.32326	2.89609	Intron (NM_015028, Intron 2 of 32)	-154687	693154	MIR569	microRNA 569	ncRNA
chr10	3987604	3988733	9.31815	5.86973	Intergenic	-45184	102464829	MIR6078	microRNA 6078	ncRNA
chr16	4729396	4730746	9.30464	3.80239	Exon (NM_015246, Exon 12 of 17)	8752	102466731	MIR6769A	microRNA 6769a	ncRNA
chr3	111414094	111415124	9.29916	2.57067	Intron (NM_001185106, Intron 1 of 4)	-18329	100874115	PLCXD2-AS1	PLCXD2 antisense RNA 1	ncRNA
chr5	78715703	78716728	9.29717	2.86873	Intron (NM_004272, Intron 5 of 8)	93444	9456	HOMER1	homer scaffold protein 1	protein-coding
chr7	139452589	139454064	9.29636	3.44821	Intron (NM_001113239, Intron 1 of 14)	24471	28996	HIPK2	homeodomain interacting protein kinase 2	protein-coding
chr6	91164180	91165186	9.2938	4.33007	Intergenic	132108	6885	MAP3K7	mitogen-activated protein kinase kinase kinase 7	protein-coding
chr1	226058663	226060062	9.28617	4.60316	Intron (NM_014698, Intron 5 of 24)	10718	9725	TMEM63A	transmembrane protein 63A	protein-coding
chr4	22386898	22388096	9.28532	3.31782	Intergenic	-46208	100505912	LOC100505912	uncharacterized LOC100505912	ncRNA
chr5	85303872	85304959	9.28529	9.17992	Intergenic	-273847	285622	NBPF22P	NBPF member 22, pseudogene	pseudo
chrX	65113683	65114693	9.28054	3.5458	Intergenic	-124524	407008	MIR223	microRNA 223	ncRNA
chr15	31214394	31215636	9.27504	10.9884	Intron (NM_014967, Intron 8 of 14)	18897	22909	FAN1	FANCD2 and FANCI associated nuclease 1	protein-coding
chr2	142149809	142151409	9.26049	11.5915	Intron (NM_018557, Intron 3 of 90)	738661	53353	LRP1B	LDL receptor related protein 1B	protein-coding
chr7	149518306	149519305	9.25873	4.02977	Intron (NR_163594, Intron 84 of 102)	-16659	643641	ZNF862	zinc finger protein 862	protein-coding
chr20	56121924	56123056	9.25788	2.5575	Intergenic	-13676	5105	PCK1	phosphoenolpyruvate carboxykinase 1	protein-coding
chr2	17484020	17485479	9.25787	8.42236	Intergenic	214958	729475	RAD51AP2	RAD51 associated protein 2	protein-coding
chr16	34539572	34540578	9.25376	4.55951	Intergenic	-57712	283914	LINC01566	long intergenic non-protein coding RNA 1566	ncRNA
chr12	2506486	2507610	9.2528	4.46615	Intron (NM_001167623, Intron 3 of 46)	128106	100874370	CACNA1C-IT3	CACNA1C Intronic transcript 3	ncRNA
chr2	1604042	1605091	9.25172	6.58459	Intergenic	143721	7837	PXDN	peroxidasin	protein-coding
chr6	53191072	53192079	9.25111	5.16747	Intron (NM_021814, Intron 1 of 7)	10840	647190	RPS16P5	ribosomal protein S16 pseudogene 5	pseudo
chr12	132514557	132515556	9.24795	6.35837	Promoter-TSS (NR_002979)	-713	677829	SNORA49	small nucleolar RNA, H/ACA box 49	snoRNA
chr9	84507011	84508078	9.24065	3.46156	Intergenic	-20808	347127	SPATA31D5P	SPATA31 subfamily D member 5, pseudogene	pseudo
chr3	26697326	26698384	9.24025	7.55427	Intron (NM_001317810, Intron 2 of 2)	31697	116135	LRRC3B	leucine rich repeat containing 3B	protein-coding
chr7	124362058	124363737	9.23817	5.00761	Intergenic	42949	2861	GPR37	G protein-coupled receptor 37	protein-coding
chr4	100507182	100508620	9.23562	3.26304	Intron (NM_001300785, Intron 3 of 17)	22666	4547	MTTP	microsomal triglyceride transfer protein	protein-coding
chr7	104597270	104598662	9.23453	6.27526	Intergenic	-30874	723809	LHFPL3-AS2	LHFPL3 antisense RNA 2	ncRNA
chr9	79038369	79039464	9.22991	2.96016	Intergenic	-17666	2650	GCNT1	glucosaminyl (N-acetyl) transferase 1	protein-coding
chr3	123450965	123451985	9.22392	3.52994	Intron (NM_053028, Intron 10 of 31)	42984	100873940	MYLK-AS2	MYLK antisense RNA 2	ncRNA
chr9	91965670	91966878	9.21769	5.06916	Intron (NM_024077, Intron 14 of 16)	32508	79048	SECISBP2	SECIS binding protein 2	protein-coding
chr19	41129015	41130431	9.21725	5.50289	Intron (NM_003573, Intron 29 of 33)	22448	8425	LTBP4	latent transforming growth factor beta binding protein 4	protein-coding
chr22	31649601	31650651	9.21629	2.50695	Intron (NM_001031801, Intron 1 of 14)	5756	3985	LIMK2	LIM domain kinase 2	protein-coding
chr2	20725603	20726607	9.20732	2.85172	Intergenic	-24821	107985856	LOC107985856	uncharacterized LOC107985856	ncRNA
chr2	54270818	54271852	9.20616	2.74315	Intron (NM_001320587, Intron 2 of 5)	-71417	98	ACYP2	acylphosphatase 2	protein-coding
chr2	138829545	138830600	9.19172	3.56729	Intergenic	-29382	105373635	LINC01832	long intergenic non-protein coding RNA 1832	ncRNA
chr4	157173039	157174463	9.18443	6.79892	Intergenic	-298733	1519	CTSO	cathepsin O	protein-coding
chr10	105655070	105656654	9.17958	2.88986	Intron (NM_024928, Intron 7 of 9)	22080	79991	STN1	STN1 subunit of CST complex	protein-coding
chr8	73019261	73020953	9.17039	5.04312	Intergenic	-32288	8989	TRPA1	transient receptor potential cation channel subfamily A member 1	protein-coding
chr18	499158	500178	9.16857	20.7675	Intron (NM_130386, Intron 1 of 9)	1033	81035	COLEC12	collectin subfamily member 12	protein-coding
chr3	30797416	30798443	9.1491	2.97545	Intron (NM_207359, Intron 14 of 14)	138224	339896	GADL1	glutamate decarboxylase like 1	protein-coding
chr8	100102894	100104411	9.14441	2.907	Intron (NR_047582, Intron 4 of 8)	78158	157680	VPS13B	vacuolar protein sorting 13 homolog B	protein-coding
chr4	180147003	180148314	9.14386	9.37568	Intergenic	-1318568	101928656	LINC01099	long intergenic non-protein coding RNA 1099	ncRNA
chr5	88577745	88579300	9.14094	4.60503	Intron (NR_136219, Intron 7 of 9)	-378600	4208	MEF2C	myocyte enhancer factor 2C	protein-coding
chr5	94781382	94782468	9.14067	5.23501	Intron (NM_152548, Intron 7 of 9)	54855	153643	FAM81B	family with sequence similarity 81 member B	protein-coding
chr9	76298769	76300162	9.13756	4.17447	Intergenic	532684	301	ANXA1	annexin A1	protein-coding
chr3	149933430	149934690	9.11301	5.39891	Intergenic	-22246	101927992	LINC01213	long intergenic non-protein coding RNA 1213	ncRNA
chr1	7283250	7284259	9.09955	4.37677	Intron (NM_001349609, Intron 4 of 22)	166060	102725193	LOC102725193	uncharacterized LOC102725193	ncRNA
chr1	220970597	220971609	9.09756	10.5537	Intron (NM_022746, Intron 3 of 6)	10848	64757	2021-03-01	mitochondrial amidoxime reducing component 1	protein-coding
chr6	82642809	82643813	9.0945	3.50668	Promoter-TSS (NR_149136)	-114	102724168	LINC02542	long intergenic non-protein coding RNA 2542	ncRNA
chr1	65448433	65449474	9.09423	6.46326	Intron (NR_119383, Intron 5 of 6)	-16334	3716	JAK1	Janus kinase 1	protein-coding
chr1	176027606	176028635	9.09217	3.148	Intron (NM_022457, Intron 11 of 19)	-90444	677679	SCARNA3	small Cajal body-specific RNA 3	ncRNA
chr9	65472994	65474014	9.08882	3.77361	Intergenic	20736	401507	FAM74A1	family with sequence similarity 74 member A1	ncRNA
chr10	78927617	78929377	9.08402	2.54911	Intron (NM_001322832, Intron 5 of 27)	27908	101929310	KCNMA1-AS2	KCNMA1 antisense RNA 2	ncRNA
chr9	94970681	94971757	9.08237	4.44655	Intergenic	-17781	138652	PRSS47	serine protease 47	protein-coding
chr11	127729302	127730702	9.08144	2.81382	Intergenic	-348659	105369564	LINC02098	long intergenic non-protein coding RNA 2098	ncRNA
chr20	56826384	56827814	9.08116	2.56293	Intron (NR_003505, Intron 4 of 16)	-23390	140731	ANKRD60	ankyrin repeat domain 60	protein-coding
chr4	330880	331972	9.06454	6.12464	Promoter-TSS (NM_001348277)	-177	7700	ZNF141	zinc finger protein 141	protein-coding
chr19	41724316	41725345	9.06116	3.14392	Promoter-TSS (NM_021913)	-298	558	AXL	AXL receptor tyrosine kinase	protein-coding
chr1	187477769	187478911	9.05229	8.18906	Intergenic	65580	106144535	LINC01037	long intergenic non-protein coding RNA 1037	ncRNA
chr7	11788946	11789949	9.03679	7.95334	Intron (NM_015204, Intron 1 of 26)	82377	221981	THSD7A	thrombospondin type 1 domain containing 7A	protein-coding
chr6	46029664	46030689	9.03247	5.06462	Intron (NM_001370649, Intron 1 of 5)	17909	53405	CLIC5	chloride intracellular channel 5	protein-coding
chr13	80561132	80562131	9.00767	4.61646	Intergenic	-23581	101515984	LINC01080	long intergenic non-protein coding RNA 1080	ncRNA
chr11	70514705	70517177	9.00133	2.76346	Intron (NM_012309, Intron 12 of 22)	-7995	22941	SHANK2	SH3 and multiple ankyrin repeat domains 2	protein-coding
chr6	41015438	41016712	8.99913	8.59747	Intergenic	-4865	10930	APOBEC2	apolipoprotein B mRNA editing enzyme catalytic subunit 2	protein-coding
chr1	5975756	5976773	8.99417	3.91636	Intron (NM_015102, Intron 11 of 29)	-53463	100616421	MIR4689	microRNA 4689	ncRNA
chr11	128444159	128445502	8.9941	2.88137	Intron (NM_001143820, Intron 1 of 9)	12623	2113	ETS1	ETS proto-oncogene 1, transcription factor	protein-coding
chr14	36851892	36853825	8.99226	12.8596	Intergenic	-62976	51562	MBIP	MAP3K12 binding inhibitory protein 1	protein-coding
chr4	174164114	174165153	8.9803	2.7171	Intron (NM_017423, Intron 1 of 11)	-24678	100422849	MIR548T	microRNA 548t	ncRNA
chr15	71763376	71764409	8.97615	4.21832	Intron (NM_024817, Intron 6 of 16)	-75683	79875	THSD4	thrombospondin type 1 domain containing 4	protein-coding
chr7	147266497	147268231	8.97602	2.72976	Intron (NM_014141, Intron 11 of 22)	-101407	105375556	LOC105375556	uncharacterized LOC105375556	ncRNA
chr9	42855420	42856419	8.97278	3.69048	Intron (NR_160670, Intron 2 of 3)	1283	101929583	LOC101929583	methylenetetrahydrofolate dehydrogenase (NADP+ dependent) 1 like pseudogene	pseudo
chr16	20915828	20916827	8.97082	9.99045	Intron (NR_161432, Intron 2 of 3)	3743	57149	LYRM1	LYR motif containing 1	protein-coding
chr16	74324648	74326472	8.97009	3.704	Intergenic	-5152	5713	PSMD7	proteasome 26S subunit, non-ATPase 7	protein-coding
chr6	79979392	79980408	8.96579	9.60856	Intergenic	-35501	9324	HMGN3	high mobility group nucleosomal binding domain 3	protein-coding
chr1	17769598	17770724	8.96	5.81967	Intergenic	-3988	55920	RCC2	regulator of chromosome condensation 2	protein-coding
chr7	103028518	103029908	8.95845	8.61842	Intron (NM_206883, Intron 14 of 19)	41123	5701	PSMC2	proteasome 26S subunit, ATPase 2	protein-coding
chr2	146188876	146189912	8.95132	3.20169	Intergenic	763860	401014	TEX41	testis expressed 41	ncRNA
chr7	157347717	157348732	8.95034	3.16435	Intron (NM_001308268, Intron 21 of 22)	18890	406945	MIR153-2	microRNA 153-2	ncRNA
chr12	63125462	63126461	8.94576	6.79609	Intron (NM_020700, Intron 5 of 9)	128495	406891	MIRLET7I	microRNA let-7i	ncRNA
chr6	161459020	161460021	8.93786	3.3509	Intron (NM_001301072, Intron 2 of 26)	46719	4216	MAP3K4	mitogen-activated protein kinase kinase kinase 4	protein-coding
chr8	71055569	71056675	8.93438	3.80065	Intron (NM_001321711, Intron 12 of 21)	-72635	63978	PRDM14	PR/SET domain 14	protein-coding
chr17	10321491	10322679	8.9245	13.2142	Exon (NM_002472, Exon 5 of 40)	3182	4626	MYH8	myosin heavy chain 8	protein-coding
chr4	4431966	4432989	8.91896	2.60633	Intron (NM_016930, Intron 7 of 10)	31222	53407	STX18	syntaxin 18	protein-coding
chrX	127893386	127894412	8.91842	9.65588	Intergenic	-707517	139741	ACTRT1	actin related protein T1	protein-coding
chr12	63359873	63360898	8.91576	3.57822	Intergenic	-31455	57460	PPM1H	protein phosphatase, Mg2+/Mn2+ dependent 1H	protein-coding
chr19	58785667	58786981	8.91289	2.77649	Intron (NM_001320782, Intron 6 of 6)	-3997	7554	ZNF8	zinc finger protein 8	protein-coding
chr1	186744815	186745888	8.90427	6.29321	Intergenic	-52681	5321	PLA2G4A	phospholipase A2 group IVA	protein-coding
chr3	48632608	48633903	8.90209	4.69856	Promoter-TSS (NM_000094)	-662	1294	COL7A1	collagen type VII alpha 1 chain	protein-coding
chr2	72797268	72798269	8.89569	3.38434	Intron (NR_135774, Intron 7 of 19)	255394	23233	EXOC6B	exocyst complex component 6B	protein-coding
chr11	67546266	67547417	8.89442	9.67665	Intergenic	25966	645332	FAM86C2P	family with sequence similarity 86, member A pseudogene	pseudo
chr7	1027652	1028655	8.88649	2.86589	Intron (NM_017781, Intron 8 of 8)	5336	54905	CYP2W1	cytochrome P450 family 2 subfamily W member 1	protein-coding
chr1	85064466	85065467	8.88638	2.86028	Intron (NR_125761, Intron 2 of 2)	21748	103695366	LINC01461	long intergenic non-protein coding RNA 1461	ncRNA
chr1	12647833	12648905	8.88354	2.56794	Intron (NM_004753, Intron 1 of 5)	8257	9249	DHRS3	dehydrogenase/reductase 3	protein-coding
chr7	50902621	50903620	8.88334	3.72334	Intergenic	-41970
chr10	114805056	114806071	8.88057	3.12447	TTS (NR_132769)	449	106635520	SNORA87	small nucleolar RNA, H/ACA box 87	snoRNA
chr1	162825323	162826782	8.87408	3.12015	Intron (NM_178550, Intron 2 of 3)	12553	339512	CCDC190	coiled-coil domain containing 190	protein-coding
chr6	135028132	135029152	8.87356	2.90417	Intergenic	-167499	101928304	LOC101928304	uncharacterized LOC101928304	ncRNA
chr5	130205502	130206589	8.87137	9.81553	Intergenic	294904	3094	HINT1	histidine triad nucleotide binding protein 1	protein-coding
chr10	14613677	14614676	8.86726	2.56579	Promoter-TSS (NM_001282701)	12	83641	FAM107B	family with sequence similarity 107 member B	protein-coding
chr11	85526226	85527225	8.86636	5.00187	Intergenic	-4523	54843	SYTL2	synaptotagmin like 2	protein-coding
chr9	123146257	123147260	8.86459	3.77715	Intergenic	-139430	406939	MIR147A	microRNA 147a	ncRNA
chr19	50969300	50970374	8.86346	2.72763	TTS (NM_001308429)	-9927	284361	EMC10	ER membrane protein complex subunit 10	protein-coding
chr8	121601807	121603205	8.86258	6.58841	Intron (NM_021021, Intron 3 of 6)	144847	27085	MTBP	MDM2 binding protein	protein-coding
chr7	117305163	117306824	8.86177	2.84417	Intron (NM_000492, Intron 26 of 26)	-101263	111082987	CFTR-AS1	CFTR antisense RNA 1	ncRNA
chr4	96385839	96386855	8.85148	2.95416	Intron (NM_003728, Intron 1 of 15)	83777	8633	UNC5C	unc-5 netrin receptor C	protein-coding
chr9	71145274	71146276	8.84928	6.35916	3' UTR (NM_021965, Exon 11 of 11)	10008	169693	TMEM252	transmembrane protein 252	protein-coding
chr12	130629937	130630936	8.84765	5.94152	Intergenic	15787	440119	FZD10-AS1	FZD10 antisense divergent transcript	ncRNA
chr13	111151559	111152941	8.84749	5.40628	Intron (NM_001846, Intron 40 of 47)	8276	100874203	COL4A2-AS1	COL4A2 antisense RNA 1	ncRNA
chr7	111570892	111572598	8.84211	6.58738	Intron (NM_001363540, Intron 12 of 52)	123184	100506413	DOCK4-AS1	DOCK4 antisense RNA 1	ncRNA
chr9	79029702	79031111	8.84165	6.2152	Intergenic	16891	653162	RPSAP9	ribosomal protein SA pseudogene 9	pseudo
chr2	88955901	88957322	8.83313	17.5046	Intergenic	29264	101928403	EIF2AK3-DT	EIF2AK3 divergent transcript	ncRNA
chr5	127607451	127608511	8.83202	3.83972	Intron (NM_001999, Intron 61 of 64)	188523	6558	SLC12A2	solute carrier family 12 member 2	protein-coding
chr14	97965828	97967256	8.82737	7.53415	Intron (NR_110166, Intron 1 of 4)	41389	101929241	LINC02325	long intergenic non-protein coding RNA 2325	ncRNA
chr14	65514011	65515325	8.82105	4.06407	Intron (NM_002028, Intron 9 of 11)	3262	100616490	MIR4706	microRNA 4706	ncRNA
chr13	24704064	24705070	8.8116	12.2293	Intron (NM_001286792, Intron 3 of 14)	-30292	221178	SPATA13	spermatogenesis associated 13	protein-coding
chr6	58333217	58334372	8.80797	6.74024	Intergenic	-46070	106660612	LINC00680	long intergenic non-protein coding RNA 680	ncRNA
chr2	41768516	41769515	8.80636	2.54808	Intergenic	-335680	388942	LINC01913	long intergenic non-protein coding RNA 1913	ncRNA
chr7	40508772	40510414	8.80371	6.04484	Intron (NM_024728, Intron 11 of 14)	335018	79783	SUGCT	succinyl-CoA:glutarate-CoA transferase	protein-coding
chr1	208292321	208293918	8.80117	2.73374	Intron (NM_025179, Intron 4 of 31)	124610	5362	PLXNA2	plexin A2	protein-coding
chr10	4719908	4720926	8.80021	3.05738	Promoter-TSS (NR_024475)	-155	100216001	MANCR	mitotically associated long non coding RNA	ncRNA
chr4	44151697	44153085	8.79374	5.58499	Intergenic	133312	100506827	LINC02475	long intergenic non-protein coding RNA 2475	ncRNA
chr10	126720780	126721912	8.79365	6.12849	Promoter-TSS (NR_036178)	93	100423041	MIR4296	microRNA 4296	ncRNA
chr18	21463016	21464081	8.79278	3.87146	Intron (NM_198129, Intron 40 of 74)	10564	3909	LAMA3	laminin subunit alpha 3	protein-coding
chr2	22758713	22759715	8.78654	2.52372	Promoter-TSS (NR_110577)	-137	102723362	LINC01884	long intergenic non-protein coding RNA 1884	ncRNA
chr10	44108479	44109481	8.78652	16.7603	Intron (NM_145312, Intron 4 of 4)	7094	220992	ZNF485	zinc finger protein 485	protein-coding
chr14	81832297	81833306	8.78294	2.75949	Intron (NM_001366849, Intron 5 of 8)	61318	85439	STON2	stonin 2	protein-coding
chr7	156543723	156544739	8.77887	3.6488	Intron (NM_001350953, Intron 9 of 17)	107736	140545	RNF32	ring finger protein 32	protein-coding
chr8	8621566	8622620	8.77878	2.76285	Intergenic	62646	137075	CLDN23	claudin 23	protein-coding
chr2	111199149	111200181	8.77869	3.05029	Intron (NR_027145, Intron 9 of 17).2	-18272	440895	LOC440895	two pore channel 3 pseudogene	pseudo
chr2	110686322	110687334	8.77046	2.89828	Intron (NR_027145, Intron 9 of 17)	-18439	440895	LOC440895	two pore channel 3 pseudogene	pseudo
chr2	119560273	119561488	8.76794	5.16991	Intergenic	44879	2019	EN1	engrailed homeobox 1	protein-coding
chr5	67829808	67830816	8.76072	4.28392	Intergenic	241907	5295	PIK3R1	phosphoinositide-3-kinase regulatory subunit 1	protein-coding
chr4	114221214	114222407	8.7585	3.72197	Intron (NM_001354265, Intron 22 of 44)	7815	287	ANK2	ankyrin 2	protein-coding
chr7	51370141	51371571	8.7556	4.6842	Intron (NM_001346441, Intron 1 of 12)	13650	23242	COBL	cordon-bleu WH2 repeat protein	protein-coding
chr14	97369548	97371232	8.75081	3.54667	Intergenic	-39526	145249	LINC00618	long intergenic non-protein coding RNA 618	ncRNA
chr8	19535128	19536575	8.7435	3.79037	Intron (NR_148898, Intron 1 of 9)	4243	55790	CSGALNACT1	chondroitin sulfate N-acetylgalactosaminyltransferase 1	protein-coding
chr1	90011718	90012721	8.7432	2.74078	Intron (NM_001369819, Intron 2 of 6)	21822	23507	LRRC8B	leucine rich repeat containing 8 VRAC subunit B	protein-coding
chr16	49882998	49884003	8.74097	4.15223	Intron (NM_001271620, Intron 1 of 7)	8330	23090	ZNF423	zinc finger protein 423	protein-coding
chr10	78426833	78428389	8.73015	8.90423	Intergenic	-220191	101929328	KCNMA1-AS1	KCNMA1 antisense RNA 1	ncRNA
chr6	41423764	41425157	8.72748	7.87152	Intergenic	-45722	103106903	LINC01276	long intergenic non-protein coding RNA 1276	ncRNA
chr5	58193074	58195030	8.72652	3.04357	Intergenic	101673	5144	PDE4D	phosphodiesterase 4D	protein-coding
chr9	120495394	120496441	8.72387	4.94883	Intergenic	29236	7099	TLR4	toll like receptor 4	protein-coding
chr5	18968622	18969683	8.72256	5.67472	Intergenic	917229	1016	CDH18	cadherin 18	protein-coding
chr1	15068403	15069524	8.72174	2.66991	Intron (NM_201628, Intron 1 of 14)	143750	23254	KAZN	kazrin, periplakin interacting protein	protein-coding
chr12	102736141	102738102	8.70535	2.83746	Intergenic	135207	3479	IGF1	insulin like growth factor 1	protein-coding
chr1	233992938	233994007	8.70009	5.71569	Intergenic	-46950	148641	SLC35F3	solute carrier family 35 member F3	protein-coding
chr5	1251594	1252598	8.69766	3.69669	Intergenic	26600	348932	SLC6A18	solute carrier family 6 member 18	protein-coding
chr1	9614796	9616080	8.69418	2.56447	Intron (NM_032315, Intron 2 of 6)	15914	84275	SLC25A33	solute carrier family 25 member 33	protein-coding
chr14	79511283	79512335	8.69175	3.16339	Intron (NR_073547, Intron 14 of 20)	-154516	105370586	LOC105370586	uncharacterized LOC105370586	ncRNA
chr6	16108933	16110234	8.69108	4.61248	Intergenic	-19734	29116	MYLIP	myosin regulatory light chain interacting protein	protein-coding
chr1	9532791	9533846	8.68989	4.01991	Intergenic	-44263	100506022	LINC02606	long intergenic non-protein coding RNA 2606	ncRNA
chr8	87158890	87159913	8.68321	2.68671	Intron (NM_152565, Intron 5 of 7)	48262	245972	ATP6V0D2	ATPase H+ transporting V0 subunit d2	protein-coding
chr14	45649518	45650528	8.68317	3.06641	Intron (NM_001308133, Intron 13 of 21)	44881	57697	FANCM	FA complementation group M	protein-coding
chr13	95751549	95753527	8.68302	3.99318	Intron (NM_001301830, Intron 19 of 19)	-110060	109616987	SNORD13G	small nucleolar RNA, C/D box 13G	snoRNA
chr13	68764601	68765634	8.68266	2.94442	Intergenic	694340	338862	LINC00550	long intergenic non-protein coding RNA 550	ncRNA
chr7	22897855	22899278	8.68029	5.97541	Intron (NR_146320, Intron 3 of 4)	2334	692210	SNORD93	small nucleolar RNA, C/D box 93	snoRNA
chr3	174483657	174484778	8.67701	3.00583	Intergenic	-92907	254827	NAALADL2	N-acetylated alpha-linked acidic dipeptidase like 2	protein-coding
chr1	9536575	9537750	8.668	3.06383	Intergenic	-48107	100506022	LINC02606	long intergenic non-protein coding RNA 2606	ncRNA
chr8	110238516	110239515	8.66489	3.04168	Intergenic	103147	84955	NUDCD1	NudC domain containing 1	protein-coding
chr21	47472444	47473492	8.65891	2.64664	Intergenic	-45058	1292	COL6A2	collagen type VI alpha 2 chain	protein-coding
chr2	8446274	8447709	8.65452	4.08297	Intron (NR_034135, Intron 2 of 8)	21558	339789	LINC00299	long intergenic non-protein coding RNA 299	ncRNA
chr19	21022844	21024763	8.65074	11.994	Intergenic	64693	7617	ZNF66	zinc finger protein 66	protein-coding
chr8	146073537	146074555	8.644	6.60178	Intergenic	4387	28991	COMMD5	COMM domain containing 5	protein-coding
chrX	148876942	148878065	8.64017	2.51989	Intergenic	13903	4108	MAGEA9	MAGE family member A9	protein-coding
chr2	232244167	232245198	8.63953	2.74555	Intergenic	-15739	93010	B3GNT7	UDP-GlcNAc:betaGal beta-1,3-N-acetylglucosaminyltransferase 7	protein-coding
chr22	44321347	44322346	8.6393	5.02875	Intron (NM_025225, Intron 1 of 8)	2161	80339	PNPLA3	patatin like phospholipase domain containing 3	protein-coding
chr2	102182886	102183908	8.63876	3.3987	Intergenic	-91823	731220	RFX8	RFX family member 8, lacking RFX DNA binding domain	protein-coding
chr13	113411029	113412053	8.63546	3.63023	Intron (NM_015205, Intron 1 of 29)	-2496	100874205	ATP11A-AS1	ATP11A antisense RNA 1	ncRNA
chr12	77782194	77783300	8.63426	3.33202	Intergenic	-323398	144455	E2F7	E2F transcription factor 7	protein-coding
chr8	11337631	11339136	8.63201	3.70745	Intergenic	-13513	640	BLK	BLK proto-oncogene, Src family tyrosine kinase	protein-coding
chrX	85624950	85625951	8.62826	4.89573	Intron (NM_001139515, Intron 1 of 11)	107479	117154	DACH2	dachshund family transcription factor 2	protein-coding
chr1	59364393	59365420	8.62316	3.2519	Non-coding (NR_034014, Exon 4 of 4)	114083	100131060	LINC01135	long intergenic non-protein coding RNA 1135	ncRNA
chr22	16191869	16193181	8.60897	2.76116	Intron (NR_122113, Intron 1 of 7)	484	503637	DUXAP8	double homeobox A pseudogene 8	pseudo
chr9	110500023	110502630	8.60043	4.80192	Intergenic	-249276	9314	KLF4	Kruppel like factor 4	protein-coding
chr10	104511870	104513584	8.6002	2.53117-2	Intron (NM_001083913, Intron 1 of 3)	9022	54838	WBP1L	WW domain binding protein 1 like	protein-coding
chr17	13537162	13538607	8.59865	4.97018	Intergenic	-32638	9955	HS3ST3A1	heparan sulfate-glucosamine 3-sulfotransferase 3A1	protein-coding
chr1	213963224	213964619	8.59555	2.94295	Intergenic	-134171	100861504	LINC00538	long intergenic non-protein coding RNA 538	ncRNA
chr15	93884037	93885217	8.59299	3.03849	Intergenic	135332	105370980	LOC105370980	putative uncharacterized protein UNQ9370/PRO34162	protein-coding
chr6	5456896	5457959	8.58541	3.59115	Intron (NR_125846, Intron 1 of 2)	881	101927972	LOC101927972	uncharacterized LOC101927972	ncRNA
chr7	65575520	65576539	8.58301	3.45669	Intergenic	-3776	27297	CRCP	CGRP receptor component	protein-coding
chr7	2295098	2296175	8.57057	3.24521	Intron (NM_013321, Intron 10 of 10)	1576	102465503	MIR6836	microRNA 6836	ncRNA
chr2	151323696	151324768	8.55511	7.64278	TTS (NM_001254738)	19977	390	RND3	Rho family GTPase 3	protein-coding
chr9	130753063	130754063	8.55142	2.55035	Intergenic	-10295	399665	FAM102A	family with sequence similarity 102 member A	protein-coding
chr7	104856860	104858037	8.55026	3.05777	Intron (NM_001350741, Intron 2 of 16)	52076	6733	SRPK2	SRSF protein kinase 2	protein-coding
chr22	33995543	33996668	8.54269	3.2916	Intron (NM_001362949, Intron 6 of 15)	104801	109616998	SNORA50B	small nucleolar RNA, H/ACA box 50B	snoRNA
chr11	116684126	116685596	8.53852	7.45777	Intergenic	9159	337	APOA4	apolipoprotein A4	protein-coding
chr3	12800312	12801620	8.53806	2.50162	Promoter-TSS (NM_001284408)	-208	55287	TMEM40	transmembrane protein 40	protein-coding
chr9	78399155	78400167	8.53771	7.2325	Intergenic	-105899	5125	PCSK5	proprotein convertase subtilisin/kexin type 5	protein-coding
chr1	68000043	68001791	8.5343	2.50642	Intergenic	-104832	26135	SERBP1	SERPINE1 mRNA binding protein 1	protein-coding
chr7	33812296	33813302	8.52804	10.3766	Intergenic	-131728	168667	BMPER	BMP binding endothelial regulator	protein-coding
chr9	93862127	93863126	8.52017	2.79009	Intergenic	-18718	100129347	LINC00484	long intergenic non-protein coding RNA 484	ncRNA
chr1	14214719	14215896	8.51645	6.87013	Intergenic	139397	7799	PRDM2	PR/SET domain 2	protein-coding
chr6	14721139	14722260	8.51385	13.2893	Intergenic	-436014	102216342	LINC01108	long intergenic non-protein coding RNA 1108	ncRNA
chr8	108319095	108320096	8.51109	6.34682	Intron (NM_001199859, Intron 4 of 8)	29148	284	ANGPT1	angiopoietin 1	protein-coding
chr10	133759215	133760573	8.51019	2.51858	Intron (NM_001291310, Intron 5 of 6)	11934	55844	PPP2R2D	protein phosphatase 2 regulatory subunit Bdelta	protein-coding
chr11	100385618	100386646	8.50539	3.30952	Intergenic	-171887	143872	ARHGAP42	Rho GTPase activating protein 42	protein-coding
chr11	122603105	122604647	8.50517	6.05531	Intron (NM_001363365, Intron 1 of 13)	77446	84959	UBASH3B	ubiquitin associated and SH3 domain containing B	protein-coding
chr10	134404370	134405370	8.50172	3.35324	Intron (NM_005539, Intron 1 of 15)	53579	3632	INPP5A	inositol polyphosphate-5-phosphatase A	protein-coding
chr12	108288077	108289101	8.50036	4.54001	Intergenic	8959	728739	LOC728739	programmed cell death 2 pseudogene	pseudo
chr1	67041116	67043014	8.49982	4.4106	Intron (NM_001350218, Intron 1 of 22)	42229	84251	SGIP1	SH3 domain GRB2 like endophilin interacting protein 1	protein-coding
chr5	9188025	9189110	8.4975	4.31418	Intron (NM_003966, Intron 11 of 22)	-134560	100616326	MIR4636	microRNA 4636	ncRNA
chr6	47148029	47149090	8.49327	2.64856	Intergenic	129082	27242	TNFRSF21	TNF receptor superfamily member 21	protein-coding
chr3	77874137	77875318	8.49107	5.35741	Intergenic	223387	105377172	LINC02077	long intergenic non-protein coding RNA 2077	ncRNA
chr7	21619464	21620483	8.49012	6.98197	Intron (NM_001277115, Intron 8 of 81)	37316	8701	DNAH11	dynein axonemal heavy chain 11	protein-coding
chr1	152365033	152366235	8.48294	4.89095	Intergenic	21105	49860	CRNN	cornulin	protein-coding
chr4	156549992	156551276	8.47353	4.0162	Intergenic	-37228	2982	GUCY1A1	guanylate cyclase 1 soluble subunit alpha 1	protein-coding
chr4	144310338	144311384	8.47146	3.50008	Intron (NM_207123, Intron 1 of 10)	46248	100423017	MIR3139	microRNA 3139	ncRNA
chr12	107877713	107878747	8.46642	5.26223	Intron (NM_001347944, Intron 1 of 14)	-96421	121551	BTBD11	BTB domain containing 11	protein-coding
chr4	37001570	37002599	8.45539	6.14914	Intergenic	-1317	100508631	LINC02616	long intergenic non-protein coding RNA 2616	ncRNA
chr5	156975275	156976293	8.45291	4.24678	Intron (NM_033274, Intron 3 of 22)	26999	8728	ADAM19	ADAM metallopeptidase domain 19	protein-coding
chr10	4109698	4110760	8.45034	9.20815	Intron (NR_120632, Intron 1 of 3)	16311	101927964	LOC101927964	uncharacterized LOC101927964	ncRNA
chr4	56786858	56788044	8.44491	7.57836	Intergenic	-27660	9662	CEP135	centrosomal protein 135	protein-coding
chr16	61825756	61827168	8.44162	3.99099	Intron (NM_001796, Intron 7 of 11)	243880	1006	CDH8	cadherin 8	protein-coding
chr1	5805510	5806509	8.43734	3.56001	Intergenic	116792	100616421	MIR4689	microRNA 4689	ncRNA
chr8	143112438	143113539	8.43635	3.23419	Intergenic	-33331	100616374	MIR4539	microRNA 4539	ncRNA
chr3	123150174	123151185	8.43501	2.73582	Intron (NM_183357, Intron 1 of 20)	-15490	111	ADCY5	adenylate cyclase 5	protein-coding
chr8	124625075	124626575	8.43411	7.14603	Intergenic	40216	340359	KLHL38	kelch like family member 38	protein-coding
chr4	113203733	113204757	8.43041	6.11946	Intron (NM_052864, Intron 1 of 1)	2815	92610	TIFA	TRAF interacting protein with forkhead associated domain	protein-coding
chr11	114151016	114152042	8.43029	2.51728	Intergenic	-15006	4837	NNMT	nicotinamide N-methyltransferase	protein-coding
chr7	8104893	8106183	8.42878	8.63494	Intron (NM_138426, Intron 5 of 7)	97111	113263	GLCCI1	glucocorticoid induced 1	protein-coding
chr8	39897996	39899429	8.42826	2.50685	Intergenic	106238	169355	IDO2	indoleamine 2,3-dioxygenase 2	protein-coding
chr1	59517466	59518532	8.42305	13.0539	Intron (NR_110626, Intron 2 of 2)	31851	101926925	LINC01358	long intergenic non-protein coding RNA 1358	ncRNA
chr9	116285248	116286319	8.4183	3.82019	Intron (NM_130795, Intron 8 of 15)	-13108	5998	RGS3	regulator of G protein signaling 3	protein-coding
chr8	124631454	124632637	8.41706	5.42479	Intergenic	33996	340359	KLHL38	kelch like family member 38	protein-coding
chr9	130179349	130180348	8.41683	4.45367	Intergenic	-6805	7633	ZNF79	zinc finger protein 79	protein-coding
chr1	198749226	198750266	8.41058	3.78207	Intergenic	78365	406955	MIR181B1	microRNA 181b-1	ncRNA
chr4	69885057	69886390	8.4074	2.53732	Exon (NM_001144767, Exon 3 of 8)	391	7365	UGT2B10	UDP glucuronosyltransferase family 2 member B10	protein-coding
chr2	139004567	139005710	8.40232	13.3028	Intergenic	145684	105373635	LINC01832	long intergenic non-protein coding RNA 1832	ncRNA
chr5	124744052	124745204	8.39972	7.65258	Intergenic	-84326	101927460	LINC02240	long intergenic non-protein coding RNA 2240	ncRNA
chr11	117254426	117255494	8.39457	2.64231	Intron (NM_014956, Intron 14 of 32)	56390	22897	CEP164	centrosomal protein 164	protein-coding
chr2	187998334	187999739	8.39346	4.05423	Intergenic	-285139	151112	ZSWIM2	zinc finger SWIM-type containing 2	protein-coding
chr8	118620865	118621880	8.38854	10.4721	Intergenic	88420	90390	MED30	mediator complex subunit 30	protein-coding
chr11	129706096	129707135	8.38394	2.95657	Intron (NM_001331212, Intron 2 of 6)	20872	120224	TMEM45B	transmembrane protein 45B	protein-coding
chr9	84202053	84203767	8.38301	6.88197	Intron (NM_001303103, Intron 16 of 19)	101540	7088	TLE1	TLE family member 1, transcriptional corepressor	protein-coding
chr11	72108743	72109784	8.38244	2.5509	Intron (NM_001258393, Intron 2 of 14)	36312	81570	CLPB	ClpB homolog, mitochondrial AAA ATPase chaperonin	protein-coding
chr3	142789625	142791803	8.38188	2.86046	Intergenic	-47899	9435	CHST2	carbohydrate sulfotransferase 2	protein-coding
chr16	72205825	72206901	8.37513	7.40966	Promoter-TSS (NM_031293)	-14	83449	PMFBP1	polyamine modulated factor 1 binding protein 1	protein-coding
chr6	40502375	40503400	8.3719	4.46498	Intron (NM_020737, Intron 1 of 2)	52216	57497	LRFN2	leucine rich repeat and fibronectin type III domain containing 2	protein-coding
chr6	126375138	126376745	8.36885	4.2737	Intron (NR_146804, Intron 15 of 16)	68255	60487	TRMT11	tRNA methyltransferase 11 homolog	protein-coding
chr5	174812341	174813712	8.36288	9.46524	Intergenic	58159	1812	DRD1	dopamine receptor D1	protein-coding
chr2	142275087	142276092	8.35572	13.6341	Intron (NM_018557, Intron 2 of 90)	613681	53353	LRP1B	LDL receptor related protein 1B	protein-coding
chr12	97706830	97708263	8.35142	3.3186	Intergenic	-149008	196475	RMST	rhabdomyosarcoma 2 associated transcript	ncRNA
chr11	80930431	80932101	8.3499	4.47319	Intergenic	-457420	101928944	LINC02720	long intergenic non-protein coding RNA 2720	ncRNA
chr16	7235349	7236402	8.34803	7.59527	Intron (NM_018723, Intron 4 of 15)	-146971	54715	RBFOX1	RNA binding fox-1 homolog 1	protein-coding
chr2	47113966	47115301	8.34649	5.24118	Intergenic	28312	90411	MCFD2	multiple coagulation factor deficiency 2	protein-coding
chr1	4738258	4739257	8.34524	2.69191	Intron (NM_001042478, Intron 1 of 5)	24088	55966	AJAP1	adherens junctions associated protein 1	protein-coding
chr9	78521924	78523500	8.34179	3.46167	Intron (NR_120409, Intron 1 of 19)	17123	5125	PCSK5	proprotein convertase subtilisin/kexin type 5	protein-coding
chr11	116573174	116574343	8.33845	6.53522	Intergenic	63619	101929011	LINC02702	long intergenic non-protein coding RNA 2702	ncRNA
chr5	13605783	13606933	8.3369	2.55635	Intergenic	338231	1767	DNAH5	dynein axonemal heavy chain 5	protein-coding
chr12	114601228	114602296	8.3344	2.72848	Intergenic	77813	105369996	LINC02459	long intergenic non-protein coding RNA 2459	ncRNA
chr10	983948	985519	8.33396	2.53214	Intron (NR_120629, Intron 1 of 2)	5767	101927762	LOC101927762	uncharacterized LOC101927762	ncRNA
chr2	134894361	134895360	8.33005	3.34846	Intron (NM_001371457, Intron 1 of 16)	10164	100500878	MIR3679	microRNA 3679	ncRNA
chr12	4889510	4891117	8.32586	2.71321	Intergenic	-28029	3742	KCNA6	potassium voltage-gated channel subfamily A member 6	protein-coding
chr12	103240584	103241695	8.32573	3.4328	Intron (NM_000277, Intron 8 of 12)	-22962	283432	LINC00485	long intergenic non-protein coding RNA 485	ncRNA
chr10	14629674	14630906	8.31781	2.91243	Intron (NM_001282695, Intron 2 of 5)	-15916	83641	FAM107B	family with sequence similarity 107 member B	protein-coding
chr3	112418121	112419255	8.31214	2.95094	Intergenic	-37248	113218483	MIR9900	microRNA 9900	ncRNA
chr4	173902968	173904026	8.31082	4.60095	Intron (NM_001034845, Intron 10 of 12)	-186465	51809	GALNT7	polypeptide N-acetylgalactosaminyltransferase 7	protein-coding
chr11	108379289	108380313	8.31025	5.67164	3' UTR (NM_001308019, Exon 7 of 7)	-10690	143888	POGLUT3	protein O-glucosyltransferase 3	protein-coding
chr3	132150809	132152692	8.30914	2.76379	Intron (NM_015268, Intron 1 of 55)	15404	23317	DNAJC13	DnaJ heat shock protein family (Hsp40) member C13	protein-coding
chr9	6938127	6939200	8.30639	2.97716	Intron (NR_148680, Intron 8 of 21)	181313	23081	KDM4C	lysine demethylase 4C	protein-coding
chr20	36617729	36619641	8.30521	3.29516	Intron (NM_001303457, Intron 7 of 7)	43173	9675	TTI1	TELO2 interacting protein 1	protein-coding
chr3	182987561	182988575	8.30233	4.77131	Exon (NM_032047, Exon 2 of 2)	17027	84002	B3GNT5	UDP-GlcNAc:betaGal beta-1,3-N-acetylglucosaminyltransferase 5	protein-coding
chr8	21049779	21050783	8.29724	4.73673	Intergenic	-105469	101929172	LOC101929172	uncharacterized LOC101929172	ncRNA
chr3	37303946	37304977	8.29576	3.6933	Intron (NM_002078, Intron 2 of 23)	-18775	152048	LOC152048	uncharacterized FLJ31715	ncRNA
chr7	106125166	106126211	8.29188	4.13931	Intergenic	175916	168455	CCDC71L	coiled-coil domain containing 71 like	protein-coding
chr2	106806193	106807219	8.28871	3.7898	Intron (NM_025076, Intron 1 of 14)	4089	80146	UXS1	UDP-glucuronate decarboxylase 1	protein-coding
chr12	31027168	31028573	8.28545	2.53301	Intergenic	-51812	441631	TSPAN11	tetraspanin 11	protein-coding
chr7	156406904	156408211	8.27997	5.32026	Intron (NR_026865, Intron 1 of 3)	-11668	100506380	LINC01006	long intergenic non-protein coding RNA 1006	ncRNA
chr14	55851858	55852905	8.27971	2.70055	Intron (NM_014924, Intron 5 of 9)	26195	22863	ATG14	autophagy related 14	protein-coding
chr2	11494225	11495233	8.27823	17.5346	Intergenic	-9166	9475	ROCK2	Rho associated coiled-coil containing protein kinase 2	protein-coding
chr1	11004041	11005040	8.27749	2.8112	Intergenic	22204	148345	C1orf127	chromosome 1 open reading frame 127	protein-coding
chr7	20998566	20999624	8.27544	5.82347	Intron (NR_126381, Intron 2 of 4)	124045	104355138	LINC01162	long intergenic non-protein coding RNA 1162	ncRNA
chr10	108266304	108267315	8.2746	3.40208	Intergenic	366886	105378470	LINC02624	long intergenic non-protein coding RNA 2624	ncRNA
chr2	175927458	175929103	8.26999	10.7145	Intergenic	-58173	1123	CHN1	chimerin 1	protein-coding
chr20	60476541	60478015	8.26893	6.25262	Intron (NM_001252339, Intron 7 of 14)	51440	100302168	MIR1257	microRNA 1257	ncRNA
chr3	27155864	27156883	8.26691	4.23618	Intron (NM_001304384, Intron 16 of 16)	101641	152110	NEK10	NIMA related kinase 10	protein-coding
chr5	106723798	106725431	8.26034	3.97296	Intron (NM_001962, Intron 2 of 4)	282024	1946	EFNA5	ephrin A5	protein-coding
chr17	15844849	15846119	8.25874	2.70655	Intergenic	-2747	136	ADORA2B	adenosine A2b receptor	protein-coding
chr9	80939931	80941006	8.25412	5.83173	Intron (NM_021154, Intron 7 of 7)	28427	29968	PSAT1	phosphoserine aminotransferase 1	protein-coding
chr10	67669642	67670663	8.25162	3.22874	Intergenic	338969	101928913	LINC01515	long intergenic non-protein coding RNA 1515	ncRNA
chr10	43635594	43636593	8.25145	3.37262	Intron (NM_018590, Intron 1 of 7)	2200	55454	CSGALNACT2	chondroitin sulfate N-acetylgalactosaminyltransferase 2	protein-coding
chr7	97868952	97869951	8.25051	2.82736	Intron (NM_015395, Intron 8 of 25)	12093	25851	TECPR1	tectonin beta-propeller repeat containing 1	protein-coding
chr1	11881299	11882368	8.24489	3.4619	Intron (NM_001256959, Intron 4 of 21)	15585	1185	CLCN6	chloride voltage-gated channel 6	protein-coding
chr4	109457407	109458481	8.2351	5.25873	Intergenic	-20445	101929621	LOC101929621	uncharacterized LOC101929621	ncRNA
chr12	8153167	8154697	8.23352	2.97464	Intergenic	-31380	55810	FOXJ2	forkhead box J2	protein-coding
chr4	150836642	150837643	8.22922	2.52936	Intergenic	-100147	285423	IQCM	IQ motif containing M	protein-coding
chrX	13169677	13170680	8.22368	16.0641	Intergenic	-107439	171484	FAM9C	family with sequence similarity 9 member C	protein-coding
chr1	150129100	150130168	8.22324	3.1712	Exon (NM_016274, Exon 5 of 6)	-3292	105371433	LOC105371433	uncharacterized LOC105371433	ncRNA
chr3	167774122	167775143	8.22282	5.15731	Intron (NM_014498, Intron 1 of 15)	39080	27333	GOLIM4	golgi integral membrane protein 4	protein-coding
chr11	113596260	113597290	8.21649	2.69559	Intergenic	-19680	80975	TMPRSS5	transmembrane serine protease 5	protein-coding
chr8	128637126	128638130	8.21485	5.09706	Intergenic	108585	100270680	CASC11	cancer susceptibility 11	ncRNA
chr10	1373348	1374457	8.2137	4.24161	Intron (NM_018702, Intron 3 of 9)	168194	399706	LINC00200	long intergenic non-protein coding RNA 200	ncRNA
chr4	10528101	10529153	8.21102	5.45394	Intron (NM_052964, Intron 13 of 18)	-69577	85460	ZNF518B	zinc finger protein 518B	protein-coding
chr5	153437606	153438623	8.2054	3.68469	Intergenic	19587	4238	MFAP3	microfibril associated protein 3	protein-coding
chr7	12603362	12604860	8.20487	4.32693	Intergenic	-6235	85477	SCIN	scinderin	protein-coding
chr9	109781988	109782992	8.20452	3.93689	Intron (NR_126029, Intron 4 of 4)	82779	340512	LOC340512	uncharacterized LOC340512	ncRNA
chr9	78608018	78609052	8.20419	7.00782	Intron (NR_120409, Intron 3 of 19)	102946	5125	PCSK5	proprotein convertase subtilisin/kexin type 5	protein-coding
chr1	50654837	50655839	8.20268	4.55323	Intron (NM_001144776, Intron 3 of 6)	79833	1996	ELAVL4	ELAV like RNA binding protein 4	protein-coding
chr12	118137033	118138036	8.20119	4.53199	Intron (NM_173598, Intron 4 of 19)	269261	283455	KSR2	kinase suppressor of ras 2	protein-coding
chr2	12443113	12444134	8.19715	10.1339	Intron (NR_110196, Intron 3 of 5)	104367	100500884	MIR3681	microRNA 3681	ncRNA
chr8	125763451	125764810	8.19587	2.71245	Intergenic	-23382	9788	MTSS1	MTSS I-BAR domain containing 1	protein-coding
chr16	61853950	61855058	8.19483	11.6408	Intron (NM_001796, Intron 6 of 11)	215838	1006	CDH8	cadherin 8	protein-coding
chr10	82868009	82869308	8.19435	5.2358	Intergenic	459105	105378386	LINC02655	long intergenic non-protein coding RNA 2655	ncRNA
chr4	129306683	129307818	8.19289	5.4427	Intergenic	-41921	100507487	LINC02615	long intergenic non-protein coding RNA 2615	ncRNA
chr12	1918965	1919964	8.19269	3.55068	Exon (NM_172364, Exon 29 of 38)	-9969	654429	LRTM2	leucine rich repeats and transmembrane domains 2	protein-coding
chr13	97817793	97819158	8.18725	2.64256	Intergenic	13401	103625683	LINC00456	long intergenic non-protein coding RNA 456	ncRNA
chr1	9960127	9961129	8.18724	4.27003	Intron (NM_020248, Intron 1 of 5)	9699	56998	CTNNBIP1	catenin beta interacting protein 1	protein-coding
chr7	474814	476484	8.17918	2.77814	Intergenic	56258	442497	LOC442497	uncharacterized LOC442497	ncRNA
chr19	53168002	53169443	8.17723	9.81157	Intron (NM_001277945, Intron 1 of 5)	25112	55769	ZNF83	zinc finger protein 83	protein-coding
chr13	34682044	34683228	8.17662	3.73091	Intergenic	-239544	105370158	LINC02343	long intergenic non-protein coding RNA 2343	ncRNA
chr3	169066832	169067861	8.15843	2.62868	Intron (NM_001205194, Intron 1 of 15)	-98309	105374205	LOC105374205	uncharacterized LOC105374205	ncRNA
chr7	97604397	97605396	8.15079	3.80877	Intergenic	-3226	107986827	CZ1P-ASNS	CZ1P-ASNS readthrough	ncRNA
chr1	59340070	59341069	8.14593	7.38383	Intron (NR_108106, Intron 1 of 1)	89746	100131060	LINC01135	long intergenic non-protein coding RNA 1135	ncRNA
chr1	63953035	63954073	8.14199	4.78498	Intron (NM_001347145, Intron 3 of 7)	35390	23421	ITGB3BP	integrin subunit beta 3 binding protein	protein-coding
chr3	61951574	61952580	8.13259	2.65379	Intron (NM_002841, Intron 2 of 29)	352545	100506994	PTPRG-AS1	PTPRG antisense RNA 1	ncRNA
chr7	127202376	127203398	8.12751	2.87457	Intergenic	22763	79571	GCC1	GRIP and coiled-coil domain containing 1	protein-coding
chr6	139481946	139482969	8.12572	3.73372	Intron (NM_016217, Intron 1 of 3)	26240	51696	HECA	hdc homolog, cell cycle regulator	protein-coding
chr21	42694148	42695157	8.12541	4.76065-2	Intron (NM_206964, Intron 1 of 6)	5924	54097	FAM3B	family with sequence similarity 3 member B	protein-coding
chr10	44007344	44008361	8.11258	2.68222	Intergenic	56055	8187	ZNF239	zinc finger protein 239	protein-coding
chr12	118122524	118124044	8.1108	4.15913	Intron (NM_173598, Intron 4 of 19)	283511	283455	KSR2	kinase suppressor of ras 2	protein-coding
chr11	116881539	116882915	8.11064	5.10899	Intron (NM_025164, Intron 1 of 23)	86917	23387	SIK3	SIK family kinase 3	protein-coding
chr1	12661654	12662659	8.10051	2.85072	Intron (NM_004753, Intron 1 of 5)	-5530	9249	DHRS3	dehydrogenase/reductase 3	protein-coding
chr6	21264388	21265389	8.09681	4.9633	Intergenic	247235	100874531	LINC00581	long intergenic non-protein coding RNA 581	ncRNA
chr10	97833114	97834976	8.09574	3.53365	Intron (NR_134322, Intron 2 of 3)	-9889	100422892	MIR3157	microRNA 3157	ncRNA
chr1	147363953	147364952	8.09286	3.88277	Intron (NM_001351365, Intron 72 of 94)	-10469	2703	GJA8	gap junction protein alpha 8	protein-coding
chr12	102815340	102816728	8.08366	13.2117	Intron (NM_000618, Intron 2 of 3)	56294	3479	IGF1	insulin like growth factor 1	protein-coding
chr14	90323046	90324048	8.08217	9.37604	Intron (NM_145231, Intron 5 of 5)	97333	90141	EFCAB11	EF-hand calcium binding domain 11	protein-coding
chr4	111729433	111730433	8.08092	3.40367	Intergenic	51870	100126354	MIR297	microRNA 297	ncRNA
chr2	204876349	204877501	8.08092	2.9738	Intergenic	75454	29851	ICOS	inducible T cell costimulator	protein-coding
chr7	77367819	77368897	8.08082	3.22677	Intron (NM_198467, Intron 2 of 7)	-41696	100505854	APTR	Alu-mediated CDKN1A/p21 transcriptional regulator	ncRNA
chr1	153189274	153190352	8.07591	4.12703	Promoter-TSS (NM_001195571)	-247	574414	PRR9	proline rich 9	protein-coding
chr5	16542132	16543150	8.07482	5.38345	Intron (NM_001034850, Intron 3 of 8)	-33534	54463	RETREG1	reticulophagy regulator 1	protein-coding
chr4	174307153	174308573	8.066	2.97167	3' UTR (NM_007281, Exon 3 of 3)	12404	11341	SCRG1	stimulator of chondrogenesis 1	protein-coding
chr1	144010281	144011293	8.06374	3.69534	Intergenic	-95940	728833	FAM72D	family with sequence similarity 72 member D	protein-coding
chr16	19765027	19766038	8.06211	10.2078	Intron (NR_130967, Intron 5 of 7)	-35983	400506	KNOP1	lysine rich nucleolar protein 1	protein-coding
chrX	104381165	104382211	8.05365	4.04968	Intron (NM_017416, Intron 2 of 10)	83689	56157	TEX13A	testis expressed 13A	protein-coding
chr7	157139184	157140607	8.04922	3.54338	Intron (NM_058246, Intron 1 of 9)	10197	10049	DNAJB6	DnaJ heat shock protein family (Hsp40) member B6	protein-coding
chr2	86345577	86346676	8.04916	8.22187	Exon (NM_017952, Exon 7 of 24)	12768	55037	PTCD3	pentatricopeptide repeat domain 3	protein-coding
chr5	126219665	126220749	8.04718	4.28357	Intron (NM_178450, Intron 3 of 4)	107379	4001	LMNB1	lamin B1	protein-coding
chr5	162998512	162999574	8.04496	2.50835	Intergenic	66418	27430	MAT2B	methionine adenosyltransferase 2B	protein-coding
chr2	51524382	51525391	8.04103	7.21709	Intron (NR_135237, Intron 2 of 10)	265147	730100	LOC730100	uncharacterized LOC730100	ncRNA
chr1	56288951	56289959	8.03964	3.1201	Intergenic	121181	105378739	LINC01753	long intergenic non-protein coding RNA 1753	ncRNA
chr7	24780888	24781932	8.03941	4.65311	Intron (NM_004403, Intron 3 of 9)	15673	1687	GSDME	gasdermin E	protein-coding
chr8	59713535	59714656	8.03657	3.27131	Intergenic	-141683	8439	NSMAF	neutral sphingomyelinase activation associated factor	protein-coding
chr7	131453737	131454770	8.03576	4.09329	Intergenic	-140726	101928782	LOC101928782	uncharacterized LOC101928782	ncRNA
chr1	78527230	78528234	8.03403	6.16849	Intron (NM_017655, Intron 1 of 5)	16082	54810	GIPC2	GIPC PDZ domain containing family member 2	protein-coding
chr4	148693235	148694550	8.03373	5.93198	Intron (NM_024605, Intron 1 of 22)	-9854	100616246	MIR4799	microRNA 4799	ncRNA
chr18	8800234	8801257	8.03304	5.2114	Intron (NM_015210, Intron 10 of 16)	83366	23255	MTCL1	microtubule crosslinking factor 1	protein-coding
chr11	106860286	106861974	8.03279	3.40049	Intron (NM_001256424, Intron 1 of 8)	28072	2977	GUCY1A2	guanylate cyclase 1 soluble subunit alpha 2	protein-coding
chr18	53420844	53421866	8.02941	3.13887	Intergenic	26297	100132501	LINC01415	long intergenic non-protein coding RNA 1415	ncRNA
chr11	67764179	67765187	8.02897	2.82677	Intron (NM_030930, Intron 8 of 11)	6884	81622	UNC93B1	unc-93 homolog B1, TLR signaling regulator	protein-coding
chr1	2253573	2254653	8.027	5.35733	Intron (NM_024848, Intron 13 of 13)	29987	100129534	LOC100129534	small nuclear ribonucleoprotein polypeptide N pseudogene	pseudo
chr1	182186789	182187829	8.02357	7.38608	Intron (NR_104175, Intron 2 of 2)	95887	400799	LINC01344	long intergenic non-protein coding RNA 1344	ncRNA
chr15	32992648	32993650	8.02287	10.9583	Intergenic	-17056	26585	GREM1	gremlin 1, DAN family BMP antagonist	protein-coding
chr8	118337494	118338600	8.02171	5.02609	Intergenic	190813	169026	SLC30A8	solute carrier family 30 member 8	protein-coding
chr2	9033961	9035101	8.01915	8.06106	Intron (NR_135606, Intron 4 of 12)	-56788	57498	KIDINS220	kinase D interacting substrate 220	protein-coding
chr14	89680216	89681235	8.01432	5.9838	Intron (NM_001085471, Intron 4 of 6)	202852	1112	FOXN3	forkhead box N3	protein-coding
chr17	80594157	80595236	8.00384	5.583	Intron (NM_019613, Intron 2 of 9)	11624	56270	WDR45B	WD repeat domain 45B	protein-coding
chr2	29619408	29620711	8.00039	4.76442	Intron (NM_004304, Intron 4 of 28)	78184	105374389	LOC105374389	uncharacterized LOC105374389	ncRNA
chr13	113644824	113645848	7.99988	2.71161	Intron (NM_001320816, Intron 1 of 29)	-10692	23263	MCF2L	MCF.2 cell line derived transforming sequence like	protein-coding
chr1	247037980	247039368	7.99974	2.73701	Intron (NR_136586, Intron 24 of 36)	55986	25909	AHCTF1	AT-hook containing transcription factor 1	protein-coding
chr4	10268448	10269693	7.99547	3.13308	Intergenic	-150647	9948	WDR1	WD repeat domain 1	protein-coding
chr1	187660164	187661294	7.99253	6.80055	Intergenic	247969	106144535	LINC01037	long intergenic non-protein coding RNA 1037	ncRNA
chr11	7013549	7014571	7.99206	3.16792	Intergenic	27517	7761	ZNF214	zinc finger protein 214	protein-coding
chr3	25534998	25536091	7.99127	9.68695	Intron (NM_001290266, Intron 2 of 7)	35743	5915	RARB	retinoic acid receptor beta	protein-coding
chr3	64136289	64137315	7.98767	2.57594	Intron (NM_001370528, Intron 6 of 7)	-36418	100874243	PRICKLE2-AS3	PRICKLE2 antisense RNA 3	ncRNA
chr9	84635781	84636861	7.9876	3.5962	Intergenic	32634	389763	SPATA31D1	SPATA31 subfamily D member 1	protein-coding
chr7	12295579	12296605	7.98741	4.96961	Intergenic	45172	54664	TMEM106B	transmembrane protein 106B	protein-coding
chr7	105489495	105490560	7.98284	2.50147	Intron (NM_152749, Intron 2 of 3)	27004	222255	ATXN7L1	ataxin 7 like 1	protein-coding
chr5	37847675	37848695	7.98284	4.85499	Intron (NR_103441, Intron 1 of 3)	7645	100861519	GDNF-AS1	GDNF antisense RNA 1	ncRNA
chr1	91557049	91558681	7.98231	3.7074	Intergenic	-70053	84146	ZNF644	zinc finger protein 644	protein-coding
chr3	3741231	3742542	7.98215	5.09599	TTS (NR_149025)	-99229	57633	LRRN1	leucine rich repeat neuronal 1	protein-coding
chr7	64090516	64091630	7.98107	2.50447	Intergenic	-35388	51427	ZNF107	zinc finger protein 107	protein-coding
chr4	101744484	101745488	7.97812	3.22305	Intergenic	-148716	100874275	LINC01216	long intergenic non-protein coding RNA 1216	ncRNA
chr18	9513567	9514876	7.97286	3.01168	Intron (NM_006788, Intron 2 of 9)	38710	10928	RALBP1	ralA binding protein 1	protein-coding
chr6	7673061	7674170	7.96796	2.52033	Intergenic	-52717	654	BMP6	bone morphogenetic protein 6	protein-coding
chr4	137991196	137992872	7.96112	6.84262	Intron (NR_149105, Intron 2 of 3)	-122876	729307	LINC02510	long intergenic non-protein coding RNA 2510	ncRNA
chr20	16175791	16176790	7.95842	2.59509	Intergenic	-209763	613266	LOC613266	uncharacterized LOC613266	ncRNA
chr17	18138622	18139754	7.9562	3.34486	Intron (NM_004140, Intron 11 of 22)	10239	3996	LLGL1	LLGL scribble cell polarity complex component 1	protein-coding
chr7	129905836	129907000	7.95287	9.52196	Promoter-TSS (NM_001869)	-285	1358	CPA2	carboxypeptidase A2	protein-coding
chr10	45453337	45454360	7.9481	3.33654	Intron (NR_033842, Intron 1 of 7)	1289	220980	TMEM72-AS1	TMEM72 antisense RNA 1	ncRNA
chr20	11888014	11889034	7.94705	6.36922	Intron (NM_001282550, Intron 1 of 4)	-9989	22903	BTBD3	BTB domain containing 3	protein-coding
chr2	173111085	173112084	7.94225	2.54726	Intergenic	143850	104326193	DLX2-DT	DLX2 divergent transcript	ncRNA
chr5	148318946	148319945	7.94152	2.79071	Intergenic	113289	154	ADRB2	adrenoceptor beta 2	protein-coding
chr15	29305273	29306275	7.94146	11.5997	Intron (NM_001353795, Intron 3 of 13)	18044	321	APBA2	amyloid beta precursor protein binding family A member 2	protein-coding
chr4	7631922	7632953	7.9299	5.24365	Intron (NM_020777, Intron 3 of 26)	-123380	84740	AFAP1-AS1	AFAP1 antisense RNA 1	ncRNA
chr12	43072824	43073932	7.92848	3.38652	Intron (NR_135026, Intron 4 of 4)	-12640	105369739	LINC02450	long intergenic non-protein coding RNA 2450	ncRNA
chr12	19584348	19585354	7.91679	3.89689	Intergenic	-7575	121536	AEBP2	AE binding protein 2	protein-coding
chr2	8869811	8870832	7.90454	18.0022	3' UTR (NM_001348732, Exon 29 of 29)	48135	3398	ID2	inhibitor of DNA binding 2	protein-coding
chr14	90378668	90379697	7.89925	6.69741	Intron (NM_145231, Intron 5 of 5)	41698	90141	EFCAB11	EF-hand calcium binding domain 11	protein-coding
chr6	134684125	134685132	7.89806	4.22618	Intergenic	-45432	6446	SGK1	serum/glucocorticoid regulated kinase 1	protein-coding
chr3	71474554	71475609	7.89713	9.06859	Intron (NR_146142, Intron 3 of 19)	116159	100302112	MIR1284	microRNA 1284	ncRNA
chr2	238143717	238145085	7.89281	3.26621	Intergenic	149869	10920	COPS8	COP9 signalosome subunit 8	protein-coding
chr6	7612304	7613445	7.8879	9.27011	TTS (NM_152551)	22443	154007	SNRNP48	small nuclear ribonucleoprotein U11/U12 subunit 48	protein-coding
chr10	79666546	79667545	7.88534	2.51131	Intron (NM_004747, Intron 1 of 31)	19468	9231	DLG5	discs large MAGUK scaffold protein 5	protein-coding
chr11	15837372	15838406	7.88377	6.63796	Intergenic	153278	102464826	MIR6073	microRNA 6073	ncRNA
chr11	126861670	126862718	7.88365	6.8729	Intron (NM_001301097, Intron 1 of 15)	-3756	100422918	MIR3167	microRNA 3167	ncRNA
chr2	17041584	17042618	7.88301	2.51987	Intergenic	-194999	81553	FAM49A	family with sequence similarity 49 member A	protein-coding
chr10	3168641	3169752	7.88046	4.73955	Intron (NM_001323071, Intron 17 of 22)	-7100	106633806	SNORD142	small nucleolar RNA, C/D box 142	snoRNA
chr9	136800328	136801757	7.87506	3.25715	Intron (NM_001134398, Intron 2 of 29)	56404	7410	VAV2	vav guanine nucleotide exchange factor 2	protein-coding
chr6	146678905	146679981	7.87198	2.63769	Intron (NM_001278067, Intron 5 of 7)	-185526	10981	RAB32	RAB32, member RAS oncogene family	protein-coding
chr8	108507220	108508715	7.86298	3.27967	Intron (NM_001146, Intron 1 of 8)	2179	284	ANGPT1	angiopoietin 1	protein-coding
chr4	5207776	5208792	7.86183	3.78703	Intron (NM_001306082, Intron 4 of 12)	155077	55351	STK32B	serine/threonine kinase 32B	protein-coding
chr10	100053057	100054413	7.85432	4.59381	Intergenic	-25784	84171	LOXL4	lysyl oxidase like 4	protein-coding
chr1	186411398	186412637	7.85269	3.28097	TTS (NM_022576)	5839	5132	PDC	phosducin	protein-coding
chr11	113568235	113569312	7.85125	5.04751	Intron (NM_030770, Intron 4 of 12)	8257	80975	TMPRSS5	transmembrane serine protease 5	protein-coding
chr7	2611307	2612359	7.84283	3.1296	Exon (NM_001287502, Exon 3 of 19)	13220	23288	IQCE	IQ motif containing E	protein-coding
chr18	6718772	6720213	7.84216	2.5512	Intergenic	-10223	79822	ARHGAP28	Rho GTPase activating protein 28	protein-coding
chr6	25253208	25254228	7.84204	2.58216	Intron (NR_110863, Intron 2 of 2)	7917	101928663	LOC101928663	uncharacterized LOC101928663	ncRNA
chr3	71098996	71100733	7.84144	7.04193	Intron (NM_001244812, Intron 4 of 15)	14211	27086	FOXP1	forkhead box P1	protein-coding
chr16	67563960	67564959	7.84065	3.86768	Intron (NM_001193523, Intron 1 of 21)	1167	79567	RIPOR1	RHO family interacting cell polarization regulator 1	protein-coding
chr18	24040370	24041406	7.84023	8.00019	Intron (NM_001142730, Intron 3 of 4)	37929	100506787	LINC01543	long intergenic non-protein coding RNA 1543	ncRNA
chr4	153179872	153181754	7.83887	4.18768	Intergenic	-77994	102191832	FBXW7-AS1	FBXW7 antisense RNA 1	ncRNA
chr5	756690	757702	7.83769	6.71868	Intron (NM_001351303, Intron 1 of 10)	9838	653082	ZDHHC11B	zinc finger DHHC-type containing 11B	protein-coding
chr3	124721978	124723024	7.83391	3.15846	Intron (NM_020733, Intron 9 of 16)	52340	57493	HEG1	heart development protein with EGF like domains 1	protein-coding
chr16	72711579	72712652	7.83036	3.79894	Intergenic	-13246	101927957	LINC01572	long intergenic non-protein coding RNA 1572	ncRNA
chr5	142466402	142467509	7.82999	2.91687	Intron (NR_146198, Intron 17 of 22)	-105110	100874372	ARHGAP26-IT1	ARHGAP26 Intronic transcript 1	ncRNA
chr16	22553815	22554814	7.82914	2.63257	Intergenic	-2705	653786	OTOAP1	OTOA pseudogene 1	pseudo
chr18	14188693	14190566	7.82708	2.56971	Intron (NR_040113, Intron 5 of 15)	10533	440482	ANKRD20A5P	ankyrin repeat domain 20 family member A5, pseudogene	pseudo
chr4	22180411	22181411	7.82098	5.60155	Intergenic	160378	100505912	LOC100505912	uncharacterized LOC100505912	ncRNA
chr10	79033357	79034472	7.81923	5.6112	Intron (NM_001271518, Intron 1 of 27)	76605	3778	KCNMA1	potassium calcium-activated channel subfamily M alpha 1	protein-coding
chr1	64728010	64729739	7.81654	8.11634	Intron (NR_158769, Intron 8 of 8)	59568	148581	UBE2U	ubiquitin conjugating enzyme E2 U	protein-coding
chr3	171519391	171520390	7.8161	2.83765	Intron (NM_001130081, Intron 1 of 25)	8383	5337	PLD1	phospholipase D1	protein-coding
chr15	79582665	79583891	7.81501	3.00796	Intron (NM_001146341, Intron 1 of 1)	-6991	729911	ANKRD34C-AS1	ANKRD34C antisense RNA 1	ncRNA
chr2	56311264	56312390	7.81099	4.59256	Intron (NR_135590, Intron 1 of 1)	5690	101927165	LINC01813	long intergenic non-protein coding RNA 1813	ncRNA
chr5	120932228	120933367	7.80944	6.38682	Intergenic	-254780	94033	FTMT	ferritin mitochondrial	protein-coding
chr16	75561365	75562615	7.80837	3.9762	TTS (NM_024533)	7078	23563	CHST5	carbohydrate sulfotransferase 5	protein-coding
chr1	18861745	18862781	7.8027	3.07121	Intergenic	54839	127707	KLHDC7A	kelch domain containing 7A	protein-coding
chr5	17429271	17430633	7.79988	4.28961	Intron (NR_134274, Intron 1 of 1)	-6894	101929544	LINC02217	long intergenic non-protein coding RNA 2217	ncRNA
chr5	90042634	90044230	7.7982	3.11181	Intron (NM_032119, Intron 52 of 89)	188818	84059	ADGRV1	adhesion G protein-coupled receptor V1	protein-coding
chr10	124613940	124614939	7.79745	3.63606	Intron (NM_152644, Intron 2 of 3)	-9066	50624	CUZD1	CUB and zona pellucida like domains 1	protein-coding
chr3	129804240	129805309	7.79465	3.81057	Intron (NM_001136152, Intron 1 of 7)	4100	644974	ALG1L2	ALG1 chitobiosyldiphosphodolichol beta-mannosyltransferase like 2	protein-coding
chr10	108226970	108227979	7.79298	7.64716	Intergenic	327551	105378470	LINC02624	long intergenic non-protein coding RNA 2624	ncRNA
chr10	28627843	28628945	7.78965	2.65448	Intergenic	-36401	143098	MPP7	membrane palmitoylated protein 7	protein-coding
chr14	69240913	69242102	7.78963	4.42226	Intergenic	19124	677	ZFP36L1	ZFP36 ring finger protein like 1	protein-coding
chr2	109967234	109968284	7.78425	2.59328	Intron (NM_001099289, Intron 2 of 9)	-37678	100423027	MIR4266	microRNA 4266	ncRNA
chr1	245626756	245627755	7.78372	5.12207	Intron (NM_018012, Intron 4 of 14)	-229436	111216275	KIF26B-AS1	KIF26B antisense RNA 1	ncRNA
chr6	21277479	21278619	7.78257	2.68231	Intergenic	234074	100874531	LINC00581	long intergenic non-protein coding RNA 581	ncRNA
chr13	22587848	22589362	7.77716	3.05974	Intergenic	-136306	100874182	LINC00424	long intergenic non-protein coding RNA 424	ncRNA
chr3	139209832	139210867	7.77361	4.57488	Intron (NR_121609, Intron 3 of 4)	-14991	5948	RBP2	retinol binding protein 2	protein-coding
chr12	22254333	22255450	7.77258	3.66477	Intergenic	55739	55907	CMAS	cytidine monophosphate N-acetylneuraminic acid synthetase	protein-coding
chr3	113822965	113823970	7.77057	3.95208	Intergenic	47883	79691	QTRT2	queuine tRNA-ribosyltransferase accessory subunit 2	protein-coding
chr8	9944225	9945253	7.76845	2.55908	Intron (NM_001135670, Intron 1 of 4)	-8422	4482	MSRA	methionine sulfoxide reductase A	protein-coding
chr15	41766338	41767905	7.76782	2.89255	Intron (NM_015138, Intron 9 of 17)	-18951	3706	ITPKA	inositol-trisphosphate 3-kinase A	protein-coding
chr4	6494893	6496072	7.76681	8.26362	Intron (NM_001206995, Intron 2 of 9)	-21141	5522	PPP2R2C	protein phosphatase 2 regulatory subunit Bgamma	protein-coding
chr20	55631382	55632417	7.76624	2.57626	Intergenic	-156853	102723590	BMP7-AS1	BMP7 antisense RNA 1	ncRNA
chr9	110013727	110014968	7.76501	7.21155	Intergenic	-31213	5887	RAD23B	RAD23 homolog B, nucleotide excision repair protein	protein-coding
chr9	74576544	74577998	7.76466	4.73099	Intron (NM_001365057, Intron 2 of 2)	50716	138241	C9orf85	chromosome 9 open reading frame 85	protein-coding
chr3	6584184	6585192	7.76235	5.07951	Intergenic	262448	101927347	GRM7-AS3	GRM7 antisense RNA 3	ncRNA
chr6	13217109	13219103	7.75955	4.92365	Intron (NM_001322312, Intron 5 of 11)	65568	100130357	LOC100130357	uncharacterized LOC100130357	ncRNA
chr1	219945339	219946342	7.75946	4.60444	Intergenic	156153	55532	SLC30A10	solute carrier family 30 member 10	protein-coding
chr1	12268468	12269467	7.75754	2.67768	3' UTR (NM_001066, Exon 10 of 10)	17197	100616438	MIR4632	microRNA 4632	ncRNA
chr1	22222943	22223957	7.75734	2.77211	Intron (NM_005529, Intron 1 of 96)	40353	3339	HSPG2	heparan sulfate proteoglycan 2	protein-coding
chr10	121282210	121283261	7.75582	4.63632	Intron (NM_001005339, Intron 3 of 4)	13310	6001	RGS10	regulator of G protein signaling 10	protein-coding
chr21	41879560	41881087	7.75508	3.02117	Intron (NR_073202, Intron 3 of 32)	122370	100874326	DSCAM-IT1	DSCAM Intronic transcript 1	ncRNA
chr3	98273644	98275041	7.75412	2.5873	Intergenic	23520	2838	GPR15	G protein-coupled receptor 15	protein-coding
chr4	8848344	8849375	7.75368	5.49398	Intron (NM_001306142, Intron 1 of 1)	24706	3166	HMX1	H6 family homeobox 1	protein-coding
chr11	107432172	107433171	7.75274	4.45825	Intron (NM_001301010, Intron 1 of 11)	3790	91801	ALKBH8	alkB homolog 8, tRNA methyltransferase	protein-coding
chr5	10009511	10010650	7.75239	2.68737	Intergenic	-106144	285692	LINC02112	long intergenic non-protein coding RNA 2112	ncRNA
chr12	124003625	124004904	7.74389	8.19401	Intron (NM_001319302, Intron 2 of 7)	509	353116	RILPL1	Rab interacting lysosomal protein like 1	protein-coding
chr10	67862227	67863296	7.73776	3.76411	Intron (NM_013266, Intron 14 of 17)	531578	101928913	LINC01515	long intergenic non-protein coding RNA 1515	ncRNA
chr7	43012345	43013409	7.73736	5.85572	Intergenic	40902	64983	MRPL32	mitochondrial ribosomal protein L32	protein-coding
chr13	24442514	24443513	7.7369	3.71619	Intron (NM_005932, Intron 7 of 18)	-19994	542767	PCOTH	Pro-X-Gly collagen triple helix like repeat containing	protein-coding
chr6	152283202	152284290	7.7351	3.15069	Intron (NM_000125, Intron 4 of 7)	153504	2099	ESR1	estrogen receptor 1	protein-coding
chr4	97570363	97571385	7.73464	3.14804	Intron (NR_147149, Intron 3 of 3)	339020	105377338	LINC02267	long intergenic non-protein coding RNA 2267	ncRNA
chr12	105974230	105975454	7.72739	3.64797	Intergenic	-123139	101929110	CASC18	cancer susceptibility 18	ncRNA
chr7	4199007	4200006	7.72235	3.23853	Intron (NM_152744, Intron 31 of 44)	-25037	105375131	LOC105375131	uncharacterized LOC105375131	ncRNA
chr5	151290260	151291274	7.72165	4.38738	Intron (NM_000171, Intron 1 of 8)	13645	2741	GLRA1	glycine receptor alpha 1	protein-coding
chr5	102641204	102642234	7.72049	3.3315	Intergenic	46594	90355	C5orf30	chromosome 5 open reading frame 30	protein-coding
chr2	150716510	150717842	7.72019	2.76247	Intergenic	-1471	150596	LINC01931	long intergenic non-protein coding RNA 1931	ncRNA
chr17	72734098	72735097	7.70606	3.76519	Intron (NM_001163990, Intron 1 of 7)	1202	326624	RAB37	RAB37, member RAS oncogene family	protein-coding
chr11	133910587	133911586	7.70354	4.25633	Non-coding (NR_027276, Exon 3 of 3)	8919	100128239	LINC02731	long intergenic non-protein coding RNA 2731	ncRNA
chr1	154404761	154406254	7.7004	6.00109	Intron (NM_000565, Intron 3 of 9)	-26467	101928101	IL6R-AS1	IL6R antisense RNA 1	ncRNA
chr18	25694721	25695739	7.69781	9.01942	Intron (NM_001792, Intron 2 of 15)	61864	1000	CDH2	cadherin 2	protein-coding
chr21	36328395	36329399	7.69605	2.88749	Intron (NM_001754, Intron 2 of 8)	-67901	861	RUNX1	RUNX family transcription factor 1	protein-coding
chr20	55401564	55403017	7.69377	10.3636	Intergenic	197928	7022	TFAP2C	transcription factor AP-2 gamma	protein-coding
chr16	49005090	49006391	7.68988	4.49849	Intergenic	310009	869	CBLN1	cerebellin 1 precursor	protein-coding
chr11	106914047	106915065	7.68703	4.41772	Intergenic	-25354	2977	GUCY1A2	guanylate cyclase 1 soluble subunit alpha 2	protein-coding
chr2	152705627	152706957	7.68317	2.59937	Intron (NM_001330114, Intron 11 of 12)	-21357	26225	ARL5A	ADP ribosylation factor like GTPase 5A	protein-coding
chr4	56799074	56800545	7.6826	4.5865	Intergenic	-15302	9662	CEP135	centrosomal protein 135	protein-coding
chr8	54404577	54405866	7.68219	7.92065	Intergenic	31304	100507516	LOC100507516	uncharacterized LOC100507516	ncRNA
chr15	97310754	97312101	7.67802	2.60564	Intergenic	13457	100652749	SPATA8-AS1	SPATA8 antisense RNA 1 (head to head)	ncRNA
chr1	9172680	9173685	7.67662	9.40439	Intron (NM_024980, Intron 1 of 3)	15979	80045	GPR157	G protein-coupled receptor 157	protein-coding
chr1	17074866	17075865	7.67659	2.51617	Intergenic	8354	26869	RNU1-3	RNA, U1 small nuclear 3	snRNA
chr1	186547113	186548552	7.67309	2.70318	Intergenic	101723	5743	PTGS2	prostaglandin-endoperoxide synthase 2	protein-coding
chr8	95635294	95636778	7.67185	2.6395	Intergenic	15659	100288748	LOC100288748	uncharacterized LOC100288748	ncRNA
chr9	79015819	79017174	7.66796	3.47777	Intergenic	2981	653162	RPSAP9	ribosomal protein SA pseudogene 9	pseudo
chr16	21884374	21885451	7.6675	2.59397	Intergenic	-6856	100190986	LOC100190986	uncharacterized LOC100190986	ncRNA
chr16	55726376	55727403	7.66455	4.31025	Intron (NM_001172501, Intron 6 of 14)	21306	6530	SLC6A2	solute carrier family 6 member 2	protein-coding
chr9	107553791	107554834	7.6625	3.89389	Intron (NM_005502, Intron 42 of 49)	27902	55335	NIPSNAP3B	nipsnap homolog 3B	protein-coding
chr1	18625611	18626610	7.65897	10.1677	Intron (NM_032880, Intron 3 of 9)	-181314	127707	KLHDC7A	kelch domain containing 7A	protein-coding
chr1	38686400	38687607	7.65739	3.96662	Intergenic	-6564	339442	LINC01343	long intergenic non-protein coding RNA 1343	ncRNA
chr17	66314177	66315185	7.65591	2.7571	Intron (NM_001352904, Intron 2 of 12)	26405	22901	ARSG	arylsulfatase G	protein-coding
chr22	18235826	18236832	7.65424	2.62147	Intron (NM_001244567, Intron 1 of 5)	10696	100423025	MIR3198-1	microRNA 3198-1	ncRNA
chr6	118619729	118620903	7.64718	4.67345	Intron (NM_001029858, Intron 7 of 7)	-202220	23629	BRD7P3	bromodomain containing 7 pseudogene 3	pseudo
chr12	125027404	125028403	7.64479	3.94617	Intron (NM_001206654, Intron 1 of 47)	24255	9612	NCOR2	nuclear receptor corepressor 2	protein-coding
chr6	126862817	126863887	7.64478	2.87919	Intergenic	57575	693173	MIR588	microRNA 588	ncRNA
chr11	108569157	108570314	7.644	9.97118	Intron (NM_004398, Intron 9 of 17)	33939	1662	DDX10	DEAD-box helicase 10	protein-coding
chr11	110766789	110768525	7.64367	4.60025	Intergenic	-183745	57569	ARHGAP20	Rho GTPase activating protein 20	protein-coding
chr1	7372759	7373939	7.63772	2.80778	Intron (NM_001349609, Intron 5 of 22)	76465	102725193	LOC102725193	uncharacterized LOC102725193	ncRNA
chr1	61783658	61784661	7.63422	2.53586	Intron (NM_001145512, Intron 4 of 11)	-64969	645030	NFIA-AS1	NFIA antisense RNA 1	ncRNA
chr8	22907089	22908108	7.63135	6.23393	Intron (NM_003842, Intron 1 of 8)	-18144	286059	LOC286059	TNF receptor superfamily member 10d pseudogene	pseudo
chr8	67688388	67689670	7.62968	2.62316	Intron (NM_013257, Intron 1 of 16)	1589	23678	SGK3	serum/glucocorticoid regulated kinase family member 3	protein-coding
chr6	3377437	3378436	7.62947	6.29074	Intron (NM_015482, Intron 3 of 9)	67311	63027	SLC22A23	solute carrier family 22 member 23	protein-coding
chr7	967918	968917	7.62893	8.02795	Intron (NM_001284309, Intron 2 of 10)	-1565	11033	ADAP1	ArfGAP with dual PH domains 1	protein-coding
chr1	52434678	52435735	7.6263	5.83901	Intron (NM_002867, Intron 2 of 4)	21166	5865	RAB3B	RAB3B, member RAS oncogene family	protein-coding
chr13	21484886	21485892	7.62302	8.71892	Intergenic	-8476	64328	XPO4	exportin 4	protein-coding
chr11	134684968	134685998	7.61452	3.45595	Intergenic	79644	729305	LINC02714	long intergenic non-protein coding RNA 2714	ncRNA
chr11	134039851	134041211	7.61282	3.31475	Intron (NM_015261, Intron 24 of 34)	-19273	109623486	SNORD153	small nucleolar RNA, C/D box 153	snoRNA
chr2	43589976	43591021	7.60306	4.10763	Intron (NM_001083953, Intron 29 of 37)	136148	100129726	LINC01126	long intergenic non-protein coding RNA 1126	ncRNA
chrX	24895643	24896655	7.59766	5.58197	Intron (NM_016937, Intron 34 of 36)	133591	677773	SCARNA23	small Cajal body-specific RNA 23	ncRNA
chr11	109173753	109174760	7.59198	5.15841	Intergenic	-118660	399947	C11orf87	chromosome 11 open reading frame 87	protein-coding
chr1	87253898	87254994	7.59045	6.60548	Intergenic	84187	51100	SH3GLB1	SH3 domain containing GRB2 like, endophilin B1	protein-coding
chr4	150330076	150331075	7.5853	2.95488	Intron (NM_001363507, Intron 13 of 13)	255128	101927849	LINC02355	long intergenic non-protein coding RNA 2355	ncRNA
chr2	38621655	38622692	7.58416	3.66315	Intergenic	-16447	64225	ATL2	atlastin GTPase 2	protein-coding
chr11	43157336	43158383	7.57762	3.492	Intergenic	133060	399881	HNRNPKP3	heterogeneous nuclear ribonucleoprotein K pseudogene 3	pseudo
chr10	88169489	88170494	7.5713	3.55964	Intergenic	-43439	2894	GRID1	glutamate ionotropic receptor delta type subunit 1	protein-coding
chr20	18593931	18594934	7.57081	4.59988	Intron (NM_080820, Intron 3 of 5)	25734	92675	DTD1	D-aminoacyl-tRNA deacylase 1	protein-coding
chr12	96160029	96161028	7.56993	2.53688	Intron (NM_001329702, Intron 2 of 9)	23445	59277	NTN4	netrin 4	protein-coding
chr2	33743680	33744716	7.56779	2.85421	Intron (NM_001139488, Intron 4 of 17)	5256	25780	RASGRP3	RAS guanyl releasing protein 3	protein-coding
chr4	180145527	180146565	7.5673	20.4796	Intergenic	-1316956	101928656	LINC01099	long intergenic non-protein coding RNA 1099	ncRNA
chr20	53869987	53870993	7.56625	13.1244	Intergenic	-169091	102723578	LINC01440	long intergenic non-protein coding RNA 1440	ncRNA
chr16	53898380	53900018	7.56473	3.84815	Intron (NR_156761, Intron 3 of 4)	161131	79068	FTO	FTO alpha-ketoglutarate dependent dioxygenase	protein-coding
chr2	59150644	59151672	7.56462	2.64894	Intron (NR_033873, Intron 4 of 13)	-293685	101927285	LINC01793	long intergenic non-protein coding RNA 1793	ncRNA
chr1	15586842	15588401	7.5639	4.14947	Intron (NM_052929, Intron 2 of 30)	13900	114827	FHAD1	forkhead associated phosphopeptide binding domain 1	protein-coding
chr1	223198197	223199254	7.5618	3.00817	Intergenic	96959	84976	DISP1	dispatched RND transporter family member 1	protein-coding
chr12	42987272	42988329	7.55287	4.88292	Intergenic	-4252	144165	PRICKLE1	prickle planar cell polarity protein 1	protein-coding
chr18	55164324	55165851	7.54981	3.9927	Intergenic	62481	9480	ONECUT2	one cut homeobox 2	protein-coding
chr18	25479516	25480658	7.54819	2.92342	Intergenic	136518	1000	CDH2	cadherin 2	protein-coding
chr2	107317300	107318413	7.54299	3.05118	Intergenic	184628	84620	ST6GAL2	ST6 beta-galactoside alpha-2,6-sialyltransferase 2	protein-coding
chr4	4463267	4464279	7.54251	3.84673	Promoter-TSS (NM_001346300)	-74	53407	STX18	syntaxin 18	protein-coding
chr19	35611042	35612499	7.53807	5.05355	Intron (NM_001136008, Intron 3 of 5)	-1834	102466205	MIR6887	microRNA 6887	ncRNA
chr6	52081418	52082482	7.53525	11.1062	Intergenic	27348	112744	IL17F	interleukin 17F	protein-coding
chr17	72188768	72189767	7.53296	3.21212	Intergenic	-10550	6169	RPL38	ribosomal protein L38	protein-coding
chr3	101881516	101882948	7.52846	4.23267	Promoter-TSS (NR_135549)	-317	101929411	LOC101929411	uncharacterized LOC101929411	ncRNA
chr14	19924825	19925856	7.52587	3.49255	Promoter-TSS (NR_110526)	-6	503639	DUXAP10	double homeobox A pseudogene 10	pseudo
chr20	38489681	38490737	7.52542	2.97838	Intergenic	-142894	100505663	LINC01370	long intergenic non-protein coding RNA 1370	ncRNA
chr12	132130708	132131753	7.52503	2.93527	Non-coding (NR_146868, Exon 2 of 2)	1436	105370085	LINC02414	long intergenic non-protein coding RNA 2414	ncRNA
chr17	13628277	13629594	7.5238	3.88621	Intergenic	-123689	9955	HS3ST3A1	heparan sulfate-glucosamine 3-sulfotransferase 3A1	protein-coding
chr4	26823027	26824083	7.52375	2.91394	Intergenic	38311	105374546	STIM2-AS1	STIM2 antisense RNA 1	ncRNA
chr1	207991946	207992945	7.51886	5.86976	Non-coding (NR_135299, Exon 2 of 6)	721	148696	LOC148696	uncharacterized LOC148696	ncRNA
chr1	29523071	29524736	7.51518	2.82376	Intron (NM_001349715, Intron 8 of 10)	-15491	6429	SRSF4	serine and arginine rich splicing factor 4	protein-coding
chr4	64867695	64868740	7.51228	6.11335	Intergenic	406951	253017	TECRL	trans-2,3-enoyl-CoA reductase like	protein-coding
chr2	225792001	225793009	7.51	7.50588	Intron (NM_001363762, Intron 2 of 55)	19261	55619	DOCK10	dedicator of cytokinesis 10	protein-coding
chr10	106246051	106247055	7.50931	2.85319	Intergenic	-6520	101927523	LINC02620	long intergenic non-protein coding RNA 2620	ncRNA
chrX	104417428	104418433	7.50794	6.25737	Intron (NM_017416, Intron 2 of 10)	47447	56157	TEX13A	testis expressed 13A	protein-coding
chr12	93917854	93918903	7.50723	7.64666	Intergenic	-45367	8835	SOCS2	suppressor of cytokine signaling 2	protein-coding
chr7	139344881	139345880	7.50573	3.0297	Intron (NM_001113239, Intron 2 of 14)	132417	28996	HIPK2	homeodomain interacting protein kinase 2	protein-coding
chr3	137738302	137739370	7.50535	2.90365	Intron (NM_016369, Intron 1 of 4)	9829	51208	CLDN18	claudin 18	protein-coding
chr12	115699325	115700340	7.50206	2.73945	Intergenic	-577852	6926	TBX3	T-box transcription factor 3	protein-coding
chr12	40306098	40307179	7.50179	2.91094	Intron (NM_052885, Intron 4 of 9)	193245	114134	SLC2A13	solute carrier family 2 member 13	protein-coding
chr8	80875434	80876442	7.49935	4.4685	Intron (NM_014018, Intron 2 of 2)	66556	28957	MRPS28	mitochondrial ribosomal protein S28	protein-coding
chr2	28870250	28871249	7.49854	8.79083	Intergenic	81525	151056	PLB1	phospholipase B1	protein-coding
chrX	38870888	38871891	7.49684	2.79686	Intergenic	-208253	100874211	MID1IP1-AS1	MID1IP1 antisense RNA 1	ncRNA
chr12	45675889	45676982	7.49514	3.02929	Intron (NM_001204803, Intron 2 of 20)	-10038	196527	ANO6	anoctamin 6	protein-coding
chr3	128897879	128898878	7.49159	4.95812	Intron (NM_001127192, Intron 1 of 4)	4361	7555	CNBP	CCHC-type zinc finger nucleic acid binding protein	protein-coding
chr1	209607691	209608692	7.49156	4.86855	Intergenic	2713	406988	MIR205	microRNA 205	ncRNA
chr3	26113623	26114651	7.48675	5.32759	Intergenic	-198951	285326	LINC00692	long intergenic non-protein coding RNA 692	ncRNA
chr6	3296868	3298042	7.48447	5.93223	Intron (NM_015482, Intron 5 of 9)	38274	389362	PSMG4	proteasome assembly chaperone 4	protein-coding
chr20	15467181	15468180	7.48259	3.59944	Intron (NM_001351661, Intron 7 of 17)	290194	140733	MACROD2	mono-ADP ribosylhydrolase 2	protein-coding
chr6	83355538	83356604	7.48079	3.17427	Intergenic	282110	7162	TPBG	trophoblast glycoprotein	protein-coding
chr1	247367354	247369144	7.47863	6.13296	Intergenic	-2887	100500849	MIR3916	microRNA 3916	ncRNA
chr3	52900137	52901157	7.4759	6.28039	Intron (NM_001198974, Intron 1 of 9)	-20079	102465866	MIR8064	microRNA 8064	ncRNA
chrX	127887067	127888696	7.47534	3.10934	Intergenic	-701499	139741	ACTRT1	actin related protein T1	protein-coding
chr12	115062741	115064020	7.47444	3.50753	Intergenic	58600	6926	TBX3	T-box transcription factor 3	protein-coding
chr8	1582280	1583288	7.4696	6.36518	Intron (NM_001346810, Intron 8 of 14)	-12954	100507435	DLGAP2-AS1	DLGAP2 antisense RNA 1	ncRNA
chr14	36947614	36948803	7.46946	5.93307	Intron (NR_161365, Intron 2 of 4)	34532	253970	SFTA3	surfactant associated 3	ncRNA
chr3	58079266	58080274	7.46831	2.93751	Intron (NM_001164317, Intron 4 of 46)	76592	105377105	FLNB-AS1	FLNB antisense RNA 1	ncRNA
chr5	67278816	67279830	7.468	2.77324	Intergenic	190282	101928858	LOC101928858	uncharacterized LOC101928858	ncRNA
chr9	91389579	91390599	7.46677	2.75523	Intergenic	-29269	100423015	MIR4289	microRNA 4289	ncRNA
chr7	37001861	37002860	7.46332	2.79951	Intron (NM_001206482, Intron 16 of 21)	22357	9844	ELMO1	engulfment and cell motility 1	protein-coding
chr7	73866234	73867258	7.46148	6.72358	Intergenic	-1490	9569	GTF2IRD1	GTF2I repeat domain containing 1	protein-coding
chr5	129298768	129299881	7.46012	6.55384	Intron (NM_175856, Intron 2 of 2)	59166	337876	CHSY3	chondroitin sulfate synthase 3	protein-coding
chr12	118270413	118271517	7.45971	3.34039	Intron (NM_173598, Intron 3 of 19)	135830	283455	KSR2	kinase suppressor of ras 2	protein-coding
chr1	187459824	187461229	7.45954	5.42436	Intergenic	47766	106144535	LINC01037	long intergenic non-protein coding RNA 1037	ncRNA
chr10	114391021	114392409	7.45859	2.87347	Intron (NM_001365711, Intron 6 of 8)	-2214	100422909	MIR4295	microRNA 4295	ncRNA
chr3	182026626	182027635	7.45521	3.29775	Intergenic	177020	401103	LINC01994	long intergenic non-protein coding RNA 1994	ncRNA
chr7	24940618	24941629	7.4539	5.91182	Intron (NM_015550, Intron 1 of 22)	-8883	26031	OSBPL3	oxysterol binding protein like 3	protein-coding
chr2	103430528	103431531	7.44777	9.40883	Intron (NM_001321345, Intron 4 of 4)	52539	130827	TMEM182	transmembrane protein 182	protein-coding
chr5	121626564	121627617	7.44768	3.46694	Intergenic	-20296	9627	SNCAIP	synuclein alpha interacting protein	protein-coding
chr4	21468828	21469906	7.44713	7.85023	Intron (NM_147182, Intron 2 of 8)	-2986	102465859	MIR7978	microRNA 7978	ncRNA
chr8	59052749	59054548	7.44697	2.6663	Intron (NM_147189, Intron 4 of 4)	131012	101929528	LOC101929528	uncharacterized LOC101929528	ncRNA
chr1	155914196	155915195	7.44639	3.73537	Intergenic	3215	339403	RXFP4	relaxin family peptide/INSL5 receptor 4	protein-coding
chr11	95565554	95566598	7.4458	2.7536	TTS (NM_201278)	42414	9702	CEP57	centrosomal protein 57	protein-coding
chr8	95322879	95323988	7.44031	8.63715	Intergenic	-48886	2669	GEM	GTP binding protein overexpressed in skeletal muscle	protein-coding
chr19	52573309	52574486	7.44021	9.49823	Intron (NM_001369830, Intron 2 of 2)	-21806	9668	ZNF432	zinc finger protein 432	protein-coding
chr16	4442271	4443594	7.43968	2.67062-2	Intron (NM_001351729, Intron 7 of 27)	21083	114990	VASN	vasorin	protein-coding
chr20	47295817	47296816	7.43776	2.67595	Intron (NM_020820, Intron 11 of 39)	148220	57580	PREX1	phosphatidylinositol-3,4,5-trisphosphate dependent Rac exchange factor 1	protein-coding
chr1	61788226	61790044	7.43449	4.90297	Intron (NM_001145512, Intron 4 of 11)	-69945	645030	NFIA-AS1	NFIA antisense RNA 1	ncRNA
chr22	25564925	25565924	7.42487	2.70385	Intron (NM_001145206, Intron 4 of 10)	-30401	1417	CRYBB3	crystallin beta B3	protein-coding
chr9	93052637	93053715	7.42485	8.11173	Intergenic	142595	101927873	LINC01508	long intergenic non-protein coding RNA 1508	ncRNA
chr6	116391804	116392829	7.4227	2.72202	Intergenic	-10262	2444	FRK	fyn related Src family tyrosine kinase	protein-coding
chr2	222308441	222309440	7.41934	2.96435	Intron (NM_004438, Intron 9 of 17)	128084	2043	EPHA4	EPH receptor A4	protein-coding
chr16	30258254	30259407	7.41806	3.85194	Intron (NM_001321892, Intron 1 of 8)	904	613037	NPIPB13	nuclear pore complex interacting protein family, member B13	protein-coding
chr4	140164331	140165349	7.41651	5.21677	Intergenic	36539	84709	MGARP	mitochondria localized glutamic acid rich protein	protein-coding
chr8	108191966	108193064	7.41512	4.74433	Intergenic	156228	284	ANGPT1	angiopoietin 1	protein-coding
chr17	10647829	10648977	7.415	5.76916	Intron (NR_073456, Intron 2 of 3)	-14757	388335	TMEM220	transmembrane protein 220	protein-coding
chr5	91143960	91144962	7.41398	2.50733	Intergenic	-465327	57561	ARRDC3	arrestin domain containing 3	protein-coding
chr13	51891105	51892168	7.41252	5.24894	Intergenic	-23532	647174	SERPINE3	serpin family E member 3	protein-coding
chr1	168048608	168049613	7.41227	2.59503	3' UTR (NM_001349633, Exon 6 of 6)	56564	23432	GPR161	G protein-coupled receptor 161	protein-coding
chr3	194443169	194444171	7.41002	3.68249	Intron (NR_037891, Intron 1 of 3)	14520	100507391	LINC01968	long intergenic non-protein coding RNA 1968	ncRNA
chr9	6954957	6955989	7.40883	2.9767	Intron (NR_148680, Intron 8 of 21)	198123	23081	KDM4C	lysine demethylase 4C	protein-coding
chr5	171381068	171382067	7.40763	2.83446	Intron (NM_033644, Intron 1 of 12)	52310	23291	FBXW11	F-box and WD repeat domain containing 11	protein-coding
chr5	125379458	125380493	7.39974	4.69774	Intergenic	-135295	102546228	LINC02039	long intergenic non-protein coding RNA 2039	ncRNA
chr8	134338999	134340060	7.39948	9.03817	Intergenic	-29982	10397	NDRG1	N-myc downstream regulated 1	protein-coding
chr13	47439940	47440962	7.39902	2.68843	Intron (NM_001165947, Intron 2 of 2)	14176	100874082	HTR2A-AS1	HTR2A antisense RNA 1	ncRNA
chr2	15363729	15364734	7.3958	3.75796	Intron (NM_015909, Intron 47 of 51)	337227	51594	NBAS	neuroblastoma amplified sequence	protein-coding
chr4	186190247	186191868	7.39487	3.22841	Intron (NM_001317781, Intron 5 of 18)	65666	83891	SNX25	sorting nexin 25	protein-coding
chr5	118794390	118795502	7.39335	3.60688	Intron (NM_001292028, Intron 2 of 23)	6754	3295	HSD17B4	hydroxysteroid 17-beta dehydrogenase 4	protein-coding
chr5	88608520	88610329	7.3899	2.91557	Intron (NR_136219, Intron 7 of 9)	-409502	4208	MEF2C	myocyte enhancer factor 2C	protein-coding
chr5	168082830	168083904	7.38965	2.70134	Intergenic	-50565	101927969	LOC101927969	uncharacterized LOC101927969	ncRNA
chr2	121260980	121262442	7.38674	5.04474	Intergenic	-37786	84931	LINC01101	long intergenic non-protein coding RNA 1101	ncRNA
chr20	48592758	48594169	7.38674	2.63112	Intergenic	-6054	6615	SNAI1	snail family transcriptional repressor 1	protein-coding
chr7	36032937	36033947	7.3867	2.55317	Intergenic	-101478	101928618	LOC101928618	uncharacterized LOC101928618	ncRNA
chr12	103244680	103245730	7.38617	6.50498	Intron (NM_000277, Intron 8 of 12)	-27028	283432	LINC00485	long intergenic non-protein coding RNA 485	ncRNA
chr4	82368701	82369724	7.38591	4.28648	Intron (NM_001300736, Intron 4 of 12)	23849	153020	RASGEF1B	RasGEF domain family member 1B	protein-coding
chrX	131749041	131750051	7.38456	4.47712	Intergenic	-52124	100874102	HS6ST2-AS1	HS6ST2 antisense RNA 1	ncRNA
chr21	39359019	39360018	7.38134	4.34929	Intergenic	-70758	3763	KCNJ6	potassium voltage-gated channel subfamily J member 6	protein-coding
chr16	53077781	53078864	7.37897	5.78712	Intron (NR_147075, Intron 2 of 2)	8463	105371267	LOC105371267	p53-regulated lncRNA 1	ncRNA
chr1	19329352	19330351	7.37858	2.9015	Intergenic	-46681	126917	IFFO2	intermediate filament family orphan 2	protein-coding
chr17	3515501	3517067	7.37804	4.9206	Intron (NM_013276, Intron 6 of 6)	-3579	7442	TRPV1	transient receptor potential cation channel subfamily V member 1	protein-coding
chr8	76661751	76662775	7.37759	10.3341	Intergenic	210060	3174	HNF4G	hepatocyte nuclear factor 4 gamma	protein-coding
chr8	1404046	1405087	7.37453	11.2247	Intron (NM_001346810, Intron 3 of 14)	-153743	286083	LOC286083	uncharacterized LOC286083	ncRNA
chr3	39026775	39028199	7.37147	3.98808	Intron (NM_001349253, Intron 2 of 29)	-35435	11280	SCN11A	sodium voltage-gated channel alpha subunit 11	protein-coding
chr1	214510573	214511572	7.37095	9.71048	TTS (NM_020197)	56570	56950	SMYD2	SET and MYND domain containing 2	protein-coding
chr5	87072219	87073277	7.36792	2.74679	Intergenic	114889	111082994	LINC02488	long intergenic non-protein coding RNA 2488	ncRNA
chr1	155578269	155579268	7.36606	3.14641	Intergenic	-1193	55154	MSTO1	misato mitochondrial distribution and morphology regulator 1	protein-coding
chr8	190540	191544	7.36571	8.60995	Intron (NM_001042416, Intron 2 of 5)	8586	169270	ZNF596	zinc finger protein 596	protein-coding
chr2	51446225	51447353	7.36204	5.18979	Intron (NR_135237, Intron 2 of 10)	187050	730100	LOC730100	uncharacterized LOC730100	ncRNA
chr4	83398031	83399030	7.35658	4.23474	Intergenic	46787	58478	ENOPH1	enolase-phosphatase 1	protein-coding
chr1	85729477	85730477	7.35026	5.03659	Intergenic	-4632	148423	C1orf52	chromosome 1 open reading frame 52	protein-coding
chr2	69198428	69199609	7.34782	2.61238	Intergenic	-2687	56287	GKN1	gastrokine 1	protein-coding
chr9	40736217	40737292	7.34763	5.28463	Intergenic	21230	728495	FAM74A3	family with sequence similarity 74 member A3	ncRNA
chr17	79772636	79774228	7.34724	3.15395	Intergenic	11406	2642	GCGR	glucagon receptor	protein-coding
chr1	170032292	170033297	7.34675	3.53142	Intron (NM_014970, Intron 1 of 19)	5262	22920	KIFAP3	kinesin associated protein 3	protein-coding
chr1	60720931	60722449	7.33242	2.87943	Intergenic	-182248	127795	C1orf87	chromosome 1 open reading frame 87	protein-coding
chr3	112492818	112493828	7.33176	2.74865	Intergenic	-25157	101929694	LINC02042	long intergenic non-protein coding RNA 2042	ncRNA
chr6	38477119	38478666	7.33011	4.96784	Intron (NM_001172418, Intron 5 of 10)	28520	101929425	BTBD9-AS1	BTBD9 antisense RNA 1	ncRNA
chrX	20380370	20381415	7.32625	3.06844	Intergenic	-95865	6197	RPS6KA3	ribosomal protein S6 kinase A3	protein-coding
chr11	129235437	129236457	7.31678	4.51974	Intergenic	-9796	8538	BARX2	BARX homeobox 2	protein-coding
chr7	137776863	137778041	7.31528	4.818	Intron (NM_005989, Intron 3 of 8)	16247	6718	AKR1D1	aldo-keto reductase family 1 member D1	protein-coding
chr10	114866464	114867541	7.31427	2.92155	Intron (NM_001146283, Intron 5 of 12)	-19390	6934	TCF7L2	transcription factor 7 like 2	protein-coding
chr5	21684785	21686352	7.31367	3.58722	Intergenic	-198995	106635539	SNORA105A	small nucleolar RNA, H/ACA box 105A	snoRNA
chr11	125949182	125950893	7.313	2.74743	Intergenic	-16850	50937	CDON	cell adhesion associated, oncogene regulated	protein-coding
chr3	3300590	3301592	7.3119	6.86129	Intergenic	-79690	51185	CRBN	cereblon	protein-coding
chr10	12673462	12674477	7.31086	8.42765	Intron (NM_001351032, Intron 4 of 11)	21227	100616320	MIR4481	microRNA 4481	ncRNA
chr6	169945684	169946729	7.30871	10.339	Intron (NR_146875, Intron 19 of 20)	155919	253769	WDR27	WD repeat domain 27	protein-coding
chr18	49838360	49840153	7.30709	4.14046	Intergenic	-27311	1630	DCC	DCC netrin 1 receptor	protein-coding
chr18	13710191	13711239	7.3035	3.20982	Intron (NM_001098801, Intron 1 of 4)	15842	125228	FAM210A	family with sequence similarity 210 member A	protein-coding
chr4	77309306	77310342	7.30228	6.28171	Intron (NM_001042784, Intron 3 of 23)	18634	339965	CCDC158	coiled-coil domain containing 158	protein-coding
chr1	3503628	3504627	7.30177	5.29039	Intron (NM_001409, Intron 3 of 36)	23945	1953	MEGF6	multiple EGF like domains 6	protein-coding
chr14	49945172	49946806	7.30106	3.22124	Intergenic	107109	6235	RPS29	ribosomal protein S29	protein-coding
chr7	33847382	33848797	7.30052	5.72675	Intergenic	-96438	168667	BMPER	BMP binding endothelial regulator	protein-coding
chr3	158098878	158099878	7.29855	8.40605	Intron (NM_016625, Intron 6 of 9)	-145119	110599565	UC.134	long Non-coding RNA uc.134	ncRNA
chr11	46360145	46361521	7.29138	2.67038	Intron (NM_201532, Intron 1 of 30)	-5984	8525	DGKZ	diacylglycerol kinase zeta	protein-coding
chr5	178095135	178096178	7.28731	4.5107	Intergenic	-41605	57396	CLK4	CDC like kinase 4	protein-coding
chr3	105191972	105193066	7.28443	4.47467	Intron (NM_001243280, Intron 1 of 14)	106766	214	ALCAM	activated leukocyte cell adhesion molecule	protein-coding
chr6	52077592	52078630	7.28372	3.18936	Intergenic	26938	3605	IL17A	interleukin 17A	protein-coding
chr5	112534511	112535530	7.2819	7.04414	Intron (NM_001085377, Intron 3 of 18)	95615	4163	MCC	MCC regulator of WNT signaling pathway	protein-coding
chr20	55683510	55684810	7.27772	2.8853	Intergenic	-104592	102723590	BMP7-AS1	BMP7 antisense RNA 1	ncRNA
chr5	14748040	14749166	7.27769	3.29716	Intron (NM_054027, Intron 6 of 11)	35800	100130744	LOC100130744	uncharacterized LOC100130744	ncRNA
chr6	134609610	134610952	7.27716	7.70113	Intron (NM_001143676, Intron 1 of 13)	28915	6446	SGK1	serum/glucocorticoid regulated kinase 1	protein-coding
chr2	10429627	10430629	7.2763	3.9633	Intergenic	-12902	3241	HPCAL1	hippocalcin like 1	protein-coding
chr19	56888585	56889589	7.27222	4.22633	Non-coding (NR_003127, Exon 7 of 7)	-9335	79149	ZSCAN5A	zinc finger and SCAN domain containing 5A	protein-coding
chr3	3749427	3751047	7.27105	3.88487	Intron (NR_149025, Intron 5 of 5)	-90878	57633	LRRN1	leucine rich repeat neuronal 1	protein-coding
chr9	23637046	23638352	7.26633	3.12999	Intron (NR_121602, Intron 9 of 27)	34698	101929563	LOC101929563	uncharacterized LOC101929563	ncRNA
chr10	34844294	34846023	7.26527	3.17737	Intron (NM_001184791, Intron 2 of 20)	259066	56288	PARD3	par-3 family cell polarity regulator	protein-coding
chr6	90236991	90238044	7.26019	4.17651	Intron (NM_014942, Intron 1 of 15)	-34520	22881	ANKRD6	ankyrin repeat domain 6	protein-coding
chr1	146718987	146719986	7.25831	5.79278	Intron (NM_001348452, Intron 1 of 22)	4694	9557	CHD1L	chromodomain helicase DNA binding protein 1 like	protein-coding
chr5	142275167	142276510	7.25794	3.75693	Intron (NR_146198, Intron 6 of 22)	-27363	100874239	ARHGAP26-AS1	ARHGAP26 antisense RNA 1	ncRNA
chr4	161056879	161057883	7.25577	3.51329	Intergenic	-358445	109729132	LINC02233	long intergenic non-protein coding RNA 2233	ncRNA
chr20	16241435	16242502	7.25434	4.34162	Intergenic	-275441	613266	LOC613266	uncharacterized LOC613266	ncRNA
chr1	56046300	56047303	7.24715	3.84404	Intergenic	355487	100616272	MIR4422	microRNA 4422	ncRNA
chr11	79684831	79685830	7.24564	2.74463	Intergenic	-533256	26011	TENM4	teneurin transmembrane protein 4	protein-coding
chr8	37329700	37330747	7.24559	2.60664	Intron (NR_121620, Intron 3 of 6)	21208	100507420	LINC01605	long intergenic non-protein coding RNA 1605	ncRNA
chr11	113164455	113165484	7.24187	4.11248	Intergenic	-20336	54970	TTC12	tetratricopeptide repeat domain 12	protein-coding
chr4	118245941	118247055	7.24044	3.08814	Intron (NR_147151, Intron 3 of 6)	35297	105377389	LINC02262	long intergenic non-protein coding RNA 2262	ncRNA
chr10	116412380	116413440	7.24041	3.16971	Intron (NM_001322885, Intron 1 of 20)	5124	3983	ABLIM1	actin binding LIM protein 1	protein-coding
chr1	6009042	6010162	7.24023	8.17224	Intron (NM_001291593, Intron 6 of 26)	42883	261734	NPHP4	nephrocystin 4	protein-coding
chr13	95923233	95924232	7.23995	2.66958	Intron (NM_005845, Intron 1 of 30)	29968	10257	ABCC4	ATP binding cassette subfamily C member 4	protein-coding
chr6	15417734	15418776	7.23989	13.249	Intron (NM_004973, Intron 3 of 17)	169169	3720	JARID2	jumonji and AT-rich interaction domain containing 2	protein-coding
chr10	131967448	131968582	7.23967	6.17665	Intron (NM_001199868, Intron 7 of 11)	33342	10539	GLRX3	glutaredoxin 3	protein-coding
chr8	135904574	135905578	7.23861	4.87277	Intergenic	42898	101927845	LOC101927845	uncharacterized LOC101927845	ncRNA
chr2	174397094	174398096	7.23621	5.90375	Intergenic	177995	83879	CDCA7	cell division cycle associated 7	protein-coding
chr14	28851689	28852707	7.22354	3.29071	Intergenic	382327	103695363	FOXG1-AS1	FOXG1 antisense RNA 1	ncRNA
chr14	19135567	19136600	7.22118	5.82675	Intergenic	-241511	440153	OR11H12	olfactory receptor family 11 subfamily H member 12	protein-coding
chr17	31159734	31161191	7.22084	3.16616	Intron (NM_001303280, Intron 1 of 10)	43680	4642	MYO1D	myosin ID	protein-coding
chr1	2690384	2691383	7.21965	2.64496	Intron (NM_001242672, Intron 5 of 7)	26550	100287898	TTC34	tetratricopeptide repeat domain 34	protein-coding
chr5	116556075	116557075	7.21435	6.27233	Intergenic	-194633	728342	LINC00992	long intergenic non-protein coding RNA 992	ncRNA
chr11	116960494	116961567	7.20699	5.29977	Intron (NM_025164, Intron 1 of 23)	8114	23387	SIK3	SIK family kinase 3	protein-coding
chr11	129511691	129512847	7.20365	3.42693	Intergenic	-25105	101929557	LINC01395	long intergenic non-protein coding RNA 1395	ncRNA
chr5	8601757	8603084	7.20342	15.6088	Intergenic	141382	100616142	MIR4458	microRNA 4458	ncRNA
chr4	40379396	40380460	7.20119	2.84311	Intergenic	42578	55584	CHRNA9	cholinergic receptor nicotinic alpha 9 subunit	protein-coding
chr3	160666961	160667981	7.19854	7.0504	Intron (NM_001317912, Intron 2 of 4)	79085	151742	PPM1L	protein phosphatase, Mg2+/Mn2+ dependent 1L	protein-coding
chr17	70003986	70005231	7.19629	2.97169	Intergenic	17512	102723505	ROCR	regulator of chondrogenesis RNA	ncRNA
chr9	91396387	91397660	7.19263	7.95815	Intergenic	-36203	100423015	MIR4289	microRNA 4289	ncRNA
chr1	83396431	83397434	7.19177	7.36881	Intron (NR_147074, Intron 2 of 10)	28066	103283057	LINC01362	long intergenic non-protein coding RNA 1362	ncRNA
chr1	59942656	59943665	7.19163	4.34379	Intron (NM_001244714, Intron 4 of 13)	-38142	55277	FGGY	FGGY carbohydrate kinase domain containing	protein-coding
chr5	118414310	118415944	7.18816	3.17409	Intron (NM_001290321, Intron 1 of 43)	8345	1657	DMXL1	Dmx like 1	protein-coding
chr3	23691555	23692953	7.18592	3.05193	Intergenic	-155192	7324	UBE2E1	ubiquitin conjugating enzyme E2 E1	protein-coding
chr2	47387218	47388217	7.18197	12.5956	3' UTR (NM_001305624, Exon 7 of 7)	-5270	285051	STPG4	sperm-tail PG-rich repeat containing 4	protein-coding
chr9	83697662	83699303	7.17798	5.32408	Intergenic	605968	7088	TLE1	TLE family member 1, transcriptional corepressor	protein-coding
chr11	121228133	121229375	7.17455	4.46289	Intergenic	65177	6309	SC5D	sterol-C5-desaturase	protein-coding
chr11	113881394	113882776	7.16752	2.51167	Intergenic	33863	3359	HTR3A	5-hydroxytryptamine receptor 3A	protein-coding
chr11	118102971	118104090	7.16746	2.7509	Intron (NR_104405, Intron 4 of 4)	-7804	120425	JAML	junction adhesion molecule like	protein-coding
chr14	99849171	99850403	7.16522	6.3216	Intergenic	97409	84193	SETD3	SET domain containing 3, actin histidine methyltransferase	protein-coding
chr10	12542945	12544483	7.15774	5.4981	Intron (NM_001351032, Intron 3 of 11)	-77038	100616151	MIR4480	microRNA 4480	ncRNA
chrX	4008779	4010124	7.15113	3.79039	Intergenic	-170668	729162	FAM239B	zinc finger protein 839 pseudogene	pseudo
chr1	199141990	199142996	7.14968	7.66602	Intron (NR_147896, Intron 3 of 3)	24767	400800	LINC02789	long intergenic non-protein coding RNA 2789	ncRNA
chr12	65926262	65927634	7.14949	2.66879	Intron (NR_120431, Intron 2 of 3)	24143	105369187	LOC105369187	uncharacterized LOC105369187	ncRNA
chr1	48276222	48277221	7.14628	7.35301	Intron (NM_001194986, Intron 2 of 6)	186336	388630	TRABD2B	TraB domain containing 2B	protein-coding
chr11	28615590	28616610	7.14597	3.3882	Intergenic	-117005	102466876	MIR8068	microRNA 8068	ncRNA
chr20	48993083	48994124	7.14262	3.29504	Intergenic	-55724	101927586	LINC01271	long intergenic non-protein coding RNA 1271	ncRNA
chr3	112095515	112096528	7.1405	2.85727	Intergenic	44018	4345	CD200	CD200 molecule	protein-coding
chr5	83220717	83221716	7.14005	2.68347	Intergenic	-204542	1404	HAPLN1	hyaluronan and proteoglycan link protein 1	protein-coding
chr11	23953659	23954746	7.13994	3.70032	Intergenic	-513466	102465860	MIR8054	microRNA 8054	ncRNA
chr11	93262680	93263679	7.13541	2.70769	Intron (NM_020179, Intron 1 of 2)	13378	56935	SMCO4	single-pass membrane protein with coiled-coil domains 4	protein-coding
chr17	1401881	1402957	7.13307	3.36705	Intron (NM_130766, Intron 8 of 12)	-6439	4641	MYO1C	myosin IC	protein-coding
chr2	149281718	149282724	7.13076	3.30561	Intergenic	-120099	26122	EPC2	enhancer of polycomb homolog 2	protein-coding
chr7	98023481	98024507	7.12967	2.94406	Intron (NM_018842, Intron 1 of 13)	6408	55971	BAIAP2L1	BAI1 associated protein 2 like 1	protein-coding
chr14	62895168	62896248	7.12928	2.50061	Intergenic	-289017	101954204	LINC00644	long intergenic non-protein coding RNA 644	ncRNA
chr3	157804228	157805236	7.1233	5.33366	Intergenic	19220	6474	SHOX2	short stature homeobox 2	protein-coding
chr1	221660836	221661835	7.1231	5.183	Intergenic	-151697	400804	C1orf140	uncharacterized LOC400804	ncRNA
chr20	13781034	13782101	7.12069	2.68072	Intron (NR_147981, Intron 6 of 11)	15893	79133	NDUFAF5	NADH:ubiquinone oxidoreductase complex assembly factor 5	protein-coding
chr3	165460198	165461216	7.1179	3.47807	Intergenic	94504	590	BCHE	butyrylcholinesterase	protein-coding
chr6	10369840	10370845	7.11733	2.9299	Intergenic	-34393	109729173	TFAP2A-AS2	TFAP2A antisense RNA 2	ncRNA
chr5	141474929	141475988	7.11455	2.79214	Intergenic	-12886	80762	NDFIP1	Nedd4 family interacting protein 1	protein-coding
chr19	23494944	23496021	7.1139	6.27291	Intergenic	-38429	100132815	IPO5P1	importin 5 pseudogene 1	pseudo
chr7	151105518	151106517	7.11304	6.47975	Promoter-TSS (NR_034012)	-230	100131176	WDR86-AS1	WDR86 antisense RNA 1	ncRNA
chr18	55802157	55803201	7.10712	5.36578	Intron (NM_001144964, Intron 1 of 30)	-13873	23327	NEDD4L	NEDD4 like E3 ubiquitin protein ligase	protein-coding
chr1	54407913	54408992	7.10633	2.94786	Intron (NM_001316935, Intron 1 of 5)	3044	51668	HSPB11	heat shock protein family B (small) member 11	protein-coding
chr18	46368623	46369685	7.09898	2.85697	Intron (NM_014772, Intron 10 of 11)	100023	4092	SMAD7	SMAD family member 7	protein-coding
chr2	175921498	175922516	7.09251	3.2686	Intergenic	-51900	1123	CHN1	chimerin 1	protein-coding
chr9	89254407	89255635	7.08992	7.57111	Intergenic	-285696	79670	TUT7	terminal uridylyl transferase 7	protein-coding
chr7	23389075	23390199	7.08755	6.21511	Intron (NM_006547, Intron 6 of 14)	-46428	109616981	SNORD65C	small nucleolar RNA, C/D box 65C	snoRNA
chr11	74653858	74654890	7.08491	4.34124	Intron (NM_001270380, Intron 2 of 14)	5762	143570	XRRA1	X-ray radiation resistance associated 1	protein-coding
chr12	116892463	116894161	7.07782	2.55161	Intergenic	-27189	100616309	MIR4472-2	microRNA 4472-2	ncRNA
chr4	142563575	142565387	7.07585	2.80584	Intron (NR_037840, Intron 1 of 7)	6745	3600	IL15	interleukin 15	protein-coding
chr1	164027146	164028266	7.07456	3.85383	Intergenic	-500891	5087	PBX1	PBX homeobox 1	protein-coding
chr2	48570429	48572039	7.07343	5.21169	Intron (NM_002158, Intron 2 of 6)	29413	3344	FOXN2	forkhead box N2	protein-coding
chr5	158590048	158591061	7.07124	3.25444	Intron (NM_001199381, Intron 8 of 10)	44102	153830	RNF145	ring finger protein 145	protein-coding
chr2	220435948	220437365	7.07081	3.94871	Promoter-TSS (NM_002191)	-376	3623	INHA	inhibin subunit alpha	protein-coding
chrX	11287668	11288711	7.06863	4.92508	Intron (NM_006125, Intron 1 of 10)	-4077	395	ARHGAP6	Rho GTPase activating protein 6	protein-coding
chr13	21189936	21190961	7.06098	3.01404	Intron (NR_148465, Intron 13 of 20)	49152	8100	IFT88	intraflagellar transport 88	protein-coding
chr12	39820093	39822420	7.06085	5.35236	Intron (NM_001173465, Intron 1 of 33)	15666	55605	KIF21A	kinesin family member 21A	protein-coding
chr15	38508628	38510192	7.06017	9.99951	Intergenic	-35627	161742	SPRED1	sprouty related EVH1 domain containing 1	protein-coding
chr9	87628344	87629347	7.05911	7.92615	Intron (NM_001018064, Intron 16 of 17)	308029	4915	NTRK2	neurotrophic receptor tyrosine kinase 2	protein-coding
chr17	56012399	56013619	7.05858	3.16736	Intron (NM_001271875, Intron 1 of 10)	19764	404093	CUEDC1	CUE domain containing 1	protein-coding
chr2	86921850	86922855	7.05839	2.58796	Intron (NM_001198954, Intron 1 of 7)	-25062	64795	RMND5A	required for meiotic nuclear division 5 homolog A	protein-coding
chr1	92032793	92033880	7.05647	2.51251	Intergenic	66671	8317	CDC7	cell division cycle 7	protein-coding
chr9	95543880	95544956	7.05447	3.01314	Intergenic	-17303	23299	BICD2	BICD cargo adaptor 2	protein-coding
chr9	139466173	139467172	7.04846	4.37057	Intergenic	24378	101928483	NALT1	NOTCH1 associated lncRNA in T cell acute lymphoblastic leukemia 1	ncRNA
chr12	118935658	118936657	7.04478	2.79444	Intergenic	121797	64426	SUDS3	SDS3 homolog, SIN3A corepressor complex component	protein-coding
chr15	67470553	67471552	7.04231	2.50038	Intron (NM_005902, Intron 5 of 8)	12559	4088	SMAD3	SMAD family member 3	protein-coding
chr4	14182356	14183511	7.03636	7.5742	Intergenic	69341	152742	LINC01085	long intergenic non-protein coding RNA 1085	ncRNA
chr6	158406307	158407306	7.03608	3.77191	Intron (NM_003898, Intron 1 of 26)	3911	8871	SYNJ2	synaptojanin 2	protein-coding
chr11	63477633	63478934	7.03433	2.58953	Intron (NM_201429, Intron 2 of 7)	29311	10313	RTN3	reticulon 3	protein-coding
chr11	35340771	35342072	7.03075	2.84086	Intron (NM_004171, Intron 1 of 10)	99684	6506	SLC1A2	solute carrier family 1 member 2	protein-coding
chr1	32218856	32219855	7.03032	3.38657	Intron (NM_001294335, Intron 4 of 32)	4981	100423028	MIR4254	microRNA 4254	ncRNA
chr7	8295275	8296274	7.02857	3.07894	Intron (NM_004968, Intron 1 of 13)	5908	3382	ICA1	islet cell autoantigen 1	protein-coding
chr6	156757848	156759404	7.02777	3.63642	Intergenic	58742	109617011	SNORD28B	small nucleolar RNA, C/D box 28B	snoRNA
chr17	16284988	16285987	7.02766	10.6451	Exon (NM_018955, Exon 2 of 2)	708	7314	UBB	ubiquitin B	protein-coding
chrX	11985506	11987302	7.02724	4.37702	Intron (NM_001368398, Intron 3 of 18)	-97256	9758	FRMPD4	FERM and PDZ domain containing 4	protein-coding
chr10	126712434	126713434	7.0177	6.25428	Intron (NM_001329, Intron 3 of 10)	3706	1488	CTBP2	C-terminal binding protein 2	protein-coding
chr3	69554598	69555604	7.01452	3.84216	Intergenic	-119862	23150	FRMD4B	FERM domain containing 4B	protein-coding
chr13	26475468	26476491	7.01349	5.2891	Intron (NM_001313741, Intron 32 of 35)	149219	387914	SHISA2	shisa family member 2	protein-coding
chr4	44164198	44165197	7.01187	4.8907	Intergenic	145618	100506827	LINC02475	long intergenic non-protein coding RNA 2475	ncRNA
chr1	8555630	8556682	7.01105	3.82128	Intron (NM_012102, Intron 10 of 23)	-1183	106632271	SNORD128	small nucleolar RNA, C/D box 128	snoRNA
chr11	124155237	124156569	7.01033	3.83662	Intergenic	21180	219865	OR8G5	olfactory receptor family 8 subfamily G member 5	protein-coding
chr1	151913536	151914578	7.00956	5.08272	Intergenic	-32070	117145	THEM4	thioesterase superfamily member 4	protein-coding
chr8	42316603	42317644	7.00513	4.30893	Intron (NM_006749, Intron 5 of 10)	41626	6575	SLC20A2	solute carrier family 20 member 2	protein-coding
chr12	52973514	52974820	7.00236	3.48905	Intergenic	-6540	121391	KRT74	keratin 74	protein-coding
chr15	26020242	26021460	6.99928	3.40948	Intron (NM_024490, Intron 2 of 20)	73121	100616474	MIR4715	microRNA 4715	ncRNA
chr3	55236126	55237708	6.99928	4.76962	Intergenic	24717	105377096	LINC02017	long intergenic non-protein coding RNA 2017	ncRNA
chr4	96933396	96934554	6.99808	11.3856	Intergenic	172731	5161	PDHA2	pyruvate dehydrogenase E1 alpha 2 subunit	protein-coding
chr10	77176839	77177864	6.99652	2.54584	Intergenic	8436	101929234	LOC101929234	uncharacterized LOC101929234	ncRNA
chr2	152708970	152709976	6.98457	4.80598	Intron (NM_001330114, Intron 11 of 12)	-24538	26225	ARL5A	ADP ribosylation factor like GTPase 5A	protein-coding
chr3	169148035	169149584	6.98422	6.75851	Intron (NM_001366473, Intron 1 of 15)	-16846	105374205	LOC105374205	uncharacterized LOC105374205	ncRNA
chr16	70031574	70032652	6.98313	4.01497	Intron (NR_003610, Intron 16 of 25)	-32136	100302243	MIR1972-1	microRNA 1972-1	ncRNA
chr8	61862682	61864245	6.97829	4.06974	Intergenic	16844	100130298	LOC100130298	hCG1816373-like	ncRNA
chr6	56252149	56253540	6.97696	2.81372	Intron (NM_001318752, Intron 1 of 28)	6082	81578	COL21A1	collagen type XXI alpha 1 chain	protein-coding
chr4	58290001	58291411	6.97582	6.83091	Intergenic	-1332	101928851	LINC02380	long intergenic non-protein coding RNA 2380	ncRNA
chr6	10033081	10034251	6.97504	6.57469	Intergenic	-371069	109729173	TFAP2A-AS2	TFAP2A antisense RNA 2	ncRNA
chr6	160581113	160582124	6.97448	2.52999	Intergenic	38755	6580	SLC22A1	solute carrier family 22 member 1	protein-coding
chr18	13178709	13180291	6.97426	3.12919	Intergenic	-39259	753	LDLRAD4	low density lipoprotein receptor class A domain containing 4	protein-coding
chr9	27053024	27054439	6.97425	3.65361	Intron (NM_025103, Intron 16 of 19)	-48061	64922	LRRC19	leucine rich repeat containing 19	protein-coding
chr14	75033121	75034251	6.97347	3.20609	Intron (NM_000428, Intron 3 of 35)	45254	4053	LTBP2	latent transforming growth factor beta binding protein 2	protein-coding
chr7	110317134	110318159	6.973	4.32386	Intron (NM_001350963, Intron 5 of 5)	-413416	54674	LRRN3	leucine rich repeat neuronal 3	protein-coding
chr13	43806364	43807385	6.97166	3.78028	Intron (NM_001347963, Intron 14 of 15)	119573	100874159	LINC00400	long intergenic non-protein coding RNA 400	ncRNA
chr4	147405993	147407084	6.97146	5.52865	Intron (NM_032128, Intron 4 of 4)	36554	84068	SLC10A7	solute carrier family 10 member 7	protein-coding
chr7	148144112	148145238	6.96799	3.3114	Intergenic	-143183	202865	C7orf33	chromosome 7 open reading frame 33	protein-coding
chr8	124549613	124550614	6.966	2.51524	Intron (NM_001242463, Intron 1 of 6)	3333	114907	FBXO32	F-box protein 32	protein-coding
chr1	26745504	26746503	6.96508	2.58895	Intron (NM_024674, Intron 2 of 3)	8695	79727	LIN28A	lin-28 homolog A	protein-coding
chr4	54342251	54343418	6.96295	3.40302	Intron (NM_001126328, Intron 9 of 10)	-23410	100873939	LNX1-AS1	LNX1 antisense RNA 1	ncRNA
chr6	47000242	47001241	6.95791	4.37745	Intron (NM_025048, Intron 1 of 7)	9327	266977	ADGRF1	adhesion G protein-coupled receptor F1	protein-coding
chr1	3823477	3824476	6.95772	3.12607	Intron (NR_024455, Intron 2 of 3)	7008	100133612	LINC01134	long intergenic non-protein coding RNA 1134	ncRNA
chr5	127382033	127383045	6.95654	10.8061	Intron (NR_152812, Intron 4 of 4)	36328	644873	LINC01184	long intergenic non-protein coding RNA 1184	ncRNA
chr3	185937787	185938883	6.95047	3.22791	Intron (NM_001346, Intron 20 of 24)	-111457	2119	ETV5	ETS variant 5	protein-coding
chr12	46613326	46614343	6.94574	3.03192	Intron (NM_030674, Intron 5 of 16)	46465	81539	SLC38A1	solute carrier family 38 member 1	protein-coding
chr12	3326169	3327187	6.94246	3.97297	Intron (NM_006675, Intron 3 of 8)	140133	10867	TSPAN9	tetraspanin 9	protein-coding
chr3	13548805	13549865	6.94237	3.17688	Intergenic	27529	79885	HDAC11	histone deacetylase 11	protein-coding
chr1	146708584	146709583	6.94125	2.6817	Intron (NM_001348451, Intron 2 of 23)	-5251	9557	CHD1L	chromodomain helicase DNA binding protein 1 like	protein-coding
chr6	37772870	37774189	6.93999	3.27712	Intergenic	-13974	60685	ZFAND3	zinc finger AN1-type containing 3	protein-coding
chr2	60607153	60608255	6.93773	5.42013	Intron (NR_132991, Intron 1 of 3)	2467	106660609	MIR4432HG	MIR4432 host gene	ncRNA
chr11	130541733	130542885	6.93599	5.61632	Promoter-TSS (NM_001271983)	-542	283171	C11orf44	chromosome 11 open reading frame 44	protein-coding
chr8	119849742	119850773	6.92942	3.24312	Intergenic	113867	4982	TNFRSF11B	TNF receptor superfamily member 11b	protein-coding
chr3	52838937	52840368	6.92928	3.22788	Intron (NM_002217, Intron 15 of 21)	10868	3699	ITIH3	inter-alpha-trypsin inhibitor heavy chain 3	protein-coding
chr10	126254121	126255130	6.92836	4.14027	Intron (NM_022126, Intron 6 of 6)	104233	64077	LHPP	phospholysine phosphohistidine inorganic pyrophosphate phosphatase	protein-coding
chr2	8229381	8230395	6.92822	3.26117	Intron (NR_034135, Intron 7 of 8)	-112943	339788	LINC00298	long intergenic non-protein coding RNA 298	ncRNA
chr5	55952381	55953381	6.92516	5.2418	Intergenic	-50798	101928448	C5orf67	chromosome 5 open reading frame 67	ncRNA
chr4	1732627	1733635	6.9235	8.59155	Intron (NM_006342, Intron 6 of 15)	9883	10460	TACC3	transforming acidic coiled-coil containing protein 3	protein-coding
chr12	130888575	130889612	6.9183	3.27656	Intron (NM_001351228, Intron 20 of 21)	66661	9271	PIWIL1	piwi like RNA-mediated gene silencing 1	protein-coding
chr2	15499497	15500847	6.91481	8.66294	Intron (NR_052013, Intron 32 of 50)	201286	51594	NBAS	neuroblastoma amplified sequence	protein-coding
chr6	88494121	88495659	6.91386	3.14353	Non-coding (NR_110869, Exon 2 of 5)	312	101928911	LOC101928911	uncharacterized LOC101928911	ncRNA
chr6	85231469	85232482	6.91311	4.44073	Intergenic	-47328	105377880	LINC01611	long intergenic non-protein coding RNA 1611	ncRNA
chr11	93767019	93768463	6.91201	3.24156	Intron (NM_001098672, Intron 1 of 19)	13221	341208	HEPHL1	hephaestin like 1	protein-coding
chr8	62701802	62702804	6.91009	3.1967	Intergenic	74956	100616484	MIR4470	microRNA 4470	ncRNA
chr6	88037990	88039000	6.9085	5.87723	Intron (NM_198568, Intron 1 of 2)	501	375519	GJB7	gap junction protein beta 7	protein-coding
chr5	78072090	78073139	6.90519	4.01097	TTS (NM_000046)	-128019	10184	LHFPL2	LHFPL tetraspan subfamily member 2	protein-coding
chr7	26186170	26187169	6.90276	3.12398	Intergenic	-5149	9603	NFE2L3	nuclear factor, erythroid 2 like 3	protein-coding
chr7	23275240	23276264	6.90231	2.79961	Intergenic	-10642	10457	GPNMB	glycoprotein nmb	protein-coding
chr11	77601217	77602241	6.90229	4.23329	Intron (NR_133637, Intron 4 of 4)	49545	28971	AAMDC	adipogenesis associated Mth938 domain containing	protein-coding
chr4	90601950	90602968	6.90035	10.2605	Intergenic	-155093	644248	SNCA-AS1	SNCA antisense RNA 1	ncRNA
chr21	48037058	48038085	6.89925	9.60314	Intergenic	-12576	6285	S100B	S100 calcium binding protein B	protein-coding
chr14	91124649	91125661	6.89676	2.67728	Intron (NM_001010854, Intron 9 of 19)	16182	101928909	LOC101928909	uncharacterized LOC101928909	ncRNA
chr6	96238148	96239287	6.8949	3.2002	Intergenic	213306	79694	MANEA	mannosidase endo-alpha	protein-coding
chr2	206137954	206138953	6.89376	2.83432	Intron (NM_057177, Intron 16 of 21)	-408771	8828	NRP2	neuropilin 2	protein-coding
chr8	88711953	88712959	6.89295	16.0169	Intergenic	173787	138009	DCAF4L2	DDB1 and CUL4 associated factor 4 like 2	protein-coding
chr1	99289777	99290980	6.88918	3.55072	Intergenic	163101	51375	SNX7	sorting nexin 7	protein-coding
chr10	124716745	124717744	6.88906	3.52542	Intergenic	-3501	80007	C10orf88	chromosome 10 open reading frame 88	protein-coding
chr16	86857253	86858417	6.88787	4.07193	Intergenic	102138	102724344	LINC02188	long intergenic non-protein coding RNA 2188	ncRNA
chr10	16484490	16485555	6.88513	7.15365	Intron (NM_001261837, Intron 2 of 4)	6080	9317	PTER	phosphotriesterase related	protein-coding
chr3	55225817	55226832	6.88476	9.49502	Intergenic	14124	105377096	LINC02017	long intergenic non-protein coding RNA 2017	ncRNA
chr6	8627400	8628410	6.88397	2.62165	Intron (NR_038980, Intron 3 of 4)	-24537	728655	HULC	hepatocellular carcinoma up-regulated long Non-coding RNA	ncRNA
chr7	34885129	34886149	6.87785	2.66876	Intron (NM_207172, Intron 7 of 8)	-11696	404744	NPSR1-AS1	NPSR1 antisense RNA 1	ncRNA
chr4	187907683	187908903	6.87731	5.76214	Intergenic	-214847	105377600	LINC02374	long intergenic non-protein coding RNA 2374	ncRNA
chr10	21450271	21451270	6.87703	4.68059	Intron (NM_213569, Intron 2 of 6)	-12149	100128511	NEBL-AS1	NEBL antisense RNA 1	ncRNA
chr12	95848030	95849278	6.87558	2.79098	Intergenic	-19274	10988	METAP2	methionyl aminopeptidase 2	protein-coding
chr13	97777359	97778810	6.87352	3.45247	Intergenic	53792	103625683	LINC00456	long intergenic non-protein coding RNA 456	ncRNA
chr9	28293024	28294393	6.86822	6.00808	Intron (NM_152570, Intron 5 of 6)	425595	158038	LINGO2	leucine rich repeat and Ig domain containing 2	protein-coding
chr4	156398803	156399992	6.86728	8.78071	Intergenic	-101280	79884	MAP9	microtubule associated protein 9	protein-coding
chr12	19550049	19551048	6.86692	5.26262	Intergenic	-41878	121536	AEBP2	AE binding protein 2	protein-coding
chr16	77977365	77978389	6.86562	5.33678	Intron (NM_020927, Intron 7 of 8)	-78568	10143	CLEC3A	C-type lectin domain family 3 member A	protein-coding
chr11	95770242	95771892	6.86434	5.92317	Intron (NM_032427, Intron 2 of 4)	-113696	8898	MTMR2	myotubularin related protein 2	protein-coding
chr13	97926838	97927837	6.86242	2.83218	Intron (NM_207304, Intron 1 of 6)	52750	10150	MBNL2	muscleblind like splicing regulator 2	protein-coding
chr2	9921921	9922951	6.86106	2.90946	Intergenic	-61135	9014	TAF1B	TATA-box binding protein associated factor, RNA polymerase I subunit B	protein-coding
chr22	32928161	32929295	6.85869	8.80713	Intron (NM_133633, Intron 9 of 11)	57504	25793	FBXO7	F-box protein 7	protein-coding
chr10	50427010	50428730	6.85487	4.31836	Intergenic	-31434	170371	TMEM273	transmembrane protein 273	protein-coding
chr12	10357412	10358839	6.85444	4.97426	Intergenic	-7351	23710	GABARAPL1	GABA type A receptor associated protein like 1	protein-coding
chr2	69894672	69895686	6.85251	4.23429	Intron (NM_001320698, Intron 2 of 14)	24239	307	ANXA4	annexin A4	protein-coding
chr3	183705700	183706836	6.85186	2.59837	Intron (NR_135125, Intron 4 of 6)	-17858	100873982	ABCC5-AS1	ABCC5 antisense RNA 1	ncRNA
chr7	71069470	71070478	6.84808	3.86397	Intron (NM_022479, Intron 6 of 10)	-297218	100500836	MIR3914-1	microRNA 3914-1	ncRNA
chr5	115691608	115692639	6.84806	5.04152	Intergenic	18144	101927190	LOC101927190	uncharacterized LOC101927190	ncRNA
chr1	7634160	7635159	6.84805	8.34538	Intron (NM_001349609, Intron 6 of 22)	-95131	23261	CAMTA1	calmodulin binding transcription activator 1	protein-coding
chr2	136419337	136421456	6.84745	7.57525	Intron (NM_001354200, Intron 18 of 25)	-2571	406915	MIR128-1	microRNA 128-1	ncRNA
chr9	39391534	39392538	6.84655	3.16439	Intergenic	20974	401507	FAM74A1	family with sequence similarity 74 member A1	ncRNA
chr3	21983414	21984473	6.84643	5.5248	Intergenic	-14688	100874221	ZNF385D-AS2	ZNF385D antisense RNA 2	ncRNA
chr1	69723984	69725101	6.83766	3.95211	Intergenic	-174396	105378788	LINC01758	long intergenic non-protein coding RNA 1758	ncRNA
chr12	122146967	122147975	6.8364	3.53041	Intergenic	-3187	144404	TMEM120B	transmembrane protein 120B	protein-coding
chr8	23746213	23747735	6.83307	4.06541	Intergenic	-34655	6781	STC1	stanniocalcin 1	protein-coding
chr4	8257305	8258435	6.83255	2.88636	Intergenic	-13611	94031	HTRA3	HtrA serine peptidase 3	protein-coding
chr2	205398068	205399333	6.83213	2.98417	Intergenic	-11498	117583	PARD3B	par-3 family cell polarity regulator beta	protein-coding
chr2	20671350	20672356	6.83206	3.50636	Intergenic	25018	388	RHOB	ras homolog family member B	protein-coding
chr10	101426519	101427616	6.83135	6.82814	Intron (NM_020354, Intron 3 of 12)	7681	57089	ENTPD7	ectonucleoside triphosphate diphosphohydrolase 7	protein-coding
chr15	97420836	97421957	6.83004	3.39741	Intergenic	94731	145946	SPATA8	spermatogenesis associated 8	ncRNA
chr4	13330686	13332226	6.82884	4.92238	Intergenic	154508	9364	RAB28	RAB28, member RAS oncogene family	protein-coding
chr3	139659196	139660226	6.81891	6.13363	Intron (NM_022131, Intron 1 of 16)	5684	64084	CLSTN2	calsyntenin 2	protein-coding
chr4	57947109	57948152	6.81824	4.02865	Intron (NM_001253835, Intron 1 of 3)	-28298	255130	IGFBP7-AS1	IGFBP7 antisense RNA 1	ncRNA
chr15	31645457	31646456	6.81501	2.57934	Intron (NM_001302461, Intron 1 of 1)	26918	51621	KLF13	Kruppel like factor 13	protein-coding
chr2	173637057	173638102	6.81037	7.03282	Intron (NM_007023, Intron 1 of 30)	-36645	91149	RAPGEF4-AS1	RAPGEF4 antisense RNA 1	ncRNA
chr3	139992170	139993169	6.8049	3.34564	Intron (NM_022131, Intron 2 of 16)	234962	101927808	CLSTN2-AS1	CLSTN2 antisense RNA 1	ncRNA
chr8	131907067	131908111	6.8049	4.00229	Intron (NM_001115, Intron 7 of 17)	145566	114	ADCY8	adenylate cyclase 8	protein-coding
chr14	65757222	65758314	6.80427	5.03958	Intergenic	44133	100616176	MIR4708	microRNA 4708	ncRNA
chr15	83618726	83619725	6.80173	2.50615	Intron (NM_199330, Intron 1 of 8)	2247	9455	HOMER2	homer scaffold protein 2	protein-coding
chr4	122649581	122650580	6.80156	2.69523	Intergenic	-31945	308	ANXA5	annexin A5	protein-coding
chr3	140142034	140143135	6.79849	3.72887	Intron (NM_022131, Intron 5 of 16)	85047	101927808	CLSTN2-AS1	CLSTN2 antisense RNA 1	ncRNA
chr8	82042974	82043973	6.797	3.16059	Intergenic	-19170	55824	PAG1	phosphoprotein membrane anchor with glycosphingolipid microdomains 1	protein-coding
chr4	169495459	169496895	6.79664	3.40378	Intron (NM_016081, Intron 2 of 20)	-56552	23022	PALLD	palladin, cytoskeletal associated protein	protein-coding
chr1	3588112	3589111	6.79609	3.86276	Intron (NM_001204186, Intron 1 of 10)	-18625	7161	TP73	tumor protein p73	protein-coding
chr7	57421623	57423135	6.7945	11.8491	Intergenic	-50352	100422939	MIR3147	microRNA 3147	ncRNA
chr6	12472516	12473626	6.79398	3.64467	Intergenic	112565	101928309	LINC02530	long intergenic non-protein coding RNA 2530	ncRNA
chr5	138727049	138728124	6.7931	3.20584	3' UTR (NM_001161546, Exon 1 of 1)	-1984	51237	MZB1	marginal zone B and B1 cell specific protein	protein-coding
chr1	169085125	169086124	6.79182	3.46561	Intron (NM_001677, Intron 2 of 5)	9696	481	ATP1B1	ATPase Na+/K+ transporting subunit beta 1	protein-coding
chr4	61477172	61478222	6.7917	5.045	Intergenic	-310640	100616450	MIR548AG1	microRNA 548ag-1	ncRNA
chr10	10913679	10914684	6.77675	5.31427	Intron (NM_001326325, Intron 2 of 16)	73493	10659	CELF2	CUGBP Elav-like family member 2	protein-coding
chr11	129462681	129463851	6.77278	4.84721	Intergenic	23898	101929557	LINC01395	long intergenic non-protein coding RNA 1395	ncRNA
chr13	45229451	45230519	6.77078	3.15134	Intron (NR_149082, Intron 2 of 3)	15480	106144541	LINC00407	long intergenic non-protein coding RNA 407	ncRNA
chr13	97655002	97656001	6.7662	3.55967	Intergenic	-8517	27199	OXGR1	oxoglutarate receptor 1	protein-coding
chr10	9200333	9201347	6.76499	3.72158	Intergenic	-116736	100507163	LINC00709	long intergenic non-protein coding RNA 709	ncRNA
chrX	148007316	148008722	6.76177	6.52617	Intron (NM_001170628, Intron 6 of 17)	207404	2334	AFF2	AF4/FMR2 family member 2	protein-coding
chr9	4304999	4306022	6.76135	3.06327	Intergenic	-5442	169792	GLIS3	GLIS family zinc finger 3	protein-coding
chr9	109592490	109593544	6.75798	3.48344	Intergenic	-32430	58499	ZNF462	zinc finger protein 462	protein-coding
chr14	77849489	77850488	6.75711	4.22025	Intron (NM_001010860, Intron 2 of 2)	6267	161394	SAMD15	sterile alpha motif domain containing 15	protein-coding
chr4	11457809	11458808	6.75656	3.04358	Intergenic	-27790	9957	HS3ST1	heparan sulfate-glucosamine 3-sulfotransferase 1	protein-coding
chr2	131340494	131341907	6.75311	4.19511	Non-coding (NR_027314, Exon 2 of 2).2	12778	150527	PRSS40A	serine protease 40A	pseudo
chr2	193029806	193030809	6.75239	4.98337	Intron (NM_001305134, Intron 4 of 9)	29352	23671	TMEFF2	transmembrane protein with EGF like and two follistatin like domains 2	protein-coding
chr10	100716307	100717321	6.75171	9.99694	Intron (NM_001166246, Intron 3 of 12)	-32489	102465253	MIR6507	microRNA 6507	ncRNA
chr1	115859795	115860804	6.75	5.93757	Intron (NM_002506, Intron 1 of 2)	20558	4803	NGF	nerve growth factor	protein-coding
chr3	65839987	65841215	6.74933	3.09674	Intron (NM_001033057, Intron 1 of 22)	-38890	100873983	MAGI1-AS1	MAGI1 antisense RNA 1	ncRNA
chr3	7423971	7425056	6.74479	3.18351	Intron (NM_000844, Intron 4 of 9)	152458	100873937	GRM7-AS1	GRM7 antisense RNA 1	ncRNA
chr1	179701213	179702555	6.74467	3.21101	Intron (NM_001329716, Intron 1 of 6)	2561	148753	FAM163A	family with sequence similarity 163 member A	protein-coding
chr2	72133087	72134159	6.74265	5.75825	Intergenic	241368	56603	CYP26B1	cytochrome P450 family 26 subfamily B member 1	protein-coding
chr18	8721449	8722448	6.74228	2.66617	Intron (NM_015210, Intron 4 of 16)	4569	23255	MTCL1	microtubule crosslinking factor 1	protein-coding
chr1	112518623	112519738	6.73692	2.51535	Intron (NM_172198, Intron 2 of 6)	12597	3752	KCND3	potassium voltage-gated channel subfamily D member 3	protein-coding
chr9	89106544	89107691	6.73447	4.65888	Intergenic	-137792	79670	TUT7	terminal uridylyl transferase 7	protein-coding
chr5	114695717	114696915	6.73273	2.86459	Intergenic	-63965	153733	CCDC112	coiled-coil domain containing 112	protein-coding
chr6	45629159	45630190	6.7327	8.25862	Intergenic	239662	860	RUNX2	RUNX family transcription factor 2	protein-coding
chr5	150613995	150615083	6.73259	4.4771	Intergenic	-10886	26112	CCDC69	coiled-coil domain containing 69	protein-coding
chr1	199240988	199242528	6.7317	3.16607	Intron (NR_147896, Intron 3 of 3)	124032	400800	LINC02789	long intergenic non-protein coding RNA 2789	ncRNA
chr18	13235275	13236274	6.72421	2.59303	Intron (NM_181482, Intron 1 of 5)	-3768	147276	C18orf15	chromosome 18 open reading frame 15 (putative)	ncRNA
chr9	118805506	118806505	6.72306	3.08434	Intergenic	-110065	5069	PAPPA	pappalysin 1	protein-coding
chr2	236422913	236424012	6.72149	4.19556	Non-coding (NR_146582, Exon 1 of 1)	3103	27321	TNRC17	trinucleotide repeat containing 17	ncRNA
chr2	207479228	207480255	6.72007	2.79116	Intron (NM_003812, Intron 25 of 25)	-29210	200726	FAM237A	family with sequence similarity 237 member A	protein-coding
chr20	13161735	13162811	6.71837	2.95684	Intergenic	-39648	140862	ISM1	isthmin 1	protein-coding
chr5	149970670	149971677	6.71819	4.37571	Intergenic	-9465	11346	SYNPO	synaptopodin	protein-coding
chr12	110025958	110027280	6.71817	11.8041	Intron (NM_001114185, Intron 7 of 10)	15020	4598	MVK	mevalonate kinase	protein-coding
chr10	45241058	45242057	6.71704	4.1212	Intergenic	-165207	643236	TMEM72	transmembrane protein 72	protein-coding
chr10	110357431	110359263	6.71662	7.28095	Intergenic	-529296	103695365	LINC01435	long intergenic non-protein coding RNA 1435	ncRNA
chrX	145988792	145990134	6.71386	3.89462	Intergenic	-93201	100133053	CXorf51B	chromosome X open reading frame 51B	protein-coding
chr3	167778845	167779844	6.71129	2.69483	Intron (NM_014498, Intron 1 of 15)	34368	27333	GOLIM4	golgi integral membrane protein 4	protein-coding
chr16	22508437	22509496	6.71032	2.94735	Intergenic	-6804	100190986	LOC100190986	uncharacterized LOC100190986	ncRNA
chr14	89832624	89833636	6.70967	2.61855	Intron (NM_001085471, Intron 2 of 6)	50447	1112	FOXN3	forkhead box N3	protein-coding
chr17	49930948	49931950	6.7091	2.86865	Intron (NM_001082533, Intron 4 of 9)	304625	56934	CA10	carbonic anhydrase 10	protein-coding
chr2	38622810	38623948	6.70149	3.01571	Intergenic	-17653	64225	ATL2	atlastin GTPase 2	protein-coding
chr13	105408992	105411066	6.70106	3.41947	Intergenic	-708187	267012	DAOA	D-amino acid oxidase activator	protein-coding
chr1	99368481	99369532	6.69842	2.80312	Intron (NM_001010861, Intron 5 of 5)	-100826	100129620	LOC100129620	uncharacterized LOC100129620	ncRNA
chr1	156798220	156799219	6.69808	3.12582	Intron (NM_001007792, Intron 1 of 16)	-12079	9047	SH2D2A	SH2 domain containing 2A	protein-coding
chrX	80020278	80021440	6.69601	3.59847	Intron (NM_153252, Intron 6 of 40)	44517	254065	BRWD3	bromodomain and WD repeat domain containing 3	protein-coding
chr2	3226114	3227113	6.69037	5.54733	Intron (NM_001330531, Intron 3 of 7)	-96815	101927554	LINC01250	long intergenic non-protein coding RNA 1250	ncRNA
chr1	8949643	8951150	6.68746	3.13282	Intergenic	11502	100505975	ENO1-AS1	ENO1 antisense RNA 1	ncRNA
chr12	31111945	31112954	6.68557	2.89153	Intron (NM_001370302, Intron 2 of 7)	32611	441631	TSPAN11	tetraspanin 11	protein-coding
chr2	1724681	1725698	6.68172	5.08414	Intron (NM_012293, Intron 1 of 22)	23098	7837	PXDN	peroxidasin	protein-coding
chr8	138209405	138210500	6.67976	6.07077	Intergenic	215879	101927915	LOC101927915	uncharacterized LOC101927915	ncRNA
chr6	130698678	130699753	6.679	5.18346	Intron (NM_001258276, Intron 1 of 1)	11789	114801	TMEM200A	transmembrane protein 200A	protein-coding
chr4	52826304	52827351	6.67479	3.53349	Intergenic	59702	339977	LRRC66	leucine rich repeat containing 66	protein-coding
chr16	74488772	74490536	6.67391	3.14549	Intron (NR_027264, Intron 26 of 26)	-34286	497190	CLEC18B	C-type lectin domain family 18 member B	protein-coding
chr1	232494074	232495073	6.6727	3.19518	Intergenic	156781	57568	SIPA1L2	signal induced proliferation associated 1 like 2	protein-coding
chr6	10248238	10249237	6.67205	3.69383	Intergenic	-155998	109729173	TFAP2A-AS2	TFAP2A antisense RNA 2	ncRNA
chr2	48965619	48966620	6.67126	6.93323	Intron (NM_000233, Intron 1 of 10)	16744	3973	LHCGR	luteinizing hormone/choriogonadotropin receptor	protein-coding
chr3	183685129	183686151	6.66943	5.81619	Intron (NM_001320032, Intron 11 of 29)	-38486	100873982	ABCC5-AS1	ABCC5 antisense RNA 1	ncRNA
chr22	17738710	17739711	6.6691	2.61914	Intron (NR_038398, Intron 2 of 2)	8413	27442	CECR3	cat eye syndrome chromosome region, candidate 3	ncRNA
chr8	146288025	146289042	6.66777	7.01921	Intergenic	10680	65265	C8orf33	chromosome 8 open reading frame 33	protein-coding
chr20	10741497	10742498	6.66603	5.90921	Intergenic	8259	101929395	LINC01752	long intergenic non-protein coding RNA 1752	ncRNA
chr17	54965084	54966083	6.66526	2.71213	3' UTR (NM_005082, Exon 9 of 9)	3133	100500827	MIR3614	microRNA 3614	ncRNA
chr8	143273735	143274914	6.66028	4.34613	Intergenic	-5393	619434	LINC00051	long intergenic non-protein coding RNA 51	ncRNA
chrX	42291769	42292803	6.65927	3.22157	Intergenic	345128	80316	PPP1R2C	PPP1R2C family member C	protein-coding
chr10	63388303	63389304	6.65808	3.47084	Intergenic	-33884	219621	CABCOCO1	ciliary associated calcium binding coiled-coil 1	protein-coding
chr7	157267002	157268008	6.65719	2.82857	Intron (NR_110157, Intron 2 of 3)	8580	101927914	LOC101927914	uncharacterized LOC101927914	ncRNA
chr6	108930090	108931092	6.65529	2.99185	Intron (NM_001455, Intron 1 of 2)	48471	2309	FOXO3	forkhead box O3	protein-coding
chr8	17929277	17930288	6.65429	7.06823	Intron (NM_177924, Intron 2 of 13)	10923	427	ASAH1	N-acylsphingosine amidohydrolase 1	protein-coding
chr9	109556180	109557182	6.65255	2.86228	Intergenic	-68766	58499	ZNF462	zinc finger protein 462	protein-coding
chr18	524636	525722	6.64996	3.41365	Intergenic	-9885	105376854	LINC01925	long intergenic non-protein coding RNA 1925	ncRNA
chr16	57505506	57506526	6.6472	5.13078	TTS (NM_032940)	7653	55715	DOK4	docking protein 4	protein-coding
chr12	125579182	125580181	6.64665	3.06723	Intron (NM_023928, Intron 5 of 17)	29700	65985	AACS	acetoacetyl-CoA synthetase	protein-coding
chr10	4812618	4813634	6.6452	3.06175	Intergenic	-55243	83592	AKR1E2	aldo-keto reductase family 1 member E2	protein-coding
chr3	189781623	189782694	6.64413	2.64546	Intron (NM_001134418, Intron 1 of 14)	56528	55214	P3H2	prolyl 3-hydroxylase 2	protein-coding
chr12	117077295	117078294	6.64338	3.513	Intergenic	80608	643246	MAP1LC3B2	microtubule associated protein 1 light chain 3 beta 2	protein-coding
chr7	98827333	98828387	6.64082	7.63133	Intergenic	-22748	402569	KPNA7	karyopherin subunit alpha 7	protein-coding
chr2	17861045	17862044	6.63992	2.60578	Intron (NM_024624, Intron 23 of 26)	73533	79677	SMC6	structural maintenance of chromosomes 6	protein-coding
chr10	121593329	121594377	6.6335	2.82715	Intron (NM_001256378, Intron 14 of 15)	15084	22876	INPP5F	inositol polyphosphate-5-phosphatase F	protein-coding
chr8	54410839	54412017	6.62792	5.14751	Intergenic	25097	100507516	LOC100507516	uncharacterized LOC100507516	ncRNA
chr11	23924207	23925306	6.62685	2.96745	Intergenic	-484020	102465860	MIR8054	microRNA 8054	ncRNA
chr4	77910412	77911610	6.62598	9.04785	Intron (NM_001306147, Intron 2 of 11)	40106	55752	SEPTIN11	septin 11	protein-coding
chr12	133791310	133792349	6.62317	4.4339	TTS (NM_001165885)	20593	647589	ANHX	anomalous homeobox	protein-coding
chr19	38125511	38127083	6.62223	9.72201	Exon (NM_001320671, Exon 6 of 6)	20069	22835	ZFP30	ZFP30 zinc finger protein	protein-coding
chr1	180178793	180179828	6.61717	3.20044	Intergenic	-20089	89884	LHX4	LIM homeobox 4	protein-coding
chr1	224986458	224987489	6.61678	3.6192	Intergenic	-130383	127602	DNAH14	dynein axonemal heavy chain 14	protein-coding
chr10	110341828	110342846	6.61579	3.75371	Intergenic	-513286	103695365	LINC01435	long intergenic non-protein coding RNA 1435	ncRNA
chr6	141130438	141131464	6.61272	7.39163	Intergenic	126000	100616180	MIR4465	microRNA 4465	ncRNA
chr16	87758831	87759848	6.61262	4.06875	Intron (NM_001351938, Intron 6 of 10)	40253	54758	KLHDC4	kelch domain containing 4	protein-coding
chr13	107844285	107845286	6.61182	2.54126	Intron (NM_001080396, Intron 2 of 2)	128526	109616978	SNORD31B	small nucleolar RNA, C/D box 31B	snoRNA
chr10	59788419	59789431	6.61154	2.70159	Intergenic	238729	253430	IPMK	inositol polyphosphate multikinase	protein-coding
chr5	17938754	17940098	6.61054	5.2028	Intergenic	132043	646241	LINC02223	long intergenic non-protein coding RNA 2223	ncRNA
chr2	72267564	72269005	6.60808	4.95036	Intergenic	106707	56603	CYP26B1	cytochrome P450 family 26 subfamily B member 1	protein-coding
chr19	52463487	52464486	6.60745	4.68325	Intron (NR_103847, Intron 1 of 2)	11599	101669766	ZNF350-AS1	ZNF350 antisense RNA 1	ncRNA
chr11	125853539	125854552	6.60604	8.53226	Intron (NM_016952, Intron 15 of 19)	38094	338667	VSIG10L2	V-set and immunoglobulin domain containing 10 like 2	protein-coding
chr11	19973298	19974876	6.60449	3.12852	Intron (NM_001244963, Intron 11 of 39)	-70015	89797	NAV2	neuron navigator 2	protein-coding
chr7	75735167	75736213	6.60247	4.18619	Intron (NR_135079, Intron 2 of 5)	2390	101927126	GTF2IP7	general transcription factor IIi pseudogene 7	pseudo
chr10	95786618	95787702	6.60146	14.0638	Intron (NM_016341, Intron 1 of 32)	33472	51196	PLCE1	phospholipase C epsilon 1	protein-coding
chr12	48749925	48750926	6.60053	3.62403	Intergenic	-5396	121274	ZNF641	zinc finger protein 641	protein-coding
chr8	131079741	131080744	6.59912	4.1705	Intron (NM_018482, Intron 27 of 29)	16772	100507117	ASAP1-IT2	ASAP1 Intronic transcript 2	ncRNA
chr8	71014109	71015121	6.59848	5.75871	Intergenic	-31128	63978	PRDM14	PR/SET domain 14	protein-coding
chr5	102349526	102350545	6.59388	4.20184	Intron (NM_001364584, Intron 21 of 25)	105807	54826	GIN1	gypsy retrotransposon integrase 1	protein-coding
chr1	234976566	234977565	6.59302	2.91441	Intergenic	-81262	100130249	PP2672	uncharacterized LOC100130249	ncRNA
chr7	73016685	73018324	6.59047	2.91204	Intron (NR_134541, Intron 7 of 15)	21348	51085	MLXIPL	MLX interacting protein like	protein-coding
chr11	3532933	3533955	6.58737	4.40538	Intron (NR_126335, Intron 2 of 2)	59773	101927708	LOC101927708	uncharacterized LOC101927708	ncRNA
chr12	44189325	44190481	6.58722	6.94162	Intron (NR_073472, Intron 8 of 8)	10217	5756	TWF1	twinfilin actin binding protein 1	protein-coding
chr22	49700751	49701753	6.58689	3.23304	Intergenic	235862	100500882	MIR3667	microRNA 3667	ncRNA
chr2	21646416	21647415	6.58545	2.92224	Intergenic	286609	645949	LINC01822	long intergenic non-protein coding RNA 1822	ncRNA
chr14	94931770	94932769	6.58371	3.24198	Intron (NM_001284276, Intron 4 of 5)	10265	327657	SERPINA9	serpin family A member 9	protein-coding
chr19	24269376	24270411	6.58273	6.70356	Promoter-TSS (NM_203282)	-69	9534	ZNF254	zinc finger protein 254	protein-coding
chr14	38288149	38289229	6.58198	4.03431	Intron (NM_001368142, Intron 8 of 12)	47101	319089	TTC6	tetratricopeptide repeat domain 6	protein-coding
chr7	2700886	2702312	6.58173	5.26067	3' UTR (NM_025250, Exon 14 of 14)	-17557	155185	AMZ1	archaelysin family metallopeptidase 1	protein-coding
chr16	52870893	52871944	6.58035	3.358	Intergenic	215367	105371267	LOC105371267	p53-regulated lncRNA 1	ncRNA
chr21	30653140	30654264	6.57964	8.11398	Intron (NR_027072, Intron 1 of 1)	-17541	571	BACH1	BTB domain and CNC homolog 1	protein-coding
chr18	14025827	14026835	6.57883	5.2897	Intergenic	106103	162655	ZNF519	zinc finger protein 519	protein-coding
chr8	59942635	59943708	6.57684	2.96877	Intron (NM_014729, Intron 1 of 8)	88535	9760	TOX	thymocyte selection associated high mobility group box	protein-coding
chr7	43679210	43680234	6.57338	6.83581	Intron (NM_001350924, Intron 7 of 7)	57015	9263	STK17A	serine/threonine kinase 17a	protein-coding
chr16	80265377	80266456	6.56942	5.22215	Intron (NR_120307, Intron 2 of 5)	-308715	83657	DYNLRB2	dynein light chain roadblock-type 2	protein-coding
chr4	141005984	141007020	6.56755	7.87843	Intron (NM_018717, Intron 1 of 4)	-42667	101927516	LOC101927516	uncharacterized LOC101927516	ncRNA
chr15	99211838	99212844	6.56714	3.96481	Intron (NM_000875, Intron 1 of 20)	-17891	104472848	IRAIN	IGF1R antisense imprinted non-protein coding RNA	ncRNA
chr16	67575152	67576214	6.56681	2.81281	Exon (NM_001193522, Exon 12 of 22)	4318	79567	RIPOR1	RHO family interacting cell polarization regulator 1	protein-coding
chr21	47311911	47312910	6.56561	3.08439	Intron (NM_001348242, Intron 5 of 17)	42535	54039	PCBP3	poly(rC) binding protein 3	protein-coding
chr12	3566958	3567957	6.56132	3.72222	Intron (NM_001256536, Intron 1 of 9)	-32912	56341	PRMT8	protein arginine methyltransferase 8	protein-coding
chr8	25805723	25806725	6.56093	3.94993	Intron (NM_022659, Intron 6 of 15)	96705	64641	EBF2	EBF transcription factor 2	protein-coding
chr15	96657908	96659541	6.55745	4.78694	Intron (NR_158193, Intron 4 of 7)	12346	105369212	LOC105369212	uncharacterized LOC105369212	ncRNA
chr1	208407010	208408009	6.55472	4.51966	Intron (NM_025179, Intron 1 of 31)	10220	5362	PLXNA2	plexin A2	protein-coding
chr11	118858450	118859581	6.55228	4.7146	Intergenic	-9833	338657	CCDC84	coiled-coil domain containing 84	protein-coding
chr2	66439593	66440692	6.54587	2.75437	Intergenic	145318	100616464	MIR4778	microRNA 4778	ncRNA
chr12	3563111	3564110	6.54503	2.56613	Intron (NM_001256536, Intron 1 of 9)	-36759	56341	PRMT8	protein arginine methyltransferase 8	protein-coding
chr8	6086788	6087795	6.54096	6.02759	Intergenic	176778	100287015	LOC100287015	uncharacterized LOC100287015	ncRNA
chr10	93792577	93794070	6.53939	3.63085	Intergenic	109796	9044	BTAF1	B-TFIID TATA-box binding protein associated factor 1	protein-coding
chr10	115209866	115210879	6.53786	3.2734	Intergenic	-100218	3026	HABP2	hyaluronan binding protein 2	protein-coding
chr20	25358673	25359820	6.53556	10.4337	Intron (NM_001042472, Intron 1 of 12)	12225	26090	ABHD12	abhydrolase domain containing 12	protein-coding
chr5	146727212	146728276	6.53383	3.82077	Intron (NM_001112724, Intron 6 of 12)	105511	1809	DPYSL3	dihydropyrimidinase like 3	protein-coding
chr18	46252662	46253792	6.53099	5.52208	Intron (NM_014772, Intron 7 of 11)	56256	100616366	MIR4743	microRNA 4743	ncRNA
chr10	33547595	33548594	6.53066	2.72268	Intron (NR_045259, Intron 3 of 15)	75501	8829	NRP1	neuropilin 1	protein-coding
chr2	65525958	65527087	6.53063	3.21469	Intergenic	67390	200734	SPRED2	sprouty related EVH1 domain containing 2	protein-coding
chr18	33049246	33050289	6.5276	4.48798	Intron (NM_194281, Intron 4 of 4)	27805	125476	INO80C	INO80 complex subunit C	protein-coding
chr3	160880773	160881828	6.52723	3.11851	Intergenic	-57778	51068	NMD3	NMD3 ribosome export adaptor	protein-coding
chr11	95022319	95023545	6.52505	3.4748	Intergenic	-57293	143686	SESN3	sestrin 3	protein-coding
chr3	3656908	3657907	6.52194	3.80138	Intergenic	-183708	57633	LRRN1	leucine rich repeat neuronal 1	protein-coding
chrX	118227937	118229118	6.51573	3.43887	Intron (NM_020721, Intron 8 of 13)	56015	57481	KIAA1210	KIAA1210	protein-coding
chr6	158452013	158453012	6.51505	2.5232	Intron (NM_001178088, Intron 2 of 25)	14387	8871	SYNJ2	synaptojanin 2	protein-coding
chr9	81961834	81963209	6.51437	3.406	Intergenic	-201940	101927450	LOC101927450	uncharacterized LOC101927450	ncRNA
chr3	101644145	101645144	6.51133	4.5581	Intergenic	-15059	152225	LINC02085	long intergenic non-protein coding RNA 2085	ncRNA
chr5	61690808	61691817	6.50957	3.64828	Intron (NM_001348076, Intron 6 of 10)	8420	27292	DIMT1	DIMT1 rRNA methyltransferase and ribosome maturation factor	protein-coding
chr10	82117040	82118150	6.50861	2.67441	Intron (NM_001270041, Intron 1 of 3)	1058	84332	DYDC2	DPY30 domain containing 2	protein-coding
chr4	175458984	175459985	6.50838	2.56777	Intergenic	-15435	3248	HPGD	15-hydroxyprostaglandin dehydrogenase	protein-coding
chr12	131577585	131578584	6.50806	3.29134	Intron (NM_198827, Intron 15 of 24)	-71472	116437	LINC01257	long intergenic non-protein coding RNA 1257	ncRNA
chr8	11640104	11641116	6.50773	3.5805	Intron (NR_146181, Intron 4 of 5)	-12472	2222	FDFT1	farnesyl-diphosphate farnesyltransferase 1	protein-coding
chr14	70105171	70106170	6.50742	2.77575	Intron (NM_014734, Intron 1 of 5)	27357	9766	SUSD6	sushi domain containing 6	protein-coding
chrX	52089671	52090700	6.50622	3.02667	Intergenic	-10401	102466880	MIR8088	microRNA 8088	ncRNA
chr1	94079840	94080839	6.49888	4.04502	Promoter-TSS (NM_001261410)	-685	8412	BCAR3	BCAR3 adaptor protein, NSP family member	protein-coding
chr1	70894635	70896178	6.49457	3.30718	Intron (NM_001190463, Intron 4 of 10)	18455	1491	CTH	cystathionine gamma-lyase	protein-coding
chr1	214275913	214276916	6.49126	3.74729	Intergenic	114538	5629	PROX1	prospero homeobox 1	protein-coding
chr1	6164872	6165871	6.49026	3.38652-2	3' UTR (NM_015557, Exon 42 of 42)	59423	8514	KCNAB2	potassium voltage-gated channel subfamily A regulatory beta subunit 2	protein-coding
chr14	36458093	36459119	6.48861	4.87484	Intergenic	-81027	101101773	LINC00609	long intergenic non-protein coding RNA 609	ncRNA
chr4	120577802	120578801	6.48831	2.6167	Intergenic	-28342	8654	PDE5A	phosphodiesterase 5A	protein-coding
chr5	171022457	171023474	6.48732	4.18099	Intergenic	176314	8817	FGF18	fibroblast growth factor 18	protein-coding
chr2	113470473	113471609	6.48454	4.04781	Intergenic	-8022	284958	NT5DC4	5'-nucleotidase domain containing 4	protein-coding
chr1	219505802	219506850	6.484	5.01793	Intergenic	158015	127018	LYPLAL1	lysophospholipase like 1	protein-coding
chr2	40259754	40260817	6.48305	3.45903	Intron (NR_038441, Intron 2 of 4)	115511	100128590	SLC8A1-AS1	SLC8A1 antisense RNA 1	ncRNA
chr4	13785361	13786378	6.4799	5.17792	Intron (NR_121681, Intron 2 of 3)	129066	101929071	LINC01182	long intergenic non-protein coding RNA 1182	ncRNA
chr5	134676411	134677445	6.47873	7.04742	Intron (NR_161235, Intron 5 of 5)	58000	9555	H2AFY	H2A histone family member Y	protein-coding
chr2	134759533	134760635	6.47628	3.24033	Intergenic	-117422
chr7	30357892	30358931	6.47329	3.05309	Intron (NM_147128, Intron 1 of 4)	-28905	100500883	MIR550B1	microRNA 550b-1	ncRNA
chr13	33558643	33559761	6.47117	3.64667	Intergenic	-31359	9365	KL	klotho	protein-coding
chr10	107529188	107531272	6.47003	11.2365	Intron (NR_120625, Intron 3 of 3)	49861	101927549	LINC02627	long intergenic non-protein coding RNA 2627	ncRNA
chr5	153997973	153998972	6.46954	4.5349	Intergenic	-22840	100422950	MIR3141	microRNA 3141	ncRNA
chr1	17527819	17528826	6.46629	2.52889	Intergenic	-3301	29943	PADI1	peptidyl arginine deiminase 1	protein-coding
chr14	105042661	105043912	6.46626	3.18383	Intergenic	-2815	400258	C14orf180	chromosome 14 open reading frame 180	protein-coding
chr2	30885219	30886218	6.466	5.21723	Intergenic	144594	92291	CAPN13	calpain 13	protein-coding
chr1	2101342	2102341	6.46527	3.55273	Intron (NM_002744, Intron 11 of 17)	13473	100506504	PRKCZ-AS1	PRKCZ antisense RNA 1	ncRNA
chr5	36552418	36553839	6.46499	5.53786	Intergenic	-53329	6507	SLC1A3	solute carrier family 1 member 3	protein-coding
chr1	117530576	117532266	6.46151	6.34685	3' UTR (NM_020440, Exon 9 of 9)	-12951	9398	CD101	CD101 molecule	protein-coding
chr1	15634357	15635356	6.46113	2.90782	Intron (NM_052929, Intron 6 of 30)	35523	101927417	LOC101927417	uncharacterized LOC101927417	ncRNA
chr9	137516409	137517408	6.45174	3.09904	Intergenic	-16743	1289	COL5A1	collagen type V alpha 1 chain	protein-coding
chr7	74642640	74643639	6.44694	2.95015	Intron (NR_002206, Intron 1 of 23).2	-9795	643862	SPDYE10P	speedy/RINGO cell cycle regulator family member E10, pseudogene	pseudo
chr3	58983922	58985649	6.44543	2.69323	Intron (NR_147235, Intron 4 of 6)	50966	200844	C3orf67	chromosome 3 open reading frame 67	protein-coding
chr11	39689943	39691015	6.44013	10.6946	Intergenic	624201	57689	LRRC4C	leucine rich repeat containing 4C	protein-coding
chr15	93971060	93972088	6.43644	6.0744	Intergenic	222279	105370980	LOC105370980	putative uncharacterized protein UNQ9370/PRO34162	protein-coding
chr8	108317709	108318841	6.43619	9.20237	Intron (NM_001199859, Intron 4 of 8)	30468	284	ANGPT1	angiopoietin 1	protein-coding
chr14	65597792	65598799	6.43544	2.90078	Intergenic	-28882	4149	MAX	MYC associated factor X	protein-coding
chr8	9638564	9639703	6.4317	10.7344	3' UTR (NM_003747, Exon 27 of 27)	39951	693182	MIR597	microRNA 597	ncRNA
chr3	36566587	36567631	6.4313	4.48398	Intron (NM_003149, Intron 8 of 10)	145130	6769	STAC	SH3 and cysteine rich domain	protein-coding
chr9	85914106	85915186	6.43127	3.7796	Intron (NM_174938, Intron 10 of 13)	32230	257019	FRMD3	FERM domain containing 3	protein-coding
chr2	174580923	174581934	6.43008	3.45623	Intergenic	247180	6670	SP3	Sp3 transcription factor	protein-coding
chr11	15908075	15909107	6.42894	3.86715	Intergenic	82576	102464826	MIR6073	microRNA 6073	ncRNA
chr2	237654042	237655049	6.42836	2.7181	Intergenic	176077	57007	ACKR3	atypical chemokine receptor 3	protein-coding
chr7	16308248	16309257	6.42645	2.61793	Non-coding (NR_038946, Exon 5 of 5)	58641	100506025	CRPPA-AS1	CRPPA antisense RNA 1	ncRNA
chr11	96011546	96013433	6.42596	3.65446	Intron (NM_032427, Intron 1 of 4)	-62113	100422991	MIR1260B	microRNA 1260b	ncRNA
chr14	27244792	27245795	6.42324	12.4863	Intron (NR_110033, Intron 3 of 3)	-33261	102724890	LINC02293	long intergenic non-protein coding RNA 2293	ncRNA
chr1	162875178	162876966	6.42132	2.59083	Intergenic	-37467	339512	CCDC190	coiled-coil domain containing 190	protein-coding
chr7	98180485	98181549	6.41896	5.08959	Intergenic	-65580	4885	NPTX2	neuronal pentraxin 2	protein-coding
chr6	152593360	152594861	6.41732	4.09815	Intron (NM_033071, Intron 97 of 145)	-87597	23345	SYNE1	spectrin repeat containing nuclear envelope protein 1	protein-coding
chr18	25184238	25185885	6.41591	3.07675	Intergenic	-262441	105372038	LOC105372038	uncharacterized LOC105372038	ncRNA
chr22	18538602	18539607	6.41567	5.05013	Intergenic	-21582	55670	PEX26	peroxisomal biogenesis factor 26	protein-coding
chr4	8385711	8386710	6.41505	2.73714	Intron (NM_001101667, Intron 13 of 16)	56240	8310	ACOX3	acyl-CoA oxidase 3, pristanoyl	protein-coding
chr4	83358411	83359410	6.41397	6.4568	Intron (NM_021204, Intron 1 of 5)	7167	58478	ENOPH1	enolase-phosphatase 1	protein-coding
chr8	10220384	10221474	6.41253	5.08156	Intron (NM_001199729, Intron 6 of 6)	-111146	101929191	LINCR-0001	uncharacterized LINCR-0001	ncRNA
chr3	6582521	6583520	6.40817	3.24766	Intergenic	264116	101927347	GRM7-AS3	GRM7 antisense RNA 3	ncRNA
chr9	91809723	91810743	6.40726	9.6839	Intergenic	-16500	53358	SHC3	SHC adaptor protein 3	protein-coding
chr1	24643292	24644291	6.40392	2.77733	Intergenic	-2056	57822	GRHL3	grainyhead like transcription factor 3	protein-coding
chr8	20139254	20140425	6.40301	3.92111	Intron (NR_047509, Intron 1 of 2)	6555	100874051	LZTS1-AS1	LZTS1 antisense RNA 1	ncRNA
chr2	15386467	15387500	6.40295	4.81574	Intron (NR_052013, Intron 44 of 50)	314475	51594	NBAS	neuroblastoma amplified sequence	protein-coding
chr6	105013817	105015030	6.39892	2.71818	Intergenic	292998	57531	HACE1	HECT domain and ankyrin repeat containing E3 ubiquitin protein ligase 1	protein-coding
chr9	91592640	91593645	6.39848	9.24329	Intergenic	-12636	286223	C9orf47	chromosome 9 open reading frame 47	protein-coding
chr3	66394562	66395976	6.39814	3.48264	Intron (NR_028475, Intron 5 of 9)	123841	115286	SLC25A26	solute carrier family 25 member 26	protein-coding
chr13	99880653	99881652	6.39752	3.81789	Intron (NM_177967, Intron 1 of 6)	28044	337867	UBAC2	UBA domain containing 2	protein-coding
chr11	94852258	94853335	6.3947	3.18547	Intron (NM_015036, Intron 1 of 1)	29786	23052	ENDOD1	endonuclease domain containing 1	protein-coding
chr10	21915055	21916172	6.39323	3.61692	Intron (NM_001195626, Intron 8 of 22)	92512	8028	MLLT10	MLLT10 histone lysine methyltransferase DOT1L cofactor	protein-coding
chr17	26698134	26699133	6.39175	4.60337	Promoter-TSS (NM_015077)	-82	23098	SARM1	sterile alpha and TIR motif containing 1	protein-coding
chr20	18513657	18514780	6.39	8.51317	Intron (NM_001172745, Intron 11 of 19)	25634	10483	SEC23B	SEC23 homolog B, coat complex II component	protein-coding
chr12	79752240	79753599	6.38518	5.48709	Intron (NM_001135806, Intron 8 of 9)	-60118	100302136	MIR1252	microRNA 1252	ncRNA
chr4	55694103	55695877	6.38258	10.6928	Intergenic	170895	3815	KIT	KIT proto-oncogene, receptor tyrosine kinase	protein-coding
chr6	884055	885417	6.38098	4.19746	Intergenic	16238	101927691	LOC101927691	uncharacterized LOC101927691	ncRNA
chr1	241213326	241214410	6.37982	5.22175	Intron (NM_001350116, Intron 3 of 16)	-81704	100422856	MIR3123	microRNA 3123	ncRNA
chr11	104565066	104566090	6.37806	2.72075	Intergenic	-85548	102723895	LINC02552	long intergenic non-protein coding RNA 2552	ncRNA
chrX	3614801	3616444	6.3773	7.02058	Intron (NM_005044, Intron 1 of 8)	16068	5613	PRKX	protein kinase X-linked	protein-coding
chr8	57509509	57510733	6.37714	3.37542	Intergenic	-37739	100507632	LINC00968	long intergenic non-protein coding RNA 968	ncRNA
chr4	138392761	138393761	6.37534	8.01251	Intergenic	60387	54510	PCDH18	protocadherin 18	protein-coding
chr17	47673668	47674714	6.3726	8.3262	Intergenic	20958	11248	NXPH3	neurexophilin 3	protein-coding
chr4	104487544	104488547	6.37147	3.89588	Intergenic	141846	101929448	LINC02428	long intergenic non-protein coding RNA 2428	ncRNA
chr9	101837430	101838481	6.36845	12.8777	Intergenic	-29440	7046	TGFBR1	transforming growth factor beta receptor 1	protein-coding
chr3	6569625	6571332	6.36267	2.83676	Intergenic	276658	101927347	GRM7-AS3	GRM7 antisense RNA 3	ncRNA
chr7	29294803	29296320	6.36153	4.21913	Intron (NM_001293072, Intron 1 of 12)	-46975	102724484	LOC102724484	uncharacterized LOC102724484	ncRNA
chr14	39427380	39428523	6.36106	5.57306	Intergenic	-41865	283547	LINC00639	long intergenic non-protein coding RNA 639	ncRNA
chr10	97147954	97148953	6.36041	3.01242	Intron (NM_001034955, Intron 12 of 30)	52484	10580	SORBS1	sorbin and SH3 domain containing 1	protein-coding
chr20	5562228	5563681	6.36035	6.52641	Intron (NM_019593, Intron 6 of 19)	28698	56261	GPCPD1	glycerophosphocholine phosphodiesterase 1	protein-coding
chr2	186108687	186109694	6.35723	4.37418	Intergenic	-77391	105373782	LOC105373782	uncharacterized LOC105373782	ncRNA
chr20	36560989	36561996	6.35668	6.10493	Intron (NM_080607, Intron 2 of 3)	29963	128434	VSTM2L	V-set and transmembrane domain containing 2 like	protein-coding
chr16	23373525	23374524	6.35625	2.50486	Intron (NM_000336, Intron 4 of 12)	60401	6338	SCNN1B	sodium channel epithelial 1 beta subunit	protein-coding
chr7	137326886	137327899	6.35487	3.56338	Intron (NM_001321710, Intron 6 of 32)	203686	9162	DGKI	diacylglycerol kinase iota	protein-coding
chr12	59159416	59160446	6.35272	4.17832	Intron (NR_120452, Intron 1 of 7)	15567	101927653	LINC02388	long intergenic non-protein coding RNA 2388	ncRNA
chr1	187623753	187624788	6.35222	8.86138	Intergenic	211510	106144535	LINC01037	long intergenic non-protein coding RNA 1037	ncRNA
chr2	146320992	146322465	6.35159	4.41563	Intergenic	896194	401014	TEX41	testis expressed 41	ncRNA
chr12	12094409	12095552	6.34986	3.80856	Intergenic	-107815	79370	BCL2L14	BCL2 like 14	protein-coding
chr7	112121578	112122590	6.34785	4.28357-2	Intron (NM_182597, Intron 1 of 3)	1038	286006	LSMEM1	leucine rich single-pass membrane protein 1	protein-coding
chr1	221896395	221897394	6.34666	6.47295	Intron (NR_111940, Intron 1 of 2)	13348	11221	DUSP10	dual specificity phosphatase 10	protein-coding
chr16	77931714	77933073	6.34653	6.81248	Intron (NM_020927, Intron 7 of 8)	109932	57687	VAT1L	vesicle amine transport 1 like	protein-coding
chr10	118843565	118844614	6.34463	6.62228	Intron (NM_001258300, Intron 1 of 17)	42008	57698	SHTN1	shootin 1	protein-coding
chr6	64793629	64794877	6.3444	2.54093	Intron (NM_001292009, Intron 31 of 43)	277524	112935969	SCAT8	S-phase cancer associated transcript 8	ncRNA
chr6	37635192	37636724	6.34255	3.58365	Intron (NM_153487, Intron 1 of 16)	29701	266727	MDGA1	MAM domain containing glycosylphosphatidylinositol anchor 1	protein-coding
chr2	217968516	217969515	6.34069	2.51077	Intergenic	-178441	105373877	DIRC3-AS1	DIRC3 antisense RNA 1	ncRNA
chr11	130397166	130398855	6.33711	2.5837	Intergenic	79141	170689	ADAMTS15	ADAM metallopeptidase with thrombospondin type 1 motif 15	protein-coding
chr19	23708000	23708999	6.33624	2.50046	Intergenic	-109623	104472717	LINC01224	long intergenic non-protein coding RNA 1224	ncRNA
chr19	55624663	55625662	6.33519	4.2585	Intron (NM_001271618, Intron 1 of 21)	3843	54776	PPP1R12C	protein phosphatase 1 regulatory subunit 12C	protein-coding
chr10	18474317	18475351	6.33332	11.0368	Intron (NM_001167945, Intron 2 of 13)	45481	783	CACNB2	calcium voltage-gated channel auxiliary subunit beta 2	protein-coding
chr9	303792	305241	6.32885	12.2854	Intron (NM_203447, Intron 4 of 47)	31468	81704	DOCK8	dedicator of cytokinesis 8	protein-coding
chr18	25763033	25764380	6.3268	8.48189	Intergenic	-6612	1000	CDH2	cadherin 2	protein-coding
chr14	34116336	34117345	6.32634	2.99127	Intron (NM_173159, Intron 5 of 11)	-61303	106635522	SNORA89	small nucleolar RNA, H/ACA box 89	snoRNA
chr17	39107070	39108078	6.32569	2.512	Intergenic	-13679	25984	KRT23	keratin 23	protein-coding
chr14	34458780	34460020	6.32183	2.84637	Intergenic	-39120	112399	EGLN3	egl-9 family hypoxia inducible factor 3	protein-coding
chr2	101402394	101403430	6.31753	2.50265	Intergenic	-33689	4862	NPAS2	neuronal PAS domain protein 2	protein-coding
chr18	199379	200437	6.31572	7.13306	Intron (NM_005151, Intron 10 of 15)	41351	9097	USP14	ubiquitin specific peptidase 14	protein-coding
chr14	49032368	49033408	6.31457	3.27505	Intergenic	-768671	100506433	LINC00648	long intergenic non-protein coding RNA 648	ncRNA
chr2	201612076	201613463	6.31446	2.55848	Intron (NR_135012, Intron 11 of 30)	-12869	100507140	LINC01792	long intergenic non-protein coding RNA 1792	ncRNA
chr8	21441005	21442045	6.31185	2.7236	Intergenic	204862	2675	GFRA2	GDNF family receptor alpha 2	protein-coding
chr11	113888000	113889159	6.31119	2.83688	Intergenic	40357	3359	HTR3A	5-hydroxytryptamine receptor 3A	protein-coding
chr4	30210054	30211092	6.31098	8.10808	Intergenic	-511418	5099	PCDH7	protocadherin 7	protein-coding
chr3	56957560	56958559	6.30876	3.02549	Intron (NM_001128615, Intron 3 of 12)	-7595	50650	ARHGEF3	Rho guanine nucleotide exchange factor 3	protein-coding
chr6	40730394	40731402	6.30726	4.10774	Intergenic	-175795	57497	LRFN2	leucine rich repeat and fibronectin type III domain containing 2	protein-coding
chr14	55537419	55539482	6.30632	3.68318	Intergenic	20085	93487	MAPK1IP1L	mitogen-activated protein kinase 1 interacting protein 1 like	protein-coding
chr9	8329279	8330569	6.30483	5.4816	Intron (NM_130392, Intron 29 of 30)	404022	5789	PTPRD	protein tyrosine phosphatase receptor type D	protein-coding
chrX	11479320	11480345	6.30457	4.39134	Intron (NR_109776, Intron 1 of 14)	-33894	395	ARHGAP6	Rho GTPase activating protein 6	protein-coding
chr10	109731386	109732435	6.30023	5.55067	Intron (NR_125760, Intron 4 of 4)	97141	103695365	LINC01435	long intergenic non-protein coding RNA 1435	ncRNA
chr16	12471130	12472133	6.29992	4.69008	Intron (NM_032167, Intron 16 of 20)	-342547	100616195	MIR4718	microRNA 4718	ncRNA
chr9	110561490	110562725	6.29557	4.04931	Intergenic	-310057	9314	KLF4	Kruppel like factor 4	protein-coding
chr10	115859318	115860694	6.29247	4.87878	Intergenic	56381	153	ADRB1	adrenoceptor beta 1	protein-coding
chr1	69847884	69849142	6.28746	3.45339	Intergenic	-50425	105378788	LINC01758	long intergenic non-protein coding RNA 1758	ncRNA
chr14	78296743	78297799	6.28032	9.73844	Intron (NM_001366490, Intron 4 of 11)	30819	57143	ADCK1	aarF domain containing kinase 1	protein-coding
chr3	171593357	171594593	6.27915	3.30165	TTS (NR_046852)	24555	100874219	TMEM212-AS1	TMEM212 antisense RNA 1	ncRNA
chr3	42861204	42862216	6.27905	4.16306	Intron (NM_001296, Intron 2 of 2)	10773	1238	ACKR2	atypical chemokine receptor 2	protein-coding
chr8	146061106	146062341	6.27874	8.79203	Intron (NM_001349808, Intron 3 of 4)	8778	7553	ZNF7	zinc finger protein 7	protein-coding
chr1	48392471	48393482	6.27749	9.68402	Intron (NM_001194986, Intron 2 of 6)	70081	388630	TRABD2B	TraB domain containing 2B	protein-coding
chr19	18909025	18910419	6.27698	3.13116	Intergenic	-7608	1311	COMP	cartilage oligomeric matrix protein	protein-coding
chr7	1471808	1472807	6.27478	2.51405	Intergenic	26799	79778	MICALL2	MICAL like 2	protein-coding
chr11	124693206	124694205	6.27411	5.22315	Intron (NR_103862, Intron 4 of 4)	23381	100507283	LOC100507283	uncharacterized LOC100507283	ncRNA
chr4	170024842	170025918	6.27386	5.64127	Intron (NM_020870, Intron 11 of 11)	-93974	84869	CBR4	carbonyl reductase 4	protein-coding
chr1	91509771	91510866	6.27352	4.19279	Intergenic	-22506	84146	ZNF644	zinc finger protein 644	protein-coding
chr11	95232419	95233418	6.26567	3.10511	Intergenic	-267279	143686	SESN3	sestrin 3	protein-coding
chr7	41068261	41069262	6.26542	4.54417	Intergenic	-49224	101928744	LINC01450	long intergenic non-protein coding RNA 1450	ncRNA
chr1	4728474	4729473	6.26224	3.30254	Intron (NM_001042478, Intron 1 of 5)	14304	55966	AJAP1	adherens junctions associated protein 1	protein-coding
chr1	46394695	46395738	6.25904	3.89813	Intron (NM_001324320, Intron 4 of 29)	65196	23139	MAST2	microtubule associated serine/threonine kinase 2	protein-coding
chr10	52526196	52527202	6.25802	4.14733	Intergenic	27003	653308	ASAH2B	N-acylsphingosine amidohydrolase 2B	protein-coding
chr5	66699797	66701159	6.25386	3.06813	Intergenic	-207851	4064	CD180	CD180 molecule	protein-coding
chr12	3572729	3573736	6.25324	6.2415	Intron (NM_001256536, Intron 1 of 9)	-27137	56341	PRMT8	protein arginine methyltransferase 8	protein-coding
chr9	1054819	1055823	6.25313	8.41546	Intron (NM_001370532, Intron 2 of 2)	3834	10655	DMRT2	doublesex and mab-3 related transcription factor 2	protein-coding
chr1	162209596	162211169	6.25096	3.40801	Intron (NM_001164757, Intron 2 of 9)	83485	100616386	MIR4654	microRNA 4654	ncRNA
chr16	55109682	55110725	6.25005	2.69311	Intergenic	145092	10265	IRX5	iroquois homeobox 5	protein-coding
chr3	139491262	139492261	6.24967	3.5852	Intergenic	-94869	349565	NMNAT3	nicotinamide nucleotide adenylyltransferase 3	protein-coding
chr1	208011461	208012536	6.24738	4.48309	Intergenic	-15950	100128537	MIR29B2CHG	MIR29B2 and MIR29C host gene	ncRNA
chr1	41215704	41216742	6.24697	4.28873	Intron (NM_001142587, Intron 4 of 9)	-3804	407034	MIR30E	microRNA 30e	ncRNA
chr2	17598035	17599092	6.2469	5.33671	Intergenic	101144	729475	RAD51AP2	RAD51 associated protein 2	protein-coding
chr19	38010399	38011512	6.24647	9.0147	Intron (NM_001013659, Intron 2 of 7)	-12966	101927720	ZNF793-AS1	ZNF793 antisense RNA 1 (head to head)	ncRNA
chr10	125617562	125618561	6.24575	2.63837	Intron (NM_198148, Intron 3 of 13)	33262	119587	CPXM2	carboxypeptidase X, M14 family member 2	protein-coding
chr10	127701650	127703178	6.24216	3.29239	3' UTR (NM_003474, Exon 23 of 23)	-40572	101410540	FANK1-AS1	FANK1 antisense RNA 1	ncRNA
chr14	100729119	100730118	6.24166	3.19971	Intron (NM_003403, Intron 2 of 4)	-14076	102466730	MIR6764	microRNA 6764	ncRNA
chr2	133673377	133674378	6.23933	3.61871	Intron (NR_135572, Intron 1 of 1)	747	101928185	NCKAP5-AS1	NCKAP5 antisense RNA 1	ncRNA
chr14	79878807	79879806	6.2393	2.95999	Intron (NM_001272020, Intron 1 of 5)	133583	9369	NRXN3	neurexin 3	protein-coding
chr12	125368866	125369865	6.23351	2.54449	Intergenic	-20955	949	SCARB1	scavenger receptor class B member 1	protein-coding
chr2	121142017	121143016	6.2332	2.86494	Intergenic	38804	3625	INHBB	inhibin subunit beta B	protein-coding
chr2	222580853	222581863	6.23202	3.2277	Intergenic	-142436	2043	EPHA4	EPH receptor A4	protein-coding
chr3	167741955	167743000	6.22986	7.16487	Intron (NM_014498, Intron 13 of 15)	71235	27333	GOLIM4	golgi integral membrane protein 4	protein-coding
chr1	26120604	26122381	6.2295	5.56936	Intergenic	-5192	57190	SELENON	selenoprotein N	protein-coding
chr2	218225319	218226318	6.22674	3.28273	Intron (NR_026597, Intron 8 of 12)	78362	105373877	DIRC3-AS1	DIRC3 antisense RNA 1	ncRNA
chr9	96526311	96527506	6.22559	9.96264	Intergenic	-54731	100422927	MIR4291	microRNA 4291	ncRNA
chr14	50565801	50566842	6.22545	3.457	Intron (NR_131171, Intron 1 of 8)	5440	196913	LINC01599	long intergenic non-protein coding RNA 1599	ncRNA
chr20	17016574	17018083	6.22514	3.26714	Intergenic	-189424	5126	PCSK2	proprotein convertase subtilisin/kexin type 2	protein-coding
chr14	51256949	51258083	6.22313	7.62876	Intron (NM_182944, Intron 5 of 29)	-30999	105370489	LOC105370489	uncharacterized LOC105370489	ncRNA
chr20	13410901	13411991	6.22272	2.65724	Intron (NM_001323604, Intron 13 of 14)	-191112	100505536	ISM1-AS1	ISM1 antisense RNA 1	ncRNA
chr2	176470617	176471651	6.2181	3.31032	Intergenic	395861	80856	LNPK	lunapark, ER junction formation factor	protein-coding
chrX	37966033	37967036	6.21758	2.67557	Intron (NM_001163334, Intron 11 of 16)	73747	94122	SYTL5	synaptotagmin like 5	protein-coding
chr1	2738174	2739173	6.21717	2.71482	Intergenic	-21240	100287898	TTC34	tetratricopeptide repeat domain 34	protein-coding
chr3	136618105	136619442	6.21567	5.25523	Intron (NM_001291999, Intron 1 of 3)	-30571	4690	NCK1	NCK adaptor protein 1	protein-coding
chrX	49504607	49505648	6.21143	4.12756	Intergenic	-44540	8712	PAGE1	PAGE family member 1	protein-coding
chr2	161522279	161523905	6.21088	4.05356	Intergenic	-172774	5937	RBMS1	RNA binding motif single stranded interacting protein 1	protein-coding
chr16	78467484	78468664	6.20932	10.9418	Intron (NM_001291997, Intron 7 of 7)	334523	51741	WWOX	WW domain containing oxidoreductase	protein-coding
chr18	46626255	46627645	6.20642	9.43609	Intron (NM_001353216, Intron 14 of 15)	-50812	100616420	MIR4744	microRNA 4744	ncRNA
chr1	45256883	45257882	6.20572	4.81416	Intergenic	-3540	266675	BEST4	bestrophin 4	protein-coding
chr10	107711618	107713197	6.20544	7.64664	Intergenic	-132316	101927549	LINC02627	long intergenic non-protein coding RNA 2627	ncRNA
chr12	32339851	32340873	6.2042	7.65011	Intron (NR_148725, Intron 1 of 9)	80581	636	BICD1	BICD cargo adaptor 1	protein-coding
chr1	20198334	20199336	6.19842	3.50077	Intergenic	-10053	23252	OTUD3	OTU deubiquitinase 3	protein-coding
chr17	2608270	2609269	6.1976	4.05271	Intron (NM_001366662, Intron 1 of 25)	6289	23277	CLUH	clustered mitochondria homolog	protein-coding
chr11	108420221	108421220	6.19758	5.2648	Intron (NM_015065, Intron 1 of 5)	2236	23086	EXPH5	exophilin 5	protein-coding
chr3	120285924	120287247	6.19705	2.69811	Intergenic	-28598	4710	NDUFB4	NADH:ubiquinone oxidoreductase subunit B4	protein-coding
chr2	16170957	16171956	6.19664	5.99156	Intergenic	-19093	104797537	GACAT3	gastric cancer associated transcript 3	ncRNA
chr9	19999164	20000218	6.1965	3.39962	Intergenic	-212674	25769	SLC24A2	solute carrier family 24 member 2	protein-coding
chr1	99830297	99831846	6.19609	4.10423	Intergenic	101223	9890	PLPPR4	phospholipid phosphatase related 4	protein-coding
chr4	57940519	57941518	6.19516	4.2047	Intron (NM_001253835, Intron 1 of 3)	-34910	255130	IGFBP7-AS1	IGFBP7 antisense RNA 1	ncRNA
chr18	57213159	57214175	6.19477	3.89322	Intron (NM_133459, Intron 2 of 10)	150988	147372	CCBE1	collagen and calcium binding EGF domains 1	protein-coding
chr2	171012368	171013823	6.19339	2.52089	Intergenic	-21562	140469	MYO3B	myosin IIIB	protein-coding
chr1	188639675	188640831	6.19114	4.20442	Intergenic	1227493	106144535	LINC01037	long intergenic non-protein coding RNA 1037	ncRNA
chr3	177992785	177994308	6.18847	4.01492	Intergenic	-143443	100874330	LINC01014	long intergenic non-protein coding RNA 1014	ncRNA
chr7	139365230	139366270	6.18708	3.64084	Intron (NM_001113239, Intron 2 of 14)	112047	28996	HIPK2	homeodomain interacting protein kinase 2	protein-coding
chr7	90980438	90981465	6.18558	3.05125	Intergenic	87203	8321	FZD1	frizzled class receptor 1	protein-coding
chr1	78204514	78206051	6.18496	4.40444	Intron (NM_201624, Intron 4 of 23)	20255	23032	USP33	ubiquitin specific peptidase 33	protein-coding
chr1	161713524	161714552	6.18244	3.0509	Intergenic	-5538	11266	DUSP12	dual specificity phosphatase 12	protein-coding
chr6	101892992	101894157	6.18223	6.35442	Intron (NM_001166247, Intron 1 of 16)	46713	2898	GRIK2	glutamate ionotropic receptor kainate type subunit 2	protein-coding
chr1	11194104	11195134	6.18124	4.8084	Intron (NM_004958, Intron 36 of 57)	-9336	100873935	MTOR-AS1	MTOR antisense RNA 1	ncRNA
chr3	99988179	99989226	6.18001	6.20274	Intron (NM_018309, Intron 1 of 17)	8866	55773	TBC1D23	TBC1 domain family member 23	protein-coding
chr9	87679498	87680510	6.17922	2.53305	Intergenic	359188	4915	NTRK2	neurotrophic receptor tyrosine kinase 2	protein-coding
chr16	53945758	53947705	6.17865	3.10542	Intron (NM_001363894, Intron 8 of 9)	-126574	100505692	FTO-IT1	FTO Intronic transcript 1	ncRNA
chr2	147336766	147337765	6.17803	2.81198	Intergenic	-7360	728773	PABPC1P2	poly(A) binding protein cytoplasmic 1 pseudogene 2	pseudo
chr1	47788012	47790070	6.17685	10.861	Intergenic	-9222	6491	STIL	STIL centriolar assembly protein	protein-coding
chr2	16795169	16796175	6.17333	2.61909	Intron (NM_030797, Intron 2 of 11)	51430	81553	FAM49A	family with sequence similarity 49 member A	protein-coding
chr1	21162600	21164266	6.17251	4.42299	Intron (NM_001198801, Intron 28 of 34)	-50252	50809	HP1BP3	heterochromatin protein 1 binding protein 3	protein-coding
chr6	131865918	131867096	6.17242	2.73255	Intergenic	-27859	383	ARG1	arginase 1	protein-coding
chr1	9431170	9432328	6.17241	5.13403	Intergenic	57226	100506022	LINC02606	long intergenic non-protein coding RNA 2606	ncRNA
chr4	103060134	103061153	6.17177	4.49627	Intergenic	184826	64116	SLC39A8	solute carrier family 39 member 8	protein-coding
chr17	78621332	78622385	6.17022	3.71524	Intron (NM_001163034, Intron 3 of 29)	103220	57521	RPTOR	regulatory associated protein of MTOR complex 1	protein-coding
chr19	17190481	17191480	6.17004	2.65901	Intron (NM_004145, Intron 1 of 39)	4393	4650	MYO9B	myosin IXB	protein-coding
chr1	198650670	198651703	6.16988	4.88971	Intron (NM_001267798, Intron 2 of 3)	43016	5788	PTPRC	protein tyrosine phosphatase receptor type C	protein-coding
chr7	155015995	155016994	6.16913	4.1529	Intergenic	-72988	3638	INSIG1	insulin induced gene 1	protein-coding
chr9	115518611	115519625	6.16721	2.9777	Intron (NM_001012994, Intron 1 of 8)	6078	401548	SNX30	sorting nexin family member 30	protein-coding
chr12	102867856	102868878	6.16557	2.55757	Intron (NM_000618, Intron 2 of 3)	3961	3479	IGF1	insulin like growth factor 1	protein-coding
chr18	5142576	5143731	6.16175	6.52281	3' UTR (NM_001145194, Exon 2 of 2)	54103	642597	AKAIN1	A-kinase anchor inhibitor 1	protein-coding
chr2	31392641	31393640	6.16035	2.58953-2	Intergenic	-31834	79623	GALNT14	polypeptide N-acetylgalactosaminyltransferase 14	protein-coding
chr21	37367410	37368517	6.15708	8.94285	Intron (NR_110418, Intron 1 of 5)	9002	101928269	LOC101928269	uncharacterized LOC101928269	ncRNA
chr8	71247855	71248858	6.15619	3.65284	Intron (NM_001321703, Intron 1 of 22)	67269	10499	NCOA2	nuclear receptor coactivator 2	protein-coding
chr1	111030023	111031047	6.15277	2.62082	Non-coding (NR_108042, Exon 2 of 2)	2345	440602	CYMP-AS1	CYMP antisense RNA 1	ncRNA
chr15	99128961	99129964	6.15219	6.94306	Intergenic	-62306	3480	IGF1R	insulin like growth factor 1 receptor	protein-coding
chr11	38498043	38499077	6.1516	5.13833	Intergenic	169346	103312105	LINC02759	long intergenic non-protein coding RNA 2759	ncRNA
chr9	129181337	129182336	6.15118	3.42902	Intron (NM_033446, Intron 6 of 9)	-9053	641373	NRON	Non-coding repressor of NFAT	ncRNA
chr6	10250815	10251814	6.1506	4.4767	Intergenic	-153421	109729173	TFAP2A-AS2	TFAP2A antisense RNA 2	ncRNA
chr3	137707456	137708594	6.14909	2.6345	Intergenic	-9633	51208	CLDN18	claudin 18	protein-coding
chr8	411265	412264	6.14631	2.75846	Intron (NM_183421, Intron 8 of 10)	53988	157695	TDRP	testis development related protein	protein-coding
chr4	187839324	187841121	6.14422	5.18482	Intergenic	-195212	2195	FAT1	FAT atypical cadherin 1	protein-coding
chr18	8794074	8795200	6.14413	6.15859	Intron (NM_015210, Intron 8 of 16)	77258	23255	MTCL1	microtubule crosslinking factor 1	protein-coding
chr16	69874355	69875354	6.13991	8.51661	Intron (NM_001270453, Intron 2 of 20)	2214	11060	WWP2	WW domain containing E3 ubiquitin protein ligase 2	protein-coding
chr1	85916187	85917234	6.13885	6.09514	Intron (NM_001134445, Intron 2 of 6)	14132	23576	DDAH1	dimethylarginine dimethylaminohydrolase 1	protein-coding
chr5	82002899	82004291	6.13799	3.03374	Intergenic	-132379	100616297	MIR3977	microRNA 3977	ncRNA
chr1	59522482	59523603	6.13703	2.74735	Intron (NR_110626, Intron 2 of 2)	36894	101926925	LINC01358	long intergenic non-protein coding RNA 1358	ncRNA
chr14	91766292	91767332	6.13701	11.1583	Intron (NM_001080414, Intron 20 of 29)	-46588	8111	GPR68	G protein-coupled receptor 68	protein-coding
chr14	52857970	52858969	6.13664	3.22176	Intergenic	77439	5732	PTGER2	prostaglandin E receptor 2	protein-coding
chr15	61342760	61343778	6.1338	3.42208	Intron (NM_134261, Intron 1 of 10)	178232	6095	RORA	RAR related orphan receptor A	protein-coding
chr13	41308991	41310037	6.13294	3.21546	Intron (NM_005830, Intron 6 of 6)	-7491	100313896	MIR320D1	microRNA 320d-1	ncRNA
chr5	106821762	106822820	6.12872	5.1639	Intron (NM_001962, Intron 1 of 4)	184347	1946	EFNA5	ephrin A5	protein-coding
chr1	13776353	13777374	6.12846	2.63177	Intergenic	39956	645425	PRAMEF20	PRAME family member 20	protein-coding
chr7	12162510	12163509	6.12728	3.16111	Intergenic	-87911	54664	TMEM106B	transmembrane protein 106B	protein-coding
chr6	91858873	91860301	6.12648	3.7142	Intergenic	-371791	100616174	MIR4643	microRNA 4643	ncRNA
chr9	131090892	131091891	6.12633	2.67306	Intron (NM_001305942, Intron 3 of 3)	6273	51117	COQ4	coenzyme Q4	protein-coding
chr17	37436857	37437881	6.12431	3.3639	Intron (NM_001370209, Intron 8 of 13)	-16284	113839521	MIR548BC	microRNA 548BC	ncRNA
chr10	44277090	44278089	6.12249	3.11208	Intergenic	-3239	102724264	LINC02658	long intergenic non-protein coding RNA 2658	ncRNA
[truncated: 2,938 more rows]

## Sheet: hypo
Chr	Start	End	RPKM(mean)	Fold Change	Annotation	Distance to TSS	Entrez ID	Nearest Gene	Gene Description	Gene Type
chr3	33481550	33482661	112.032	0.362405	Promoter-TSS (NM_014517)	-208	7342	UBP1	upstream binding protein 1	protein-coding
chr5	139780248	139781614	111.944	0.310892	Promoter-TSS (NM_017978)	-468	404734	ANKHD1-EIF4EBP3	ANKHD1-EIF4EBP3 readthrough	protein-coding
chr13	73301323	73302468	110.99	0.341255	Promoter-TSS (NM_001286747)	8	79866	BORA	BORA aurora kinase A activator	protein-coding
chr21	47603990	47605004	108.509	0.288582	Promoter-TSS (NM_032261)	-124	84221	SPATC1L	spermatogenesis and centriole associated 1 like	protein-coding
chr13	50017791	50018875	99.227	0.292383	Promoter-TSS (NM_001320727)	-77	83852	SETDB2	SET domain bifurcated histone lysine methyltransferase 2	protein-coding
chr13	48611302	48612306	97.8224	0.29318	Promoter-TSS (NM_018283)	-58	55270	NUDT15	nudix hydrolase 15	protein-coding
chr19	54640516	54641682	96.4851	0.360014	Promoter-TSS (NM_014516)	-379	4849	CNOT3	CCR4-NOT transcription complex subunit 3	protein-coding
chr19	39173943	39175355	95.5972	0.363525	Intron (NM_001322033, Intron 1 of 20)	36360	81	ACTN4	actinin alpha 4	protein-coding
chr13	111367346	111368585	94.9362	0.355151	Exon (NM_005537, Exon 1 of 2)	181	3621	ING1	inhibitor of growth family member 1	protein-coding
chr16	22201601	22202845	94.1105	0.382007	TTS (NM_001365288)	-15376	29904	EEF2K	eukaryotic elongation factor 2 kinase	protein-coding
chr13	95201203	95202524	94.0901	0.00546475	Promoter-TSS (NM_001322186)	-203	1638	DCT	dopachrome tautomerase	protein-coding
chr19	39340560	39341631	92.1411	0.352428	Promoter-TSS (NM_001533)	-478	3191	HNRNPL	heterogeneous nuclear ribonucleoprotein L	protein-coding
chr13	20437378	20438406	90.0628	0.296972	Promoter-TSS (NM_001142684)	-103	9205	ZMYM5	zinc finger MYM-type containing 5	protein-coding
chr13	53226351	53227398	89.6014	0.365761	Promoter-TSS (NM_001320831)	-97	10910	SUGT1	SGT1 homolog, MIS12 kinetochore complex assembly cochaperone	protein-coding
chr10	101379997	101381319	88.727	0.372564	Promoter-TSS (NM_031212)	-462	81894	SLC25A28	solute carrier family 25 member 28	protein-coding
chr11	3443431	3444780	88.6108	0.374675	Intergenic	-30960	10821	OR7E12P	olfactory receptor family 7 subfamily E member 12 pseudogene	pseudo
chr1	161423848	161424949	87.9778	0.258505	Intergenic	-50849	2212	FCGR2A	Fc fragment of IgG receptor IIa	protein-coding
chrY	58826258	58827877	87.6115	0.00399289	Intergenic	-273336	10251	SPRY3	sprouty RTK signaling antagonist 3	protein-coding
chr19	54693587	54695588	86.5594	0.39302	Promoter-TSS (NM_001146083)	5	79042	TSEN34	tRNA splicing endonuclease subunit 34	protein-coding
chr5	159546139	159547147	86.4541	0.388474	Promoter-TSS (NM_001267035)	-186	114825	PWWP2A	PWWP domain containing 2A	protein-coding
chr2	70141275	70142493	86.1504	0.346799	Promoter-TSS (NM_001202514)	-289	4084	MXD1	MAX dimerization protein 1	protein-coding
chr14	35015161	35016689	85.9609	0.348698	Promoter-TSS (NR_004400).6	5	6060	RNU1-4	RNA, U1 small nuclear 4	snRNA
chr13	99136740	99137823	84.7222	0.367266	Intron (NM_001032296, Intron 2 of 10)	37098	8428	STK24	serine/threonine kinase 24	protein-coding
chr7	94286859	94287912	84.455	0.342215	Intron (NM_001172438, Intron 1 of 1)	1703	23089	PEG10	paternally expressed 10	protein-coding
chrY	58844321	58845341	84.4413	0.00648702	Intergenic	-255572	10251	SPRY3	sprouty RTK signaling antagonist 3	protein-coding
chr14	35024793	35026399	83.9459	0.342898	Promoter-TSS (NR_004400).7	-1	26870	RNU1-2	RNA, U1 small nuclear 2	snRNA
chr2	112812042	112813197	83.8213	0.352681	Promoter-TSS (NM_001329914)	-227	84910	TMEM87B	transmembrane protein 87B	protein-coding
chr13	98085187	98086717	83.7671	0.158006	Promoter-TSS (NM_021033)	-471	5911	RAP2A	RAP2A, member of RAS oncogene family	protein-coding
chr4	52708641	52709737	81.8713	0.367098	Promoter-TSS (NM_001287757)	23	23142	DCUN1D4	defective in cullin neddylation 1 domain containing 4	protein-coding
chr4	39528728	39529779	81.6916	0.392428	Promoter-TSS (NM_001184700)	-194	7358	UGDH	UDP-glucose 6-dehydrogenase	protein-coding
chr1	212457958	212459113	80.7984	0.359215	Promoter-TSS (NM_006243)	-172	101929541	LINC02608	long intergenic non-protein coding RNA 2608	ncRNA
chr19	19886883	19887972	80.4585	0.369755	Promoter-TSS (NR_026956)	44	7608	ZNF56	zinc finger protein 56	protein-coding
chr2	44394713	44396181	80.3152	0.393015	Promoter-TSS (NM_177969)	-495	5495	PPM1B	protein phosphatase, Mg2+/Mn2+ dependent 1B	protein-coding
chr13	60737617	60738680	80.2736	0.303687	Promoter-TSS (NM_001258367)	-29	81624	DIAPH3	diaphanous related formin 3	protein-coding
chr3	9437855	9439651	80.0125	0.390776	Promoter-TSS (NM_001349451)	425	440944	THUMPD3-AS1	THUMPD3 antisense RNA 1	ncRNA
chr7	143990935	143991941	79.7884	0.352946	Intron (NR_126022, Intron 3 of 4)	-5028	401428	OR2A20P	olfactory receptor family 2 subfamily A member 20 pseudogene	pseudo
chr13	76334302	76335313	79.1219	0.332481	Promoter-TSS (NM_015842)	10	4008	LMO7	LIM domain 7	protein-coding
chr13	96705199	96706207	77.3663	0.355797	Promoter-TSS (NM_020121)	-48	55757	UGGT2	UDP-glucose glycoprotein glucosyltransferase 2	protein-coding
chr5	81652765	81653823	76.395	0.366415	Intergenic	78013	92270	ATP6AP1L	ATPase H+ transporting accessory protein 1 like	protein-coding
chr11	3818397	3819679	75.5609	0.380265	Promoter-TSS (NM_001283040)	-11	27315	PGAP2	post-GPI attachment to proteins 2	protein-coding
chr13	73632454	73633566	75.5511	0.221484	Promoter-TSS (NM_001730)	-133	688	KLF5	Kruppel like factor 5	protein-coding
chr13	60970052	60971613	75.3067	0.371673	Promoter-TSS (NM_001146070)	241	81550	TDRD3	tudor domain containing 3	protein-coding
chr13	111566416	111568341	74.8179	0.371974	Promoter-TSS (NM_017664)	38	55608	ANKRD10	ankyrin repeat domain 10	protein-coding
chr16	30669169	30670203	74.3106	0.39284	Promoter-TSS (NM_001105079)	-66	64319	FBRS	fibrosin	protein-coding
chr14	50328864	50330146	74.0667	0.369778	Promoter-TSS (NR_027260)	62	378706	RN7SL2	RNA component of signal recognition particle 7SL2	scRNA
chrY	58887708	58889244	73.68	0.00338158	Intergenic	-211927	10251	SPRY3	sprouty RTK signaling antagonist 3	protein-coding
chrY	58834321	58836107	73.3602	0.00339627	Intergenic	-265189	10251	SPRY3	sprouty RTK signaling antagonist 3	protein-coding
chr4	775321	776363	73.3192	0.385054	Promoter-TSS (NR_036511)	-206	100129917	LOC100129917	uncharacterized LOC100129917	ncRNA
chr5	128429825	128430854	72.4121	0.364614	Promoter-TSS (NM_016048)	-103	51015	ISOC1	isochorismatase domain containing 1	protein-coding
chr2	190648605	190649651	71.4453	0.353986	Promoter-TSS (NM_001371388)	-48	5378	PMS1	PMS1 homolog 1, mismatch repair system component	protein-coding
chr13	111158489	111160750	71.2418	0.355215	Intron (NM_001846, Intron 46 of 47)	907	100874203	COL4A2-AS1	COL4A2 antisense RNA 1	ncRNA
chr1	207494373	207495526	71.0903	0.338518	Promoter-TSS (NM_001300902)	-74	1604	CD55	CD55 molecule (Cromer blood group)	protein-coding
chrY	58874492	58875961	69.6667	0.00357568	Intergenic	-225177	10251	SPRY3	sprouty RTK signaling antagonist 3	protein-coding
chr1	186343464	186345142	68.8621	0.387822	Promoter-TSS (NM_001164245)	82	7175	TPR	translocated promoter region, nuclear basket protein	protein-coding
chr14	21081190	21082341	68.6619	0.384017	Intergenic	-22783	493901	RNASE12	ribonuclease A family member 12 (inactive)	protein-coding
chr13	109917017	109918061	68.609	0.367828	Intergenic	-97888	100885782	MYO16-AS1	MYO16 antisense RNA 1	ncRNA
chr15	75743852	75745489	68.2967	0.385593	Promoter-TSS (NM_015477)	-639	25942	SIN3A	SIN3 transcription regulator family member A	protein-coding
chrY	58852873	58854513	68.2121	0.00365165	Intergenic	-246710	10251	SPRY3	sprouty RTK signaling antagonist 3	protein-coding
chr13	23367524	23368556	68.1492	0.375355	Intergenic	104280	646201	BASP1P1	BASP1 pseudogene 1	pseudo
chr13	76055854	76057170	68.1257	0.312413	Promoter-TSS (NM_001286658)	-207	9882	TBC1D4	TBC1 domain family member 4	protein-coding
chrY	58823022	58824040	67.9802	0.00366406	Intergenic	-276872	10251	SPRY3	sprouty RTK signaling antagonist 3	protein-coding
chr13	21140697	21141701	67.7847	0.391866	Promoter-TSS (NM_001353565)	-97	8100	IFT88	intraflagellar transport 88	protein-coding
chrY	58912195	58913202	67.7208	0.00814502	Intergenic	-187705	10251	SPRY3	sprouty RTK signaling antagonist 3	protein-coding
chr4	113152150	113153888	67.591	0.371783	Promoter-TSS (NM_018569)	76	55435	AP1AR	adaptor related protein complex 1 associated regulatory protein	protein-coding
chr3	23987068	23988151	67.573	0.398793	Promoter-TSS (NM_001145425)	-3	9975	NR1D2	nuclear receptor subfamily 1 group D member 2	protein-coding
chr13	80054726	80055907	67.2626	0.299126	Promoter-TSS (NR_046685)	50	100874208	NDFIP2-AS1	NDFIP2 antisense RNA 1	ncRNA
chr2	242293974	242295864	67.2169	0.3197	Promoter-TSS (NM_014808)	-781	9855	FARP2	FERM, ARH/RhoGEF and pleckstrin domain protein 2	protein-coding
chr11	59317416	59319005	66.832	0.300404	Intergenic	35824	390199	OR4D9	olfactory receptor family 4 subfamily D member 9	protein-coding
chr2	62932016	62933120	66.7306	0.333581	Promoter-TSS (NM_001354222)	-191	23301	EHBP1	EH domain binding protein 1	protein-coding
chrY	58831418	58832530	66.6685	0.00373589	Intergenic	-268429	10251	SPRY3	sprouty RTK signaling antagonist 3	protein-coding
chr13	45151057	45152078	66.5429	0.242536	Promoter-TSS (NM_001243799)	-866	8848	TSC22D1	TSC22 domain family member 1	protein-coding
chr13	52157612	52159405	66.2995	0.316289	Promoter-TSS (NM_052950)	-90	115825	WDFY2	WD repeat and FYVE domain containing 2	protein-coding
chr13	73355627	73356778	65.9192	0.251571	Promoter-TSS (NM_001322349)	-69	10464	PIBF1	progesterone immunomodulatory binding factor 1	protein-coding
chr6	52859617	52861033	65.0899	0.372327	Promoter-TSS (NR_001445)	-93	125050	RN7SK	RNA component of 7SK nuclear ribonucleoprotein	snRNA
chr7	66093190	66094463	65.04	0.388135	Promoter-TSS (NM_153033)	-42	154881	KCTD7	potassium channel tetramerization domain containing 7	protein-coding
chr13	44880170	44881232	64.9847	0.232025	Intergenic	-67085	387923	SERP2	stress associated endoplasmic reticulum protein family member 2	protein-coding
chr13	103248177	103249744	64.7575	0.368848	Promoter-TSS (NM_001367947)	-376	7174	TPP2	tripeptidyl peptidase 2	protein-coding
chr14	50778444	50779516	64.751	0.374265	Promoter-TSS (NM_001003805)	-33	79944	L2HGDH	L-2-hydroxyglutarate dehydrogenase	protein-coding
chr8	38853566	38854605	64.4778	0.398341	Promoter-TSS (NM_031940)	-57	83877	TM2D2	TM2 domain containing 2	protein-coding
chr19	50143018	50144514	63.5149	0.379598	Promoter-TSS (NM_006270)	-366	6237	RRAS	RAS related	protein-coding
chr1	201139523	201140535	63.0876	0.33566	Intron (NM_001288564, Intron 1 of 5)	681	252839	TMEM9	transmembrane protein 9	protein-coding
chr19	45393291	45394666	62.8139	0.348336	Promoter-TSS (NM_001128917)	-499	10452	TOMM40	translocase of outer mitochondrial membrane 40	protein-coding
chr4	164415140	164416160	62.0836	0.378761	Promoter-TSS (NM_018352)	-192	55319	TMA16	translation machinery associated 16 homolog	protein-coding
chr13	20207224	20208248	62.0143	0.335678	Promoter-TSS (NM_017520)	-63	54737	MPHOSPH8	M-phase phosphoprotein 8	protein-coding
chr13	48574965	48576551	61.984	0.34693	Promoter-TSS (NM_003850)	-296	8803	SUCLA2	succinate-CoA ligase ADP-forming beta subunit	protein-coding
chr11	22646587	22647932	61.9412	0.396857	Exon (NM_022725, Exon 1 of 1)	128	2188	FANCF	FA complementation group F	protein-coding
chr12	122710194	122711220	61.7579	0.337201	Promoter-TSS (NM_001371333)	-108
chr13	45491663	45493083	61.7277	0.275319	Intergenic	71233	26747	NUFIP1	nuclear FMR1 interacting protein 1	protein-coding
chr13	96328005	96329845	61.5835	0.325297	Promoter-TSS (NM_006260)	254	100289274	DNAJC3-DT	DNAJC3 divergent transcript	ncRNA
chr13	114102507	114104247	61.5635	0.336928	Promoter-TSS (NM_199162)	96	113622	ADPRHL1	ADP-ribosylhydrolase like 1	protein-coding
chr2	58273297	58274341	61.4039	0.394173	Promoter-TSS (NM_001130481)	-28	7444	VRK2	VRK serine/threonine kinase 2	protein-coding
chr4	37687124	37688809	61.3067	0.383181	Promoter-TSS (NM_001085399)	32	768211	RELL1	RELT like 1	protein-coding
chr2	64977629	64979691	61.2254	0.393099	Intergenic	-97613	9792	SERTAD2	SERTA domain containing 2	protein-coding
chrY	58820489	58822779	60.8488	0.00409174	Intergenic	-278769	10251	SPRY3	sprouty RTK signaling antagonist 3	protein-coding
chr1	173836838	173838319	60.8448	0.396349	Promoter-TSS (NR_152530)	60	84614	ZBTB37	zinc finger and BTB domain containing 37	protein-coding
chr16	46917456	46918615	60.8431	0.383186	Promoter-TSS (NM_133443)	-239	84706	GPT2	glutamic--pyruvic transaminase 2	protein-coding
chr19	50269266	50270447	60.7353	0.346472	Promoter-TSS (NM_014203)	-402	160	AP2A1	adaptor related protein complex 2 subunit alpha 1	protein-coding
chr16	57333455	57335022	60.5099	0.389962	Intergenic	-15654	51090	PLLP	plasmolipin	protein-coding
chr2	157256470	157257864	60.4282	0.298384	Intergenic	-34897	2820	GPD2	glycerol-3-phosphate dehydrogenase 2	protein-coding
chr1	193090659	193091679	59.9123	0.367512	Promoter-TSS (NM_024529)	81	79577	CDC73	cell division cycle 73	protein-coding
chr3	169939674	169940724	59.9099	0.355485	Promoter-TSS (NM_002740)	-13	5584	PRKCI	protein kinase C iota	protein-coding
chr13	103497812	103498860	59.7831	0.300737	5' UTR (NM_000123, Exon 1 of 15)	145	2073	ERCC5	ERCC excision repair 5, endonuclease	protein-coding
chr13	100740776	100741796	59.7712	0.391771	Promoter-TSS (NM_001352609)	17	5095	PCCA	propionyl-CoA carboxylase subunit alpha	protein-coding
chr19	44172437	44173566	59.7523	0.339875	Intron (NM_001005377, Intron 1 of 5)	1320	5329	PLAUR	plasminogen activator, urokinase receptor	protein-coding
chr13	37573026	37575396	59.7501	0.38186	Promoter-TSS (NM_001142364)	-707	29880	ALG5	ALG5 dolichyl-phosphate beta-glucosyltransferase	protein-coding
chr19	36705053	36706095	59.6782	0.3683	Promoter-TSS (NM_001099638)	1	147929	ZNF565	zinc finger protein 565	protein-coding
chr13	41634033	41636440	59.6317	0.308323	Promoter-TSS (NM_007187)	286	1997	ELF1	E74 like ETS transcription factor 1	protein-coding
chr1	161438737	161440681	59.4417	0.27732	Intergenic	-35538	2212	FCGR2A	Fc fragment of IgG receptor IIa	protein-coding
chr8	95652544	95653570	59.1718	0.343741	Promoter-TSS (NM_001122826)	-345	54845	ESRP1	epithelial splicing regulatory protein 1	protein-coding
chrY	58870762	58871761	59.1141	0.0042113	Intergenic	-229142	10251	SPRY3	sprouty RTK signaling antagonist 3	protein-coding
chr13	28194285	28195315	58.8972	0.382729	Promoter-TSS (NM_001206559)	-80	51082	POLR1D	RNA polymerase I and III subunit D	protein-coding
chr19	55849702	55851678	58.6258	0.390135	Promoter-TSS (NM_032701)	-554	84787	KMT5C	lysine methyltransferase 5C	protein-coding
chr5	150632077	150633219	58.5829	0.375059	Promoter-TSS (NM_000405)	-98	2760	GM2A	GM2 ganglioside activator	protein-coding
chr8	129566859	129567960	58.5254	0.392783	Intron (NR_121672, Intron 2 of 7)	9516	101927774	LINC00824	long intergenic non-protein coding RNA 824	ncRNA
chr18	12376874	12378173	58.4096	0.391289	Promoter-TSS (NM_006796)	-248	10939	AFG3L2	AFG3 like matrix AAA peptidase subunit 2	protein-coding
chr1	161416498	161417568	58.2816	0.234199	Intergenic	-58214	2212	FCGR2A	Fc fragment of IgG receptor IIa	protein-coding
chrY	58915552	58916552	58.2687	0.00427214	Intergenic	-184351	10251	SPRY3	sprouty RTK signaling antagonist 3	protein-coding
chr8	110551433	110552804	58.2473	0.394365	Promoter-TSS (NM_004215)	189	9166	EBAG9	estrogen receptor binding site associated antigen 9	protein-coding
chr17	45726414	45727519	57.9183	0.398451	Promoter-TSS (NM_002265)	-319	3837	KPNB1	karyopherin subunit beta 1	protein-coding
chr8	124428263	124429434	57.7711	0.350132	Promoter-TSS (NM_001283024)	-117	55093	WDYHV1	WDYHV motif containing 1	protein-coding
chrY	58862208	58863208	57.6166	0.0111334	Intergenic	-237695	10251	SPRY3	sprouty RTK signaling antagonist 3	protein-coding
chr13	95253567	95254863	57.5196	0.365008	Exon (NM_180989, Exon 1 of 9)	104	160897	GPR180	G protein-coupled receptor 180	protein-coding
chr11	105892537	105893677	57.4588	0.191127	Promoter-TSS (NM_001318747)	-93	84437	MSANTD4	Myb/SANT DNA binding domain containing 4 with coiled-coils	protein-coding
chr19	46273447	46274481	57.3792	0.360592	Intron (NM_001288766, Intron 12 of 12)	-1454	147912	SIX5	SIX homeobox 5	protein-coding
chr7	105925151	105926289	57.1528	0.390504	Promoter-TSS (NM_005746)	-291	10135	NAMPT	nicotinamide phosphoribosyltransferase	protein-coding
chr7	44121774	44122933	57.0613	0.398263	Promoter-TSS (NR_156113)	-214	27434	POLM	DNA polymerase mu	protein-coding
chr17	47269458	47270484	57.0064	0.373794	Intergenic	16772	2793	GNGT2	G protein subunit gamma transducin 2	protein-coding
chr2	178076774	178077936	56.9025	0.373364	Promoter-TSS (NR_138470)	-67	220988	HNRNPA3	heterogeneous nuclear ribonucleoprotein A3	protein-coding
chr13	80914953	80916078	56.8805	0.310267	Promoter-TSS (NM_005842)	-254	10253	SPRY2	sprouty RTK signaling antagonist 2	protein-coding
chr13	52585847	52586873	56.6131	0.341153	Promoter-TSS (NM_001330578)	-174	440138	ALG11	ALG11 alpha-1,2-mannosyltransferase	protein-coding
chr1	86173770	86175230	56.5501	0.376231	Promoter-TSS (NM_001170670)	-384	54680	ZNHIT6	zinc finger HIT-type containing 6	protein-coding
chrY	58884244	58885968	56.4671	0.00440784	Intergenic	-215297	10251	SPRY3	sprouty RTK signaling antagonist 3	protein-coding
chr9	74979778	74981187	56.3653	0.372023	Promoter-TSS (NM_001278244)	-358	7763	ZFAND5	zinc finger AN1-type containing 5	protein-coding
chr13	29292548	29293692	56.3125	0.288568	Promoter-TSS (NM_001135919)	-13	283537	SLC46A3	solute carrier family 46 member 3	protein-coding
chr13	45914242	45916095	56.1714	0.336701	Promoter-TSS (NR_024458)	150	7178	TPT1	tumor protein, translationally-controlled 1	protein-coding
chr5	40678834	40680380	55.7041	0.394046	Promoter-TSS (NM_000958)	-410	5734	PTGER4	prostaglandin E receptor 4	protein-coding
chr5	130153052	130154061	55.6767	0.167384	Intergenic	347393	3094	HINT1	histidine triad nucleotide binding protein 1	protein-coding
chr3	32022322	32023700	55.6442	0.34553	Promoter-TSS (NM_001137674)	-231	344787	ZNF860	zinc finger protein 860	protein-coding
chr14	39643850	39645417	55.5989	0.3647	Intron (NM_002687, Intron 1 of 8)	175	5411	PNN	pinin, desmosome associated protein	protein-coding
chr2	37193275	37194301	55.3834	0.33699	Promoter-TSS (NM_003162)	-109	6801	STRN	striatin	protein-coding
chr13	111607122	111608242	55.2798	0.349975	Intergenic	-10692	104355135	LINC00431	long intergenic non-protein coding RNA 431	ncRNA
chr9	84304207	84305345	55.1002	0.377008	Promoter-TSS (NM_005077)	148	101927502	LOC101927502	uncharacterized LOC101927502	ncRNA
chr4	83955684	83956754	55.0278	0.38578	Promoter-TSS (NM_016129)	-117	51138	COPS4	COP9 signalosome subunit 4	protein-coding
chr13	115046496	115047865	54.9541	0.384605	Promoter-TSS (NM_001353647)	104	65110	UPF3A	UPF3A regulator of nonsense mediated mRNA decay	protein-coding
chr4	103789609	103790939	54.6942	0.370224	Promoter-TSS (NM_181893)	125	493856	CISD2	CDGSH iron sulfur domain 2	protein-coding
chr6	144536913	144538149	54.689	0.391081	Intergenic	65877	8676	STX11	syntaxin 11	protein-coding
chr5	95997436	95999543	54.6236	0.359273	Promoter-TSS (NM_001330628)	-240	831	CAST	calpastatin	protein-coding
chr4	128981705	128982738	54.4345	0.361776	Promoter-TSS (NM_001350531)	-246	55132	LARP1B	La ribonucleoprotein domain family member 1B	protein-coding
chr8	67025065	67026174	54.3628	0.376164	Intergenic	-13745	84675	TRIM55	tripartite motif containing 55	protein-coding
chr13	73664239	73665264	54.3254	0.29812	Intergenic	31608	688	KLF5	Kruppel like factor 5	protein-coding
chr2	133104470	133105482	54.3217	0.111142	Intergenic	-5264	339742	FAM201B	family with sequence similarity 201 member B	ncRNA
chr6	71108354	71109370	54.2116	0.38668	Intron (NR_125857, Intron 3 of 3)	4957	101928353	EVADR	uncharacterized LOC101928353	ncRNA
chr19	52692630	52694059	54.0148	0.3669	Promoter-TSS (NM_014225)	39	5518	PPP2R1A	protein phosphatase 2 scaffold subunit Aalpha	protein-coding
chr8	101734084	101735179	53.9839	0.385252	Promoter-TSS (NM_002568)	-315	26986	PABPC1	poly(A) binding protein cytoplasmic 1	protein-coding
chr1	161431276	161432357	53.833	0.225247	Intergenic	-43431	2212	FCGR2A	Fc fragment of IgG receptor IIa	protein-coding
chr19	54663037	54664227	53.8162	0.351536	Promoter-TSS (NM_024316)	-173	79165	LENG1	leukocyte receptor cluster member 1	protein-coding
chr13	76123075	76124999	53.798	0.310165	Promoter-TSS (NM_001287394)	151	7347	UCHL3	ubiquitin C-terminal hydrolase L3	protein-coding
chr13	34116337	34117584	53.7833	0.381066	Intron (NM_001243476, Intron 3 of 17)	133971	90627	STARD13	StAR related lipid transfer domain containing 13	protein-coding
chr13	20532296	20533473	53.6222	0.267186	Promoter-TSS (NM_001353165)	17	7750	ZMYM2	zinc finger MYM-type containing 2	protein-coding
chr13	77565666	77567500	53.4859	0.376341	Intron (NM_006493, Intron 1 of 3)	367	1203	CLN5	CLN5 intracellular trafficking protein	protein-coding
chr13	111358159	111359204	53.384	0.339812	Promoter-TSS (NM_024537)	181	79587	CARS2	cysteinyl-tRNA synthetase 2, mitochondrial	protein-coding
chr2	110371086	110372259	53.2004	0.344126	Promoter-TSS (NM_001321499)	-129	151011	SEPTIN10	septin 10	protein-coding
chr13	50366388	50367751	53.1494	0.269981	Promoter-TSS (NM_002267)	-251	3839	KPNA3	karyopherin subunit alpha 3	protein-coding
chr3	43663094	43664280	53.0828	0.366611	Promoter-TSS (NM_001204832)	-118	55129	ANO10	anoctamin 10	protein-coding
chr4	82074877	82075918	53.0443	0.393224	Promoter-TSS (NM_001282483)	-86	5593	PRKG2	protein kinase cGMP-dependent 2	protein-coding
chr12	92539274	92540429	52.8941	0.365069	Promoter-TSS (NR_135037)	-10	101928617	LOC101928617	uncharacterized LOC101928617	ncRNA
chr7	7679242	7680810	52.8297	0.375634	Promoter-TSS (NM_001302348)	-357	729852	UMAD1	UBAP1-MVB12-associated (UMA) domain containing 1	protein-coding
chr5	94981956	94983040	52.7468	0.369361	Promoter-TSS (NM_001131066)	17	317671	RFESD	Rieske Fe-S domain containing	protein-coding
chr5	95296636	95298162	52.5012	0.307585	Promoter-TSS (NR_130776)	156	22936	ELL2	elongation factor for RNA polymerase II 2	protein-coding
chr13	28195392	28196397	52.455	0.371223	Promoter-TSS (NM_015972)	-135	51082	POLR1D	RNA polymerase I and III subunit D	protein-coding
chr6	64281345	64282871	52.4045	0.355961	5' UTR (NM_003463, Exon 1 of 6)	191	7803	PTP4A1	protein tyrosine phosphatase 4A1	protein-coding
chr18	60189610	60190673	52.1654	0.393749	Promoter-TSS (NR_126534)	-117	54877	ZCCHC2	zinc finger CCHC-type containing 2	protein-coding
chr6	151711210	151712230	52.0713	0.395729	Intron (NM_020861, Intron 1 of 2)	974	57621	ZBTB2	zinc finger and BTB domain containing 2	protein-coding
chrY	58892105	58893298	52.0183	0.00478302	Intergenic	-207702	10251	SPRY3	sprouty RTK signaling antagonist 3	protein-coding
chr8	126441089	126442940	51.869	0.334469	Promoter-TSS (NM_025195)	-586	10221	TRIB1	tribbles pseudokinase 1	protein-coding
chr7	91763317	91764363	51.6682	0.266709	Promoter-TSS (NM_000786)	-37	613126	CYP51A1-AS1	CYP51A1 antisense RNA 1	ncRNA
chr2	136742665	136743684	51.6312	0.367411	Promoter-TSS (NM_001293312)	22	1615	DARS	aspartyl-tRNA synthetase	protein-coding
chr19	6424492	6425739	51.5602	0.399653	Promoter-TSS (NM_001366300)	-293	8570	KHSRP	KH-type splicing regulatory protein	protein-coding
chr12	76424900	76426015	51.1659	0.366947	Promoter-TSS (NM_007350)	99	22822	PHLDA1	pleckstrin homology like domain family A member 1	protein-coding
chr2	163174730	163175780	51.0549	0.353056	Promoter-TSS (NM_022168)	-18	25801	GCA	grancalcin	protein-coding
chr13	95952699	95954246	51.0376	0.39845	Intron (NM_005845, Intron 1 of 30)	228	10257	ABCC4	ATP binding cassette subfamily C member 4	protein-coding
chrY	58900189	58901188	50.9181	0.00488586	Intergenic	-199715	10251	SPRY3	sprouty RTK signaling antagonist 3	protein-coding
chr13	101326768	101327834	50.9105	0.360703	Promoter-TSS (NM_001350577)	-252	84899	TMTC4	transmembrane O-mannosyltransferase targeting cadherins 4	protein-coding
chr6	150389842	150390905	50.7061	0.345483	Promoter-TSS (NM_024518)	-116	79465	ULBP3	UL16 binding protein 3	protein-coding
chrY	58882462	58883461	50.5061	0.00492551	Intergenic	-217442	10251	SPRY3	sprouty RTK signaling antagonist 3	protein-coding
chr8	127569669	127571203	50.3747	0.348772	Non-coding (NR_156466, Exon 1 of 3)	287	157638	LRATD2	LRAT domain containing 2	protein-coding
chr1	45195984	45197611	49.8796	0.378437	Promoter-TSS (NR_002755)	43	26830	RNU5D-1	RNA, U5D small nuclear 1	snRNA
chr10	75757195	75758337	49.7938	0.345119	Promoter-TSS (NM_003373)	-106	7414	VCL	vinculin	protein-coding
chr19	8454607	8456118	49.7582	0.348132	Non-coding (NR_038237, Exon 1 of 3)	118	9230	RAB11B	RAB11B, member RAS oncogene family	protein-coding
chr19	36605324	36606774	49.7327	0.387709	Promoter-TSS (NM_001281)	161	1155	TBCB	tubulin folding cofactor B	protein-coding
chr4	68566387	68567880	49.705	0.386544	Promoter-TSS (NM_018227)	137	550112	UBA6-AS1	UBA6 antisense RNA 1 (head to head)	ncRNA
chr14	32413281	32414915	49.6285	0.354696	Promoter-TSS (NR_146544)	39	105370439	LINC02313	long intergenic non-protein coding RNA 2313	ncRNA
chr12	30907454	30908480	49.5824	0.342797	Promoter-TSS (NM_001319842)	-41	645485	LOC645485	uncharacterized LOC645485	ncRNA
chr5	141302827	141304191	49.5316	0.381047	Promoter-TSS (NM_014773)	73	9812	DELE1	DAP3 binding cell death enhancer 1	protein-coding
chrY	58906574	58907573	49.4538	0.0050298	Intergenic	-193330	10251	SPRY3	sprouty RTK signaling antagonist 3	protein-coding
chr19	59030537	59031565	49.4485	0.395698	Promoter-TSS (NM_001316978)	-82	84878	ZBTB45	zinc finger and BTB domain containing 45	protein-coding
chrY	58846377	58847377	49.266	0.00504888	Intergenic	-253526	10251	SPRY3	sprouty RTK signaling antagonist 3	protein-coding
chr12	90484701	90485732	49.1293	0.317853	Intergenic	143746	105369891	LINC02399	long intergenic non-protein coding RNA 2399	ncRNA
chr10	76585176	76587180	49.0739	0.39024	Promoter-TSS (NM_001256468)	7	23522	KAT6B	lysine acetyltransferase 6B	protein-coding
chr14	35515023	35516084	49.0541	0.362644	5' UTR (NM_173607, Exon 1 of 5)	103	283635	FAM177A1	family with sequence similarity 177 member A1	protein-coding
chr13	103450865	103451944	49.0104	0.394649	Promoter-TSS (NM_001318732)	-65	54841	BIVM	basic, immunoglobulin-like variable motif containing	protein-coding
chr12	13025040	13026173	48.8171	0.396483	Intergenic	-2805	387841	RPL13AP20	ribosomal protein L13a pseudogene 20	pseudo
chr5	140089848	140091330	48.7773	0.259302	Promoter-TSS (NR_026703)	-272	56664	VTRNA1-1	vault RNA 1-1	ncRNA
chr2	61764976	61766403	48.6123	0.318384	Promoter-TSS (NM_003400)	-198	7514	XPO1	exportin 1	protein-coding
chr12	104679492	104681209	48.6026	0.396742	Promoter-TSS (NM_003330)	-460	7296	TXNRD1	thioredoxin reductase 1	protein-coding
chr7	11012391	11013928	48.6019	0.283545	Promoter-TSS (NM_014660)	-340	9678	PHF14	PHD finger protein 14	protein-coding
chr14	64009606	64010659	48.5922	0.379926	Promoter-TSS (NR_104104)	-19	5529	PPP2R5E	protein phosphatase 2 regulatory subunit B'epsilon	protein-coding
chrY	58877889	58878888	48.5857	0.0051192	Intergenic	-222015	10251	SPRY3	sprouty RTK signaling antagonist 3	protein-coding
chr19	58986613	58987921	48.2908	0.39563	Promoter-TSS (NM_017908)	-452	55663	ZNF446	zinc finger protein 446	protein-coding
chr5	140097949	140099115	47.984	0.244196	Promoter-TSS (NR_026704)	21	56663	VTRNA1-2	vault RNA 1-2	ncRNA
chr4	467568	468571	47.9106	0.286517	Promoter-TSS (NR_002451)	-71	79963	ABCA11P	ATP binding cassette subfamily A member 11, pseudogene	pseudo
chr22	39101098	39102249	47.7333	0.366526	Promoter-TSS (NM_004286)	-276	9567	GTPBP1	GTP binding protein 1	protein-coding
chrY	58909863	58910969	47.7038	0.00624153	Intergenic	-189987	10251	SPRY3	sprouty RTK signaling antagonist 3	protein-coding
chr21	30364803	30365855	47.564	0.394252	Promoter-TSS (NM_001320766)	-131	26046	LTN1	listerin E3 ubiquitin protein ligase 1	protein-coding
chr21	18884521	18886223	47.5247	0.398023	Promoter-TSS (NM_001338)	11	1525	CXADR	CXADR Ig-like cell adhesion molecule	protein-coding
chrY	58838556	58839555	47.4761	0.00638201	Intergenic	-261348	10251	SPRY3	sprouty RTK signaling antagonist 3	protein-coding
chr1	228352899	228354872	47.4372	0.396757	Promoter-TSS (NR_103540)	380	200205	IBA57	iron-sulfur cluster assembly factor IBA57	protein-coding
chr15	75745876	75746893	47.3514	0.364945	Intron (NM_001145357, Intron 1 of 20)	1772	25942	SIN3A	SIN3 transcription regulator family member A	protein-coding
chr3	31329741	31330965	47.279	0.378608	Intergenic	-127074	100423038	MIR466	microRNA 466	ncRNA
chr11	9594452	9595485	47.0985	0.35358	Promoter-TSS (NM_003390)	-249	7465	WEE1	WEE1 G2 checkpoint kinase	protein-coding
chr2	163200043	163201046	47.0906	0.018836	Promoter-TSS (NM_012198)	-98	25801	GCA	grancalcin	protein-coding
chr4	99063808	99065175	46.8285	0.305775	5' UTR (NM_174952, Exon 1 of 11)	136	285555	STPG2	sperm tail PG-rich repeat containing 2	protein-coding
chr1	45265368	45266407	46.6929	0.398956	Promoter-TSS (NM_004073)	-162	1263	PLK3	polo like kinase 3	protein-coding
chr19	59083837	59085342	46.6801	0.381413	Non-coding (NR_027334, Exon 6 of 6)	113	7593	MZF1	myeloid zinc finger 1	protein-coding
chr13	95908047	95909056	46.4626	0.385437	Intron (NM_005845, Intron 1 of 30)	45149	10257	ABCC4	ATP binding cassette subfamily C member 4	protein-coding
chr6	80713743	80714772	46.3556	0.371787	Promoter-TSS (NM_001166691)	-65	7272	TTK	TTK protein kinase	protein-coding
chr11	43701583	43702799	46.3361	0.381061	Promoter-TSS (NM_016142)	-97	51144	HSD17B12	hydroxysteroid 17-beta dehydrogenase 12	protein-coding
chr8	102217526	102218825	46.2829	0.359539	Promoter-TSS (NM_016096)	117	51123	ZNF706	zinc finger protein 706	protein-coding
chr4	152329547	152330563	46.2042	0.39379	Promoter-TSS (NM_001348694)	-273	729830	FAM160A1	family with sequence similarity 160 member A1	protein-coding
chr3	131080117	131081126	46.0944	0.0237251	Promoter-TSS (NR_002949)	-68	152195	NUDT16P1	nudix hydrolase 16 pseudogene 1	pseudo
chr10	74032306	74034141	46.0924	0.297776	Promoter-TSS (NM_019058)	-459	54541	DDIT4	DNA damage inducible transcript 4	protein-coding
chr12	46662333	46663729	46.0743	0.399795	Promoter-TSS (NM_001278387)	-205	81539	SLC38A1	solute carrier family 38 member 1	protein-coding
chr19	48151302	48152315	46.0338	0.389249	Intron (NM_015711, Intron 1 of 14)	40355	29998	BICRA	BRD4 interacting chromatin remodeling complex associated protein	protein-coding
chr14	21737149	21738196	46.0161	0.393876	Promoter-TSS (NM_004500)	-34	3183	HNRNPC	heterogeneous nuclear ribonucleoprotein C (C1/C2)	protein-coding
chr3	27525495	27526519	45.9537	0.356062	Promoter-TSS (NR_135543)	-132	9497	SLC4A7	solute carrier family 4 member 7	protein-coding
chr5	140026795	140027837	45.9288	0.346464	Promoter-TSS (NM_001185012)	54	4695	NDUFA2	NADH:ubiquinone oxidoreductase subunit A2	protein-coding
chr13	77600034	77601860	45.8521	0.336186	Intron (NM_012158, Intron 1 of 4)	347	26224	FBXL3	F-box and leucine rich repeat protein 3	protein-coding
chr18	60381841	60383071	45.6491	0.343442	Promoter-TSS (NM_194449)	-318	23239	PHLPP1	PH domain and leucine rich repeat protein phosphatase 1	protein-coding
chr7	44887275	44888450	45.6341	0.359785	Promoter-TSS (NM_201436)	-137	94239	H2AFV	H2A histone family member V	protein-coding
chr13	50655642	50657391	45.6095	0.362316	Promoter-TSS (NR_152567)	211	10301	DLEU1	deleted in lymphocytic leukemia 1	ncRNA
chr8	101963808	101964976	45.5333	0.279248	Promoter-TSS (NM_145690)	-144	7534	YWHAZ	tyrosine 3-monooxygenase/tryptophan 5-monooxygenase activation protein zeta	protein-coding
chr13	50697603	50699750	45.363	0.327509	Intron (NR_109974, Intron 2 of 6)	1001	8847	DLEU2	deleted in lymphocytic leukemia 2	ncRNA
chr5	93446787	93447822	45.3386	0.298075	Promoter-TSS (NM_001163417)	64	83989	FAM172A	family with sequence similarity 172 member A	protein-coding
chr13	91999318	92000333	45.1808	0.230462	Promoter-TSS (NR_027349)	-249	407975	MIR17HG	miR-17-92a-1 cluster host gene	ncRNA
chr13	31039720	31040736	45.1016	0.32755	Promoter-TSS (NM_001363661)	-114	3146	HMGB1	high mobility group box 1	protein-coding
chrY	58904696	58905755	45.0688	0.00756257	Intergenic	-195178	10251	SPRY3	sprouty RTK signaling antagonist 3	protein-coding
chr2	178128960	178130431	44.9485	0.368511	Promoter-TSS (NM_001145412)	164	4780	NFE2L2	nuclear factor, erythroid 2 like 2	protein-coding
chr19	48995717	48996751	44.914	0.295437	Intron (NM_001080434, Intron 13 of 15)	20212	114783	LMTK3	lemur tyrosine kinase 3	protein-coding
chrY	58855543	58856544	44.8915	0.00553814	Intergenic	-244360	10251	SPRY3	sprouty RTK signaling antagonist 3	protein-coding
chr22	36783658	36784839	44.8719	0.369106	Promoter-TSS (NM_002473)	-136	4627	MYH9	myosin heavy chain 9	protein-coding
chr13	98627631	98629164	44.7481	0.398307	Intron (NM_002271, Intron 3 of 28)	22468	3843	IPO5	importin 5	protein-coding
chr15	94774128	94775161	44.6826	0.0293629	Intergenic	-66786	55784	MCTP2	multiple C2 and transmembrane domain containing 2	protein-coding
chr4	128702919	128703940	44.6027	0.318904	Promoter-TSS (NM_001317383)	-48	22824	HSPA4L	heat shock protein family A (Hsp70) member 4 like	protein-coding
chr6	83902542	83903554	44.558	0.398309	Promoter-TSS (NM_001199918)	-28	112611	RWDD2A	RWD domain containing 2A	protein-coding
chr6	6811289	6812312	44.4442	0.39501	Intergenic	-188741	285780	LY86-AS1	LY86 antisense RNA 1	ncRNA
chr13	76111500	76112813	44.3642	0.312097	Promoter-TSS (NM_203497)	-148	170622	COMMD6	COMM domain containing 6	protein-coding
chr2	225449750	225451004	44.3598	0.329516	Promoter-TSS (NM_003590)	-263	8452	CUL3	cullin 3	protein-coding
chr3	45729562	45731293	44.314	0.380744	Promoter-TSS (NM_001319073)	-53	644714	LIMD1-AS1	LIMD1 antisense RNA 1	ncRNA
chr10	70883277	70884375	44.289	0.35726	Promoter-TSS (NM_001035260)	-83	9559	VPS26A	VPS26, retromer complex component A	protein-coding
chr1	161581963	161582975	44.2695	0.37875	Intergenic	6620	3311	HSPA7	heat shock protein family A (Hsp70) member 7	pseudo
chr11	27527857	27528880	44.1619	0.395426	Promoter-TSS (NR_033312)	-31	497258	BDNF-AS	BDNF antisense RNA	ncRNA
chr5	140070486	140071659	44.0054	0.367162	Promoter-TSS (NM_001278731)	32	23438	HARS2	histidyl-tRNA synthetase 2, mitochondrial	protein-coding
chr13	37633336	37634379	43.932	0.365154	Promoter-TSS (NM_017569)	-7	55578	SUPT20H	SPT20 homolog, SAGA complex component	protein-coding
chr11	6502140	6503179	43.85	0.37411	Promoter-TSS (NM_001370412)	50	23647	ARFIP2	ADP ribosylation factor interacting protein 2	protein-coding
chr13	99428023	99429090	43.842	0.338657	Intergenic	-23630	6564	SLC15A1	solute carrier family 15 member 1	protein-coding
chr5	118603339	118605490	43.8419	0.253776	Promoter-TSS (NM_001286815)	-40	25816	TNFAIP8	TNF alpha induced protein 8	protein-coding
chr14	21149331	21153164	43.7979	0.338618	Intergenic	-1089	283	ANG	angiogenin	protein-coding
chr19	39389951	39391337	43.789	0.360186	Promoter-TSS (NR_040515)	35	4793	NFKBIB	NFKB inhibitor beta	protein-coding
chr9	5628438	5629537	43.7847	0.376913	Promoter-TSS (NM_001135920)	-120	57589	RIC1	RIC1 homolog, RAB6A GEF complex partner 1	protein-coding
chr13	100153130	100154146	43.7129	0.389046	Promoter-TSS (NR_133664)	-88	9375	TM9SF2	transmembrane 9 superfamily member 2	protein-coding
chr6	10451730	10452761	43.7044	0.380501	Non-coding (NR_132993, Exon 2 of 4)	12295	100846998	MIR5689	microRNA 5689	ncRNA
chr5	127418549	127419888	43.5921	0.346737	Promoter-TSS (NM_001046)	-240	6558	SLC12A2	solute carrier family 12 member 2	protein-coding
chr4	111543879	111544889	43.5277	0.36495	Promoter-TSS (NM_000325)	-151	5308	PITX2	paired like homeodomain 2	protein-coding
chr1	162759863	162760897	43.4966	0.398591	Promoter-TSS (NM_001304513)	-112	51478	HSD17B7	hydroxysteroid 17-beta dehydrogenase 7	protein-coding
chr12	56511283	56512465	43.3271	0.38167	Promoter-TSS (NM_032786)	-176	84872	ZC3H10	zinc finger CCCH-type containing 10	protein-coding
chr13	99739493	99740506	43.3148	0.374999	Non-coding (NR_047482, Exon 1 of 1)	1022	100861541	DOCK9-DT	DOCK9 divergent transcript	ncRNA
chr17	39844434	39846173	43.3106	0.338525	Exon (NM_005801, Exon 1 of 4)	166	10209	EIF1	eukaryotic translation initiation factor 1	protein-coding
chr13	100148528	100149548	43.279	0.0907404	Intron (NR_110731, Intron 2 of 4)	2522	102725509	LINC01232	long intergenic non-protein coding RNA 1232	ncRNA
chr12	93835341	93836638	43.2604	0.371458	Promoter-TSS (NM_003348)	-266	7334	UBE2N	ubiquitin conjugating enzyme E2 N	protein-coding
chr3	195162945	195164377	43.2358	0.360595	Promoter-TSS (NM_012287)	88	23527	ACAP2	ArfGAP with coiled-coil, ankyrin repeat and PH domains 2	protein-coding
chr11	65655485	65656965	43.0617	0.351249	Promoter-TSS (NM_004214)	-283	9158	FIBP	FGF1 intracellular binding protein	protein-coding
chr10	38644709	38645767	43.0221	0.359511	Promoter-TSS (NR_003086)	-70	158160	HSD17B7P2	hydroxysteroid 17-beta dehydrogenase 7 pseudogene 2	pseudo
chr19	10946017	10947401	43.0171	0.385885	Promoter-TSS (NR_104015)	179	11018	TMED1	transmembrane p24 trafficking protein 1	protein-coding
chr2	43036799	43038144	42.8639	0.307589	Intergenic	-17748	23498	HAAO	3-hydroxyanthranilate 3,4-dioxygenase	protein-coding
chr13	53029023	53030576	42.7586	0.312862	Promoter-TSS (NM_001286686)	186	26586	CKAP2	cytoskeleton associated protein 2	protein-coding
chr5	122847231	122848288	42.7223	0.361822	Promoter-TSS (NM_001364147)	-34	1456	CSNK1G3	casein kinase 1 gamma 3	protein-coding
chr13	103425520	103426682	42.7027	0.38164	Promoter-TSS (NR_104590)	35	93081	TEX30	testis expressed 30	protein-coding
chr17	57914567	57915740	42.6947	0.374638	Intron (NM_001329398, Intron 10 of 11)	-3474	406991	MIR21	microRNA 21	ncRNA
chr17	7306972	7308012	42.6739	0.390312	Promoter-TSS (NM_152766)	-42	100529211	TMEM256-PLSCR3	TMEM256-PLSCR3 readthrough (NMD candidate)	ncRNA
chr6	26199147	26200182	42.5158	0.396821	Promoter-TSS (NM_021065)	-123	8343	HIST1H2BF	histone cluster 1 H2B family member f	protein-coding
chr19	58891639	58893098	42.4595	0.399702	Promoter-TSS (NM_138466)	29	116412	ZNF837	zinc finger protein 837	protein-coding
chr3	193852209	193853219	42.3296	0.391813	Intergenic	-1223	3280	HES1	hes family bHLH transcription factor 1	protein-coding
chr1	94312598	94313629	42.2677	0.378361	Promoter-TSS (NM_001261408)	-338	8412	BCAR3	BCAR3 adaptor protein, NSP family member	protein-coding
chr7	73152716	73153830	42.2417	0.362488	Promoter-TSS (NM_001145364)	-76	83451	ABHD11	abhydrolase domain containing 11	protein-coding
chr14	39735300	39736807	42.1581	0.385441	Promoter-TSS (NM_001354137)	-73	4253	MIA2	MIA SH3 domain ER export factor 2	protein-coding
chr13	53191067	53192102	42.0935	0.350011	Promoter-TSS (NM_001011724)	-76	144983	HNRNPA1L2	heterogeneous nuclear ribonucleoprotein A1 like 2	protein-coding
chr1	200637496	200639579	42.0417	0.321886	Promoter-TSS (NR_110787)	-98	101929224	DDX59-AS1	DDX59 antisense RNA 1	ncRNA
chr5	130506091	130507844	42.0068	0.352958	Intron (NM_181705, Intron 1 of 4)	330	90624	LYRM7	LYR motif containing 7	protein-coding
chr5	139554237	139555819	41.9576	0.350043	Intron (NM_032412, Intron 1 of 2)	255	84418	CYSTM1	cysteine rich transmembrane module containing 1	protein-coding
chr9	123836651	123837998	41.9493	0.379975	Promoter-TSS (NM_001317163)	91	11064	CNTRL	centriolin	protein-coding
chr2	39351078	39352093	41.928	0.362271	Intergenic	-3981	6654	SOS1	SOS Ras/Rac guanine nucleotide exchange factor 1	protein-coding
chr5	149339769	149340794	41.9224	0.377428	Promoter-TSS (NM_000112)	-19	1836	SLC26A2	solute carrier family 26 member 2	protein-coding
chr2	220408044	220409148	41.8215	0.396891	Promoter-TSS (NM_024536)	-65	79586	CHPF	chondroitin polymerizing factor	protein-coding
chr2	9770715	9771730	41.7889	0.399205	Promoter-TSS (NM_006826)	-96	10971	YWHAQ	tyrosine 3-monooxygenase/tryptophan 5-monooxygenase activation protein theta	protein-coding
chr12	52453504	52454522	41.7369	0.137818	TTS (NM_173157)	8787	3164	NR4A1	nuclear receptor subfamily 4 group A member 1	protein-coding
chr13	114144764	114145806	41.6406	0.36876	Promoter-TSS (NM_001349746)	-51	55002	TMCO3	transmembrane and coiled-coil domains 3	protein-coding
chr19	36544531	36546614	41.6326	0.378005	Promoter-TSS (NM_001331102)	92	199745	THAP8	THAP domain containing 8	protein-coding
chr16	1832051	1833427	41.6061	0.329107	Promoter-TSS (NR_104318)	-167	90864	SPSB3	splA/ryanodine receptor domain and SOCS box containing 3	protein-coding
chr4	129208612	129209968	41.5822	0.213194	Promoter-TSS (NM_006320)	-322	10424	PGRMC2	progesterone receptor membrane component 2	protein-coding
chr8	96036691	96037721	41.582	0.38967	Promoter-TSS (NM_001354533)	3	137682	NDUFAF6	NADH:ubiquinone oxidoreductase complex assembly factor 6	protein-coding
chrX	47509583	47510775	41.5403	0.396141	Promoter-TSS (NM_005229)	-176	2002	ELK1	ETS transcription factor ELK1	protein-coding
chr13	47370330	47371833	41.5168	0.269077	Intron (NM_001984, Intron 1 of 9)	215	2098	ESD	esterase D	protein-coding
chr2	191184082	191185152	41.4734	0.356389	Promoter-TSS (NM_014362)	-65	26275	HIBCH	3-hydroxyisobutyryl-CoA hydrolase	protein-coding
chr8	37887462	37889543	41.4104	0.387928	Intron (NM_004095, Intron 1 of 2)	450	1978	EIF4EBP1	eukaryotic translation initiation factor 4E binding protein 1	protein-coding
chr5	89704667	89706154	41.3524	0.383835	Promoter-TSS (NR_105024)	193	1070	CETN3	centrin 3	protein-coding
chr19	10827920	10829697	41.3346	0.333698	Promoter-TSS (NM_004945)	53	1785	DNM2	dynamin 2	protein-coding
chr6	111804117	111805492	41.2616	0.349533	Non-coding (NR_034111, Exon 1 of 4)	110	5980	REV3L	REV3 like, DNA directed polymerase zeta catalytic subunit	protein-coding
chr2	210288202	210289234	41.239	0.260506	Promoter-TSS (NM_001363910)	-53	4133	MAP2	microtubule associated protein 2	protein-coding
chr5	56468996	56470840	41.1453	0.399888	Promoter-TSS (NM_022913)	32	65056	GPBP1	GC-rich promoter binding protein 1	protein-coding
chr10	69523742	69525466	41.0733	0.333069	Intergenic	-68651	29119	CTNNA3	catenin alpha 3	protein-coding
chr13	44453146	44454441	40.9933	0.335229	Promoter-TSS (NM_001350643)	83	160857	CCDC122	coiled-coil domain containing 122	protein-coding
chr1	149214633	149216085	40.9014	0.0191347	Intergenic	8862	26863	RNVU1-18	RNA, variant U1 small nuclear 18	snRNA
chr11	22850886	22851963	40.859	0.258636	Promoter-TSS (NM_148893)	-77	258010	SVIP	small VCP interacting protein	protein-coding
chr15	85923146	85924411	40.852	0.369761	Promoter-TSS (NM_006738)	-49	102465803	MIR7706	microRNA 7706	ncRNA
chr19	38825926	38828176	40.8446	0.378136	Intron (NM_001330496, Intron 1 of 27)	581	57828	CATSPERG	cation channel sperm associated auxiliary subunit gamma	protein-coding
chr7	7605983	7607119	40.8248	0.347708	Promoter-TSS (NM_019005)	36	54468	MIOS	meiosis regulator for oocyte development	protein-coding
chr1	192777310	192778583	40.7951	0.395958	Promoter-TSS (NM_002923)	-223	5997	RGS2	regulator of G protein signaling 2	protein-coding
chr9	74919709	74920723	40.7486	0.280028	Promoter-TSS (NR_110953)	-136	100507540	LINC01504	long intergenic non-protein coding RNA 1504	ncRNA
chr19	19174038	19175186	40.6867	0.383201	Promoter-TSS (NM_001321544)	-191	284439	SLC25A42	solute carrier family 25 member 42	protein-coding
chr8	129188656	129189779	40.6342	0.370712	Intergenic	26855	100302281	MIR1208	microRNA 1208	ncRNA
chr11	34264409	34265889	40.5369	0.310512	Intron (NM_145804, Intron 1 of 16)	114408	25841	ABTB2	ankyrin repeat and BTB domain containing 2	protein-coding
chr6	26025569	26027677	40.514	0.391877	TTS (NM_003544)	857	8366	HIST1H4B	histone cluster 1 H4 family member b	protein-coding
chr17	57183181	57184863	40.4971	0.362405-2	Non-coding (NR_148347, Exon 1 of 23)	219	4591	TRIM37	tripartite motif containing 37	protein-coding
chr17	79818318	79819344	40.4937	0.355673	Promoter-TSS (NM_000918)	-420	5034	P4HB	prolyl 4-hydroxylase subunit beta	protein-coding
chr1	51425604	51426624	40.482	0.327103	Promoter-TSS (NM_007051)	-175	11124	FAF1	Fas associated factor 1	protein-coding
chr19	49496103	49497239	40.4756	0.34552	Promoter-TSS (NM_002103)	-34	10856	RUVBL2	RuvB like AAA ATPase 2	protein-coding
chr4	159015502	159016529	40.3519	0.395163	Intergenic	-75889	285505	FAM198B-AS1	FAM198B antisense RNA 1	ncRNA
chr13	74708102	74710536	40.3234	0.274001	Intergenic	-1253	11278	KLF12	Kruppel like factor 12	protein-coding
chr13	41706421	41707508	40.3168	0.3186	Promoter-TSS (NR_120423)	-26	89890	KBTBD6	kelch repeat and BTB domain containing 6	protein-coding
chr13	49106424	49107437	40.3052	0.0182051	Intron (NM_001352427, Intron 1 of 13)	286	1102	RCBTB2	RCC1 and BTB domain containing protein 2	protein-coding
chr8	110656528	110657537	40.2971	0.384777	Promoter-TSS (NM_001099754)	19	55638	SYBU	syntabulin	protein-coding
chr19	35809198	35810719	40.2939	0.396691	Intergenic	-10114	933	CD22	CD22 molecule	protein-coding
chr19	33462403	33463432	40.2578	0.383706	Promoter-TSS (NM_152266)	-53	84902	CEP89	centrosomal protein 89	protein-coding
chr2	220070948	220071987	40.1795	0.338493	Promoter-TSS (NM_001270998)	-37	130617	ZFAND2B	zinc finger AN1-type containing 2B	protein-coding
chr8	94928136	94930463	40.1766	0.335538	Promoter-TSS (NR_039602)	124	54704	PDP1	pyruvate dehyrogenase phosphatase catalytic subunit 1	protein-coding
chr19	59054911	59056129	40.1135	0.398759	Promoter-TSS (NM_005762)	89	10155	TRIM28	tripartite motif containing 28	protein-coding
chr13	44715469	44716667	40.068	0.305471	Promoter-TSS (NR_104064)	-396	101929212	SMIM2-AS1	SMIM2 antisense RNA 1	ncRNA
chr10	102132693	102134388	39.9346	0.394454	Non-coding (NR_026762, Exon 1 of 3)	207	90271	OLMALINC	oligodendrocyte maturation-associated long intergenic Non-coding RNA	ncRNA
chr12	77458538	77460007	39.8013	0.398706	Promoter-TSS (NM_203394)	77	144455	E2F7	E2F transcription factor 7	protein-coding
chr6	127587467	127588494	39.7275	0.377283	Promoter-TSS (NM_001242844)	-3	81847	RNF146	ring finger protein 146	protein-coding
chr1	185284975	185287172	39.6653	0.319313	Intron (NM_006469, Intron 1 of 14)	302	10625	IVNS1ABP	influenza virus NS1A binding protein	protein-coding
chr1	228327139	228328835	39.6232	0.379751	Promoter-TSS (NM_001159390)	7	2987	GUK1	guanylate kinase 1	protein-coding
chr12	32551847	32553812	39.489	0.377127	Exon (NM_001370298, Exon 1 of 17)	337	121512	FGD4	FYVE, RhoGEF and PH domain containing 4	protein-coding
chr1	185861484	185862507	39.3491	0.38861	Intron (NM_031935, Intron 4 of 106)	158472	83872	HMCN1	hemicentin 1	protein-coding
chr9	133587630	133588711	39.3481	0.397147	Intergenic	-1098	25	ABL1	ABL proto-oncogene 1, non-receptor tyrosine kinase	protein-coding
chr13	50509435	50511539	39.1767	0.362151	Promoter-TSS (NM_020456)	-11	57213	SPRYD7	SPRY domain containing 7	protein-coding
chr11	10830028	10831170	39.1222	0.388566	Promoter-TSS (NR_120540)	-17	1982	EIF4G2	eukaryotic translation initiation factor 4 gamma 2	protein-coding
chr6	146135475	146136497	39.1116	0.379601	Promoter-TSS (NM_032145)	-26	100507557	LOC100507557	uncharacterized LOC100507557	ncRNA
chrX	14890835	14892009	39.0773	0.350659	Promoter-TSS (NM_001324162)	-121	158747	MOSPD2	motile sperm domain containing 2	protein-coding
chr1	100598025	100599129	39.0657	0.344177	Promoter-TSS (NR_135078)	-91	163786	SASS6	SAS-6 centriolar assembly protein	protein-coding
chr3	15900926	15902150	38.9468	0.392834	Promoter-TSS (NM_001349279)	-217	23243	ANKRD28	ankyrin repeat domain 28	protein-coding
chr21	37527643	37529503	38.9304	0.377279	Promoter-TSS (NR_038894)	33	100506428	CBR3-AS1	CBR3 antisense RNA 1	ncRNA
chr9	111341983	111343011	38.8853	0.298684	Intergenic	275769	10880	ACTL7B	actin like 7B	protein-coding
chr4	39448040	39449532	38.8784	0.260374	Exon (NM_175737, Exon 4 of 5)	11782	6133	RPL9	ribosomal protein L9	protein-coding
chr3	143690098	143691468	38.7717	0.0143349	5' UTR (NM_173552, Exon 1 of 3)	143	205428	DIPK2A	divergent protein kinase domain 2A	protein-coding
chr11	57548754	57549760	38.6584	0.326729	Intron (NM_001085467, Intron 1 of 16)	19983	1500	CTNND1	catenin delta 1	protein-coding
chr18	24060349	24061484	38.6207	0.399991	Intron (NM_001142730, Intron 2 of 4)	57957	100506787	LINC01543	long intergenic non-protein coding RNA 1543	ncRNA
chr10	21822437	21823601	38.5663	0.376741	Promoter-TSS (NR_136736)	-82	8028	MLLT10	MLLT10 histone lysine methyltransferase DOT1L cofactor	protein-coding
chr6	43894071	43895654	38.5154	0.199927	Intron (NR_024478, Intron 1 of 1)	36097	100132354	LINC01512	long intergenic non-protein coding RNA 1512	ncRNA
chr20	382038	383214	38.4798	0.368607	Intergenic	-6068	10616	RBCK1	RANBP2-type and C3HC4-type zinc finger containing 1	protein-coding
chr13	77900271	77901774	38.3502	0.316973	5' UTR (NM_015057, Exon 1 of 83)	207	23077	MYCBP2	MYC binding protein 2	protein-coding
chr14	64854153	64855474	38.2984	0.366562	Promoter-TSS (NM_005956)	-258	4522	MTHFD1	methylenetetrahydrofolate dehydrogenase, cyclohydrolase and formyltetrahydrofolate synthetase 1	protein-coding
chr1	43472833	43475033	38.2642	0.332877	Intergenic	49213	440584	SLC2A1-AS1	SLC2A1 antisense RNA 1	ncRNA
chr7	105161577	105163252	38.2049	0.374598	Intron (NM_019042, Intron 1 of 15)	304	54517	PUS7	pseudouridine synthase 7	protein-coding
chr8	125485978	125487443	38.1078	0.397431	Promoter-TSS (NM_007218)	94	101927612	RNF139-AS1	RNF139 antisense RNA 1 (head to head)	ncRNA
chr9	33166703	33167858	38.0693	0.384747	Promoter-TSS (NR_108108)	76	2683	B4GALT1	beta-1,4-galactosyltransferase 1	protein-coding
chr3	50272866	50274042	38.0278	0.375834	Promoter-TSS (NM_001282618)	-182	2771	GNAI2	G protein subunit alpha i2	protein-coding
chr5	150137713	150139171	37.9403	0.342267	Promoter-TSS (NM_001135644)	215	51164	DCTN4	dynactin subunit 4	protein-coding
chr12	50134669	50136425	37.9397	0.396727	Promoter-TSS (NM_001098576)	-45	7009	TMBIM6	transmembrane BAX inhibitor motif containing 6	protein-coding
chr10	104676878	104678440	37.9122	0.381611	Promoter-TSS (NM_017649)	-392	54805	CNNM2	cyclin and CBS domain divalent metal cation transport mediator 2	protein-coding
chr20	10015151	10016211	37.8937	0.174997	Promoter-TSS (NM_001303472)	46	63926	ANKEF1	ankyrin repeat and EF-hand domain containing 1	protein-coding
chr2	38829667	38831279	37.8022	0.371035	Promoter-TSS (NM_138394)	-295	92906	HNRNPLL	heterogeneous nuclear ribonucleoprotein L like	protein-coding
chr4	114681826	114684380	37.7334	0.361925	Promoter-TSS (NM_001321583)	-20	817	CAMK2D	calcium/calmodulin dependent protein kinase II delta	protein-coding
chr3	48129243	48131300	37.6509	0.379687	Promoter-TSS (NM_002375)	67	4134	MAP4	microtubule associated protein 4	protein-coding
chr6	26020163	26022238	37.5346	0.259287	Promoter-TSS (NM_003538)	482	8350	HIST1H3A	histone cluster 1 H3 family member a	protein-coding
chr15	69846354	69847398	37.5251	0.385562	Intergenic	-7183	145837	DRAIC	downregulated RNA in cancer, inhibitor of cell invasion and migration	ncRNA
chr13	51483368	51484678	37.4437	0.297328	5' UTR (NM_001142279, Exon 1 of 10)	209	79621	RNASEH2B	ribonuclease H2 subunit B	protein-coding
chr13	45563080	45564167	37.3761	0.341313	Promoter-TSS (NM_001316952)	-17	26747	NUFIP1	nuclear FMR1 interacting protein 1	protein-coding
chr13	97873991	97875035	37.3216	0.312636	Promoter-TSS (NM_001306070)	-30	10150	MBNL2	muscleblind like splicing regulator 2	protein-coding
chr13	52377424	52378841	37.2485	0.319194	Intron (NM_001031719, Intron 1 of 7)	166	79758	DHRS12	dehydrogenase/reductase 12	protein-coding
chr12	58138221	58139234	37.2404	0.320783	Promoter-TSS (NM_005981)	-95	6302	TSPAN31	tetraspanin 31	protein-coding
chr13	99852577	99854313	37.1509	0.34953	Promoter-TSS (NR_036532)	337	337867	UBAC2	UBA domain containing 2	protein-coding
chr14	79745146	79746204	37.0835	0.346297	Promoter-TSS (NM_001105250)	-48	9369	NRXN3	neurexin 3	protein-coding
chr13	100257837	100259344	37.0636	0.383117	Promoter-TSS (NM_206808)	-328	171425	CLYBL	citrate lyase beta like	protein-coding
chr18	56452201	56453432	37.0061	0.332378	Intergenic	-28296	105372147	LINC01926	long intergenic non-protein coding RNA 1926	ncRNA
chr2	20646268	20647325	36.962	0.310206	Promoter-TSS (NM_004040)	-39	388	RHOB	ras homolog family member B	protein-coding
chr5	41869637	41871132	36.9202	0.240388	Exon (NM_001364301, Exon 1 of 17)	143	5019	OXCT1	3-oxoacid CoA-transferase 1	protein-coding
chr10	35415161	35417085	36.7967	0.374621	Promoter-TSS (NM_181571)	-32	1390	CREM	cAMP responsive element modulator	protein-coding
chr15	69452378	69453386	36.7901	0.357705	Promoter-TSS (NM_001324093)	-54	26035	GLCE	glucuronic acid epimerase	protein-coding
chr13	106748022	106749663	36.7617	0.338189	Intergenic	-280070	728192	LINC00460	long intergenic non-protein coding RNA 460	ncRNA
chr9	96927857	96929655	36.757	0.315321	Intergenic	-9483	406881	MIRLET7A1	microRNA let-7a-1	ncRNA
chr6	126100992	126102526	36.7419	0.383489	Promoter-TSS (NM_001199620)	-502	135112	NCOA7	nuclear receptor coactivator 7	protein-coding
chr2	189156081	189159002	36.7399	0.332915	Promoter-TSS (NR_045563)	-14	51454	GULP1	GULP PTB domain containing engulfment adaptor 1	protein-coding
chr3	53271866	53272936	36.6637	0.387975	Intron (NM_001258028, Intron 4 of 14)	17637	7086	TKT	transketolase	protein-coding
chr14	68085931	68087062	36.6424	0.382541	Promoter-TSS (NM_001172)	-141	384	ARG2	arginase 2	protein-coding
chr2	43453360	43454985	36.5294	0.368861	Promoter-TSS (NR_027251)	-178	100129726	LINC01126	long intergenic non-protein coding RNA 1126	ncRNA
chr1	236260011	236261052	36.5184	0.334502	Intergenic	-32141	4811	NID1	nidogen 1	protein-coding
chr14	31494574	31496308	36.506	0.378484	Promoter-TSS (NM_001254728)	144	29966	STRN3	striatin 3	protein-coding
chr4	106629342	106630382	36.4409	0.394856	Promoter-TSS (NM_001142471)	-16	57117	INTS12	integrator complex subunit 12	protein-coding
chr19	12847259	12848513	36.4328	0.381269	Promoter-TSS (NM_004317)	-425	439	GET3	guided entry of tail-anchored proteins factor 3, ATPase	protein-coding
chr13	42845413	42847039	36.3239	0.229336	Promoter-TSS (NM_016248)	-62	11215	AKAP11	A-kinase anchoring protein 11	protein-coding
chr19	50179150	50180807	36.3182	0.387406	Promoter-TSS (NM_001536)	-431	3276	PRMT1	protein arginine methyltransferase 1	protein-coding
chr19	54713444	54715317	36.2498	0.382562	Intergenic	9654	6203	RPS9	ribosomal protein S9	protein-coding
chr4	95372505	95374437	36.244	0.332587	Intron (NM_001256428, Intron 1 of 11)	378	10611	PDLIM5	PDZ and LIM domain 5	protein-coding
chr18	19284236	19285367	36.2139	0.287953	Promoter-TSS (NM_138340)	-66	171586	ABHD3	abhydrolase domain containing 3	protein-coding
chr19	2096205	2097373	36.1679	0.383099	Promoter-TSS (NM_001031735)	-125	113177	IZUMO4	IZUMO family member 4	protein-coding
chr1	85155476	85156924	36.0995	0.386475	Promoter-TSS (NM_001166295)	-49	117178	SSX2IP	SSX family member 2 interacting protein	protein-coding
chr12	64237077	64238699	35.964	0.371006	Promoter-TSS (NM_001346201)	-592	57522	SRGAP1	SLIT-ROBO Rho GTPase activating protein 1	protein-coding
chr1	173793176	173794583	35.9246	0.394106	Promoter-TSS (NM_001365212)	68	55157	DARS2	aspartyl-tRNA synthetase 2, mitochondrial	protein-coding
chr13	52026088	52027755	35.9238	0.39407	Promoter-TSS (NR_103812)	251	26512	INTS6	integrator complex subunit 6	protein-coding
chr5	179159046	179160245	35.6008	0.379195	Promoter-TSS (NM_014757)	-178	9794	MAML1	mastermind like transcriptional coactivator 1	protein-coding
chr6	131948781	131949835	35.5246	0.391208	Promoter-TSS (NM_001270521)	74	9439	MED23	mediator complex subunit 23	protein-coding
chr9	130323763	130324911	35.5033	0.37178	Intron (NM_001035534, Intron 1 of 13)	7015	64855	NIBAN2	niban apoptosis regulator 2	protein-coding
chr13	23949119	23950290	35.4822	0.35854	Promoter-TSS (NM_001278055)	-57	26278	SACS	sacsin molecular chaperone	protein-coding
chr21	43915920	43917072	35.4602	0.386947	Promoter-TSS (NM_001286506)	-153	101930094	LOC101930094	uncharacterized LOC101930094	ncRNA
chr3	197463362	197464408	35.424	0.390076	Promoter-TSS (NM_014687)	-88	9711	RUBCN	rubicon autophagy regulator	protein-coding
chr11	34459906	34460969	35.3628	0.372526	Promoter-TSS (NM_001752)	-44	847	CAT	catalase	protein-coding
chr19	11491454	11493363	35.3607	0.366836	Exon (NM_000121, Exon 4 of 8)	2582	2057	EPOR	erythropoietin receptor	protein-coding
chr5	79783410	79784906	35.3496	0.376389	Intron (NM_205548, Intron 1 of 5)	239	167555	FAM151B	family with sequence similarity 151 member B	protein-coding
chr10	21462637	21463961	35.3236	0.352224	Promoter-TSS (NR_046284)	68	100128511	NEBL-AS1	NEBL antisense RNA 1	ncRNA
chr14	54718399	54719523	35.3166	0.367281	Intergenic	-144625	1033	CDKN3	cyclin dependent kinase inhibitor 3	protein-coding
chr5	176073896	176074965	35.237	0.399533	Promoter-TSS (NM_130465)	-55	26262	TSPAN17	tetraspanin 17	protein-coding
chr5	93953808	93955306	35.1971	0.335421	Promoter-TSS (NM_173665)	183	84250	SLF1	SMC5-SMC6 complex localization factor 1	protein-coding
chr13	110971735	110973099	35.1171	0.330861	Intron (NM_001846, Intron 3 of 47)	12786	1284	COL4A2	collagen type IV alpha 2 chain	protein-coding
chr17	27052782	27054866	35.0288	0.397758	Promoter-TSS (NM_138463)	125	116238	TLCD1	TLC domain containing 1	protein-coding
chr11	13689509	13691387	35.0171	0.334029	Intron (NM_032228, Intron 1 of 11)	233	84188	FAR1	fatty acyl-CoA reductase 1	protein-coding
chr7	140178709	140179828	34.9921	0.380214	Promoter-TSS (NM_013446)	37	23608	MKRN1	makorin ring finger protein 1	protein-coding
chr5	180614153	180616012	34.9869	0.377322	Intergenic	3826	102577426	LINC01962	long intergenic non-protein coding RNA 1962	ncRNA
chr13	107187554	107189459	34.9443	0.292517	Intergenic	-1118	1948	EFNB2	ephrin B2	protein-coding
chr8	128747539	128748945	34.8515	0.360525	Promoter-TSS (NM_002467)	-235	4609	MYC	MYC proto-oncogene, bHLH transcription factor	protein-coding
chr16	89556541	89557684	34.8128	0.391526	Promoter-TSS (NM_001256183)	-143	29123	ANKRD11	ankyrin repeat domain 11	protein-coding
chr13	31247694	31248763	34.812	0.343022	Intergenic	-39387	241	ALOX5AP	arachidonate 5-lipoxygenase activating protein	protein-coding
chr8	42010031	42011040	34.7744	0.364628	Promoter-TSS (NM_006803)	-46	10947	AP3M2	adaptor related protein complex 3 subunit mu 2	protein-coding
chr18	29077597	29078678	34.7706	0.358368	Promoter-TSS (NM_001943)	-3	1829	DSG2	desmoglein 2	protein-coding
chr13	32604914	32606289	34.7432	0.390359	Promoter-TSS (NM_023037)	175	100507099	FRY-AS1	FRY antisense RNA 1	ncRNA
chr17	49197992	49199774	34.6622	0.381985	Promoter-TSS (NM_001130528)	-654	9043	SPAG9	sperm associated antigen 9	protein-coding
chr7	122526058	122528001	34.6035	0.17606	Promoter-TSS (NM_017954)	-216	93664	CADPS2	calcium dependent secretion activator 2	protein-coding
chr4	160023624	160024746	34.5979	0.37016	Intergenic	-1018	9693	RAPGEF2	Rap guanine nucleotide exchange factor 2	protein-coding
chr12	125116694	125118507	34.5935	0.353627	Intergenic	-65442	9612	NCOR2	nuclear receptor corepressor 2	protein-coding
chr3	152552339	152553811	34.5934	0.300999	5' UTR (NM_002563, Exon 1 of 1)	155	5028	P2RY1	purinergic receptor P2Y1	protein-coding
chr5	131704891	131705907	34.5583	0.390529	Promoter-TSS (NM_001308122)	-2	6584	SLC22A5	solute carrier family 22 member 5	protein-coding
chr5	87564286	87565305	34.4327	0.387561	Promoter-TSS (NR_110266)	-38	100505894	TMEM161B-AS1	TMEM161B antisense RNA 1	ncRNA
chr4	56261277	56262535	34.4167	0.366252	Promoter-TSS (NM_018475)	-218	55858	TMEM165	transmembrane protein 165	protein-coding
chr5	89824938	89826594	34.3808	0.310648	Promoter-TSS (NM_001286812)	-365	116068	LYSMD3	LysM domain containing 3	protein-coding
chr8	101321133	101322948	34.3776	0.325149	Promoter-TSS (NM_001353838)	141	25897	RNF19A	ring finger protein 19A, RBR E3 ubiquitin protein ligase	protein-coding
chr1	167683118	167686180	34.3203	0.317243	Intergenic	-6570	9019	MPZL1	myelin protein zero like 1	protein-coding
chr4	76555266	76556297	34.1961	0.387143	Promoter-TSS (NM_003948)	-69	8999	CDKL2	cyclin dependent kinase like 2	protein-coding
chr19	19774103	19775400	34.1771	0.353217	Promoter-TSS (NM_020410)	-266	57130	ATP13A1	ATPase 13A1	protein-coding
chr8	30584818	30585913	34.1602	0.341517	Promoter-TSS (NM_000637)	-2	2936	GSR	glutathione-disulfide reductase	protein-coding
chr12	94853219	94854267	34.1333	0.364505	Promoter-TSS (NM_001346459)	21	51134	CEP83	centrosomal protein 83	protein-coding
chr5	56204879	56206343	33.9885	0.344329	Promoter-TSS (NM_001323020)	188	133383	SETD9	SET domain containing 9	protein-coding
chr14	74226472	74227582	33.9514	0.30532	Promoter-TSS (NM_001367710)	-21	91748	ELMSAN1	ELM2 and Myb/SANT domain containing 1	protein-coding
chr10	65471622	65472745	33.9373	0.325696	Intergenic	-190533	221037	JMJD1C	jumonji domain containing 1C	protein-coding
chr13	79979467	79981157	33.888	0.272272	Promoter-TSS (NM_001286631)	44	64062	RBM26	RNA binding motif protein 26	protein-coding
chr6	83073048	83074935	33.8501	0.395992	Promoter-TSS (NM_001166392)	30	7162	TPBG	trophoblast glycoprotein	protein-coding
chr6	53412372	53413476	33.8319	0.310844	Intergenic	-3025	2729	GCLC	glutamate-cysteine ligase catalytic subunit	protein-coding
chr6	136870860	136872217	33.7898	0.374759	Exon (NM_001198617, Exon 1 of 16)	419	9053	MAP7	microtubule associated protein 7	protein-coding
chr14	31676495	31677836	33.697	0.332522	Promoter-TSS (NM_015382)	-166	25831	HECTD1	HECT domain E3 ubiquitin protein ligase 1	protein-coding
chr2	112416822	112417989	33.6795	0.375186	Intergenic	111306	100616165	MIR4771-2	microRNA 4771-2	ncRNA
chr1	234746056	234747325	33.6728	0.367502	Intergenic	-1419	359948	IRF2BP2	interferon regulatory factor 2 binding protein 2	protein-coding
chr9	115629177	115630313	33.6687	0.14155	Intron (NM_001012994, Intron 8 of 8)	23411	57864	SLC46A2	solute carrier family 46 member 2	protein-coding
chr5	137667034	137668139	33.642	0.237485	Promoter-TSS (NR_146628)	-20	995	CDC25C	cell division cycle 25C	protein-coding
chr17	54990946	54992000	33.5982	0.366982	Promoter-TSS (NM_005082)	-63	7706	TRIM25	tripartite motif containing 25	protein-coding
chr13	50818837	50819919	33.5698	0.355657	Intron (NR_109974, Intron 2 of 6)	73224	145165	ST13P4	ST13, Hsp70 interacting protein pseudogene 4	pseudo
chr2	46925484	46926696	33.5305	0.360067	Promoter-TSS (NM_144949)	-9	9655	SOCS5	suppressor of cytokine signaling 5	protein-coding
chr12	93322743	93324036	33.4572	0.328018	Promoter-TSS (NM_003566)	-318	8411	EEA1	early endosome antigen 1	protein-coding
chr1	33564519	33565571	33.4048	0.22311	Intron (NM_001350401, Intron 10 of 11)	17266	113451	AZIN2	antizyme inhibitor 2	protein-coding
chr12	54718269	54719291	33.3952	0.341176	Promoter-TSS (NM_001271734)	-135	22818	COPZ1	coatomer protein complex subunit zeta 1	protein-coding
chr19	58816096	58817184	33.3801	0.352368	Promoter-TSS (NR_144445)	-100	105372481	ERVK3-1	endogenous retrovirus group K3 member 1	ncRNA
chr1	86045881	86047600	33.3635	0.385199	Intron (NM_001554, Intron 1 of 4)	296	3491	CCN1	cellular communication network factor 1	protein-coding
chr6	137113239	137114303	33.3536	0.304813	Promoter-TSS (NM_005923)	-156	4217	MAP3K5	mitogen-activated protein kinase kinase kinase 5	protein-coding
chr13	108870200	108871349	33.2184	0.313974	Promoter-TSS (NM_001098268)	34	84945	ABHD13	abhydrolase domain containing 13	protein-coding
chr4	169930421	169932513	33.1784	0.373389	Promoter-TSS (NM_032783)	-61	84869	CBR4	carbonyl reductase 4	protein-coding
chr17	49230255	49231270	33.1699	0.376225	Promoter-TSS (NM_198175)	-135	654364	NME1-NME2	NME1-NME2 readthrough	protein-coding
chr13	97793530	97795416	33.16	0.37075	Intergenic	37403	103625683	LINC00456	long intergenic non-protein coding RNA 456	ncRNA
chr4	170191697	170192770	33.0436	0.296757	Promoter-TSS (NM_020870)	-126	57630	SH3RF1	SH3 domain containing ring finger 1	protein-coding
chr9	33415210	33416213	32.9335	0.395284	Intergenic	-13031	364	AQP7	aquaporin 7	protein-coding
chr18	29952056	29953117	32.9029	0.376487	Intron (NM_001242409, Intron 2 of 5)	98259	64762	GAREM1	GRB2 associated regulator of MAPK1 subtype 1	protein-coding
chr18	56338124	56339144	32.8593	0.271791	Promoter-TSS (NM_006785)	-63	10892	MALT1	MALT1 paracaspase	protein-coding
chr17	62502105	62504155	32.8271	0.384421	Promoter-TSS (NM_001320596)	35	90799	CEP95	centrosomal protein 95	protein-coding
chr19	58912161	58913291	32.7781	0.361582	TTS (NR_149054)	1156	110806301	LINC02560	long intergenic non-protein coding RNA 2560	ncRNA
chr1	212207976	212209529	32.7494	0.393248	Promoter-TSS (NM_016448)	-143	51514	DTL	denticleless E3 ubiquitin protein ligase homolog	protein-coding
chr4	25915239	25916353	32.6575	0.309253	Promoter-TSS (NM_001145432)	-18	389203	SMIM20	small integral membrane protein 20	protein-coding
chr5	140018473	140019575	32.585	0.376365	Promoter-TSS (NM_018502)	12	55374	TMCO6	transmembrane and coiled-coil domains 6	protein-coding
chr1	147999865	148001244	32.5161	0.189724	Intron (NR_148945, Intron 1 of 1)	6408	101954277	RNVU1-19	RNA, variant U1 small nuclear 19	snRNA
chr10	111970448	111971565	32.463	0.293735	Intron (NM_001008541, Intron 1 of 4)	1017	4601	MXI1	MAX interactor 1, dimerization protein	protein-coding
chr11	108337460	108338776	32.3679	0.354508	Intron (NR_147053, Intron 1 of 12)	138	160140	C11orf65	chromosome 11 open reading frame 65	protein-coding
chr18	28786400	28787624	32.1987	0.358568	Intergenic	-44193	1823	DSC1	desmocollin 1	protein-coding
chr15	72522298	72524442	32.1942	0.367794	5' UTR (NM_001206796, Exon 1 of 12)	161	5315	PKM	pyruvate kinase M1/2	protein-coding
chr13	20701454	20703453	32.0938	0.398861	Intergenic	25613	104355137	LINC01072	long intergenic non-protein coding RNA 1072	ncRNA
chr4	137240954	137241993	32.0822	0.364217	Intergenic	-406638	100507528	LINC00613	long intergenic non-protein coding RNA 613	ncRNA
chr19	4968217	4969454	32.0716	0.382577	Promoter-TSS (NM_015015)	-289	23030	KDM4B	lysine demethylase 4B	protein-coding
chr1	201978382	201980136	31.9977	0.367846	Promoter-TSS (NM_004433)	222	102723465	ELF3-AS1	ELF3 antisense RNA 1	ncRNA
chr4	129731896	129733893	31.9504	0.391764	Promoter-TSS (NM_001287443)	-105	79960	JADE1	jade family PHD finger 1	protein-coding
chr16	74808020	74809289	31.9288	0.389513	Promoter-TSS (NM_024306)	64	79152	FA2H	fatty acid 2-hydroxylase	protein-coding
chr1	43424135	43425215	31.829	0.366011	Promoter-TSS (NR_033967)	-45	440584	SLC2A1-AS1	SLC2A1 antisense RNA 1	ncRNA
chr16	4303345	4304509	31.798	0.398532	Promoter-TSS (NR_039999)	-137	100507501	LINC01569	long intergenic non-protein coding RNA 1569	ncRNA
chr5	141703741	141706478	31.786	0.394159	Promoter-TSS (NM_001127496)	251	101926941	SPRY4-AS1	SPRY4 antisense RNA 1	ncRNA
chr11	27955268	27957029	31.7823	0.37656	Intergenic	-122214	693195	MIR610	microRNA 610	ncRNA
chr8	103665710	103666748	31.718	0.347695	Promoter-TSS (NM_001032282)	-37	7071	KLF10	Kruppel like factor 10	protein-coding
chr12	125411380	125413539	31.705	0.273537	Intergenic	12366	100847004	MIR5188	microRNA 5188	ncRNA
chr2	112456075	112457104	31.6556	0.347308	Intergenic	72122	100616165	MIR4771-2	microRNA 4771-2	ncRNA
chr13	41344516	41345997	31.601	0.352276	Promoter-TSS (NM_005830)	70	10240	MRPS31	mitochondrial ribosomal protein S31	protein-coding
chr1	209978425	209980050	31.5711	0.39515	Intron (NM_006147, Intron 1 of 8)	250	3664	IRF6	interferon regulatory factor 6	protein-coding
chr7	112429609	112431062	31.5331	0.303887	Non-coding (NR_109840, Exon 1 of 4)	113	64418	TMEM168	transmembrane protein 168	protein-coding
chr8	74047961	74049022	31.4847	0.397141	Intergenic	-43084	157869	SBSPON	somatomedin B and thrombospondin type 1 domain containing	protein-coding
chr2	192109593	192111429	31.4588	0.382361	Intron (NM_001330237, Intron 1 of 29)	381	4430	MYO1B	myosin IB	protein-coding
chr12	62860040	62861086	31.4006	0.32717	Promoter-TSS (NM_001278470)	-43	23041	MON2	MON2 homolog, regulator of endosome-to-Golgi trafficking	protein-coding
chr19	38084777	38086211	31.3481	0.369943	Promoter-TSS (NM_001172226)	153	51276	ZNF571	zinc finger protein 571	protein-coding
chr12	90101716	90104060	31.3267	0.317512	Promoter-TSS (NM_001366523)	156	338758	ATP2B1-AS1	ATP2B1 antisense RNA 1	ncRNA
chr5	140043853	140045577	31.2993	0.340528	Intron (NM_017706, Intron 1 of 6)	331	54853	WDR55	WD repeat domain 55	protein-coding
chr7	128864053	128865866	31.2943	0.373981	Promoter-TSS (NM_015328)	88	23382	AHCYL2	adenosylhomocysteinase like 2	protein-coding
chr5	70014689	70016095	31.271	0.395191	Promoter-TSS (NR_146391).2	-224	653080	LOC653080	glucuronidase beta pseudogene	pseudo
chr17	47865513	47866978	31.2377	0.366424	Intron (NM_001199155, Intron 1 of 13)	202	11143	KAT7	lysine acetyltransferase 7	protein-coding
chr18	71958003	71959819	31.1347	0.358472	Intron (NM_001190807, Intron 1 of 3)	287	1528	CYB5A	cytochrome b5 type A	protein-coding
chr13	111179412	111180452	31.1006	0.215127	Intron (NM_017817, Intron 1 of 1)	-19406	100874203	COL4A2-AS1	COL4A2 antisense RNA 1	ncRNA
chr11	19261583	19263146	31.0861	0.334134	5' UTR (NM_024680, Exon 1 of 13)	128	79733	E2F8	E2F transcription factor 8	protein-coding
chr16	69364032	69365143	31.0525	0.399879	Promoter-TSS (NM_022341)	-96	64146	PDF	peptide deformylase, mitochondrial	protein-coding
chr14	55657846	55658968	31.0268	0.302466	Promoter-TSS (NM_014750)	-104	9787	DLGAP5	DLG associated protein 5	protein-coding
chr5	140345558	140346774	31.0171	0.274344	Promoter-TSS (NM_031883)	105	56134	PCDHAC2	protocadherin alpha subfamily C, 2	protein-coding
chr2	191442892	191444216	30.9983	0.375451	Intergenic	-44106	100131211	NEMP2	nuclear envelope integral membrane protein 2	protein-coding
chr9	97062462	97063806	30.9118	0.39715	Exon (NM_001301275, Exon 5 of 5)	27792	54754	NUTM2F	NUT family member 2F	protein-coding
chr18	63573314	63574539	30.9118	0.389242	Intergenic	155678	1005	CDH7	cadherin 7	protein-coding
chr2	159823951	159825593	30.9036	0.325775	Promoter-TSS (NM_001145909)	-374	85461	TANC1	tetratricopeptide repeat, ankyrin repeat and coiled-coil containing 1	protein-coding
chr18	67872443	67873799	30.9023	0.381444	Promoter-TSS (NM_173630)	-198	25914	RTTN	rotatin	protein-coding
chr8	103424590	103425669	30.8673	0.395183	Promoter-TSS (NM_015902)	-201	51366	UBR5	ubiquitin protein ligase E3 component n-recognin 5	protein-coding
chr12	56693353	56694734	30.864	0.383549	Promoter-TSS (NM_004077)	71	1431	CS	citrate synthase	protein-coding
chr15	50715914	50717044	30.8035	0.399784	Promoter-TSS (NM_005154)	-123	9101	USP8	ubiquitin specific peptidase 8	protein-coding
chr2	165477137	165478145	30.7928	0.149213	Exon (NM_004490, Exon 1 of 14)	351	2888	GRB14	growth factor receptor bound protein 14	protein-coding
chr6	128839865	128842311	30.784	0.331118	Intron (NM_001291981, Intron 1 of 32)	656	5796	PTPRK	protein tyrosine phosphatase receptor type K	protein-coding
chr1	151485671	151486683	30.7488	0.361558	Intron (NM_020770, Intron 1 of 20)	2314	57530	CGN	cingulin	protein-coding
chr13	41363070	41364119	30.7133	0.313408	Promoter-TSS (NM_014252)	-153	10166	SLC25A15	solute carrier family 25 member 15	protein-coding
chr14	32544996	32546644	30.6348	0.373453	Promoter-TSS (NM_001173)	85	84837	ARHGAP5-AS1	ARHGAP5 antisense RNA 1 (head to head)	ncRNA
chr11	125757408	125758559	30.6031	0.267132	Intron (NM_001134793, Intron 1 of 2)	1028	219844	HYLS1	HYLS1 centriolar and ciliogenesis associated	protein-coding
chr7	86974415	86975418	30.5398	0.0179376	Promoter-TSS (NR_015381)	-64	54677	CROT	carnitine O-octanoyltransferase	protein-coding
chr18	3649589	3651271	30.5089	0.346979	Intron (NM_001242761, Intron 7 of 11)	46695	84777	DLGAP1-AS2	DLGAP1 antisense RNA 2	ncRNA
chr8	95731505	95732830	30.4858	0.364004	Promoter-TSS (NM_181787)	39	286148	DPY19L4	dpy-19 like 4	protein-coding
chr17	36620618	36621688	30.4775	0.399988	Intron (NM_001199417, Intron 6 of 23)	36445	57636	ARHGAP23	Rho GTPase activating protein 23	protein-coding
chr10	88718557	88719588	30.4032	0.386434	Intron (NM_003087, Intron 1 of 4)	716	6623	SNCG	synuclein gamma	protein-coding
chr5	90676354	90677398	30.3399	0.237203	Promoter-TSS (NR_138071)	712	100129716	ARRDC3-AS1	ARRDC3 antisense RNA 1	ncRNA
chr19	10981279	10982406	30.3246	0.375084	Promoter-TSS (NM_199141)	-387	10498	CARM1	coactivator associated arginine methyltransferase 1	protein-coding
chr4	186130142	186131177	30.3018	0.36718	Intron (NM_001317781, Intron 1 of 18)	5268	83891	SNX25	sorting nexin 25	protein-coding
chr3	138553246	138554382	30.2867	0.305903	Promoter-TSS (NM_006219)	-44	5291	PIK3CB	phosphatidylinositol-4,5-bisphosphate 3-kinase catalytic subunit beta	protein-coding
chr4	88343442	88344536	30.2776	0.366781	5' UTR (NM_024047, Exon 1 of 8)	240	53343	NUDT9	nudix hydrolase 9	protein-coding
chr11	59333314	59334323	30.246	0.219371	Intergenic	28813	100422880	MIR3162	microRNA 3162	ncRNA
chr17	16931083	16932499	30.2088	0.324673	Intergenic	-13980	23164	MPRIP	myosin phosphatase Rho interacting protein	protein-coding
chr16	402449	403601	30.2048	0.38053	Promoter-TSS (NM_003502)	-302	8312	AXIN1	axin 1	protein-coding
chr13	110238831	110239994	30.1267	0.380174	Intergenic	-141209	101409253	LINC00676	long intergenic non-protein coding RNA 676	ncRNA
chr1	173991055	173992102	30.0338	0.34073	Intergenic	-29368	149041	RC3H1	ring finger and CCCH-type domains 1	protein-coding
chr9	132095544	132097033	29.9869	0.387654	Intergenic	-2914	100506119	LINC01503	long intergenic non-protein coding RNA 1503	ncRNA
chr17	8129428	8130550	29.9553	0.332894	Non-coding (NR_046431, Exon 22 of 22)	-2628	284029	LINC00324	long intergenic non-protein coding RNA 324	ncRNA
chr11	47447614	47449039	29.8921	0.381549	Promoter-TSS (NM_002804)	-302	5702	PSMC3	proteasome 26S subunit, ATPase 3	protein-coding
chrX	15692489	15694354	29.879	0.391764-2	Promoter-TSS (NR_160542)	-160	114004397	CA5BP1-CA5B	CA5BP1-CA5B readthrough	ncRNA
chr4	153856766	153857886	29.8707	0.329503	Promoter-TSS (NM_001371116)	-149
chr11	34620823	34623172	29.8627	0.29508	Intergenic	-20643	26298	EHF	ETS homologous factor	protein-coding
chr1	204462644	204464450	29.8576	0.375298	Intergenic	-4073	5287	PIK3C2B	phosphatidylinositol-4-phosphate 3-kinase catalytic subunit type 2 beta	protein-coding
chr4	139120280	139121307	29.8154	0.380585	Intron (NM_014331, Intron 6 of 11)	42710	23657	SLC7A11	solute carrier family 7 member 11	protein-coding
chr19	38397250	38398284	29.7349	0.332792	Promoter-TSS (NM_015073)	-81	23094	SIPA1L3	signal induced proliferation associated 1 like 3	protein-coding
chr11	35683551	35684798	29.6998	0.379394	Promoter-TSS (NM_017583)	-149	54765	TRIM44	tripartite motif containing 44	protein-coding
chr9	33233642	33234691	29.6324	0.348166	Intergenic	-5999	27290	SPINK4	serine peptidase inhibitor, Kazal type 4	protein-coding
chr11	12131437	12132521	29.627	0.336812	Promoter-TSS (NM_001346295)	-144	9645	MICAL2	microtubule associated monooxygenase, calponin and LIM domain containing 2	protein-coding
chr1	228770240	228771239	29.5816	0.303882	Intergenic	-6726	100169760	RNA5S9	RNA, 5S ribosomal 9	rRNA
chr5	90678713	90679840	29.5758	0.397366	Promoter-TSS (NM_020801)	-142	57561	ARRDC3	arrestin domain containing 3	protein-coding
chr3	160822085	160823420	29.4986	0.151179	Promoter-TSS (NM_001349161)	-69	8706	B3GALNT1	beta-1,3-N-acetylgalactosaminyltransferase 1 (globoside blood group)	protein-coding
chr17	2299723	2300771	29.4626	0.397423	Intron (NM_020310, Intron 1 of 5)	4107	4335	MNT	MAX network transcriptional repressor	protein-coding
chr13	40176874	40177897	29.4589	0.039716	Promoter-TSS (NM_005780)	-55	10186	LHFPL6	LHFPL tetraspan subfamily member 6	protein-coding
chr18	31911019	31912039	29.4428	0.0971978	Intergenic	-108014	8715	NOL4	nucleolar protein 4	protein-coding
chr19	12900328	12901665	29.4368	0.274788	Intergenic	-1304	3726	JUNB	JunB proto-oncogene, AP-1 transcription factor subunit	protein-coding
chr19	49998805	50000009	29.3895	0.37858	Promoter-TSS (NM_001015)	-284	6205	RPS11	ribosomal protein S11	protein-coding
chr12	120665810	120667316	29.3793	0.289277	Intron (NM_001080855, Intron 1 of 11)	21403	5829	PXN	paxillin	protein-coding
chr8	119633085	119634698	29.3676	0.306505	Non-coding (NR_038210, Exon 2 of 5)	293	401474	SAMD12	sterile alpha motif domain containing 12	protein-coding
chr2	190305299	190307019	29.3292	0.306934	Promoter-TSS (NM_032168)	0	84128	WDR75	WD repeat domain 75	protein-coding
chr22	35078426	35079755	29.299	0.398376	Intergenic	314815	101926957	ISX-AS1	ISX antisense RNA 1	ncRNA
chr6	24359705	24360758	29.2696	0.399914	Intron (NM_001195610, Intron 1 of 10)	-1944	51473	DCDC2	doublecortin domain containing 2	protein-coding
chr19	49255441	49256734	29.2568	0.370714	5' UTR (NM_000148, Exon 3 of 4)	830	2523	FUT1	fucosyltransferase 1 (H blood group)	protein-coding
chr5	69005943	69007321	29.2179	0.368273	Promoter-TSS (NR_027386)	-278	653188	GUSBP3	GUSB pseudogene 3	pseudo
chr10	21814037	21815436	29.216	0.30696	Promoter-TSS (NM_207371)	-125	387640	SKIDA1	SKI/DACH domain containing 1	protein-coding
chr14	31090946	31092434	29.1879	0.363844	Intron (NM_001257376, Intron 1 of 22)	165	23256	SCFD1	sec1 family domain containing 1	protein-coding
chr1	149294144	149295214	29.1817	0.210415	Intergenic	6444	644634	LOC644634	uncharacterized LOC644634	ncRNA
chr11	19138102	19139606	29.1716	0.398244	Intron (NM_001001483, Intron 1 of 15)	139	54503	ZDHHC13	zinc finger DHHC-type containing 13	protein-coding
chr13	30168148	30170637	29.1538	0.372415	Intron (NM_003045, Intron 1 of 12)	433	6541	SLC7A1	solute carrier family 7 member 1	protein-coding
chr13	80916649	80917648	29.1463	0.194866	Intergenic	-1887	10253	SPRY2	sprouty RTK signaling antagonist 2	protein-coding
chr13	71588973	71590354	29.1148	0.218641	Intron (NR_047699, Intron 1 of 3)	390	100885781	LINC00348	long intergenic non-protein coding RNA 348	ncRNA
chr4	56412140	56413812	29.0052	0.397324	Promoter-TSS (NM_001267843)	100	9575	CLOCK	clock circadian regulator	protein-coding
chr1	228747783	228748782	28.9888	0.386517	Promoter-TSS (NR_023363).2	92	100169763	RNA5S12	RNA, 5S ribosomal 12	rRNA
chr13	53023627	53025296	28.9702	0.269594	Promoter-TSS (NM_001282169)	-82	51028	VPS36	vacuolar protein sorting 36 homolog	protein-coding
chr5	150162698	150163761	28.9646	0.360764	Intron (NM_032947, Intron 1 of 1)	5721	85027	SMIM3	small integral membrane protein 3	protein-coding
chr3	148846809	148847887	28.945	0.351032	Promoter-TSS (NM_001308258)	-77	84343	HPS3	HPS3 biogenesis of lysosomal organelles complex 2 subunit 1	protein-coding
chr13	47126687	47127745	28.9385	0.297388	Promoter-TSS (NM_001164211)	-89	23143	LRCH1	leucine rich repeats and calponin homology domain containing 1	protein-coding
chr14	64904581	64905637	28.9229	0.327611	Intron (NM_001364837, Intron 16 of 26)	-27108	9495	AKAP5	A-kinase anchoring protein 5	protein-coding
chr13	107028373	107029724	28.8968	0.294761	Intron (NR_163477, Intron 1 of 2)	136	728192	LINC00460	long intergenic non-protein coding RNA 460	ncRNA
chr5	118634944	118635990	28.8776	0.344393	Intron (NM_001077654, Intron 1 of 1)	31013	25816	TNFAIP8	TNF alpha induced protein 8	protein-coding
chr3	187870584	187872450	28.8708	0.347586	Promoter-TSS (NM_001167672)	-169	4026	LPP	LIM domain containing preferred translocation partner in lipoma	protein-coding
chr2	166649278	166651303	28.8629	0.282382	Intron (NM_004482, Intron 1 of 10)	467	2591	GALNT3	polypeptide N-acetylgalactosaminyltransferase 3	protein-coding
chr19	3970669	3971899	28.8433	0.269904	Promoter-TSS (NM_001348)	-187	1613	DAPK3	death associated protein kinase 3	protein-coding
chr14	50998905	51000334	28.8331	0.340992	Promoter-TSS (NM_006575)	-181	51062	ATL1	atlastin GTPase 1	protein-coding
chr8	49835585	49836656	28.7939	0.393206	Intergenic	-2132	6591	SNAI2	snail family transcriptional repressor 2	protein-coding
chr4	1722341	1723509	28.7788	0.346286	Promoter-TSS (NM_006342)	125	92305	TMEM129	transmembrane protein 129	protein-coding
chr13	50265148	50266175	28.6817	0.29429	Promoter-TSS (NM_001278636)	-38	84650	EBPL	EBP like	protein-coding
chr15	44580369	44581924	28.6808	0.38946	Non-coding (NR_157849, Exon 1 of 10)	229	113201	CASC4	cancer susceptibility 4	protein-coding
chr1	228761262	228762261	28.641	0.369492	Promoter-TSS (NR_023363).8	13	100169757	RNA5S6	RNA, 5S ribosomal 6	rRNA
chr5	139943465	139944800	28.6379	0.38026	Promoter-TSS (NM_133173)	-18	113829	SLC35A4	solute carrier family 35 member A4	protein-coding
chr17	52977603	52979468	28.5968	0.381549-2	Intron (NM_001321174, Intron 1 of 13)	322	10040	TOM1L1	target of myb1 like 1 membrane trafficking protein	protein-coding
chr3	14451801	14452872	28.58	0.302058	Intron (NR_103507, Intron 1 of 13)	8230	6533	SLC6A6	solute carrier family 6 member 6	protein-coding
chr13	97911837	97912912	28.5783	0.35362	Intron (NM_207304, Intron 1 of 6)	37787	10150	MBNL2	muscleblind like splicing regulator 2	protein-coding
chr6	131383929	131384999	28.5707	0.348968	Promoter-TSS (NM_001135554)	-2	2037	EPB41L2	erythrocyte membrane protein band 4.1 like 2	protein-coding
chr5	130647657	130649124	28.5203	0.384398	Intron (NM_001038702, Intron 1 of 4)	48688	56990	CDC42SE2	CDC42 small effector 2	protein-coding
chr5	135415784	135416829	28.487	0.0195328	Promoter-TSS (NR_030583)	-19	100126299	VTRNA2-1	vault RNA 2-1	ncRNA
chr11	115374738	115376195	28.4793	0.0862634	Promoter-TSS (NM_001098517)	-333	23705	CADM1	cell adhesion molecule 1	protein-coding
chr6	54710982	54712493	28.4526	0.234067	Intron (NM_001010872, Intron 1 of 4)	168	222584	FAM83B	family with sequence similarity 83 member B	protein-coding
chr1	228759019	228760018	28.3736	0.393545	Promoter-TSS (NR_023363).7	14	100169756	RNA5S5	RNA, 5S ribosomal 5	rRNA
chr19	52191124	52192859	28.3665	0.330752	Promoter-TSS (NM_001316994)	-696	147650	SPACA6	sperm acrosome associated 6	protein-coding
chr4	111117048	111118329	28.351	0.39078	Intron (NM_024090, Intron 1 of 3)	2083	79071	ELOVL6	ELOVL fatty acid elongase 6	protein-coding
chr17	27139005	27140037	28.3314	0.370191	Promoter-TSS (NM_001288634)	-32	55731	FAM222B	family with sequence similarity 222 member B	protein-coding
chr14	74207197	74208873	28.3251	0.378388	Intron (NM_001043318, Intron 1 of 11)	-17415	100616158	MIR4505	microRNA 4505	ncRNA
chr12	12869629	12870725	28.2509	0.389778	Promoter-TSS (NM_004064)	-27	1027	CDKN1B	cyclin dependent kinase inhibitor 1B	protein-coding
chr13	113526982	113528134	28.1684	0.12633	Intron (NM_015205, Intron 26 of 29)	95394	100289410	MCF2L-AS1	MCF2L antisense RNA 1	ncRNA
chr13	74621346	74622728	28.1592	0.333507	Intron (NM_007249, Intron 1 of 7)	86029	11278	KLF12	Kruppel like factor 12	protein-coding
chr15	63795027	63797093	28.1033	0.381399	Promoter-TSS (NM_006537)	-650	9960	USP3	ubiquitin specific peptidase 3	protein-coding
chr5	139544865	139545950	28.0669	0.375343	Intron (NR_130738, Intron 2 of 4)	8503	101929719	LOC101929719	uncharacterized LOC101929719	ncRNA
chr13	114999936	115000962	28.0645	0.380718	Promoter-TSS (NM_001078645)	77	8881	CDC16	cell division cycle 16	protein-coding
chr13	48806756	48808212	28.0566	0.328875	5' UTR (NM_021999, Exon 1 of 6)	142	9445	ITM2B	integral membrane protein 2B	protein-coding
chr6	91078414	91079565	28.0536	0.349507	Intergenic	56528	100616109	MIR4464	microRNA 4464	ncRNA
chr5	134469248	134470482	28.0351	0.343786	Intron (NR_161235, Intron 2 of 5)	-94128	101927953	C5orf66-AS1	C5orf66 antisense RNA 1	ncRNA
chr18	14430901	14431989	27.9756	0.12423	Intergenic	67260	440224	CXADRP3	CXADR pseudogene 3	pseudo
chr5	158689529	158690811	27.9445	0.372947	Promoter-TSS (NM_145049)	-128	134510	UBLCP1	ubiquitin like domain containing CTD phosphatase 1	protein-coding
chr2	79620595	79621640	27.9438	0.203175	Intergenic	106853	101927987	LOC101927987	uncharacterized LOC101927987	ncRNA
chr5	110074192	110075338	27.9345	0.272119	Promoter-TSS (NM_001303249)	57	91137	SLC25A46	solute carrier family 25 member 46	protein-coding
chr13	107219103	107221059	27.9297	0.342838	Exon (NM_018011, Exon 1 of 4)	404	55082	ARGLU1	arginine and glutamate rich 1	protein-coding
chr5	138676920	138678580	27.922	0.393081	Promoter-TSS (NM_001033112)	207	51247	PAIP2	poly(A) binding protein interacting protein 2	protein-coding
chr7	113233209	113234210	27.9063	0.0424164	Intergenic	325355	5506	PPP1R3A	protein phosphatase 1 regulatory subunit 3A	protein-coding
chr5	141227929	141229818	27.8728	0.384711	Intergenic	16894	5097	PCDH1	protocadherin 1	protein-coding
chr5	70750930	70752222	27.8422	0.369117	Promoter-TSS (NM_018429)	98	55814	BDP1	B double prime 1, subunit of RNA polymerase III transcription initiation factor IIIB	protein-coding
chr17	71304036	71305315	27.8079	0.396977	Intron (NM_012121, Intron 1 of 1)	3465	23580	CDC42EP4	CDC42 effector protein 4	protein-coding
chr12	31881405	31882566	27.7801	0.197625	Promoter-TSS (NM_001113402)	-30	196394	AMN1	antagonist of mitotic exit network 1 homolog	protein-coding
chr7	6120594	6121688	27.7664	0.391811	Intergenic	-22281	27102	EIF2AK1	eukaryotic translation initiation factor 2 alpha kinase 1	protein-coding
chr10	105000772	105002127	27.7421	0.337942	Intergenic	-4195	729020	RPEL1	ribulose-5-phosphate-3-epimerase like 1	protein-coding
chr5	140997449	140999271	27.7382	0.389739	Intron (NM_005219, Intron 1 of 27)	207	1729	DIAPH1	diaphanous related formin 1	protein-coding
chr8	107281908	107282916	27.7366	0.128197	Promoter-TSS (NM_001198533)	6	55074	OXR1	oxidation resistance 1	protein-coding
chr13	50069192	50070761	27.7263	0.368735	Promoter-TSS (NR_135322)	-113	51131	PHF11	PHD finger protein 11	protein-coding
chr1	43823385	43825126	27.6895	0.373469	Promoter-TSS (NM_001255)	-397	991	CDC20	cell division cycle 20	protein-coding
chr5	87436180	87437803	27.6602	0.241514	Intergenic	127671	153396	TMEM161B	transmembrane protein 161B	protein-coding
chr5	95047764	95048818	27.6583	0.304489	Intron (NM_001349303, Intron 2 of 8)	-18749	22836	RHOBTB3	Rho related BTB domain containing 3	protein-coding
chr4	41362147	41363267	27.6532	0.287368	Promoter-TSS (NM_001112717)	-117	22998	LIMCH1	LIM and calponin homology domains 1	protein-coding
chr14	69065006	69066152	27.6371	0.382842	Intron (NM_001321818, Intron 10 of 10)	29925	100996664	LOC100996664	uncharacterized LOC100996664	ncRNA
chr13	76209517	76211229	27.6112	0.342374	Promoter-TSS (NR_120410)	-93	4008	LMO7	LIM domain 7	protein-coding
chr17	73029600	73031801	27.5985	0.28975	Intron (NR_110835, Intron 2 of 7)	2038	23510	KCTD2	potassium channel tetramerization domain containing 2	protein-coding
chr19	49467999	49469024	27.5741	0.39294	Promoter-TSS (NM_000146)	-55	2512	FTL	ferritin light chain	protein-coding
chr1	210406556	210408082	27.5604	0.356628	Promoter-TSS (NR_024337)	-89	574036	SERTAD4-AS1	SERTAD4 antisense RNA 1	ncRNA
chr1	244624060	244625280	27.5449	0.236155	Promoter-TSS (NM_001242340)	-3	257044	CATSPERE	catsper channel auxiliary subunit epsilon	protein-coding
chr13	42613776	42614890	27.5401	0.271685	Intron (NM_001204504, Intron 1 of 29)	161	160851	DGKH	diacylglycerol kinase eta	protein-coding
chr1	148247351	148248597	27.4967	0.162807	Intron (NM_001351372, Intron 19 of 29)	6509	101954266	RNVU1-14	RNA, variant U1 small nuclear 14	snRNA
chr17	8041832	8043366	27.4477	0.385767	Intergenic	5790	102465532	MIR6883	microRNA 6883	ncRNA
chr12	54069291	54070533	27.4334	0.392581	Promoter-TSS (NM_005176)	-45	517	ATP5MC2	ATP synthase membrane subunit c locus 2	protein-coding
chr1	227974864	227976667	27.4286	0.308528	Intergenic	-27653	339501	PRSS38	serine protease 38	protein-coding
chr9	111881746	111882830	27.4253	0.374323	Promoter-TSS (NM_032012)	-61	23731	TMEM245	transmembrane protein 245	protein-coding
chr1	149297380	149299143	27.41	0.0575447	Intergenic	10026	644634	LOC644634	uncharacterized LOC644634	ncRNA
chr8	91012644	91014084	27.387	0.282757	Promoter-TSS (NM_001359)	-216	1666	DECR1	2,4-dienoyl-CoA reductase 1	protein-coding
chr1	228752342	228753341	27.3334	0.376185	Promoter-TSS (NR_023363).4	15	100169768	RNA5S17	RNA, 5S ribosomal 17	rRNA
chr5	142148795	142151373	27.3207	0.398252	Promoter-TSS (NM_001349547)	142	23092	ARHGAP26	Rho GTPase activating protein 26	protein-coding
chr4	77585967	77587589	27.2567	0.391978	Intron (NM_020859, Intron 2 of 10)	90074	100616254	MIR548AH	microRNA 548ah	ncRNA
chr9	115094814	115096551	27.2293	0.286934	Promoter-TSS (NM_001244898)	217	9991	PTBP3	polypyrimidine tract binding protein 3	protein-coding
chr13	50570663	50572092	27.1589	0.344401	Promoter-TSS (NR_037407)	199	10206	TRIM13	tripartite motif containing 13	protein-coding
chr8	42948108	42949594	27.1142	0.336432	Intron (NM_001277971, Intron 1 of 3)	193	84197	POMK	protein O-mannose kinase	protein-coding
chr5	90575890	90577144	27.0701	0.387054	Intergenic	33702	100505994	LUCAT1	lung cancer associated transcript 1	ncRNA
chr17	64947346	64948846	27.0618	0.392692	Intergenic	-12727	27092	CACNG4	calcium voltage-gated channel auxiliary subunit gamma 4	protein-coding
chr15	39160183	39161193	27.0499	0.390082	Intergenic	171889
chr2	110811811	110814365	27.0365	0.383958	Intergenic	14531	100422994	MIR4267	microRNA 4267	ncRNA
chr16	66311570	66313225	27.0332	0.157516	Intergenic	-88197	1003	CDH5	cadherin 5	protein-coding
chr6	27639699	27640724	27.0158	0.359752	Intergenic	-21603	100507173	LINC01012	long intergenic non-protein coding RNA 1012	ncRNA
chr2	200320014	200321023	26.9853	0.354724	Intron (NM_001172509, Intron 2 of 10)	2144	23314	SATB2	SATB homeobox 2	protein-coding
chr19	55791049	55792126	26.9735	0.3401	Promoter-TSS (NM_012267)	-109	23640	HSPBP1	HSPA (Hsp70) binding protein 1	protein-coding
chr21	34575856	34576986	26.956	0.368694	Intergenic	-25779	3455	IFNAR2	interferon alpha and beta receptor subunit 2	protein-coding
chr1	210501771	210502773	26.9405	0.0584789	Promoter-TSS (NM_001170587)	22	55733	HHAT	hedgehog acyltransferase	protein-coding
chr3	195361399	195363442	26.8728	0.342319	Intergenic	16610	105374297	LOC105374297	uncharacterized LOC105374297	ncRNA
chr19	16045233	16046308	26.8642	0.333616	Promoter-TSS (NM_001128932)	-94	57834	CYP4F11	cytochrome P450 family 4 subfamily F member 11	protein-coding
chr10	99478063	99479177	26.8492	0.349394	TTS (NM_031484)	5133	83742	MARVELD1	MARVEL domain containing 1	protein-coding
chr17	27620633	27621739	26.8246	0.339678	Promoter-TSS (NM_020772)	-20	57532	NUFIP2	nuclear FMR1 interacting protein 2	protein-coding
chr8	82753690	82755536	26.8233	0.388803	Promoter-TSS (NR_145472)	-92	64089	SNX16	sorting nexin 16	protein-coding
chr15	59225461	59226471	26.8141	0.382106	Promoter-TSS (NM_001013843)	-88	79811	SLTM	SAFB like transcription modulator	protein-coding
chr3	196064870	196065969	26.7481	0.360168	Promoter-TSS (NM_001204897)	-128	100534611	TM4SF19-TCTEX1D2	TM4SF19-TCTEX1D2 readthrough (NMD candidate)	ncRNA
chr2	202897369	202898910	26.6897	0.264132	Intergenic	-1171	8324	FZD7	frizzled class receptor 7	protein-coding
chr17	73082644	73084328	26.6894	0.379199	Promoter-TSS (NM_001271765)	-374	9121	SLC16A5	solute carrier family 16 member 5	protein-coding
chr21	17031697	17032800	26.6683	0.357273	Intergenic	-70005	29761	USP25	ubiquitin specific peptidase 25	protein-coding
chr8	103874785	103875884	26.6651	0.343928	Intron (NM_148174, Intron 1 of 11)	1057	51582	AZIN1	antizyme inhibitor 1	protein-coding
chr5	64331142	64332192	26.6147	0.266661	Intergenic	266910	10283	CWC27	CWC27 spliceosome associated cyclophilin	protein-coding
chr14	21130819	21131977	26.4914	0.317547	Intergenic	-20938	283	ANG	angiogenin	protein-coding
chr1	228781320	228782388	26.4786	0.394884	Promoter-TSS (NR_023363).10	51	100169767	RNA5S16	RNA, 5S ribosomal 16	rRNA
chr5	135169827	135170886	26.4076	0.224175	Promoter-TSS (NM_001349336)	4	153328	SLC25A48	solute carrier family 25 member 48	protein-coding
chr4	77133640	77135608	26.3443	0.371756	Promoter-TSS (NM_001242936)	353	950	SCARB2	scavenger receptor class B member 2	protein-coding
chr20	32377078	32378164	26.2931	0.371726	Intron (NM_001282933, Intron 14 of 14)	21284	101929746	ZNF341-AS1	ZNF341 antisense RNA 1	ncRNA
chr3	153452207	153453597	26.2916	0.386709	Intron (NR_146713, Intron 1 of 6)	27413	105374165	LINC02006	long intergenic non-protein coding RNA 2006	ncRNA
chr19	55580084	55581411	26.283	0.364181	5' UTR (NM_138412, Exon 1 of 8)	141	112724	RDH13	retinol dehydrogenase 13	protein-coding
chr2	208684325	208685396	26.225	0.325325	Intergenic	-50230	7855	FZD5	frizzled class receptor 5	protein-coding
chr20	352138	353145	26.2204	0.195079	Intergenic	-8632	57761	TRIB3	tribbles pseudokinase 3	protein-coding
chr16	87417101	87418232	26.2027	0.231027	Promoter-TSS (NM_024735)	-284	79791	FBXO31	F-box protein 31	protein-coding
chr19	49470163	49471772	26.1265	0.275112	TTS (NM_002103)	2401	2512	FTL	ferritin light chain	protein-coding
chr9	21994912	21996306	26.1172	0.399293	Promoter-TSS (NM_001363763)	-286	1029	CDKN2A	cyclin dependent kinase inhibitor 2A	protein-coding
chr1	107598774	107600161	26.0923	0.353503	Exon (NM_018137, Exon 1 of 1)	171	55170	PRMT6	protein arginine methyltransferase 6	protein-coding
chr14	54863013	54864682	26.0681	0.323837	Intron (NM_001130851, Intron 1 of 6)	122	1033	CDKN3	cyclin dependent kinase inhibitor 3	protein-coding
chr7	148581106	148582300	26.0665	0.399537	Promoter-TSS (NM_001203247)	-262	2146	EZH2	enhancer of zeste 2 polycomb repressive complex 2 subunit	protein-coding
chr13	20175522	20176708	26.0366	0.357792	Intergenic	14857	100874136	LINC00350	long intergenic non-protein coding RNA 350	ncRNA
chr12	70759461	70760521	26.0317	0.373204	Promoter-TSS (NM_014505)	-79	27345	KCNMB4	potassium calcium-activated channel subfamily M regulatory beta subunit 4	protein-coding
chr1	98788632	98790072	26.0301	0.19397	Intergenic	113085	729987	LINC01776	long intergenic non-protein coding RNA 1776	ncRNA
chr12	125110468	125111512	26.0248	0.363303	Intergenic	-58832	9612	NCOR2	nuclear receptor corepressor 2	protein-coding
chrY	21728535	21729545	25.9966	0.00952504	Promoter-TSS (NR_045129)	-204	246126	TXLNGY	taxilin gamma pseudogene, Y-linked	pseudo
chr13	27745651	27746750	25.9889	0.385662	Promoter-TSS (NR_046548)	-196	100874071	USP12-AS2	USP12 antisense RNA 2 (head to head)	ncRNA
chr8	102504052	102505077	25.9726	0.0245254	Promoter-TSS (NM_001330593)	-103	79977	GRHL2	grainyhead like transcription factor 2	protein-coding
chr4	111331665	111332979	25.9694	0.122002	Intergenic	-64989	2028	ENPEP	glutamyl aminopeptidase	protein-coding
chr11	12111906	12112913	25.9645	0.393802	Intergenic	-19714	9645	MICAL2	microtubule associated monooxygenase, calponin and LIM domain containing 2	protein-coding
chr8	100024729	100026101	25.9531	0.269822	Promoter-TSS (NM_017890)	-79	157680	VPS13B	vacuolar protein sorting 13 homolog B	protein-coding
chr11	94822494	94824034	25.9511	0.304383	Exon (NM_015036, Exon 1 of 2)	254	23052	ENDOD1	endonuclease domain containing 1	protein-coding
chr8	128582148	128583293	25.894	0.340098	Intergenic	-88336	727677	CASC8	cancer susceptibility 8	ncRNA
chr12	12878053	12879455	25.8715	0.373938	Promoter-TSS (NM_001130415)	-97	81575	APOLD1	apolipoprotein L domain containing 1	protein-coding
chr19	41076042	41077269	25.8673	0.394064	Intron (NM_020971, Intron 33 of 35)	-6124	92799	SHKBP1	SH3KBP1 binding protein 1	protein-coding
chr2	65215856	65217397	25.8525	0.331893	Promoter-TSS (NM_003038)	93	6509	SLC1A4	solute carrier family 1 member 4	protein-coding
chr2	10261913	10263303	25.8488	0.312045	Promoter-TSS (NM_001034)	-87	6241	RRM2	ribonucleotide reductase regulatory subunit M2	protein-coding
chr18	77748108	77749603	25.8381	0.396837	Promoter-TSS (NR_131177)	-292	10907	TXNL4A	thioredoxin like 4A	protein-coding
chr5	130500491	130501507	25.7829	0.383386	Promoter-TSS (NR_134495)	42	3094	HINT1	histidine triad nucleotide binding protein 1	protein-coding
chr11	65244514	65245574	25.7813	0.382239	Intergenic	-20165	378938	MALAT1	metastasis associated lung adenocarcinoma transcript 1	ncRNA
chr7	89840567	89841615	25.7799	0.131954	Promoter-TSS (NM_001040665)	37	261729	STEAP2	STEAP2 metalloreductase	protein-coding
chr2	150443373	150445281	25.7771	0.38922	Promoter-TSS (NM_015702)	-38	27249	MMADHC	metabolism of cobalamin associated D	protein-coding
chr7	121783031	121784927	25.7572	0.3368	Intron (NM_005763, Intron 1 of 23)	324	10157	AASS	aminoadipate-semialdehyde synthase	protein-coding
chr19	38806136	38807245	25.7407	0.272885	Promoter-TSS (NM_001039671)	-103	90522	YIF1B	Yip1 interacting factor homolog B, membrane trafficking protein	protein-coding
chr5	65221054	65222144	25.7238	0.395874	Promoter-TSS (NM_001253698)	-783	55914	ERBIN	erbb2 interacting protein	protein-coding
chr7	95120911	95121991	25.7216	0.35754	Intron (NM_016116, Intron 1 of 4)	6196	51666	ASB4	ankyrin repeat and SOCS box containing 4	protein-coding
chr3	176187293	176188297	25.6891	0.0750472	Intergenic	-45096	102465858	MIR7977	microRNA 7977	ncRNA
chr5	99870491	99871899	25.6874	0.207591	5' UTR (NM_198507, Exon 1 of 3)	117	345757	FAM174A	family with sequence similarity 174 member A	protein-coding
chr13	50159243	50160674	25.6855	0.3197-2	Promoter-TSS (NM_001352504)	-239	55213	RCBTB1	RCC1 and BTB domain containing protein 1	protein-coding
chr6	86113052	86115727	25.6324	0.372065	Intron (NR_134633, Intron 1 of 3)	131	101928820	LINC02535	long intergenic non-protein coding RNA 2535	ncRNA
chr2	190538719	190539899	25.6275	0.283995	Intergenic	-1402	150709	ANKAR	ankyrin and armadillo repeat containing	protein-coding
chr4	184019222	184020718	25.6133	0.329975	Promoter-TSS (NM_024949)	382	152641	WWC2-AS2	WWC2 antisense RNA 2	ncRNA
chr1	43672115	43673575	25.5953	0.380985	Intron (NM_001195831, Intron 10 of 23)	-34604	10969	EBNA1BP2	EBNA1 binding protein 2	protein-coding
chr8	82193220	82194254	25.5898	0.356018	Intron (NM_001444, Intron 1 of 3)	966	2171	FABP5	fatty acid binding protein 5	protein-coding
chr1	173683522	173684739	25.583	0.391117	Promoter-TSS (NM_014458)	10	27252	KLHL20	kelch like family member 20	protein-coding
chr19	38422239	38423674	25.5805	0.38327	Intron (NM_015073, Intron 1 of 21)	25108	23094	SIPA1L3	signal induced proliferation associated 1 like 3	protein-coding
chr11	34675101	34677054	25.5642	0.390767	Intron (NM_012153, Intron 6 of 8)	21964	26298	EHF	ETS homologous factor	protein-coding
chr19	48017823	48019091	25.5487	0.331439	Promoter-TSS (NR_038456)	-137	8775	NAPA	NSF attachment protein alpha	protein-coding
chr5	139936524	139937591	25.5101	0.33444	Promoter-TSS (NR_045587)	-16	10011	SRA1	steroid receptor RNA activator 1	protein-coding
chr3	169489543	169490559	25.4391	0.385632	Intergenic	-1133	55892	MYNN	myoneurin	protein-coding
chr7	12442744	12444129	25.4202	0.238897	Promoter-TSS (NM_001135924)	55	221806	VWDE	von Willebrand factor D and EGF domains	protein-coding
chr13	78081693	78083064	25.398	0.378696	Intergenic	-27431	8796	SCEL	sciellin	protein-coding
chr17	42277018	42278048	25.396	0.39179	Intergenic	-2004	56970	ATXN7L3	ataxin 7 like 3	protein-coding
chrX	74492942	74494882	25.3831	0.31134	Promoter-TSS (NM_145052)	-8	139596	UPRT	uracil phosphoribosyltransferase homolog	protein-coding
chr11	505880	507380	25.3755	0.365528	5' UTR (NM_203384, Exon 1 of 10)	138	6050	RNH1	ribonuclease/angiogenin inhibitor 1	protein-coding
chr2	25263837	25265357	25.367	0.391985	Promoter-TSS (NM_001319099)	-348	22979	EFR3B	EFR3 homolog B	protein-coding
chr19	36133915	36135956	25.3601	0.349985	Intron (NM_001300974, Intron 4 of 5)	2288	2116	ETV2	ETS variant 2	protein-coding
chr9	110045814	110046813	25.3204	0.323669	Promoter-TSS (NM_001244713)	-21	5887	RAD23B	RAD23 homolog B, nucleotide excision repair protein	protein-coding
chr9	116326746	116328425	25.3096	0.227175	5' UTR (NM_134427, Exon 1 of 5)	248	5998	RGS3	regulator of G protein signaling 3	protein-coding
chr8	42248730	42250375	25.2913	0.388605	Intron (NM_001135694, Intron 1 of 9)	154	7419	VDAC3	voltage dependent anion channel 3	protein-coding
chr11	129938717	129940279	25.2824	0.387748	Promoter-TSS (NM_001142276)	-291	334	APLP2	amyloid beta precursor like protein 2	protein-coding
chr16	87903695	87904962	25.2793	0.327762	Intergenic	-1215	8140	SLC7A5	solute carrier family 7 member 5	protein-coding
chr4	15003204	15004928	25.2192	0.0797859	Promoter-TSS (NM_001177382)	-39	132864	CPEB2	cytoplasmic polyadenylation element binding protein 2	protein-coding
chr2	40464746	40466144	25.2156	0.330358	Intron (NM_001351488, Intron 2 of 8)	191999	6546	SLC8A1	solute carrier family 8 member A1	protein-coding
chr11	9384579	9386564	25.2126	0.312808	Intergenic	-20628	10527	IPO7	importin 7	protein-coding
chr1	40723261	40724307	25.1147	0.384003	Promoter-TSS (NM_005857)	-124	10269	ZMPSTE24	zinc metallopeptidase STE24	protein-coding
chr6	138724268	138725839	25.1055	0.313987	Promoter-TSS (NM_014320)	-307	23593	HEBP2	heme binding protein 2	protein-coding
chr12	89619208	89620217	25.1016	0.0299273	Intergenic	126566	1848	DUSP6	dual specificity phosphatase 6	protein-coding
chr1	198125608	198127308	25.0971	0.34664	Intron (NM_133494, Intron 1 of 9)	330	140609	NEK7	NIMA related kinase 7	protein-coding
chr6	160941097	160942102	25.0904	0.0647645	Intergenic	-9443	80350	LPAL2	lipoprotein(a) like 2, pseudogene	pseudo
chr1	155910166	155911823	25.051	0.345109	Promoter-TSS (NM_181885)	-486	339403	RXFP4	relaxin family peptide/INSL5 receptor 4	protein-coding
chr6	143267035	143268794	25.0499	0.374528	Intergenic	-1601	3097	HIVEP2	human immunodeficiency virus type I enhancer binding protein 2	protein-coding
chr14	51561348	51562479	25.0482	0.385969	5' UTR (NM_015163, Exon 1 of 10)	509	114088	TRIM9	tripartite motif containing 9	protein-coding
chr19	5686385	5687674	25.0373	0.303968	Intron (NM_001267868, Intron 6 of 8)	-3277	25873	RPL36	ribosomal protein L36	protein-coding
chr8	15274474	15275475	25.0314	0.0523895	Intergenic	-122622	7991	TUSC3	tumor suppressor candidate 3	protein-coding
chr1	94702710	94703731	24.9345	0.304806	Promoter-TSS (NM_001328667)	-80	9411	ARHGAP29	Rho GTPase activating protein 29	protein-coding
chr6	25991794	25993414	24.9069	0.356226	Intergenic	25436	3024	HIST1H1A	histone cluster 1 H1 family member a	protein-coding
chr19	2059291	2060632	24.8852	0.322065	Intergenic	-8718	2872	MKNK2	MAPK interacting serine/threonine kinase 2	protein-coding
chr13	101240456	101241527	24.8838	0.373793	Promoter-TSS (NM_001195087)	55	87769	GGACT	gamma-glutamylamine cyclotransferase	protein-coding
chr2	169658391	169659610	24.8729	0.377388	Promoter-TSS (NM_001171632)	-100	115677	NOSTRIN	nitric oxide synthase trafficking	protein-coding
chrX	106176396	106177517	24.827	0.293785	Intergenic	13324	9075	CLDN2	claudin 2	protein-coding
chr2	161126224	161127227	24.8017	0.0250958	Intron (NR_103775, Intron 1 of 1)	1681	100505984	LINC02478	long intergenic non-protein coding RNA 2478	ncRNA
chr2	191746183	191747193	24.7878	0.357139	Intron (NM_001256310, Intron 1 of 14)	1141	2744	GLS	glutaminase	protein-coding
chr9	4678440	4680095	24.7636	0.27169	Promoter-TSS (NM_017913)	213	101929351	CDC37L1-DT	CDC37L1 divergent transcript	ncRNA
chr13	32420234	32421237	24.7589	0.37649	Promoter-TSS (NR_027062)	-185	196549	EEF1DP3	eukaryotic translation elongation factor 1 delta pseudogene 3	pseudo
chr12	95597829	95598857	24.7505	0.276782	Intron (NM_018351, Intron 2 of 20)	12900	55785	FGD6	FYVE, RhoGEF and PH domain containing 6	protein-coding
chr19	51896949	51898205	24.7474	0.370486	Intergenic	-3732	147646	C19orf84	chromosome 19 open reading frame 84	protein-coding
chr3	9404216	9405529	24.7396	0.359309	5' UTR (NM_015453, Exon 1 of 10)	134	25917	THUMPD3	THUMP domain containing 3	protein-coding
chr13	29290188	29291406	24.7065	0.387179	Intron (NM_001347960, Intron 2 of 5)	2310	283537	SLC46A3	solute carrier family 46 member 3	protein-coding
chr9	18392999	18394351	24.6777	0.24586	Intergenic	-80476	92949	ADAMTSL1	ADAMTS like 1	protein-coding
chr13	45010551	45011579	24.6694	0.328504	Promoter-TSS (NM_006022)	-71	8848	TSC22D1	TSC22 domain family member 1	protein-coding
chr12	110684755	110686079	24.6375	0.347707	Intergenic	-33635	488	ATP2A2	ATPase sarcoplasmic/endoplasmic reticulum Ca2+ transporting 2	protein-coding
chr13	45329659	45331225	24.6367	0.374913	Intergenic	53324	144817	LINC00330	long intergenic non-protein coding RNA 330	ncRNA
chr13	44942041	44943826	24.6284	0.345657	Intergenic	-4853	387923	SERP2	stress associated endoplasmic reticulum protein family member 2	protein-coding
chr2	111072274	111074767	24.6115	0.3823	Intergenic	31090	100616123	MIR4436B1	microRNA 4436b-1	ncRNA
chr4	84204955	84206456	24.6083	0.299521	Exon (NM_015697, Exon 1 of 7)	243	27235	COQ2	coenzyme Q2, polyprenyltransferase	protein-coding
chr6	130030827	130031923	24.5749	0.338601	Promoter-TSS (NM_033515)	-53	93663	ARHGAP18	Rho GTPase activating protein 18	protein-coding
chr17	44438169	44439710	24.5441	0.365649	Intron (NM_001039083, Intron 1 of 3).4	214	100506084	ARL17B	ADP ribosylation factor like GTPase 17B	protein-coding
chr13	103452234	103453479	24.5337	0.320424	Intron (NM_001159596, Intron 1 of 8)	1387	54841	BIVM	basic, immunoglobulin-like variable motif containing	protein-coding
chr17	48738813	48739997	24.512	0.399624	Intron (NM_003786, Intron 8 of 30)	27163	8714	ABCC3	ATP binding cassette subfamily C member 3	protein-coding
chr15	41575633	41576670	24.4603	0.390555	Promoter-TSS (NR_152822)	-37	729082	OIP5-AS1	OIP5 antisense RNA 1	ncRNA
chr2	208030445	208031508	24.4412	0.372145	Promoter-TSS (NR_073108)	-66	8609	KLF7	Kruppel like factor 7	protein-coding
chr8	38243434	38244496	24.4369	0.330468	Promoter-TSS (NM_001286819)	6	137994	LETM2	leucine zipper and EF-hand containing transmembrane protein 2	protein-coding
chr7	128532886	128533984	24.4277	0.357164	Intron (NM_199349, Intron 14 of 22)	17328	375616	KCP	kielin cysteine rich BMP regulator	protein-coding
chr3	19188005	19189014	24.4155	0.101998	Intergenic	-1493	131096	KCNH8	potassium voltage-gated channel subfamily H member 8	protein-coding
chr20	30815230	30816448	24.4067	0.387405	Intron (NM_015352, Intron 4 of 6)	-9759	100302183	MIR1825	microRNA 1825	ncRNA
chr19	13265394	13266974	24.383	0.252261	TTS (NM_004907)	4959	9592	IER2	immediate early response 2	protein-coding
chr20	52210240	52211246	24.3706	0.371805	Intergenic	-11107	7764	ZNF217	zinc finger protein 217	protein-coding
chr2	64371060	64372228	24.3139	0.376842	Promoter-TSS (NM_020651)	-90	57162	PELI1	pellino E3 ubiquitin protein ligase 1	protein-coding
chrX	19001766	19003297	24.2869	0.390684	Promoter-TSS (NM_000292)	-299	5256	PHKA2	phosphorylase kinase regulatory subunit alpha 2	protein-coding
chr16	19404625	19405680	24.2572	0.139055	Intergenic	-16709	79838	TMC5	transmembrane channel like 5	protein-coding
chr2	111877748	111879356	24.2542	0.39839	Promoter-TSS (NM_006538)	61	10018	BCL2L11	BCL2 like 11	protein-coding
chr2	227700200	227701640	24.2443	0.111273	Intron (NM_001349071, Intron 1 of 6)	150	84236	RHBDD1	rhomboid domain containing 1	protein-coding
chr17	27024644	27026089	24.2443	0.391525	Intron (NM_001320755, Intron 33 of 37)	11756	147011	PROCA1	protein interacting with cyclin A1	protein-coding
chr18	30050389	30051516	24.2006	0.392967	Promoter-TSS (NM_022751)	-107	64762	GAREM1	GRB2 associated regulator of MAPK1 subtype 1	protein-coding
chr6	26311463	26313846	24.1784	0.320101	Intergenic	-26927	8365	HIST1H4H	histone cluster 1 H4 family member h	protein-coding
chr12	122883677	122885666	24.1676	0.379456	TTS (NR_045382)	4582	100507066	CLIP1-AS1	CLIP1 antisense RNA 1	ncRNA
chr13	33159947	33161048	24.1462	0.343606	Promoter-TSS (NM_015032)	-92	23047	PDS5B	PDS5 cohesin associated factor B	protein-coding
chr15	59041572	59042745	24.1009	0.395975	Promoter-TSS (NM_001110)	-252	102	ADAM10	ADAM metallopeptidase domain 10	protein-coding
chr5	167343114	167344402	24.0914	0.391512	Intron (NM_001368145, Intron 2 of 26)	161824	57451	TENM2	teneurin transmembrane protein 2	protein-coding
chr17	79196346	79197396	24.0672	0.358418	Promoter-TSS (NM_001319228)	-106	22994	CEP131	centrosomal protein 131	protein-coding
chr11	4115389	4116859	24.0644	0.349988	Promoter-TSS (NM_001033)	95	6240	RRM1	ribonucleotide reductase catalytic subunit M1	protein-coding
chr11	12745068	12746769	23.9937	0.318275	Intron (NM_021961, Intron 2 of 12)	49950	7003	TEAD1	TEA domain transcription factor 1	protein-coding
chr13	113584932	113586448	23.9875	0.362214	Intergenic	37262	100289410	MCF2L-AS1	MCF2L antisense RNA 1	ncRNA
chr4	108852177	108853348	23.9697	0.233612	Promoter-TSS (NM_183075)	57	113612	CYP2U1	cytochrome P450 family 2 subfamily U member 1	protein-coding
chr13	53424430	53426136	23.9693	0.288272	Intergenic	-2508	5100	PCDH8	protocadherin 8	protein-coding
chr13	111198921	111199957	23.969	0.292635	Intron (NM_017817, Intron 1 of 1)	14630	55647	RAB20	RAB20, member RAS oncogene family	protein-coding
chr9	104248184	104249919	23.9311	0.313074	Promoter-TSS (NM_001303108)	1	84302	TMEM246	transmembrane protein 246	protein-coding
chr11	75946151	75947429	23.9297	0.277452	Intergenic	-29244	7481	WNT11	Wnt family member 11	protein-coding
chrX	103173112	103174633	23.8961	0.394888	5' UTR (NM_001350211, Exon 1 of 4)	259	100128594	TMSB15B-AS1	TMSB15B antisense RNA 1	ncRNA
chr1	226000758	226002010	23.7803	0.341125	Intron (NM_001291163, Intron 1 of 8)	3548	2052	EPHX1	epoxide hydrolase 1	protein-coding
chr6	26285277	26287062	23.7727	0.362036	Promoter-TSS (NM_003543)	-442	8365	HIST1H4H	histone cluster 1 H4 family member h	protein-coding
chr1	85929869	85931373	23.7591	0.397654	Exon (NM_012137, Exon 1 of 6)	221	23576	DDAH1	dimethylarginine dimethylaminohydrolase 1	protein-coding
chr17	79826084	79827133	23.7422	0.391547	Exon (NM_001301242, Exon 7 of 7)	2265	396	ARHGDIA	Rho GDP dissociation inhibitor alpha	protein-coding
chr2	78034616	78035639	23.6982	0.139699	Intron (NR_110288, Intron 3 of 3)	-107933	101927926	LINC01851	long intergenic non-protein coding RNA 1851	ncRNA
chr9	2620979	2621995	23.6645	0.0307685	Promoter-TSS (NM_001322225)	-300	7436	VLDLR	very low density lipoprotein receptor	protein-coding
chr12	132816801	132817800	23.6215	0.399575	Intron (NM_001122636, Intron 6 of 10)	-34677	100130238	LOC100130238	uncharacterized LOC100130238	ncRNA
chr9	131101929	131103329	23.5984	0.267695	Promoter-TSS (NM_005094)	-177	10999	SLC27A4	solute carrier family 27 member 4	protein-coding
chr17	56494480	56495640	23.5783	0.34626	Promoter-TSS (NM_001305544)	-117	54894	RNF43	ring finger protein 43	protein-coding
chr7	112031213	112032603	23.5489	0.173074	Intergenic	-31291	3475	IFRD1	interferon related developmental regulator 1	protein-coding
chr13	49945718	49946798	23.5393	0.367733	Intron (NM_001079670, Intron 5 of 10)	29420	81617	CAB39L	calcium binding protein 39 like	protein-coding
chr3	160116529	160118090	23.4977	0.365302	Promoter-TSS (NM_001190241)	-129	10051	SMC4	structural maintenance of chromosomes 4	protein-coding
chr4	186392092	186393129	23.4975	0.352416	Promoter-TSS (NR_133944)	25	105377590	LOC105377590	uncharacterized LOC105377590	ncRNA
chr2	20649652	20650743	23.4788	0.225589	TTS (NM_004040)	3362	388	RHOB	ras homolog family member B	protein-coding
chr2	179058298	179060249	23.4668	0.329209	Promoter-TSS (NM_001201481)	34	114880	OSBPL6	oxysterol binding protein like 6	protein-coding
chr5	125758610	125759612	23.4384	0.0215382	Promoter-TSS (NM_001349541)	10	65983	GRAMD2B	GRAM domain containing 2B	protein-coding
chr1	228779087	228780086	23.429	0.326842	Promoter-TSS (NR_023363).9	88	100169754	RNA5S3	RNA, 5S ribosomal 3	rRNA
chr12	75784394	75785419	23.4155	0.0412279	Promoter-TSS (NM_001270396)	37	144321	GLIPR1L2	GLIPR1 like 2	protein-coding
chr3	97483060	97484101	23.4102	0.0365715	Promoter-TSS (NM_001323514)	-22	84100	ARL6	ADP ribosylation factor like GTPase 6	protein-coding
chr4	1283014	1284026	23.4092	0.351546	Promoter-TSS (NM_001297430)	-159	10296	MAEA	macrophage erythroblast attacher	protein-coding
chr17	26591629	26592733	23.4053	0.385449	Intergenic	17711	23614	PPY2P	pancreatic polypeptide 2, pseudogene	pseudo
chr3	63897208	63899199	23.3898	0.213661	Promoter-TSS (NR_148359)	-755	100861563	SCAANT1	SCA7/ATXN7 antisense RNA 1	ncRNA
chr19	39420575	39422033	23.3578	0.391342	Promoter-TSS (NM_017827)	-44	6183	MRPS12	mitochondrial ribosomal protein S12	protein-coding
chr4	120023454	120025132	23.3528	0.329978	Intergenic	-32646	51778	MYOZ2	myozenin 2	protein-coding
chr22	18883326	18884456	23.33	0.210427	Intergenic	-1947	100996432	FAM230F	family with sequence similarity 230 member F	ncRNA
chr13	27769026	27770105	23.2973	0.275829	Intergenic	23169	100874071	USP12-AS2	USP12 antisense RNA 2 (head to head)	ncRNA
chr7	98029947	98031013	23.2812	0.385967	Promoter-TSS (NM_018842)	-78	55971	BAIAP2L1	BAI1 associated protein 2 like 1	protein-coding
chrX	109245672	109246719	23.2631	0.397795	Promoter-TSS (NM_001353850)	-147	84187	TMEM164	transmembrane protein 164	protein-coding
chr2	202097622	202098656	23.2274	0.388585	Promoter-TSS (NM_001228)	-27	841	CASP8	caspase 8	protein-coding
chr13	111071289	111072291	23.1812	0.0236867	Intron (NM_001846, Intron 4 of 47)	43844	100129836	COL4A2-AS2	COL4A2 antisense 2	protein-coding
chr6	26322632	26323704	23.1782	0.240133	Intergenic	-37441	8365	HIST1H4H	histone cluster 1 H4 family member h	protein-coding
chr1	234735126	234736457	23.1738	0.398795	Intergenic	9480	359948	IRF2BP2	interferon regulatory factor 2 binding protein 2	protein-coding
chr2	133109760	133110760	23.1697	0.0802072	Promoter-TSS (NR_135203)	20	339742	FAM201B	family with sequence similarity 201 member B	ncRNA
chr17	46321086	46322345	23.141	0.345777	Intron (NM_001075099, Intron 4 of 12)	-49994	105371807	THRA1/BTR	uncharacterized LOC105371807	ncRNA
chr5	138709031	138710062	23.078	0.229658	Intron (NM_005847, Intron 13 of 14)	9440	9963	SLC23A1	solute carrier family 23 member 1	protein-coding
chr6	146864178	146865260	23.0754	0.0248634	Promoter-TSS (NM_006834)	-250	10981	RAB32	RAB32, member RAS oncogene family	protein-coding
chr5	27906649	27907762	23.0376	0.352368-2	Intergenic	380567	105374698	LINC02103	long intergenic non-protein coding RNA 2103	ncRNA
chr13	99302309	99303452	22.9608	0.109251	Intergenic	73371	100874069	STK24-AS1	STK24 antisense RNA 1	ncRNA
chr7	148395450	148396453	22.9379	0.316154	Promoter-TSS (NM_003592)	-44	8454	CUL1	cullin 1	protein-coding
chr19	36265864	36266870	22.9158	0.362546	Promoter-TSS (NM_001366178)	-99	115703	ARHGAP33	Rho GTPase activating protein 33	protein-coding
chr2	70367916	70371324	22.914	0.397612	Intergenic	-17172	100133985	LINC01816	long intergenic non-protein coding RNA 1816	ncRNA
chr1	149230032	149231205	22.8995	0.043899	Intergenic	-6397	26870	RNU1-2	RNA, U1 small nuclear 2	snRNA
chr9	123476166	123477381	22.8967	0.39772	Promoter-TSS (NM_001080497)	-25	1955	MEGF9	multiple EGF like domains 9	protein-coding
chr6	150184072	150186016	22.8922	0.360028	Exon (NM_032832, Exon 1 of 7)	410	100652739	RAET1E-AS1	RAET1E antisense RNA 1	ncRNA
chr9	128507996	128509378	22.8851	0.228192	Promoter-TSS (NM_001330782)	-479	51145	LOC51145	uncharacterized LOC51145	ncRNA
chr4	75578709	75580066	22.8851	0.173262	Intergenic	98758	374	AREG	amphiregulin	protein-coding
chr1	68097016	68098181	22.875	0.359684	Intergenic	-53286	1647	GADD45A	growth arrest and DNA damage inducible alpha	protein-coding
chr14	35804355	35805380	22.8749	0.359768	Intergenic	43279	5687	PSMA6	proteasome subunit alpha 6	protein-coding
chr1	150848572	150849796	22.8437	0.297829	Promoter-TSS (NM_178427)	-109	405	ARNT	aryl hydrocarbon receptor nuclear translocator	protein-coding
chr5	141487813	141489125	22.8403	0.285326	5' UTR (NM_030571, Exon 1 of 8)	125	80762	NDFIP1	Nedd4 family interacting protein 1	protein-coding
chr4	124467992	124469018	22.8041	0.0640435	Intergenic	-102641	285419	LINC01091	long intergenic non-protein coding RNA 1091	ncRNA
chr14	74210816	74212304	22.7567	0.360634	Intron (NM_001043318, Intron 1 of 11)	-13890	100616158	MIR4505	microRNA 4505	ncRNA
chr6	13328130	13329314	22.6925	0.351797	Promoter-TSS (NM_001258457)	47	51256	TBC1D7	TBC1 domain family member 7	protein-coding
chr11	107879081	107880553	22.6814	0.390397	5' UTR (NM_003478, Exon 1 of 19)	193	8065	CUL5	cullin 5	protein-coding
chr2	3794990	3796011	22.6736	0.0970479	Intron (NM_001287444, Intron 4 of 10)	41068	728597	DCDC2C	doublecortin domain containing 2C	protein-coding
chr6	71997947	71998974	22.6537	0.0570169	Promoter-TSS (NM_024576)	-54	79627	OGFRL1	opioid growth factor receptor like 1	protein-coding
chr12	14360474	14361661	22.6059	0.261114	Intergenic	-157499	55729	ATF7IP	activating transcription factor 7 interacting protein	protein-coding
chr1	45956415	45957587	22.5533	0.222897	Promoter-TSS (NM_007170)	-166	10420	TESK2	testis associated actin remodelling kinase 2	protein-coding
chr6	164529866	164530931	22.5516	0.36933	Intergenic	-437882	102724152	LOC102724152	uncharacterized LOC102724152	ncRNA
chr19	3572117	3573378	22.5501	0.39145	Promoter-TSS (NM_006339)	-195	10362	HMG20B	high mobility group 20B	protein-coding
chr19	44242767	44244727	22.5343	0.353947	Intron (NM_019108, Intron 7 of 13)	15367	56006	SMG9	SMG9 nonsense mediated mRNA decay factor	protein-coding
chr10	74019855	74021166	22.5242	0.366638	Intergenic	-13172	54541	DDIT4	DNA damage inducible transcript 4	protein-coding
chr1	110752349	110753489	22.5211	0.336447	Promoter-TSS (NR_046546)	-17	3749	KCNC4	potassium voltage-gated channel subfamily C member 4	protein-coding
chr4	75230223	75231500	22.502	0.150917	Promoter-TSS (NM_001432)	-1	2069	EREG	epiregulin	protein-coding
chr12	103310650	103311692	22.4423	0.0241612	Promoter-TSS (NM_000277)	-149	5053	PAH	phenylalanine hydroxylase	protein-coding
chrX	24071906	24073227	22.4332	0.362222	Promoter-TSS (NM_001415)	-507	1968	EIF2S3	eukaryotic translation initiation factor 2 subunit gamma	protein-coding
chr4	37454240	37455516	22.4254	0.365557	Promoter-TSS (NM_001104629)	-669	55286	C4orf19	chromosome 4 open reading frame 19	protein-coding
chr6	52528640	52529661	22.3998	0.377978	Promoter-TSS (NR_024403)	-49	730101	LOC730101	uncharacterized LOC730101	ncRNA
chr13	103243953	103245287	22.3934	0.388839	Intergenic	-4716	7174	TPP2	tripeptidyl peptidase 2	protein-coding
chr20	13975499	13976500	22.3575	0.0338795	Promoter-TSS (NM_080676)	-20	80343	SEL1L2	SEL1L2 adaptor subunit of ERAD E3 ligase	protein-coding
chr5	131892086	131893824	22.3308	0.376417	5' UTR (NM_005732, Exon 1 of 25)	286	10111	RAD50	RAD50 double strand break repair protein	protein-coding
chr8	95650912	95651944	22.3217	0.0338665	Non-coding (NR_034034, Exon 1 of 1)	267	100288748	LOC100288748	uncharacterized LOC100288748	ncRNA
chr13	41768249	41769255	22.3115	0.0331773	Promoter-TSS (NM_032138)	-47	84078	KBTBD7	kelch repeat and BTB domain containing 7	protein-coding
chr2	157175992	157177317	22.3074	0.0416193	Intergenic	12579	4929	NR4A2	nuclear receptor subfamily 4 group A member 2	protein-coding
chr15	52471140	52472687	22.2853	0.394521	Promoter-TSS (NR_102751)	209	10681	GNB5	G protein subunit beta 5	protein-coding
chr2	203240376	203241409	22.2545	0.358072	Promoter-TSS (NM_001204)	-158	659	BMPR2	bone morphogenetic protein receptor type 2	protein-coding
chr6	151989646	151990685	22.2208	0.362025	Intergenic	-21466	2099	ESR1	estrogen receptor 1	protein-coding
chr12	51566067	51567098	22.2182	0.0305535	5' UTR (NM_001173453, Exon 1 of 14)	336	7024	TFCP2	transcription factor CP2	protein-coding
chr5	43041723	43043501	22.2073	0.153082	Non-coding (NR_015447, Exon 1 of 2)	376	153684	LOC153684	uncharacterized LOC153684	ncRNA
chr1	233749070	233750121	22.2025	0.322852	Promoter-TSS (NM_002245)	-257	3775	KCNK1	potassium two pore domain channel subfamily K member 1	protein-coding
chr13	111559955	111561581	22.2023	0.292395	Intron (NR_104587, Intron 2 of 6)	6648	55608	ANKRD10	ankyrin repeat domain 10	protein-coding
chr11	13298018	13299703	22.1793	0.374956	Promoter-TSS (NM_001030273)	-414	406	ARNTL	aryl hydrocarbon receptor nuclear translocator like	protein-coding
chr12	133170218	133171243	22.1724	0.36542	Intergenic	12147	102465975	MIR6763	microRNA 6763	ncRNA
chr16	2028868	2029918	22.1647	0.269971	3' UTR (NM_006453, Exon 22 of 22)	2077	124056	NOXO1	NADPH oxidase organizer 1	protein-coding
chr2	84742980	84744013	22.1045	0.297702	Promoter-TSS (NM_001370)	-83	1768	DNAH6	dynein axonemal heavy chain 6	protein-coding
chr4	15005857	15006934	22.0827	0.354982	TTS (NR_125911)	2290	132864	CPEB2	cytoplasmic polyadenylation element binding protein 2	protein-coding
chr8	95654253	95655252	22.0638	0.362549	Intron (NM_001034915, Intron 2 of 15)	1350	54845	ESRP1	epithelial splicing regulatory protein 1	protein-coding
chr2	66561455	66562514	22.0396	0.398291	Intergenic	23476	100616464	MIR4778	microRNA 4778	ncRNA
chr13	100631350	100634050	21.9832	0.386029	Intergenic	-1338	7546	ZIC2	Zic family member 2	protein-coding
chr8	49426689	49427694	21.9722	0.0262832	Intergenic	-36936	101929268	LOC101929268	uncharacterized LOC101929268	ncRNA
chr20	33680142	33681215	21.9348	0.39545	Promoter-TSS (NM_015638)	-60	26133	TRPC4AP	transient receptor potential cation channel subfamily C member 4 associated protein	protein-coding
chr15	39302867	39304156	21.9236	0.258727	Intergenic	-239359	400360	C15orf54	chromosome 15 open reading frame 54 (putative)	ncRNA
chr3	150127298	150128474	21.8518	0.358356	Exon (NM_001303264, Exon 1 of 3)	1801	9819	TSC22D2	TSC22 domain family member 2	protein-coding
chr13	27998197	27999565	21.8243	0.385028	Exon (NM_002097, Exon 1 of 9)	125	2971	GTF3A	general transcription factor IIIA	protein-coding
chr14	34528955	34530038	21.7955	0.256608	Intergenic	-109216	112399	EGLN3	egl-9 family hypoxia inducible factor 3	protein-coding
chr19	1274950	1276365	21.795	0.363574	TTS (NM_001300815)	128	55009	C19orf24	chromosome 19 open reading frame 24	protein-coding
chr14	21077046	21078889	21.7754	0.272367	Intergenic	-18985	493901	RNASE12	ribonuclease A family member 12 (inactive)	protein-coding
chr7	92461924	92463797	21.726	0.385403	5' UTR (NM_001259, Exon 2 of 8)	413	1021	CDK6	cyclin dependent kinase 6	protein-coding
chr11	12823762	12824914	21.7238	0.263927	Intron (NM_021961, Intron 3 of 12)	128370	7003	TEAD1	TEA domain transcription factor 1	protein-coding
chr9	6079888	6080957	21.7198	0.0317058	Intergenic	-64798	26953	RANBP6	RAN binding protein 6	protein-coding
chr13	92000639	92001835	21.7006	0.328209	Intron (NR_027350, Intron 1 of 1)	1163	407975	MIR17HG	miR-17-92a-1 cluster host gene	ncRNA
chr8	12808488	12809826	21.6998	0.313933	Intron (NM_020844, Intron 1 of 4)	5975	57604	TRMT9B	tRNA methyltransferase 9B (putative)	protein-coding
chr4	57252427	57254519	21.6765	0.391034	Intron (NM_001286672, Intron 1 of 10)	184	132949	AASDH	aminoadipate-semialdehyde dehydrogenase	protein-coding
chr9	26955842	26956906	21.6724	0.0247281	Promoter-TSS (NM_001349928)	31	80173	IFT74	intraflagellar transport 74	protein-coding
chr3	122161660	122163270	21.6653	0.0268605	TTS (NR_125405)	27412	102723582	LOC102723582	uncharacterized LOC102723582	ncRNA
chr4	49177019	49178041	21.6514	0.1775	Intergenic	188871	80157	CWH43	cell wall biogenesis 43 C-terminal homolog	protein-coding
chr8	80695397	80696924	21.605	0.285966	Intron (NR_125410, Intron 3 of 3)	15783	101927067	LINC01607	long intergenic non-protein coding RNA 1607	ncRNA
chr12	48590916	48592607	21.5935	0.268834	Intergenic	5314	121275	OR10AD1	olfactory receptor family 10 subfamily AD member 1	protein-coding
chr14	45604593	45605619	21.5798	0.372506	Promoter-TSS (NM_020937)	-27	57697	FANCM	FA complementation group M	protein-coding
chr8	79716588	79717804	21.5619	0.144403	5' UTR (NM_001199886, Exon 1 of 5)	502	3574	IL7	interleukin 7	protein-coding
chr15	70389781	70390790	21.5494	0.38779	Promoter-TSS (NM_001282980)	-29	7090	TLE3	TLE family member 3, transcriptional corepressor	protein-coding
chr1	41327561	41328675	21.5426	0.311594	Promoter-TSS (NM_133467)	-83	163732	CITED4	Cbp/p300 interacting transactivator with Glu/Asp rich carboxy-terminal domain 4	protein-coding
chr6	77586171	77587301	21.5248	0.217979	Intergenic	-283396	105377860	LINC02540	long intergenic non-protein coding RNA 2540	ncRNA
chr7	14029803	14031569	21.5238	0.0388156	Promoter-TSS (NR_120445)	179	2115	ETV1	ETS variant 1	protein-coding
chr17	37308791	37311211	21.5217	0.311193	Intergenic	-2111	57125	PLXDC1	plexin domain containing 1	protein-coding
chr9	126030480	126031597	21.5142	0.341455	Promoter-TSS (NM_018387)	-173	55342	STRBP	spermatid perinuclear RNA binding protein	protein-coding
chr1	226308855	226311172	21.4915	0.367035	Intergenic	-25691	107985353	ACBD3-AS1	ACBD3 antisense RNA 1	ncRNA
chr6	99797356	99798399	21.429	0.36467	Promoter-TSS (NM_001346530)	-11	84553	FAXC	failed axon connections homolog, metaxin like GST domain containing	protein-coding
chr19	55987375	55988760	21.396	0.399046	Promoter-TSS (NM_033113)	83	89887	ZNF628	zinc finger protein 628	protein-coding
chr11	77300158	77302063	21.3953	0.274729	Exon (NM_173039, Exon 1 of 3)	112	282679	AQP11	aquaporin 11	protein-coding
chr13	51653940	51655347	21.3489	0.318241	Intergenic	-14350	2974	GUCY1B2	guanylate cyclase 1 soluble subunit beta 2 (pseudogene)	pseudo
chr13	42621654	42624127	21.3089	0.35717	5' UTR (NM_178009, Exon 1 of 30)	106	160851	DGKH	diacylglycerol kinase eta	protein-coding
chr1	149299147	149300217	21.2856	0.165716	Intergenic	11447	644634	LOC644634	uncharacterized LOC644634	ncRNA
chr2	10588319	10589749	21.28	0.344959	Promoter-TSS (NM_001287188)	-581	4953	ODC1	ornithine decarboxylase 1	protein-coding
chr5	70363036	70364076	21.2678	0.34871	Promoter-TSS (NM_001364568)	10	2966	GTF2H2	general transcription factor IIH subunit 2	protein-coding
chrX	70585359	70586549	21.2585	0.342	Promoter-TSS (NM_004606)	-135	6872	TAF1	TATA-box binding protein associated factor 1	protein-coding
chr6	11770618	11771770	21.2106	0.33345	Intron (NM_001143948, Intron 1 of 6)	8086	84830	ADTRP	androgen dependent TFPI regulating protein	protein-coding
chr12	68758661	68759728	21.2024	0.289267	Intergenic	-33000	56890	MDM1	Mdm1 nuclear protein	protein-coding
chr2	87034570	87036151	21.1867	0.366971	5' UTR (NM_001145873, Exon 1 of 9)	159	925	CD8A	CD8a molecule	protein-coding
chr1	86041854	86043255	21.168	0.325325-2	Intron (NM_001134445, Intron 1 of 6)	1329	23576	DDAH1	dimethylarginine dimethylaminohydrolase 1	protein-coding
chr13	79232349	79233809	21.1647	0.395607	Intron (NM_024546, Intron 1 of 5)	211	79596	OBI1	ORC ubiquitin ligase 1	protein-coding
chr16	21610269	21611782	21.1519	0.370946	Promoter-TSS (NR_110930)	127	51108	METTL9	methyltransferase like 9	protein-coding
chr14	50334436	50335676	21.1499	0.349009	Intergenic	-5489	378706	RN7SL2	RNA component of signal recognition particle 7SL2	scRNA
chr13	110438789	110440334	21.1416	0.345561	Promoter-TSS (NM_003749)	-631	8660	IRS2	insulin receptor substrate 2	protein-coding
chr6	26197035	26198045	21.119	0.374885	Intron (NM_003530, Intron 1 of 1)	1981	8351	HIST1H3D	histone cluster 1 H3 family member d	protein-coding
chr2	38602949	38605156	21.1037	0.399057	Promoter-TSS (NM_001308076)	363	64225	ATL2	atlastin GTPase 2	protein-coding
chr1	161493507	161494536	21.1035	0.391601	Promoter-TSS (NM_002155)	-309	3310	HSPA6	heat shock protein family A (Hsp70) member 6	protein-coding
chr21	11186104	11187161	21.0919	0.132939	Intergenic	-87695	574	BAGE	B melanoma antigen	protein-coding
chr1	197744076	197745649	21.0796	0.3216	Promoter-TSS (NM_001300858)	-252	163486	DENND1B	DENN domain containing 1B	protein-coding
chr13	22243926	22245668	21.0742	0.361778	Promoter-TSS (NM_002010)	-415	2254	FGF9	fibroblast growth factor 9	protein-coding
chr11	47968142	47969170	21.0649	0.352443	Intergenic	-33455	5795	PTPRJ	protein tyrosine phosphatase receptor type J	protein-coding
chr19	46282427	46283439	21.0063	0.288361	Promoter-TSS (NM_001288765)	-56	1760	DMPK	DM1 protein kinase	protein-coding
chr13	41884871	41886486	20.9931	0.369792	Exon (NM_018527, Exon 1 of 10)	275	79612	NAA16	N(alpha)-acetyltransferase 16, NatA auxiliary subunit	protein-coding
chr6	159193554	159195277	20.9695	0.303564	Intron (NM_003379, Intron 7 of 12)	-8630	100500851	MIR3918	microRNA 3918	ncRNA
chr22	41486951	41488115	20.946	0.367828-2	Promoter-TSS (NR_031694)	-984	100302237	MIR1281	microRNA 1281	ncRNA
chr12	40498987	40500420	20.9082	0.243602	5' UTR (NM_052885, Exon 1 of 10)	180	114134	SLC2A13	solute carrier family 2 member 13	protein-coding
chrX	17754592	17755935	20.8656	0.376947	Promoter-TSS (NM_006746)	-306	6322	SCML1	Scm polycomb group protein like 1	protein-coding
chr1	161417572	161418622	20.8651	0.21061	Intergenic	-57150	2212	FCGR2A	Fc fragment of IgG receptor IIa	protein-coding
chr5	140699399	140700879	20.8015	0.390036	5' UTR (NM_005642, Exon 1 of 1)	212	6879	TAF7	TATA-box binding protein associated factor 7	protein-coding
chr5	134073124	134075528	20.7551	0.292957	Promoter-TSS (NM_001745)	88	819	CAMLG	calcium modulating ligand	protein-coding
chr12	58119488	58120844	20.7306	0.31659	3' UTR (NM_014770, Exon 18 of 18)	143	100130776	AGAP2-AS1	AGAP2 antisense RNA 1	ncRNA
chr15	57025212	57026279	20.7284	0.361208	5' UTR (NM_017661, Exon 1 of 22)	539	54816	ZNF280D	zinc finger protein 280D	protein-coding
chr11	33721957	33722975	20.6834	0.353593	Promoter-TSS (NM_001166692)	-180	100131378	C11orf91	chromosome 11 open reading frame 91	protein-coding
chr16	2057739	2058811	20.6799	0.298578	Intron (NM_178167, Intron 3 of 13)	1547	90850	ZNF598	zinc finger protein 598	protein-coding
chr14	21125393	21126466	20.67	0.342592	Intergenic	-16079	341799	OR6S1	olfactory receptor family 6 subfamily S member 1	protein-coding
chr1	239549366	239550385	20.6637	0.327638	Promoter-TSS (NM_001347716)	7	1131	CHRM3	cholinergic receptor muscarinic 3	protein-coding
chr17	46018356	46019425	20.654	0.396295	Promoter-TSS (NR_103856)	-47	55163	PNPO	pyridoxamine 5'-phosphate oxidase	protein-coding
chr12	125050714	125051740	20.6473	0.396635	Intron (NM_001206654, Intron 1 of 47)	931	9612	NCOR2	nuclear receptor corepressor 2	protein-coding
chr9	6664168	6665266	20.6452	0.291131	Intergenic	-19025	2731	GLDC	glycine decarboxylase	protein-coding
chr13	44855403	44856411	20.6053	0.321098	Intergenic	-85571	102465876	MIR8079	microRNA 8079	ncRNA
chr22	42709562	42710599	20.5871	0.360423	Intergenic	-30147	6942	TCF20	transcription factor 20	protein-coding
chr1	201475745	201476812	20.5463	0.393944	Promoter-TSS (NM_001193571)	-27	1465	CSRP1	cysteine and glycine rich protein 1	protein-coding
chr1	143742882	143745026	20.5223	0.322694	Intron (NR_027468, Intron 1 of 4)	565	388685	LINC01138	long intergenic non-protein coding RNA 1138	ncRNA
chr15	69384168	69386145	20.5214	0.311506	Intron (NR_026949, Intron 3 of 3)	11966	283673	EWSAT1	Ewing sarcoma associated transcript 1	ncRNA
chr9	115248377	115249511	20.5088	0.352933	Promoter-TSS (NM_001287036)	-163	158405	KIAA1958	KIAA1958	protein-coding
chr19	12475658	12477304	20.5056	0.350394	Promoter-TSS (NM_001363774)	16	79973	ZNF442	zinc finger protein 442	protein-coding
chr5	95066191	95067589	20.4997	0.373617	Promoter-TSS (NM_014899)	-150	22836	RHOBTB3	Rho related BTB domain containing 3	protein-coding
chr20	25227429	25229184	20.4993	0.390441	Promoter-TSS (NM_002862)	-415	5834	PYGB	glycogen phosphorylase B	protein-coding
chr1	161412612	161413644	20.4762	0.362189	Intergenic	-62119	2212	FCGR2A	Fc fragment of IgG receptor IIa	protein-coding
chr1	162038941	162040303	20.4737	0.340842	5' UTR (NM_014697, Exon 1 of 10)	141	9722	NOS1AP	nitric oxide synthase 1 adaptor protein	protein-coding
chr4	23023206	23024293	20.473	0.300841	Intergenic	308037	57733	GBA3	glucosylceramidase beta 3 (gene/pseudogene)	protein-coding
chr18	19191702	19192740	20.4725	0.304402	Promoter-TSS (NM_006938)	-54	6632	SNRPD1	small nuclear ribonucleoprotein D1 polypeptide	protein-coding
chr5	180644737	180645872	20.4664	0.333254	Intergenic	4329	100616342	MIR4638	microRNA 4638	ncRNA
chr2	160471539	160473525	20.4511	0.390496	Promoter-TSS (NM_001329858)	-456	29994	BAZ2B	bromodomain adjacent to zinc finger domain 2B	protein-coding
chr7	55322211	55323900	20.4313	0.353495	Non-coding (NR_110426, Exon 2 of 4)	273	102725541	ELDR	EGFR long Non-coding downstream RNA	ncRNA
chr13	27935797	27936802	20.4252	0.320311	Intergenic	-62457	2971	GTF3A	general transcription factor IIIA	protein-coding
chr8	128230655	128232307	20.3907	0.256697	Promoter-TSS (NR_108049)	32	100507056	CCAT1	colon cancer associated transcript 1	ncRNA
chrY	2635626	2636707	20.3808	0.263439	Intron (NR_003254, Intron 1 of 2).2	15829	100132596	XGY2	XG pseudogene, Y-linked 2	pseudo
chr7	100875053	100876412	20.3528	0.382736	Exon (NM_001185080, Exon 6 of 6)	5351	24146	CLDN15	claudin 15	protein-coding
chr4	30720748	30722982	20.3386	0.335734	Promoter-TSS (NM_002589)	-126	5099	PCDH7	protocadherin 7	protein-coding
chr4	128983031	128984090	20.3364	0.396612	Intron (NR_146772, Intron 1 of 19)	1093	55132	LARP1B	La ribonucleoprotein domain family member 1B	protein-coding
chr5	56109881	56111647	20.3264	0.308514	Promoter-TSS (NM_005921)	-612	4214	MAP3K1	mitogen-activated protein kinase kinase kinase 1	protein-coding
chr16	89899883	89900886	20.3244	0.38406	Intron (NM_032451, Intron 1 of 14)	5501	84501	SPIRE2	spire type actin nucleation factor 2	protein-coding
chr7	149387645	149388743	20.3167	0.0544508	Intergenic	-23908	84626	KRBA1	KRAB-A domain containing 1	protein-coding
chr8	66753027	66755315	20.298	0.285658	5' UTR (NM_001242318, Exon 1 of 13)	128	5150	PDE7A	phosphodiesterase 7A	protein-coding
chr15	77223419	77224837	20.2961	0.312936	Promoter-TSS (NM_002902)	38	5955	RCN2	reticulocalbin 2	protein-coding
chr7	95225443	95226760	20.2673	0.30243	Promoter-TSS (NM_002612)	-273	5166	PDK4	pyruvate dehydrogenase kinase 4	protein-coding
chr13	76054658	76055657	20.2584	0.305427	Intron (NM_014832, Intron 1 of 20)	1147	9882	TBC1D4	TBC1 domain family member 4	protein-coding
chr14	89258777	89259788	20.2522	0.0991797	Promoter-TSS (NM_183387)	15	161436	EML5	EMAP like 5	protein-coding
chr7	50108372	50109948	20.2502	0.363257	Intron (NM_007009, Intron 3 of 7)	23682	11055	ZPBP	zona pellucida binding protein	protein-coding
chr19	44668541	44669644	20.2293	0.393413	Promoter-TSS (NM_001146220)	-123	7769	ZNF226	zinc finger protein 226	protein-coding
chr5	43007841	43009314	20.2113	0.0379677	Intergenic	10336	648987	LOC648987	uncharacterized LOC648987	ncRNA
chr3	107940792	107941837	20.2012	0.0241678	Promoter-TSS (NM_018010)	-43	55081	IFT57	intraflagellar transport 57	protein-coding
chr2	149401295	149404314	20.1926	0.386243	Intron (NM_015630, Intron 1 of 13)	484	26122	EPC2	enhancer of polycomb homolog 2	protein-coding
chr17	76147168	76148170	20.1837	0.305182	Intron (NM_001163075, Intron 2 of 4)	5203	100141515	C17orf99	chromosome 17 open reading frame 99	protein-coding
chr7	157082112	157083148	20.1609	0.0772056	Intergenic	-47068	10049	DNAJB6	DnaJ heat shock protein family (Hsp40) member B6	protein-coding
chr19	17969956	17971167	20.1505	0.362734	Promoter-TSS (NM_000980)	-158	6142	RPL18A	ribosomal protein L18a	protein-coding
chr4	39972064	39973263	20.1495	0.393671	Intron (NM_001100399, Intron 2 of 32)	6868	23244	PDS5A	PDS5 cohesin associated factor A	protein-coding
chr5	131746074	131747262	20.1404	0.295541	Promoter-TSS (NR_161242)	47	441108	C5orf56	chromosome 5 open reading frame 56	ncRNA
chr4	171010078	171011904	20.1223	0.308235	5' UTR (NM_016228, Exon 1 of 13)	116	51166	AADAT	aminoadipate aminotransferase	protein-coding
chr12	92538080	92539079	20.1222	0.352046	Intron (NM_001731, Intron 1 of 1)	1043	694	BTG1	BTG anti-proliferation factor 1	protein-coding
chr18	12407365	12408450	20.0768	0.359891	Promoter-TSS (NM_006553)	-21	10650	PRELID3A	PRELI domain containing 3A	protein-coding
chr13	33791835	33793284	20.0381	0.397424	Intron (NM_001243476, Intron 5 of 17)	-12372	90627	STARD13	StAR related lipid transfer domain containing 13	protein-coding
chr19	33863911	33865017	20.017	0.373914	Promoter-TSS (NM_001252296)	-151	1054	CEBPG	CCAAT enhancer binding protein gamma	protein-coding
chr2	121669948	121671001	20.0121	0.336366	Intron (NM_001371271, Intron 2 of 13)	120617	2736	GLI2	GLI family zinc finger 2	protein-coding
chr4	167384445	167385456	19.9964	0.171596	Intergenic	590561	7092	TLL1	tolloid like 1	protein-coding
chr8	119115346	119116733	19.9941	0.279813	Intron (NM_000127, Intron 1 of 10)	8019	2131	EXT1	exostosin glycosyltransferase 1	protein-coding
chr14	88459058	88460131	19.9666	0.0221403	Promoter-TSS (NM_001201401)	21	2581	GALC	galactosylceramidase	protein-coding
chr3	47020635	47021727	19.9653	0.380489	Promoter-TSS (NM_015175)	8	23218	NBEAL2	neurobeachin like 2	protein-coding
chr19	56153881	56154979	19.9525	0.348488	Promoter-TSS (NM_016535)	-585	51545	ZNF581	zinc finger protein 581	protein-coding
chr5	89853935	89855045	19.9465	0.187088	Promoter-TSS (NR_003149)	-124	84059	ADGRV1	adhesion G protein-coupled receptor V1	protein-coding
chr12	57915717	57916762	19.9433	0.397223	Promoter-TSS (NM_052897)	-368	114785	MBD6	methyl-CpG binding domain protein 6	protein-coding
chr3	158390006	158391059	19.9295	0.0931375	Promoter-TSS (NM_020169)	-95	56925	LXN	latexin	protein-coding
chr9	97136241	97137256	19.9212	0.376012	Promoter-TSS (NM_032558)	-103	84641	MFSD14B	major facilitator superfamily domain containing 14B	protein-coding
chr8	142249115	142250423	19.9092	0.256783	Intron (NM_001286646, Intron 1 of 7)	-11096	57210	SLC45A4	solute carrier family 45 member 4	protein-coding
chr5	108063229	108064607	19.8599	0.202154	Promoter-TSS (NR_046368)	44	100652853	LINC01023	long intergenic non-protein coding RNA 1023	ncRNA
chr3	135684031	135685578	19.8579	0.0458431	Intron (NM_001190447, Intron 1 of 12)	234	5523	PPP2R3A	protein phosphatase 2 regulatory subunit B''alpha	protein-coding
chr16	30428918	30430000	19.8252	0.398128	Exon (NM_001142305, Exon 3 of 3)	1621	109616959	SNORA80C	small nucleolar RNA, H/ACA box 80C	snoRNA
chr6	126660780	126662142	19.8219	0.287007	Exon (NM_001286525, Exon 1 of 3)	200	387103	CENPW	centromere protein W	protein-coding
chr8	29207755	29208754	19.8108	0.34482	Promoter-TSS (NM_001394)	-53	1846	DUSP4	dual specificity phosphatase 4	protein-coding
chr7	89783218	89784244	19.7925	0.310559	Promoter-TSS (NM_012449)	-52	26872	STEAP1	STEAP family member 1	protein-coding
chr13	41548849	41549862	19.7896	0.113044	Intron (NM_001370329, Intron 2 of 9)	7063	1997	ELF1	E74 like ETS transcription factor 1	protein-coding
chr18	6929364	6930415	19.7837	0.113737	Promoter-TSS (NR_034100)	-21	400643	LINC00668	long intergenic non-protein coding RNA 668	ncRNA
chr9	112069228	112070302	19.7548	0.329472	Intron (NM_019114, Intron 1 of 25)	13479	54566	EPB41L4B	erythrocyte membrane protein band 4.1 like 4B	protein-coding
chrX	112083639	112085311	19.7309	0.0336368	Promoter-TSS (NM_133265)	-416	154796	AMOT	angiomotin	protein-coding
chr2	170680938	170682078	19.7231	0.36121	Promoter-TSS (NM_001293186)	-67	29081	METTL5	methyltransferase like 5	protein-coding
chr11	95976060	95977075	19.685	0.052258	Intron (NM_032427, Intron 1 of 4)	-98035	100422991	MIR1260B	microRNA 1260b	ncRNA
chr13	42534018	42535900	19.6725	0.273241	Promoter-TSS (NR_039974)	262	23078	VWA8	von Willebrand factor A domain containing 8	protein-coding
chr2	74210102	74212132	19.6362	0.39368	Promoter-TSS (NM_001287491)	-920	200424	TET3	tet methylcytosine dioxygenase 3	protein-coding
chr7	65337627	65338639	19.62	0.379373	Promoter-TSS (NM_001284342)	72	154807	VKORC1L1	vitamin K epoxide reductase complex subunit 1 like 1	protein-coding
chr5	139723961	139726904	19.6186	0.355969	Intron (NM_001945, Intron 2 of 5)	756	1839	HBEGF	heparin binding EGF like growth factor	protein-coding
chr6	79356051	79357473	19.6072	0.325728	Intergenic	-107736	113218491	MIR10524	microRNA 10524	ncRNA
chr18	24715793	24716795	19.5839	0.24091	Intron (NM_001256316, Intron 2 of 4)	48978	83539	CHST9	carbohydrate sulfotransferase 9	protein-coding
chr20	25218104	25219129	19.5448	0.286989	Intergenic	-10105	5834	PYGB	glycogen phosphorylase B	protein-coding
chr9	140094862	140095909	19.5171	0.353437	Promoter-TSS (NM_001128228)	-192	286262	TPRN	taperin	protein-coding
chrY	15862946	15863996	19.5094	0.0126522	Intergenic	47692	9087	TMSB4Y	thymosin beta 4 Y-linked	protein-coding
chr6	114331419	114333323	19.509	0.330679	Intron (NR_125845, Intron 4 of 9)	-40059	3066	HDAC2	histone deacetylase 2	protein-coding
[truncated: 3,864 more rows]
