# Supplementary material for: Integrated Chromatin Accessibility and Transcriptome Landscapes of 5-Fluorouracil-Resistant Colon Cancer Cells
Source: Front Cell Dev Biol. 2022 Feb 17;10:838332. doi: 10.3389/fcell.2022.838332 (PMC8891516; doi:10.3389/fcell.2022.838332)
Supplement: Supplementary file 9 [file Table4.xlsx]

## Sheet: HCT15-FR vs. HCT15
miRNA	baseMean	log2FoldChange	lfcSE	stat	pvalue	padj
hsa-miR-34b-3p	273.258	11.3336	1.55501	7.28844	3.13576e-13	3.8973e-12
hsa-miR-302a-5p	206.75	10.9312	1.57805	6.92705	4.29696e-12	4.67294e-11
hsa-miR-516b-5p	173.442	10.6777	1.69749	6.29029	3.16882e-10	2.90197e-09
hsa-miR-3925-5p	90.0238	9.73167	1.75114	5.55733	2.73929e-08	2.02824e-07
hsa-miR-34c-3p	74.3915	9.45641	3.64518	2.59422	0.00948054	0.0259782
hsa-miR-302b-3p	59.4555	9.13319	1.88182	4.85337	1.2138e-06	7.82227e-06
hsa-miR-675-3p	50.3966	8.89463	2.11662	4.20229	2.64232e-05	0.000135225
hsa-miR-517a-3p	38.5151	8.50673	2.19883	3.86875	0.000109396	0.000481896
hsa-miR-517b-3p	37.8723	8.48245	2.221	3.8192	0.000133883	0.000575201
hsa-miR-3925-3p	36.049	8.41137	2.13187	3.94554	7.96192e-05	0.000369433
hsa-miR-516a-5p	29.5486	8.12439	2.36288	3.43835	0.000585281	0.00228852
hsa-miR-486-3p	29.3675	8.1156	2.25802	3.59412	0.00032549	0.00128716
hsa-miR-526b-5p	23.4065	7.78821	2.50627	3.10749	0.00188681	0.00656611
hsa-miR-381-3p	20.3548	7.58666	2.6294	2.88532	0.00391022	0.0127174
hsa-miR-483-3p	18.914	7.48083	2.59775	2.87973	0.00398013	0.0128249
hsa-miR-129-1-3p	18.5177	7.45026	2.62273	2.84065	0.00450221	0.014374
hsa-miR-374a-3p	18.1741	7.42333	2.68871	2.76093	0.00576372	0.0172912
hsa-miR-302a-3p	18.031	7.41187	2.64148	2.80595	0.00501688	0.0157342
hsa-miR-6716-3p	17.7188	7.38657	2.7288	2.7069	0.00679155	0.019861
hsa-miR-518e-3p	16.8294	7.31228	2.75352	2.65562	0.00791639	0.0225244
hsa-miR-520a-3p	15.9981	7.23916	2.87349	2.5193	0.011759	0.0298696
hsa-miR-3913-3p	15.4596	7.18985	2.78283	2.58364	0.00977624	0.0261702
hsa-miR-3913-5p	15.4596	7.18985	2.78283	2.58364	0.00977624	0.0261702
hsa-miR-4717-3p	14.9341	7.14004	2.85741	2.49878	0.0124621	0.0314261
hsa-miR-34c-5p	288.93	4.58361	0.49685	9.22533	2.82699e-20	7.56765e-19
hsa-miR-642a-3p	72.9538	4.34076	1.69192	2.56558	0.0103004	0.0269515
hsa-miR-642b-5p	72.9538	4.34076	1.69192	2.56558	0.0103004	0.0269515
hsa-miR-4661-5p	158.196	4.28342	0.666075	6.43085	1.26895e-10	1.22665e-09
hsa-miR-3605-3p	93.1095	4.13994	1.70484	2.42835	0.0151678	0.0369118
hsa-miR-486-5p	367.341	3.84586	0.461034	8.34179	7.31713e-17	1.34019e-15
hsa-miR-6510-3p	214.389	3.1171	0.653128	4.77257	1.8189e-06	1.15087e-05
hsa-miR-455-3p	281.812	2.72755	0.503748	5.41451	6.14566e-08	4.27738e-07
hsa-miR-503-5p	116.044	2.49849	0.690632	3.61769	0.000297243	0.00118897
hsa-miR-9-5p	707.362	2.49142	0.317605	7.8444	4.35025e-15	6.30786e-14
hsa-miR-34a-5p	1049.04	2.39361	0.233241	10.2624	1.04098e-24	3.62263e-23
hsa-miR-664a-3p	239.337	2.37252	0.587791	4.03633	5.42928e-05	0.00025882
hsa-miR-937-3p	73.9116	2.27928	0.822444	2.77135	0.00558242	0.0168929
hsa-miR-99a-5p	2776.89	2.27484	0.416906	5.45649	4.8565e-08	3.4491e-07
hsa-miR-195-3p	207.86	2.26876	0.483682	4.6906	2.72404e-06	1.6928e-05
hsa-miR-181a-2-3p	674.363	2.19549	0.372489	5.89412	3.76677e-09	3.12103e-08
hsa-miR-200b-5p	2077.66	2.11805	0.242259	8.74293	2.27141e-18	5.64609e-17
hsa-miR-181a-5p	472.877	2.10624	0.340708	6.18196	6.33094e-10	5.64915e-09
hsa-miR-424-3p	760.931	2.09134	0.283071	7.38805	1.49001e-13	1.99433e-12
hsa-miR-671-3p	1114.94	2.03624	0.311665	6.53342	6.42851e-11	6.57977e-10
hsa-miR-505-3p	351.52	1.98393	0.480963	4.1249	3.70889e-05	0.000187057
hsa-miR-193a-5p	786.446	1.89158	0.324174	5.8351	5.37595e-09	4.35077e-08
hsa-miR-625-3p	1188.44	1.73905	0.250326	6.94716	3.72701e-12	4.18387e-11
hsa-miR-3150a-5p	133.712	1.731	0.747604	2.31539	0.0205916	0.0480931
hsa-miR-125b-5p	142.454	1.72955	0.568368	3.04301	0.00234224	0.00807028
hsa-let-7b-3p	5448.72	1.63251	0.250426	6.51895	7.08035e-11	7.03989e-10
hsa-miR-659-5p	229.53	1.50502	0.457511	3.28959	0.00100333	0.00375439
hsa-miR-532-5p	20562.2	1.44827	0.192212	7.53479	4.89115e-14	6.80848e-13
hsa-miR-3940-3p	217.76	1.44343	0.53168	2.71485	0.00663051	0.0195544
hsa-miR-200a-5p	59363.1	1.43337	0.205476	6.97585	3.04035e-12	3.5268e-11
hsa-miR-200a-3p	13244.8	1.37019	0.162442	8.43498	3.31251e-17	6.78091e-16
hsa-miR-29c-5p	1055.13	1.35596	0.277645	4.88377	1.04077e-06	6.83372e-06
hsa-miR-221-5p	4912.48	1.35367	0.359633	3.76404	0.000167191	0.000700992
hsa-miR-23b-3p	10683.3	1.27237	0.133645	9.5205	1.72342e-21	4.99791e-20
hsa-miR-425-3p	898.022	1.25191	0.280713	4.45974	8.20596e-06	4.53281e-05
hsa-miR-574-3p	1353.93	1.19501	0.305052	3.91739	8.95117e-05	0.000404546
hsa-miR-15b-5p	348.206	1.1936	0.374973	3.18316	0.00145675	0.00522617
hsa-let-7e-3p	232.256	1.19163	0.472002	2.52464	0.0115818	0.0296358
hsa-miR-22-5p	1282.35	1.16432	0.252557	4.6101	4.02466e-06	2.37387e-05
hsa-miR-222-3p	33036.1	1.15334	0.13739	8.39466	4.67229e-17	9.0331e-16
hsa-miR-31-5p	876.851	1.08134	0.278608	3.88121	0.000103937	0.000463721
hsa-miR-140-3p	18471.5	1.0506	0.130363	8.059	7.69242e-16	1.1639e-14
hsa-miR-139-5p	5710.52	1.03421	0.242559	4.26374	2.01033e-05	0.000104417
hsa-miR-125a-5p	4065.6	1.02465	0.366873	2.79293	0.00522336	0.0162297
hsa-miR-146b-3p	1094.75	0.94109	0.229358	4.10314	4.07582e-05	0.000196998
hsa-miR-221-3p	38427	0.892665	0.159779	5.58688	2.31181e-08	1.7878e-07
hsa-miR-132-3p	2365.35	0.879612	0.34045	2.58368	0.00977529	0.0261702
hsa-miR-194-3p	569.998	0.853661	0.347259	2.45828	0.0139603	0.0347013
hsa-miR-132-5p	1471.05	0.85307	0.359654	2.37192	0.0176958	0.0424699
hsa-miR-584-5p	2534.25	0.782949	0.216274	3.62017	0.00029441	0.00118897
hsa-miR-501-3p	921.642	0.727797	0.299505	2.43	0.015099	0.0369118
hsa-miR-4664-3p	868.153	0.700196	0.275891	2.53794	0.0111506	0.0287438
hsa-miR-29a-3p	33343.5	0.623406	0.224236	2.78013	0.00543374	0.0165872
hsa-miR-500a-3p	1254.05	0.614266	0.22455	2.73554	0.00622773	0.0185235
hsa-miR-92b-3p	5111.34	0.600705	0.158622	3.78701	0.000152469	0.000647063
hsa-miR-744-5p	1939.28	-0.634065	0.255835	-2.47842	0.0131966	0.033039
hsa-miR-30b-5p	1442.04	-0.700994	0.220424	-3.1802	0.00147174	0.00522617
hsa-miR-24-3p	11649.1	-0.724086	0.272716	-2.65509	0.00792874	0.0225244
hsa-miR-335-3p	3883.26	-0.792667	0.17381	-4.56053	5.10235e-06	2.95936e-05
hsa-miR-660-5p	391.615	-0.875598	0.363656	-2.40776	0.0160505	0.0387887
hsa-miR-193b-3p	871.938	-0.918442	0.281131	-3.26696	0.0010871	0.00402457
hsa-let-7i-5p	149170	-0.935458	0.212723	-4.39755	1.09482e-05	5.95307e-05
hsa-miR-339-5p	812.999	-0.996089	0.375357	-2.65371	0.00796121	0.0225244
hsa-miR-10a-3p	8081.82	-1.00968	0.170695	-5.91511	3.31663e-09	2.81509e-08
hsa-miR-186-5p	2132.8	-1.16353	0.260197	-4.47171	7.75967e-06	4.42683e-05
hsa-miR-331-3p	842.595	-1.16736	0.31174	-3.74465	0.000180649	0.000748402
hsa-miR-93-5p	7101.25	-1.17778	0.141818	-8.30485	9.99491e-17	1.73912e-15
hsa-miR-149-5p	1225.95	-1.19151	0.2891	-4.12145	3.76497e-05	0.000187173
hsa-let-7g-5p	185684	-1.19728	0.274842	-4.35625	1.3231e-05	7.08368e-05
hsa-miR-1307-3p	6571.08	-1.20937	0.260949	-4.63452	3.57772e-06	2.14663e-05
hsa-miR-185-5p	1947.83	-1.27762	0.214431	-5.9582	2.55035e-09	2.2188e-08
hsa-miR-141-5p	386.618	-1.37182	0.463412	-2.96025	0.00307386	0.0102856
hsa-miR-345-5p	1092.94	-1.37906	0.335069	-4.11576	3.85914e-05	0.000189152
hsa-miR-340-5p	195.233	-1.38186	0.471924	-2.92815	0.0034099	0.0113014
hsa-miR-30d-5p	152640	-1.38631	0.14311	-9.68703	3.42325e-22	1.08299e-20
hsa-miR-101-3p	331.66	-1.3889	0.409918	-3.38824	0.000703419	0.00266076
hsa-miR-652-3p	486.235	-1.51092	0.338553	-4.46289	8.08621e-06	4.53281e-05
hsa-miR-148b-5p	127.584	-1.5259	0.592057	-2.57729	0.00995783	0.0264529
hsa-miR-671-5p	155.463	-1.54541	0.603959	-2.5588	0.0105034	0.0272775
hsa-miR-500a-5p	254.13	-1.55063	0.48171	-3.21902	0.0012863	0.00466285
hsa-miR-148a-3p	1.01181e+06	-1.65946	0.315679	-5.2568	1.46581e-07	9.80966e-07
hsa-miR-877-5p	127.783	-1.67972	0.598653	-2.80583	0.00501868	0.0157342
hsa-let-7d-5p	5142.75	-1.74154	0.239587	-7.2689	3.62414e-13	4.34896e-12
hsa-let-7a-3p	1119.89	-1.77068	0.311509	-5.6842	1.31426e-08	1.03946e-07
hsa-miR-96-5p	6131.93	-1.78261	0.210993	-8.44869	2.94599e-17	6.40754e-16
hsa-miR-98-5p	2824.04	-1.78944	0.283651	-6.3086	2.81578e-10	2.64835e-09
hsa-miR-106b-5p	272.086	-1.8656	0.435559	-4.28323	1.84202e-05	9.71249e-05
hsa-miR-548av-3p	177.66	-1.8814	0.549141	-3.42607	0.000612382	0.00236788
hsa-miR-30e-5p	2096.95	-1.91608	0.224327	-8.54145	1.32548e-17	3.07511e-16
hsa-miR-148a-5p	993.589	-1.91848	0.26205	-7.32106	2.46018e-13	3.1709e-12
hsa-miR-548o-3p	177.326	-1.941	0.572447	-3.39071	0.000697116	0.00266076
hsa-miR-330-5p	605.024	-2.00473	0.430581	-4.65588	3.22602e-06	1.96957e-05
hsa-miR-2277-5p	56.8419	-2.08319	0.880251	-2.36659	0.0179529	0.0427919
hsa-miR-135b-5p	895.035	-2.12027	0.312081	-6.79398	1.09078e-11	1.15028e-10
hsa-miR-10b-5p	33757.4	-2.26733	0.211993	-10.6953	1.07062e-26	4.13972e-25
hsa-miR-148b-3p	11399.6	-2.48293	0.203245	-12.2164	2.53991e-34	1.2627e-32
hsa-miR-3200-3p	367.638	-2.56569	0.479294	-5.35306	8.64803e-08	5.90101e-07
hsa-miR-17-5p	2476.37	-2.72	0.175282	-15.5178	2.6283e-54	2.28663e-52
hsa-miR-106a-5p	1929.86	-2.78901	0.195647	-14.2553	4.15433e-46	2.89141e-44
hsa-miR-454-3p	183.632	-2.92964	0.525259	-5.57752	2.43972e-08	1.8457e-07
hsa-miR-20a-5p	4182.68	-2.98521	0.147265	-20.271	2.31797e-91	4.03326e-89
hsa-miR-199b-5p	75.3903	-3.39482	0.864021	-3.92909	8.52679e-05	0.000390437
hsa-miR-330-3p	2301.85	-3.47382	0.201617	-17.2298	1.58734e-66	1.84131e-64
hsa-miR-146a-5p	737.1	-3.97297	0.300874	-13.2048	8.23307e-40	4.77518e-38
hsa-miR-584-3p	11.6037	-7.18035	3.07899	-2.33205	0.0196982	0.0463174
hsa-miR-449c-5p	14.2343	-7.47503	2.8649	-2.60918	0.009076	0.0252676
hsa-miR-3065-5p	15.1106	-7.56155	2.83143	-2.67058	0.00757202	0.0219589
hsa-miR-18a-5p	19.4779	-7.92683	2.61995	-3.02556	0.00248172	0.00838483
hsa-miR-374b-3p	20.0738	-7.97084	2.55026	-3.1255	0.00177502	0.00623948
hsa-let-7f-2-3p	21.8265	-8.09207	2.51204	-3.22131	0.00127604	0.00466285
hsa-miR-224-5p	1441.2	-8.10451	0.390683	-20.7444	1.37591e-95	4.78816e-93
hsa-miR-17-3p	28.749	-8.48899	2.27567	-3.73032	0.000191237	0.000782945
hsa-miR-135b-3p	33.6	-8.71381	2.17964	-3.99782	6.39298e-05	0.000300643
hsa-miR-365b-3p	73.3168	-9.83987	1.80253	-5.45892	4.79041e-08	3.4491e-07
hsa-miR-452-5p	412.645	-12.3326	1.51569	-8.13661	4.06486e-16	6.42987e-15
hsa-miR-155-5p	428.313	-12.3864	1.51857	-8.15661	3.44554e-16	5.70975e-15
hsa-miR-106b-3p	5096.2	-15.9589	1.45808	-10.9451	7.01043e-28	3.04954e-26
