# Supplementary material for: Integrated Chromatin Accessibility and Transcriptome Landscapes of 5-Fluorouracil-Resistant Colon Cancer Cells
Source: Front Cell Dev Biol. 2022 Feb 17;10:838332. doi: 10.3389/fcell.2022.838332 (PMC8891516; doi:10.3389/fcell.2022.838332)
Supplement: Supplementary file 10 [file Table1.xlsx]

## Sheet: 工作表1
gene	gene_id	locus	HCT15	HCT15-FR	log2.fold_change.	p_value	q_value
A1BG	ENSG00000121410.12_1	chr19:58856543-58878960	0.622193	0.175308	-1.82747	1	1
A1CF	ENSG00000148584.15_1	chr10:52495837-52645435	0.110997	0	-0.151855	1	1
A2M	ENSG00000175899.15_1	chr12:9217758-9268825	0	0	0	1	1
A2ML1	ENSG00000166535.20_1	chr12:8834195-9102551	0	0	0	1	1
A3GALT2	ENSG00000184389.9_1	chr1:33772366-33896696	0.11303	0	-0.154492	1	1
A4GALT	ENSG00000128274.17_1	chr22:43088126-43117304	3.61193	14.6935	2.02434	5e-05	0.000499548
A4GNT	ENSG00000118017.4_1	chr3:137842554-137851232	0	0	0	1	1
AAAS	ENSG00000094914.14_1	chr12:53701239-53718648	22.5584	19.8357	-0.185569	0.2724	0.513684
AACS	ENSG00000081760.17_1	chr12:125549979-125627879	31.5934	35.2433	0.157723	0.4091	0.661148
AADAC	ENSG00000114771.14_1	chr3:151451703-151645963	0.0554693	0.494343	3.15575	1	1
AADACL2	ENSG00000197953.6_1	chr3:151451703-151645963	0	0	0	1	1
AADACL3	ENSG00000188984.12_1	chr1:12776112-12788727	0	0	0	1	1
AADACL4	ENSG00000204518.3_1	chr1:12704103-12727087	0	0	0	1	1
AADAT	ENSG00000109576.14_1	chr4:170981372-171012850	3.36794	1.42924	-1.23662	5e-05	0.000499548
AAGAB	ENSG00000103591.13_1	chr15:67493004-67822484	30.1071	25.7086	-0.227855	0.28645	0.530605
AAK1	ENSG00000115977.21_1	chr2:69685128-70054244	24.5254	28.0041	0.19136	0.53815	0.766851
AAMDC	ENSG00000087884.14_1	chr11:77532154-77705717	4.69461	7.91509	0.753601	0.34495	0.595388
AAMP	ENSG00000127837.10_1	chr2:219128851-219134901	49.2735	45.1078	-0.127435	0.4575	0.705419
AANAT	ENSG00000129673.10_1	chr17:74449432-74466199	0.188156	0.0575352	-1.70941	1	1
AAR2	ENSG00000131043.13_1	chr20:34824052-34858840	8.03804	7.14146	-0.170624	0.33225	0.582865
AARD	ENSG00000205002.4_1	chr8:117950445-117956726	0	0	0	1	1
AARS1	ENSG00000090861.17_1	chr16:70285885-70407286	48.7611	15.7864	-1.62705	5e-05	0.000499548
AARS2	ENSG00000124608.5_1	chr6:44238186-44347916	6.33813	4.71544	-0.426665	0.0334	0.117596
AARSD1	ENSG00000266967.7_1	chr17:41102542-41132545	12.852	16.9277	0.397389	0.18135	0.398925
AASDH	ENSG00000157426.14_1	chr4:57204452-57253674	10.369	10.4228	0.00746459	0.9675	0.985294
AASDHPPT	ENSG00000149313.11_1	chr11:105921824-105972702	31.8159	29.7	-0.0992854	0.5289	0.75912
AASS	ENSG00000008311.16_1	chr7:121704636-121784362	9.85647	9.52237	-0.0497492	0.81015	0.918222
AATF	ENSG00000275700.6_1	chr17:35306224-35414171	24.3123	28.1784	0.212903	0.30705	0.554744
AATK	ENSG00000181409.14_1	chr17:79008921-79156966	1.62339	1.59975	-0.0211637	0.9707	0.986556
ABAT	ENSG00000183044.12_1	chr16:8768452-8962869	5.70081	13.9282	1.28877	0.0001	0.000938078
ABCA1	ENSG00000165029.17_1	chr9:107543286-107691173	1.77594	0.100518	-4.14305	5e-05	0.000499548
ABCA10	ENSG00000154263.17_1	chr17:67143354-67323385	0	0.233114	0.302306	1	1
ABCA12	ENSG00000144452.15_1	chr2:215674904-216003349	0.00613053	0.0903853	3.88201	1	1
ABCA13	ENSG00000179869.15_1	chr7:48211054-48687093	0.00923207	0.0144122	0.64256	1	1
ABCA2	ENSG00000107331.17_1	chr9:139901685-139940631	36.1809	28.0842	-0.365471	0.12475	0.309449
ABCA3	ENSG00000167972.14_1	chr16:2325881-2476700	11.5464	11.8972	0.0431742	0.81505	0.920527
ABCA4	ENSG00000198691.13_1	chr1:94458389-94586704	0.196113	0.624171	1.67026	1	1
ABCA5	ENSG00000154265.16_1	chr17:67143354-67323385	2.49892	4.0506	0.696832	0.00875	0.0411064
ABCA6	ENSG00000154262.13_1	chr17:67074842-67138036	0	0	0	1	1
ABCA7	ENSG00000064687.13_1	chr19:1039995-1065571	32.453	31.3518	-0.0498042	0.8581	0.938192
ABCA8	ENSG00000141338.14_1	chr17:66863429-67057090	0.00863868	1.95724	7.82379	5e-05	0.000499548
ABCA9	ENSG00000154258.17_1	chr17:66863429-67057090	0.00946205	0	-0.0135867	1	1
ABCB1	ENSG00000085563.15_1	chr7:87132332-87461611	25.2725	29.1427	0.205566	0.34315	0.594282
ABCB10	ENSG00000135776.5_1	chr1:229652328-229694454	18.1092	13.1604	-0.460512	0.00765	0.03678
ABCB11	ENSG00000073734.10_1	chr2:169772007-169887834	0	0.0229137	0.0326844	1	1
ABCB4	ENSG00000005471.19_1	chr7:87031011-87109751	1.21237	0.260438	-2.21882	0.01165	0.0519792
ABCB5	ENSG00000004846.17_1	chr7:20655289-20816658	0	0	0	1	1
ABCB6	ENSG00000115657.14_1	chr2:220074493-220094439	8.62651	7.27476	-0.245876	0.5548	0.777037
ABCB7	ENSG00000131269.19_1	chrX:74270882-74524720	11.8399	8.57438	-0.465554	0.07205	0.209152
ABCB8	ENSG00000197150.13_1	chr7:150725508-150744869	25.1425	31.1784	0.310421	0.24425	0.480342
ABCB9	ENSG00000150967.18_1	chr12:123405497-123467460	4.86325	8.94935	0.879862	0.05215	0.164496
ABCC1	ENSG00000103222.20_1	chr16:16042994-16237114	44.7301	45.1503	0.0134868	0.9498	0.977064
ABCC10	ENSG00000124574.15_1	chr6:43395103-43424370	12.5276	13.4203	0.099303	0.712	0.870064
ABCC11	ENSG00000121270.16_1	chr16:48198862-48482313	0.275545	0.502401	0.866552	1	1
ABCC12	ENSG00000140798.16_1	chr16:48114916-48189929	0	0	0	1	1
ABCC2	ENSG00000023839.12_1	chr10:101542396-101612351	30.2765	1.97625	-3.93736	5e-05	0.000499548
ABCC3	ENSG00000108846.16_1	chr17:48712137-48769614	111.882	36.8673	-1.60156	5e-05	0.000499548
ABCC4	ENSG00000125257.16_1	chr13:95672088-95953729	39.0621	33.4668	-0.223042	0.1939	0.417231
ABCC5	ENSG00000114770.17_1	chr3:183637721-183735727	14.3467	17.4175	0.279815	0.09085	0.247727
ABCC6	ENSG00000091262.17_1	chr16:16243421-16318118	6.28031	5.63333	-0.156848	0.62145	0.819201
ABCC8	ENSG00000006071.16_1	chr11:17414044-17513914	0.0120727	0.012741	0.0777351	1	1
ABCC9	ENSG00000069431.13_1	chr12:21950322-22095477	0.0811062	0.280858	1.79196	1	1
ABCD1	ENSG00000101986.12_1	chrX:152990310-153051187	16.6822	16.5416	-0.0122121	0.95495	0.979106
ABCD2	ENSG00000173208.4_1	chr12:39943834-40013605	0	0	0	1	1
ABCD3	ENSG00000117528.14_1	chr1:94883944-94984222	50.6239	51.2926	0.0189317	0.9091	0.958293
ABCD4	ENSG00000119688.21_1	chr14:74751971-74769758	29.5821	29.4314	-0.00736507	0.96845	0.98592
ABCE1	ENSG00000164163.11_1	chr4:144480609-146101741	50.0691	59.1866	0.241351	0.3005	0.547276
ABCF1	ENSG00000204574.14_1	chr6:30539169-30564956	14.3927	17.4589	0.27863	0.11305	0.289534
ABCF2	ENSG00000033050.9_1	chr7:150904922-150924291	19.2463	16.7651	-0.199118	0.29655	0.543163
ABCF2-H2BE1	ENSG00000285292.1_1	chr7:150904922-150924291	1.48437	0.284726	-2.3822	0.2168	0.448373
ABCF3	ENSG00000161204.11_1	chr3:183903810-183911800	27.5091	27.8182	0.0161219	0.94065	0.972751
ABCG1	ENSG00000160179.19_1	chr21:43619798-43717354	12.1129	1.31916	-3.19885	5e-05	0.000499548
ABCG2	ENSG00000118777.12_1	chr4:89011301-89152780	4.44976	3.18527	-0.482311	0.1377	0.330435
ABCG4	ENSG00000172350.10_1	chr11:119019761-119033362	0.599126	0.258394	-1.21329	1	1
ABCG5	ENSG00000138075.14_1	chr2:44039610-44110127	0	0	0	1	1
ABCG8	ENSG00000143921.9_1	chr2:44039610-44110127	0.00481851	0.0145506	1.59442	1	1
ABHD1	ENSG00000143994.14_1	chr2:27346656-27357534	1.01586	0.0104808	-6.59881	0.00395	0.0215681
ABHD10	ENSG00000144827.9_1	chr3:111697856-111712215	36.3527	33.4853	-0.118531	0.482	0.723621
ABHD11	ENSG00000106077.19_1	chr7:73149367-73153182	42.3642	31.5618	-0.424667	0.0282	0.103754
ABHD12	ENSG00000100997.20_1	chr20:25228720-25371471	28.0254	27.7638	-0.013532	0.962	0.982519
ABHD12B	ENSG00000131969.15_1	chr14:51314839-51411201	0.0528358	0.146945	1.47569	1	1
ABHD13	ENSG00000139826.6_1	chr13:108870739-108886591	14.5899	14.8141	0.022003	0.88365	0.947124
ABHD14A	ENSG00000248487.9_1	chr3:51989396-52023213	3.28368	8.07163	1.29755	0.1123	0.288198
ABHD14A-ACY1	ENSG00000114786.16_1	chr3:51989396-52023213	4.25554	2.91777	-0.544476	0.4703	0.715352
ABHD14B	ENSG00000114779.20_1	chr3:51989396-52023213	31.1307	19.779	-0.65437	0.0254	0.0954405
ABHD15	ENSG00000168792.5_1	chr17:27887564-28513493	11.7391	11.3518	-0.0483917	0.8937	0.95066
ABHD16A	ENSG00000204427.12_1	chr6:31654731-31685695	24.2339	22.9765	-0.0768687	0.72965	0.879704
ABHD16B	ENSG00000183260.7_1	chr20:62492564-62495646	3.18934	5.95628	0.901156	0.08815	0.242649
ABHD17A	ENSG00000129968.17_1	chr19:1876808-1885495	36.3639	26.4867	-0.457238	0.01055	0.0479309
ABHD17B	ENSG00000107362.14_1	chr9:74477367-74526109	11.1486	11.8612	0.0893968	0.5976	0.803532
ABHD17C	ENSG00000136379.12_1	chr15:80972024-81047962	25.2679	18.7877	-0.427516	0.0069	0.0337622
ABHD18	ENSG00000164074.16_1	chr4:128838953-128961108	9.37147	11.1207	0.246901	0.26965	0.510624
ABHD2	ENSG00000140526.18_1	chr15:89630308-89745586	28.714	47.3929	0.722915	5e-05	0.000499548
ABHD3	ENSG00000158201.10_1	chr18:19230861-19284741	23.5532	25.203	0.0976751	0.57695	0.790325
ABHD4	ENSG00000100439.10_1	chr14:23064714-23082121	14.1349	4.93444	-1.51831	5e-05	0.000499548
ABHD5	ENSG00000011198.10_1	chr3:43328003-43775863	15.0695	17.7388	0.235281	0.4352	0.685516
ABHD6	ENSG00000163686.15_1	chr3:58223258-58281420	10.4293	24.7286	1.24554	5e-05	0.000499548
ABHD8	ENSG00000127220.6_1	chr19:17402939-17445664	0.641477	0.817749	0.35026	0.84235	0.932577
ABI1	ENSG00000136754.18_1	chr10:26986629-27150016	15.4977	16.7013	0.107904	0.5256	0.756905
ABI2	ENSG00000138443.17_1	chr2:204193002-204400058	23.8388	25.0866	0.0736084	0.75655	0.892401
ABI3	ENSG00000108798.9_1	chr17:47280152-47300587	0.177529	0.334178	0.912562	1	1
ABI3BP	ENSG00000154175.18_1	chr3:100467999-100712359	0	0.176495	0.234495	1	1
ABITRAM	ENSG00000119328.12_1	chr9:111696679-111775802	14.5083	9.92729	-0.547406	0.21275	0.443162
ABL1	ENSG00000097007.19_1	chr9:133588402-133763062	29.1022	26.0156	-0.161753	0.43925	0.688518
ABL2	ENSG00000143322.21_1	chr1:179068464-179198819	9.13182	22.3328	1.29019	5e-05	0.000499548
ABLIM1	ENSG00000099204.20_1	chr10:116190871-116554103	56.688	41.0584	-0.465367	0.0143	0.0610133
ABLIM2	ENSG00000163995.21_1	chr4:7967036-8160559	9.3011	5.60295	-0.731215	0.01125	0.0506164
ABLIM3	ENSG00000173210.20_1	chr5:148521045-148724896	4.38394	3.68149	-0.251938	0.23635	0.471259
ABO	ENSG00000175164.16_1	chr9:136108664-136151440	3.91914	2.56528	-0.611422	0.12465	0.309287
ABR	ENSG00000159842.16_1	chr17:900368-1133032	30.9736	32.2372	0.0576887	0.742	0.885707
ABRA	ENSG00000174429.4_1	chr8:107771710-107782472	0	0	0	1	1
ABRACL	ENSG00000146386.8_1	chr6:139349881-139364439	42.9842	48.4442	0.172518	0.2916	0.536768
ABRAXAS1	ENSG00000163322.14_1	chr4:84377084-84444501	10.8995	5.87786	-0.890897	0.0015	0.00960696
ABRAXAS2	ENSG00000165660.8_1	chr10:126490387-126525236	17.5386	11.4874	-0.610483	5e-05	0.000499548
ABT1	ENSG00000146109.5_1	chr6:26597180-26600967	9.0503	7.73719	-0.226156	0.177	0.392928
ABTB1	ENSG00000114626.18_1	chr3:127391777-127399769	6.44981	11.9409	0.888586	0.00085	0.00599617
ABTB2	ENSG00000166016.6_1	chr11:34172533-34379557	7.41739	6.69035	-0.148829	0.3698	0.622762
AC002456.2	ENSG00000223969.6_1	chr7:89964536-90839905	0	0	0	1	1
AC003006.1	ENSG00000264453.1	chr19:58193336-58269516	0	0	0	1	1
AC005702.1	ENSG00000263422.1	chr17:58118368-58156283	0	0	0	1	1
AC007040.2	ENSG00000266029.1	chr2:71127705-71306938	0	0	0	1	1
AC008397.1	ENSG00000221167.1	chr19:18520503-18520592	0	0	0	1	1
AC010323.1	ENSG00000265364.1	chr19:8410893-8410980	0	0	0	1	1
AC011499.1	ENSG00000263995.1	chr19:5805077-5828335	0	0	0	1	1
AC013477.1	ENSG00000263596.1	chr4:154073314-154336270	0	0	0	1	1
AC013489.1	ENSG00000221391.1	chr15:89002707-89089912	0	0	0	1	1
AC017083.3	ENSG00000221443.1	chr2:68500235-68500338	0	0	0	1	1
AC020922.1	ENSG00000267531.1	chr19:55851220-55859489	2.18189	0.976922	-1.15926	0.14985	0.350265
AC040162.1	ENSG00000221526.1	chr16:67906954-67922758	0	0	0	1	1
AC053503.6	ENSG00000234638.1_1	chr2:220283098-220291457	0	0	0	1	1
AC068946.1	ENSG00000221344.1	chr2:220074493-220094439	0	0	0	1	1
AC079741.2	ENSG00000180019.6_1	chr7:112062941-112131117	0	0	0	1	1
AC093323.1	ENSG00000268791.1	chr4:6693721-6694697	0.557862	0	-0.639567	1	1
AC093668.1	ENSG00000238392.1	chr7:102120178-102158224	0	0	0	1	1
AC096887.1	ENSG00000266635.1	chr3:52937587-53164469	0	0	0	1	1
AC098650.1	ENSG00000216169.1	chr3:28283074-30051882	0	0	0	1	1
AC104304.2	ENSG00000264306.1	chr3:46556874-46668033	0	0	0	1	1
AC105052.1	ENSG00000238997.1	chr7:102178364-102319742	0	0	0	1	1
AC107871.1	ENSG00000264779.1	chr15:68346646-68549549	0	0	0	1	1
AC131160.1	ENSG00000216166.1	chr3:183415584-183530412	0	0	0	1	1
AC138647.1	ENSG00000226490.2_1	chr8:142524737-142528837	0	0	0	1	1
AC144573.1	ENSG00000264965.1	chr8:37791798-37824117	0	0	0	1	1
AC231656.1	ENSG00000264702.1	chrX:148393762-148393845	0	0	0	1	1
ACAA1	ENSG00000060971.19_1	chr3:38080695-38178733	25.9455	24.2571	-0.097078	0.599	0.804374
ACAA2	ENSG00000167315.18_1	chr18:47308533-47721517	37.2527	40.4283	0.118023	0.7087	0.868435
ACACA	ENSG00000278540.5_1	chr17:35441926-35766927	31.8696	17.3465	-0.877541	0.0003	0.00247858
ACACB	ENSG00000076555.15_1	chr12:109549022-109706031	5.12553	5.90444	0.204099	0.5874	0.797099
ACAD10	ENSG00000111271.15_1	chr12:112123856-112255336	11.4437	11.6446	0.0251106	0.94145	0.973065
ACAD11	ENSG00000240303.8_1	chr3:132276981-132593067	12.6607	7.26104	-0.802108	0.0416	0.139092
ACAD8	ENSG00000151498.12_1	chr11:134123441-134135749	16.0439	24.0914	0.586492	0.00785	0.0376289
ACAD9	ENSG00000177646.20_1	chr3:128598438-128759585	22.8264	17.9059	-0.350265	0.12425	0.308512
ACADL	ENSG00000115361.8_1	chr2:211036241-211098700	0	0	0	1	1
ACADM	ENSG00000117054.15_1	chr1:76190115-76260771	25.4421	25.4997	0.00325912	0.99215	0.995776
ACADS	ENSG00000122971.9_1	chr12:121163576-121177811	13.8971	7.78353	-0.836289	5e-05	0.000499548
ACADSB	ENSG00000196177.13_1	chr10:124768494-124817806	9.52544	6.54267	-0.541905	0.0162	0.0673944
ACADVL	ENSG00000072778.20_1	chr17:7090505-7128585	215.688	250.156	0.213883	0.27095	0.511878
ACAN	ENSG00000157766.19_1	chr15:89346666-89418584	0.0224858	0.00350843	-2.68012	1	1
ACAP1	ENSG00000072818.12_1	chr17:7239847-7254796	2.37062	2.81543	0.248089	0.78945	0.908518
ACAP2	ENSG00000114331.15_1	chr3:194995473-195163773	39.1742	33.8222	-0.211934	0.3032	0.55083
ACAP3	ENSG00000131584.19_1	chr1:1227769-1260067	27.4768	59.3764	1.11168	0.00035	0.00284641
ACAT1	ENSG00000075239.14_1	chr11:107879403-108021108	46.5574	52.7085	0.179026	0.47715	0.721052
ACAT2	ENSG00000120437.9_1	chr6:160090100-160210735	6.31534	14.3741	1.18654	0.1828	0.401165
ACBD3	ENSG00000182827.9_1	chr1:226332379-226374442	21.8121	18.7439	-0.218711	0.1429	0.3395
ACBD4	ENSG00000181513.15_1	chr17:43035359-43221548	4.57666	8.15624	0.833609	0.29845	0.545116
ACBD5	ENSG00000107897.20_1	chr10:27399039-27531975	25.8135	30.4478	0.238209	0.4004	0.652701
ACBD6	ENSG00000230124.8_1	chr1:180199398-180472089	26.9452	24.4081	-0.142668	0.54795	0.772122
ACBD7	ENSG00000176244.7_1	chr10:15117473-15130775	7.36218	7.44327	0.0158044	0.9229	0.964793
ACCS	ENSG00000110455.14_1	chr11:44087474-44105787	32.8128	17.2524	-0.927456	0.0001	0.000938078
ACCSL	ENSG00000205126.2_1	chr11:44069530-44081527	0	0	0	1	1
ACD	ENSG00000102977.17_1	chr16:67678890-67694718	11.9562	12.63	0.0790989	0.82875	0.926697
ACE	ENSG00000159640.17_1	chr17:61554421-61599209	3.79941	1.59139	-1.25549	0.0003	0.00247858
ACE2	ENSG00000130234.13_1	chrX:15402920-15806534	0.504699	0.590148	0.225652	1	1
ACER1	ENSG00000167769.5_1	chr19:6306152-6333623	0	0	0	1	1
ACER2	ENSG00000177076.6_1	chr9:19409006-19452503	3.37416	4.57276	0.438535	0.03025	0.109338
ACER3	ENSG00000078124.13_1	chr11:76571902-76737841	23.2888	33.8048	0.537597	0.003	0.0172164
ACHE	ENSG00000087085.16_1	chr7:100487614-100494594	5.20686	0.542363	-3.26308	5e-05	0.000499548
ACIN1	ENSG00000100813.15_1	chr14:23527772-23574198	79.0701	82.5825	0.0627032	0.8135	0.91983
ACKR1	ENSG00000213088.12_1	chr1:159141398-159177763	0	0	0	1	1
ACKR2	ENSG00000144648.16_1	chr3:42734154-43101703	1.5592	0.999262	-0.641867	0.42085	0.671778
ACKR3	ENSG00000144476.6_1	chr2:237476429-237490997	0.0432867	0	-0.0611357	1	1
ACKR4	ENSG00000129048.7_1	chr3:132276981-132593067	0.0445643	0	-0.0629013	1	1
ACLY	ENSG00000131473.17_1	chr17:40023169-40086795	58.8932	52.1532	-0.175345	0.23555	0.470301
ACMSD	ENSG00000153086.14_1	chr2:135493033-135716912	0	0	0	1	1
ACO1	ENSG00000122729.19_1	chr9:32384600-32454767	15.1318	11.9455	-0.341114	0.0264	0.0984233
ACO2	ENSG00000100412.17_1	chr22:41843833-41940610	45.5497	36.429	-0.322354	0.1064	0.276471
ACOD1	ENSG00000102794.10_1	chr13:77522645-77532773	0	0	0	1	1
ACOT1	ENSG00000184227.8_1	chr14:73945188-74100644	1.84022	0.175518	-3.39019	0.12955	0.317125
ACOT11	ENSG00000162390.18_1	chr1:55007929-55104865	13.9819	7.17472	-0.96257	0.00025	0.00211596
ACOT12	ENSG00000172497.9_1	chr5:80625814-80689998	0	0	0	1	1
ACOT13	ENSG00000112304.11_1	chr6:24667262-24720226	6.54756	2.48303	-1.39886	0.01965	0.0784401
ACOT2	ENSG00000119673.15_1	chr14:73945188-74100644	15.6466	2.39296	-2.70898	5e-05	0.000499548
ACOT4	ENSG00000177465.5_1	chr14:73945188-74100644	0.985608	0	-0.989581	0.12625	0.311725
ACOT6	ENSG00000205669.4_1	chr14:73945188-74100644	0	0	0	1	1
ACOT7	ENSG00000097021.20_1	chr1:6324328-6454451	29.212	43.4853	0.573966	0.00015	0.00134566
ACOT8	ENSG00000101473.17_1	chr20:44462437-44486044	9.64513	11.1088	0.203831	0.48815	0.728575
ACOT9	ENSG00000123130.17_1	chrX:23719171-23784592	25.5061	29.4889	0.209327	0.3146	0.563428
ACOX1	ENSG00000161533.12_1	chr17:73937587-73975258	26.0147	31.1468	0.259756	0.17655	0.392323
ACOX2	ENSG00000168306.13_1	chr3:58490862-58523010	1.42424	8.73207	2.61613	5e-05	0.000499548
ACOX3	ENSG00000087008.16_1	chr4:8368008-8518486	10.0143	4.75038	-1.07595	0.0012	0.00802605
ACOXL	ENSG00000153093.20_1	chr2:111490115-112642267	2.43178	0.275117	-3.1439	0.00445	0.0237119
ACP1	ENSG00000143727.16_1	chr2:217729-278283	58.3398	74.0607	0.344228	0.07225	0.209526
ACP2	ENSG00000134575.13_1	chr11:47260852-47290584	22.1051	13.3362	-0.729035	0.0011	0.00745889
ACP3	ENSG00000014257.16_1	chr3:132036212-132087142	0.467534	0.304722	-0.617578	1	1
ACP4	ENSG00000142513.6_1	chr19:51279397-51298476	0	0	0	1	1
ACP5	ENSG00000102575.13_1	chr19:11670188-11729976	0.733177	0.207692	-1.81971	1	1
ACP6	ENSG00000162836.12_1	chr1:147101452-147142646	7.93029	6.77284	-0.227613	0.3367	0.58723
ACP7	ENSG00000183760.11_1	chr19:39574552-39602133	1.52825	1.83276	0.262137	0.39795	0.65065
ACR	ENSG00000100312.11_1	chr22:51176623-51183767	0.166063	0.0585328	-1.50441	1	1
ACRBP	ENSG00000111644.8_1	chr12:6747240-6756599	1.18999	1.77351	0.575656	0.2364	0.471306
ACRV1	ENSG00000134940.14_1	chr11:125312776-125550769	0	0.0885105	0.122355	1	1
ACSBG1	ENSG00000103740.10_1	chr15:78396947-78538030	0.332857	0.191278	-0.79923	1	1
ACSBG2	ENSG00000130377.14_1	chr19:5978413-6205132	0.0133248	0	-0.0190967	1	1
ACSF2	ENSG00000167107.13_1	chr17:48503518-48552206	9.82252	13.9024	0.501165	0.0555	0.171992
ACSF3	ENSG00000176715.17_1	chr16:89154782-89230653	26.043	18.8657	-0.465131	0.0801	0.226527
ACSL1	ENSG00000151726.15_1	chr4:185676748-185776905	11.9908	8.51428	-0.49397	0.0035	0.0195956
ACSL3	ENSG00000123983.15_1	chr2:223725659-223809357	67.9773	41.8171	-0.700961	0.00015	0.00134566
ACSL4	ENSG00000068366.21_1	chrX:108866928-108976632	18.6492	23.9041	0.358143	0.02515	0.0947025
ACSL5	ENSG00000197142.11_1	chr10:114133873-114581597	20.4444	41.6932	1.02811	0.001	0.00687048
ACSL6	ENSG00000164398.15_1	chr5:131142682-131348892	1.57085	8.93311	2.50762	5e-05	0.000499548
ACSM1	ENSG00000166743.10_1	chr16:20621564-20936328	0.0660746	0.0657927	-0.00616667	1	1
ACSM2A	ENSG00000183747.12_1	chr16:20462782-20498991	0	0	0	1	1
ACSM2B	ENSG00000066813.14_1	chr16:20547547-20587749	0	0	0	1	1
ACSM3	ENSG00000005187.12_1	chr16:20621564-20936328	2.9441	1.21043	-1.28231	0.07455	0.214331
ACSM4	ENSG00000215009.5_1	chr12:7456879-7481320	0	0	0	1	1
ACSM5	ENSG00000183549.10_1	chr16:20420855-20458322	0.0102585	0.0303572	1.56522	1	1
ACSM6	ENSG00000173124.14_1	chr10:96953956-96990901	0.0402016	0.0253014	-0.668036	1	1
ACSS1	ENSG00000154930.15_1	chr20:24986865-25039616	0.68346	0.03998	-4.09551	0.00245	0.0145175
ACSS2	ENSG00000131069.20_1	chr20:33432522-33515765	22.5729	17.7393	-0.347643	0.1705	0.382926
ACSS3	ENSG00000111058.8_1	chr12:81186298-82153332	0	0	0	1	1
ACTA1	ENSG00000143632.15_1	chr1:229566111-229569851	0.0973009	0.105748	0.120105	1	1
ACTA2	ENSG00000107796.13_1	chr10:90639490-90776816	1.85337	12.3923	2.74122	0.00065	0.00480201
ACTB	ENSG00000075624.17_1	chr7:5566039-5603533	1221.73	1065.99	-0.19674	0.18945	0.410909
ACTBL2	ENSG00000169067.4_1	chr5:56690886-56830331	0.0488409	0.141178	1.53135	1	1
ACTC1	ENSG00000159251.8_1	chr15:35047284-35105706	0	0	0	1	1
ACTG1	ENSG00000184009.13_1	chr17:79476438-79494802	1240.31	928.856	-0.417178	0.00575	0.0290693
ACTG2	ENSG00000163017.14_1	chr2:74119440-74146992	0	0	0	1	1
ACTL10	ENSG00000288649.2_1	chr20:32244892-32262269	2.10257	3.76622	0.840961	0.2032	0.430271
ACTL6A	ENSG00000136518.17_1	chr3:179280673-179322437	36.187	27.6859	-0.386322	0.0507	0.160841
ACTL6B	ENSG00000077080.10_1	chr7:100240719-100254071	0	0	0	1	1
ACTL7A	ENSG00000187003.7_1	chr9:111624545-111626036	0.0191312	0.0186385	-0.0376462	1	1
ACTL7B	ENSG00000148156.8_1	chr9:111616867-111618266	0.163579	0.0299536	-2.44919	1	1
ACTL8	ENSG00000117148.8_1	chr1:18081827-18153558	0.11067	0.143176	0.371531	1	1
ACTL9	ENSG00000181786.5_1	chr19:8807749-8809145	0	0	0	1	1
ACTN1	ENSG00000072110.16_1	chr14:69340844-69446157	40.9964	52.2236	0.349206	0.05875	0.179512
ACTN2	ENSG00000077522.15_1	chr1:236827440-236927931	1.36637	0.719481	-0.925319	0.05155	0.162923
ACTN3	ENSG00000248746.6_1	chr11:66313865-66330805	0.0363597	0	-0.0515248	1	1
ACTN4	ENSG00000130402.13_1	chr19:39138288-39260544	136.255	146.456	0.104158	0.5402	0.768284
ACTR10	ENSG00000131966.14_1	chr14:58466452-58764857	22.2142	34.6992	0.643416	0.1115	0.286603
ACTR1A	ENSG00000138107.13_1	chr10:104221151-104262469	32.6736	41.6458	0.350048	0.025	0.0942784
ACTR1B	ENSG00000115073.8_1	chr2:98272401-98280507	20.0369	22.2086	0.148459	0.37775	0.630738
ACTR2	ENSG00000138071.14_1	chr2:65454921-65498387	122.919	131.452	0.0968188	0.498	0.735668
ACTR3	ENSG00000115091.12_1	chr2:114647639-114720173	60.7965	64.1793	0.0781192	0.67775	0.85227
ACTR3B	ENSG00000133627.18_1	chr7:152456833-152552463	14.145	15.2856	0.111882	0.4979	0.735668
ACTR3C	ENSG00000106526.11_1	chr7:149941004-150040435	5.57823	8.44189	0.59776	0.18175	0.399556
ACTR5	ENSG00000101442.10_1	chr20:37377102-37401163	6.91135	8.03586	0.217485	0.20385	0.431131
ACTR6	ENSG00000075089.10_1	chr12:100550134-100660857	15.1513	19.2957	0.348833	0.2143	0.445026
ACTR8	ENSG00000113812.14_1	chr3:53901092-53916179	13.6831	18.2338	0.414219	0.04105	0.137696
ACTRT1	ENSG00000123165.9_1	chrX:127161300-128460684	0	0.0235187	0.0335375	1	1
ACTRT2	ENSG00000169717.7_1	chr1:2938030-2939467	0	0	0	1	1
ACTRT3	ENSG00000184378.3_1	chr3:169484708-169487349	1.36578	1.84801	0.436251	0.1676	0.378692
ACVR1	ENSG00000115170.16_1	chr2:158592762-158732842	10.0388	14.2719	0.507585	0.00285	0.0164895
ACVR1B	ENSG00000135503.13_1	chr12:52345482-52390862	7.79316	8.47743	0.121418	0.52705	0.758004
ACVR1C	ENSG00000123612.16_1	chr2:158383278-158485376	0.074469	0.291188	1.96724	1	1
ACVR2A	ENSG00000121989.15_1	chr2:148602085-149274540	7.41579	13.9215	0.908646	0.0042	0.0226462
ACVR2B	ENSG00000114739.14_1	chr3:38492517-38534633	7.38514	4.85946	-0.60383	0.0001	0.000938078
ACVRL1	ENSG00000139567.13_1	chr12:52300691-52317145	0.402877	1.48	1.87719	0.0054	0.0277203
ACY1	ENSG00000243989.9_1	chr3:51989396-52023213	29.9294	17.834	-0.746938	0.0305	0.110107
ACY3	ENSG00000132744.8_1	chr11:67410025-67418201	1.72804	3.08017	0.833876	0.0121	0.0535944
ACYP1	ENSG00000119640.9_1	chr14:75519939-75643315	7.69989	13.7613	0.83771	0.5154	0.748809
ACYP2	ENSG00000170634.13_1	chr2:54091205-54532437	13.7518	13.2153	-0.057406	0.93205	0.968887
ADA	ENSG00000196839.13_1	chr20:43160425-43280874	5.54227	2.61268	-1.08495	0.0099	0.04554
ADA2	ENSG00000093072.18_1	chr22:17659679-17747623	1.09283	0.0878107	-3.63752	0.00015	0.00134566
ADAD1	ENSG00000164113.11_1	chr4:123300120-123350957	0	0	0	1	1
ADAD2	ENSG00000140955.11_1	chr16:84224743-84230774	0.0568044	0	-0.0797084	1	1
ADAL	ENSG00000168803.16_1	chr15:43622869-43646767	6.66942	7.90193	0.244644	0.3538	0.605105
ADAM10	ENSG00000137845.15_1	chr15:58879705-59041990	87.1786	95.6634	0.133993	0.55865	0.779339
ADAM11	ENSG00000073670.14_1	chr17:42836355-42859214	0.992849	0.422767	-1.23171	0.0234	0.0896222
ADAM12	ENSG00000148848.15_1	chr10:127700949-128077046	0.00378918	0.0447025	3.5604	1	1
ADAM15	ENSG00000143537.14_1	chr1:155006299-155035251	56.4241	73.7262	0.385867	0.0236	0.0901731
ADAM17	ENSG00000151694.14_1	chr2:9613786-9696904	33.6553	15.8312	-1.08806	5e-05	0.000499548
ADAM18	ENSG00000168619.16_1	chr8:39442007-39587584	0	0	0	1	1
ADAM19	ENSG00000135074.16_1	chr5:156687131-157002783	6.79518	9.8411	0.534308	0.0193	0.0774279
ADAM2	ENSG00000104755.15_1	chr8:39601253-39695808	0	0	0	1	1
ADAM20	ENSG00000134007.5_1	chr14:70883823-71014181	0.744619	0.507204	-0.553937	0.20555	0.433636
ADAM21	ENSG00000139985.8_1	chr14:70883823-71014181	0.664268	1.0468	0.656149	0.0831	0.232627
ADAM22	ENSG00000008277.15_1	chr7:87563457-87832204	5.28411	6.34658	0.264318	0.3419	0.593079
ADAM23	ENSG00000114948.13_1	chr2:207308255-207485851	0.360852	0.0103921	-5.11784	1	1
ADAM28	ENSG00000042980.13_1	chr8:24151581-24769586	0.209817	0.0145288	-3.85215	1	1
ADAM29	ENSG00000168594.15_1	chr4:175750818-175900532	0	0	0	1	1
ADAM30	ENSG00000134249.7_1	chr1:120436155-120439138	0	0.00998739	0.0143373	1	1
ADAM32	ENSG00000197140.15_1	chr8:38964508-39142436	4.54699	2.07763	-1.12998	0.0008	0.00570727
ADAM33	ENSG00000149451.18_1	chr20:3648611-3662893	0	0	0	1	1
ADAM7	ENSG00000069206.15_1	chr8:24151581-24769586	0	0	0	1	1
ADAM8	ENSG00000151651.16_1	chr10:135075923-135090372	4.83401	5.6985	0.237362	0.5328	0.762734
ADAM9	ENSG00000168615.13_1	chr8:38846326-38962964	128.344	103.63	-0.30858	0.0412	0.138042
ADAMDEC1	ENSG00000134028.14_1	chr8:24151581-24769586	0	0	0	1	1
ADAMTS1	ENSG00000154734.16_1	chr21:28208073-28217728	0.194428	0.0290266	-2.74379	1	1
ADAMTS10	ENSG00000142303.14_1	chr19:8645123-8675620	0.0278005	6.87306	7.9497	5e-05	0.000499548
ADAMTS12	ENSG00000151388.11_1	chr5:33523639-33892124	0	0.0341665	0.0484685	1	1
ADAMTS13	ENSG00000160323.19_1	chr9:136243236-136324524	4.88003	5.12671	0.0711452	0.8147	0.920527
ADAMTS14	ENSG00000138316.11_1	chr10:72432261-72522197	0.861577	3.20635	1.89588	5e-05	0.000499548
ADAMTS15	ENSG00000166106.4_1	chr11:130318539-130346540	0.938334	1.24824	0.411727	0.06625	0.196547
ADAMTS16	ENSG00000145536.15_1	chr5:5140442-5320417	0	0	0	1	1
ADAMTS17	ENSG00000140470.15_1	chr15:100510419-100882210	0.574794	0.263042	-1.12775	1	1
ADAMTS18	ENSG00000140873.16_1	chr16:77224731-77480695	0	0	0	1	1
ADAMTS19	ENSG00000145808.10_1	chr5:128760474-129522327	0	0	0	1	1
ADAMTS2	ENSG00000087116.16_1	chr5:178537853-178772462	0	0	0	1	1
ADAMTS20	ENSG00000173157.17_1	chr12:43747668-43946006	0	0	0	1	1
ADAMTS3	ENSG00000156140.10_1	chr4:73146685-73434938	0	0	0	1	1
ADAMTS4	ENSG00000158859.10_1	chr1:161154091-161184513	0.0754726	0.0647647	-0.220744	1	1
ADAMTS5	ENSG00000154736.6_1	chr21:28261694-28339407	0	0	0	1	1
ADAMTS6	ENSG00000049192.15_1	chr5:64444564-64777747	0.0814635	0.225925	1.47162	1	1
ADAMTS7	ENSG00000136378.15_1	chr15:79051547-79190481	2.76728	4.25596	0.621017	0.2804	0.523738
ADAMTS8	ENSG00000134917.10_1	chr11:130274817-130298504	0	0	0	1	1
ADAMTS9	ENSG00000163638.13_1	chr3:64501329-65039114	0	0.0586796	0.082266	1	1
ADAMTSL1	ENSG00000178031.18_1	chr9:17906560-19049356	0	0.0712329	0.0992722	1	1
ADAMTSL2	ENSG00000197859.11_1	chr9:136397285-136440641	0.326097	0.571355	0.809087	1	1
ADAMTSL3	ENSG00000156218.13_1	chr15:84322839-84708594	0	0	0	1	1
ADAMTSL4	ENSG00000143382.16_1	chr1:150521037-150552214	4.77925	5.1981	0.1212	0.9043	0.955185
ADAMTSL5	ENSG00000185761.11_1	chr19:1505020-1536045	9.16935	14.9757	0.707735	0.0068	0.0333653
ADAP1	ENSG00000105963.15_1	chr7:937536-1015185	43.135	46.126	0.0967221	0.60585	0.809149
ADAP2	ENSG00000184060.11_1	chr17:29233361-29286340	1.72262	4.63542	1.42809	0.00845	0.0400163
ADAR	ENSG00000160710.18_1	chr1:154554170-154600489	72.9057	71.9717	-0.0186008	0.90115	0.953735
ADARB1	ENSG00000197381.17_1	chr21:46490866-46646475	12.7636	17.6365	0.466526	0.06955	0.203703
ADARB2	ENSG00000185736.16_1	chr10:1205707-1779719	0	0	0	1	1
ADAT1	ENSG00000065457.11_1	chr16:75562427-75657198	21.2944	21.5575	0.0177171	0.95735	0.980383
ADAT2	ENSG00000189007.16_1	chr6:143743968-143771832	14.3109	5.18165	-1.46563	0.00015	0.00134566
ADAT3	ENSG00000213638.6_1	chr19:1905370-1926012	6.61149	13.8642	1.06832	0.05935	0.180907
ADCK1	ENSG00000063761.16_1	chr14:78266451-78401357	6.37984	3.29438	-0.953513	0.00285	0.0164895
ADCK2	ENSG00000133597.11_1	chr7:140218219-140624729	15.8618	10.2427	-0.630958	0.1102	0.284005
ADCK5	ENSG00000173137.12_1	chr8:145596789-145634719	7.30012	5.37481	-0.441706	0.34795	0.598227
ADCY1	ENSG00000164742.16_1	chr7:45613738-45762715	0.00506211	0.00749184	0.565581	1	1
ADCY10	ENSG00000143199.18_1	chr1:167778622-167883453	0.0218357	0.157271	2.8485	1	1
ADCY2	ENSG00000078295.17_1	chr5:7396250-7830194	0	0	0	1	1
ADCY3	ENSG00000138031.15_1	chr2:25012596-25143106	34.9949	25.1002	-0.479446	0.13115	0.319933
ADCY4	ENSG00000129467.14_1	chr14:24787554-24809228	3.4255	1.91387	-0.839823	0.05485	0.170456
ADCY5	ENSG00000173175.15_1	chr3:123001142-123167937	0.0825139	0.0531546	-0.634444	1	1
ADCY6	ENSG00000174233.12_1	chr12:49159976-49182872	22.6558	21.9379	-0.0464558	0.84095	0.931903
ADCY7	ENSG00000121281.13_1	chr16:50280047-50405391	32.6601	16.846	-0.955121	0.0079	0.0377968
ADCY8	ENSG00000155897.10_1	chr8:131792546-132053155	0	0	0	1	1
ADCY9	ENSG00000162104.10_1	chr16:4003387-4166443	12.8511	9.80307	-0.390582	0.088	0.242488
ADCYAP1	ENSG00000141433.13_1	chr18:894435-912173	0	0	0	1	1
ADCYAP1R1	ENSG00000078549.15_1	chr7:31091922-31151093	0	0	0	1	1
ADD1	ENSG00000087274.18_1	chr4:2845570-2931803	61.0894	56.6296	-0.109366	0.60225	0.807277
ADD2	ENSG00000075340.23_1	chr2:70834749-70995357	0	0.0169945	0.0243119	1	1
ADD3	ENSG00000148700.15_1	chr10:111699861-111895323	41.0157	56.4066	0.459689	0.19695	0.421432
ADGB	ENSG00000118492.18_1	chr6:146920102-147136598	0	0	0	1	1
ADGRA1	ENSG00000197177.16_1	chr10:134896576-134945179	0.00880109	0.0172258	0.968818	1	1
ADGRA2	ENSG00000020181.18_1	chr8:37641708-37707379	1.81685	0.890959	-1.02801	0.2299	0.463844
ADGRA3	ENSG00000152990.14_1	chr4:22346693-22517689	30.9349	35.2826	0.189721	0.2576	0.494592
ADGRB1	ENSG00000181790.11_1	chr8:143530790-143626370	0.585961	0.396131	-0.564829	1	1
ADGRB2	ENSG00000121753.13_1	chr1:32192717-32230494	12.2549	15.0899	0.300226	0.1074	0.278128
ADGRB3	ENSG00000135298.15_1	chr6:69345173-70100463	0	0	0	1	1
ADGRD1	ENSG00000111452.13_1	chr12:131438451-131626014	0.38341	1.24267	1.69649	0.004	0.0217336
ADGRD2	ENSG00000180264.11_1	chr9:127213703-127240868	0.0860893	0.0705662	-0.286856	1	1
ADGRE1	ENSG00000174837.15_1	chr19:6887576-6940470	0.0118525	0	-0.016999	1	1
ADGRE2	ENSG00000127507.18_1	chr19:14729928-14889372	0.182527	0.251348	0.461572	1	1
ADGRE3	ENSG00000131355.15_1	chr19:14729928-14889372	0.0699213	0	-0.0975047	1	1
ADGRE5	ENSG00000123146.20_1	chr19:14491312-14519537	31.3498	44.3432	0.500256	0.0015	0.00960696
ADGRF1	ENSG00000153292.16_1	chr6:46965444-47010086	0.133182	5.79231	5.44267	5e-05	0.000499548
ADGRF2	ENSG00000164393.9_1	chr6:47624171-47689757	0.0103557	0.0163243	0.6566	1	1
ADGRF3	ENSG00000173567.15_1	chr2:26531040-26618759	0.224447	0.0857897	-1.3875	1	1
ADGRF4	ENSG00000153294.12_1	chr6:47624171-47689757	4.43465	2.91489	-0.605378	0.00165	0.010424
ADGRF5	ENSG00000069122.19_1	chr6:46820258-46922680	0	0.0260669	0.0371248	1	1
ADGRG1	ENSG00000205336.14_1	chr16:57644563-57699492	57.0514	30.3255	-0.91173	5e-05	0.000499548
ADGRG2	ENSG00000173698.18_1	chrX:19002408-19140755	0	0.0215244	0.0307237	1	1
ADGRG3	ENSG00000182885.17_1	chr16:57702188-57765717	0	0.0366375	0.0519115	1	1
ADGRG4	ENSG00000156920.11_1	chrX:135383121-135499049	0	0.00357071	0.00514227	1	1
ADGRG5	ENSG00000159618.16_1	chr16:57576554-57625593	4.91387	0.0228715	-7.74716	0.1989	0.424013
ADGRG6	ENSG00000112414.15_1	chr6:142622990-142767403	18.6007	24.8124	0.415706	0.0693	0.203173
ADGRG7	ENSG00000144820.8_1	chr3:100328444-100414323	0.062896	0	-0.0880004	1	1
ADGRL1	ENSG00000072071.16_1	chr19:14247957-14316999	15.7693	10.489	-0.588245	0.0635	0.190532
ADGRL2	ENSG00000117114.20_1	chr1:81771831-82458120	0	0	0	1	1
ADGRL3	ENSG00000150471.17_1	chr4:62066043-63086188	0	0.0107567	0.0154358	1	1
ADGRL4	ENSG00000162618.15_1	chr1:79355448-79747809	0	0	0	1	1
ADGRV1	ENSG00000164199.18_1	chr5:89811427-90610364	0.117012	0.077877	-0.587387	1	1
ADH1A	ENSG00000187758.8_1	chr4:100009955-100222513	0	0	0	1	1
ADH1B	ENSG00000196616.14_1	chr4:100226127-100273917	0	0	0	1	1
ADH1C	ENSG00000248144.6_1	chr4:100226127-100273917	0.0236466	0	-0.0337177	1	1
ADH4	ENSG00000198099.9_1	chr4:100009955-100222513	0	0	0	1	1
ADH5	ENSG00000197894.12_1	chr4:99992128-100009952	48.3375	46.1159	-0.0678788	0.6538	0.837775
ADH6	ENSG00000172955.17_1	chr4:100009955-100222513	0.0118348	0	-0.0169738	1	1
ADH7	ENSG00000196344.12_1	chr4:100333417-100356667	0	0	0	1	1
ADHFE1	ENSG00000147576.17_1	chr8:67276008-67430759	0.349526	0.61537	0.816056	1	1
ADI1	ENSG00000182551.14_1	chr2:3500726-3526968	38.9493	46.0242	0.240794	0.1451	0.342837
ADIG	ENSG00000182035.12_1	chr20:37209837-37217106	0	0	0	1	1
ADIPOQ	ENSG00000181092.10_1	chr3:186560492-186576252	0	0	0	1	1
ADIPOR1	ENSG00000159346.13_1	chr1:202909953-202927700	52.5352	62.3906	0.248044	0.08815	0.242649
ADIPOR2	ENSG00000006831.10_1	chr12:1797739-1897840	32.2362	26.5575	-0.279561	0.0723	0.209534
ADIRF	ENSG00000148671.14_1	chr10:88695296-88784489	30.2555	39.488	0.384216	0.3292	0.580107
ADK	ENSG00000156110.15_1	chr10:75910959-76469721	59.3583	51.4426	-0.206486	0.178	0.394404
ADM	ENSG00000148926.10_1	chr11:10326619-10328944	7.13158	4.89727	-0.542245	0.0407	0.136886
ADM2	ENSG00000128165.9_1	chr22:50919971-50924869	9.25858	2.94298	-1.65351	5e-05	0.000499548
ADM5	ENSG00000224420.3_1	chr19:50179042-50193832	2.39228	3.01039	0.331564	0.72485	0.87727
ADNP	ENSG00000101126.18_1	chr20:49505452-49580466	38.7668	37.6719	-0.0413328	0.7949	0.910281
ADNP2	ENSG00000101544.9_1	chr18:77867145-77905406	20.342	24.2466	0.25332	0.08635	0.239486
ADO	ENSG00000181915.5_1	chr10:64442411-64568239	21.2681	22.8489	0.103438	0.4822	0.723621
ADORA1	ENSG00000163485.17_1	chr1:203059781-203136533	2.39157	2.22091	-0.106804	0.82325	0.924175
ADORA2A	ENSG00000128271.22_1	chr22:24666784-24924358	2.10315	1.73085	-0.281074	0.7112	0.869688
ADORA2B	ENSG00000170425.4_1	chr17:15848443-15879060	13.1109	39.0173	1.57335	5e-05	0.000499548
ADORA3	ENSG00000282608.2_1	chr1:112025969-112532290	0	0	0	1	1
ADPGK	ENSG00000159322.18_1	chr15:73043634-73090540	34.7762	27.7188	-0.327235	0.14855	0.348194
ADPRH	ENSG00000144843.11_1	chr3:119298058-119308792	2.98429	0	-1.99432	5e-05	0.000499548
ADPRHL1	ENSG00000153531.14_1	chr13:114053924-114107839	9.93241	10.6015	0.0940527	0.7158	0.872897
ADPRM	ENSG00000170222.12_1	chr17:10575790-10784212	5.79078	5.61826	-0.0436334	0.9381	0.971256
ADPRS	ENSG00000116863.11_1	chr1:36554492-36559533	15.8389	13.059	-0.278428	0.09955	0.263834
ADRA1A	ENSG00000120907.18_1	chr8:26605666-26724795	0	0	0	1	1
ADRA1B	ENSG00000170214.5_1	chr5:158737752-159400019	0	0	0	1	1
ADRA1D	ENSG00000171873.8_1	chr20:4201276-4229934	0.434868	0.528095	0.280218	1	1
ADRA2A	ENSG00000150594.7_1	chr10:112836786-112840665	0	0.0372235	0.0527268	1	1
ADRA2B	ENSG00000274286.2_1	chr2:96778623-96782310	0.283769	0.0418703	-2.76072	1	1
ADRA2C	ENSG00000184160.8_1	chr4:3768074-3770253	15.4621	11.963	-0.370154	0.03865	0.131519
ADRB1	ENSG00000043591.6_1	chr10:115803624-115806663	1.6093	1.4727	-0.127967	0.64795	0.834334
ADRB2	ENSG00000169252.6_1	chr5:148206173-148208186	0.0587875	0.038653	-0.604928	1	1
ADRB3	ENSG00000188778.6_1	chr8:37791798-37824117	0	0	0	1	1
ADRM1	ENSG00000130706.13_1	chr20:60877148-60942368	42.0688	47.7484	0.1827	0.72125	0.875733
ADSL	ENSG00000239900.14_1	chr22:40742464-41032723	35.8809	33.622	-0.0938096	0.69605	0.8616
ADSS1	ENSG00000185100.11_1	chr14:105190565-105213662	4.51357	10.7399	1.25064	5e-05	0.000499548
ADSS2	ENSG00000035687.10_1	chr1:244515936-244615211	25.1455	21.8357	-0.203611	0.24985	0.486641
ADTRP	ENSG00000111863.13_1	chr6:11712286-11807279	0.553984	0.126267	-2.13337	1	1
AEBP1	ENSG00000106624.11_1	chr7:44143943-44154161	0.134648	0.247966	0.88095	1	1
AEBP2	ENSG00000139154.16_1	chr12:19556978-19873735	21.1177	17.8055	-0.246134	0.23565	0.470448
AEN	ENSG00000181026.15_1	chr15:89164567-89175512	34.6326	59.8061	0.788161	5e-05	0.000499548
AFAP1	ENSG00000196526.11_1	chr4:7755803-7942023	8.50885	4.70534	-0.854664	0.19095	0.412996
AFAP1L1	ENSG00000157510.14_1	chr5:148521045-148724896	0	0	0	1	1
AFAP1L2	ENSG00000169129.15_1	chr10:116054582-116164515	1.45522	1.53273	0.0748669	0.86185	0.939674
AFDN	ENSG00000130396.21_1	chr6:168227590-168372703	63.7393	62.3541	-0.031697	0.8961	0.951298
AFF1	ENSG00000172493.23_1	chr4:87797357-88062191	22.0197	36.4934	0.72884	0.00065	0.00480201
AFF2	ENSG00000155966.14_1	chrX:147582136-148082193	0.00769904	0.00229679	-1.74506	1	1
AFF3	ENSG00000144218.21_1	chr2:100161880-100808890	0.0131209	0.00616536	-1.0896	1	1
AFF4	ENSG00000072364.13_1	chr5:132211086-132299326	34.7348	58.2882	0.746822	5e-05	0.000499548
AFG1L	ENSG00000135537.17_1	chr6:108616194-108879489	4.7119	10.362	1.13692	0.00415	0.0224382
AFG3L2	ENSG00000141385.11_1	chr18:12307667-12377226	33.2085	28.2863	-0.23145	0.3074	0.555092
AFM	ENSG00000079557.5_1	chr4:74347461-74369718	0	0	0	1	1
AFMID	ENSG00000183077.15_1	chr17:76183397-76203782	35.6336	28.6268	-0.315872	0.14225	0.33853
AFP	ENSG00000081051.8_1	chr4:74296854-74321891	0	0	0	1	1
AFTPH	ENSG00000119844.15_1	chr2:64751438-64820139	23.7445	19.8608	-0.257667	0.14725	0.346065
AGA	ENSG00000038002.9_1	chr4:178351927-178363591	8.68809	4.43477	-0.970182	0.0001	0.000938078
AGAP1	ENSG00000157985.19_1	chr2:236402686-237040444	32.3893	28.149	-0.202433	0.4683	0.714339
AGAP2	ENSG00000135439.12_1	chr12:58117543-58154194	0.231549	0.244637	0.0793213	1	1
AGAP3	ENSG00000133612.19_1	chr7:150782917-150841523	38.8454	50.5726	0.380612	0.06825	0.200861
AGAP4	ENSG00000188234.14_1	chr10:46321060-46349323	1.74536	1.12696	-0.631084	0.0774	0.220729
AGAP5	ENSG00000172650.15_1	chr10:75404638-75490245	2.62564	1.55672	-0.754155	0.01595	0.0667158
AGAP6	ENSG00000204149.14_1	chr10:51732522-51771414	6.66086	5.55396	-0.262193	0.15325	0.35588
AGAP9	ENSG00000198035.9	chr10:48187415-48237508	0.351877	0.518527	0.559349	1	1
AGBL1	ENSG00000273540.5_1	chr15:86622039-87592400	0	0.0129549	0.0185699	1	1
AGBL2	ENSG00000165923.16_1	chr11:47681142-47736941	1.14163	0.172953	-2.72264	1	1
AGBL3	ENSG00000146856.14_1	chr7:134429002-134855547	2.51518	1.74931	-0.523876	0.79515	0.910333
AGBL4	ENSG00000186094.17_1	chr1:48998525-50489626	0.0236539	0	-0.033728	1	1
AGBL5	ENSG00000084693.16_1	chr2:27265231-27294522	22.4996	11.8577	-0.924076	0.0001	0.000938078
AGER	ENSG00000204305.15_1	chr6:32148744-32152099	1.45756	1.90105	0.383243	0.2818	0.525297
AGFG1	ENSG00000173744.18_1	chr2:228336847-228425933	45.052	42.5937	-0.0809502	0.7251	0.877272
AGFG2	ENSG00000106351.13_1	chr7:100136825-100165843	10.5933	7.737	-0.453301	0.05245	0.16503
AGGF1	ENSG00000164252.13_1	chr5:76325075-76916436	14.177	16.7784	0.243055	0.31765	0.567051
AGK	ENSG00000006530.18_1	chr7:141199878-141401966	16.993	13.2825	-0.355415	0.2375	0.472905
AGL	ENSG00000162688.17_1	chr1:100315916-100389579	16.442	16.3246	-0.0103419	0.95085	0.977808
AGMAT	ENSG00000116771.6_1	chr1:15853307-15930121	7.47021	12.5602	0.749634	0.02025	0.0802729
AGMO	ENSG00000187546.14_1	chr7:15239941-15601640	0.0157362	0.170992	3.44176	1	1
AGO1	ENSG00000092847.13_1	chr1:36335408-36396133	16.8623	17.3995	0.0452417	0.7652	0.895724
AGO2	ENSG00000123908.12_1	chr8:141530254-141645732	37.551	35.821	-0.0680453	0.6725	0.84917
AGO3	ENSG00000126070.20_1	chr1:36396318-36538101	11.6072	16.7104	0.525723	0.04795	0.154504
AGO4	ENSG00000134698.11_1	chr1:36273616-36323491	7.30548	4.94219	-0.56383	0.0074	0.0357825
AGPAT1	ENSG00000204310.13_1	chr6:32116135-32145873	16.4827	21.4345	0.378981	0.05945	0.181056
AGPAT2	ENSG00000169692.13_1	chr9:139567594-139581909	41.6758	45.4313	0.124477	0.41555	0.666934
AGPAT3	ENSG00000160216.21_1	chr21:45285103-45407473	42.8771	52.8503	0.301703	0.1907	0.412658
AGPAT4	ENSG00000026652.15_1	chr6:161550998-161695093	8.11825	8.17779	0.0105413	0.9744	0.988332
AGPAT5	ENSG00000155189.12_1	chr8:6566162-6619024	35.9319	28.0759	-0.355934	0.0518	0.163626
AGPS	ENSG00000018510.18_1	chr2:178257473-178431752	40.7975	42.1621	0.047464	0.78835	0.908081
AGR2	ENSG00000106541.12_1	chr7:16831434-16873057	6.56067	10.1883	0.635002	0.00145	0.00934774
AGR3	ENSG00000173467.9_1	chr7:16899035-16921611	0	1.39585	1.26054	0.1222	0.305483
AGRN	ENSG00000188157.15_1	chr1:955499-991498	213.951	412.134	0.945836	5e-05	0.000499548
AGRP	ENSG00000159723.5_1	chr16:67515216-67539880	0	0	0	1	1
AGT	ENSG00000135744.9_1	chr1:230778226-230937749	10.1793	0.307784	-5.04758	0.00035	0.00284641
AGTPBP1	ENSG00000135049.16_1	chr9:88161453-88356944	21.6084	16.331	-0.403977	0.0256	0.0961306
AGTR1	ENSG00000144891.19_1	chr3:148415570-148460795	0	0	0	1	1
AGTR2	ENSG00000180772.8_1	chrX:115301996-115306227	0	0	0	1	1
AGTRAP	ENSG00000177674.16_1	chr1:11796140-11814859	28.699	41.628	0.536555	0.0016	0.0101554
AGXT	ENSG00000172482.5_1	chr2:241808240-241819919	0.0132495	0.118981	3.16672	1	1
AGXT2	ENSG00000113492.14_1	chr5:34998205-35048240	0	0	0	1	1
AHCTF1	ENSG00000153207.16_1	chr1:246935138-247095250	25.4235	26.1203	0.039007	0.83975	0.931552
AHCY	ENSG00000101444.13_1	chr20:32782374-32899608	90.69	95.2636	0.0709808	0.62525	0.820597
AHCYL1	ENSG00000168710.18_1	chr1:110527386-110566364	88.5358	42.0879	-1.07285	5e-05	0.000499548
AHCYL2	ENSG00000158467.16_1	chr7:128864863-129070052	9.83383	12.4801	0.343809	0.06305	0.189472
AHDC1	ENSG00000126705.15_1	chr1:27860545-27930942	16.8852	19.5887	0.214258	0.36965	0.622568
AHI1	ENSG00000135541.22_1	chr6:135604544-136135128	15.4791	22.0656	0.511478	0.00405	0.0219648
AHNAK	ENSG00000124942.14_1	chr11:62201013-62323707	97.9176	198.209	1.01738	5e-05	0.000499548
AHNAK2	ENSG00000185567.7_1	chr14:105391049-105444711	30.3891	62.3959	1.0379	5e-05	0.000499548
AHR	ENSG00000106546.14_1	chr7:16955982-17598533	20.9545	23.9076	0.19021	0.39285	0.646079
AHRR	ENSG00000063438.20_1	chr5:218355-438406	4.30237	9.06439	1.07508	0.0257	0.0963832
AHSA1	ENSG00000100591.8_1	chr14:77893017-77935815	27.2046	28.5116	0.0676937	0.71685	0.873573
AHSG	ENSG00000145192.13_1	chr3:186256229-186491265	0.0656757	0.115168	0.810306	1	1
AHSP	ENSG00000169877.10_1	chr16:31539220-31540124	0	0	0	1	1
AICDA	ENSG00000111732.11_1	chr12:8754765-8765463	0	0	0	1	1
AIDA	ENSG00000186063.13_1	chr1:222841354-222908538	27.4492	36.0338	0.392586	0.0794	0.224943
AIF1	ENSG00000204472.13_1	chr6:31582993-31584798	0	0	0	1	1
AIF1L	ENSG00000126878.13_1	chr9:133971862-133998539	36.4922	19.5441	-0.900858	5e-05	0.000499548
AIFM1	ENSG00000156709.15_1	chrX:129258640-129299853	19.3414	16.6416	-0.216895	0.21195	0.442174
AIFM2	ENSG00000042286.15_1	chr10:71812299-71892690	33.3116	21.2918	-0.64573	0.00015	0.00134566
AIFM3	ENSG00000183773.16_1	chr22:21319395-21353321	2.8134	4.13937	0.557094	0.29495	0.541074
AIG1	ENSG00000146416.19_1	chr6:143381632-143662195	39.8134	33.1731	-0.263239	0.29885	0.545509
AIM2	ENSG00000163568.15_1	chr1:159032273-159116886	0	0.0236515	0.0337246	1	1
AIMP1	ENSG00000164022.18_1	chr4:106962755-107270613	23.4403	19.1733	-0.289893	0.15095	0.351997
AIMP2	ENSG00000106305.10_1	chr7:6048885-6098806	65.1418	34.4235	-0.920192	0.00895	0.0419011
AIP	ENSG00000110711.11_1	chr11:67218771-67258625	19.5308	18.5247	-0.0763008	0.7032	0.865115
AIPL1	ENSG00000129221.16_1	chr17:6297012-6338519	0	0	0	1	1
AIRE	ENSG00000160224.17_1	chr21:45705720-45718531	0	0	0	1	1
AJAP1	ENSG00000196581.11_1	chr1:4714668-4852594	0.526526	0.0898499	-2.55092	1	1
AJM1	ENSG00000232434.2_1	chr9:139738866-139755251	5.58805	10.3448	0.888485	0.00175	0.0109617
AJUBA	ENSG00000129474.16_1	chr14:23398815-23451760	62.6838	58.4422	-0.101083	0.5558	0.777636
AK1	ENSG00000106992.19_1	chr9:130628764-130668301	18.3497	26.1924	0.513391	0.1481	0.347508
AK2	ENSG00000004455.17_1	chr1:33452552-33546597	97.5973	46.4915	-1.06988	5e-05	0.000499548
AK3	ENSG00000147853.17_1	chr9:4709555-4759639	33.9124	21.0005	-0.691389	5e-05	0.000499548
AK4	ENSG00000162433.15_1	chr1:65613231-65697828	22.3378	0.195129	-6.83892	5e-05	0.000499548
AK5	ENSG00000154027.19_1	chr1:77747703-78025651	0.00851573	0	-0.0122336	1	1
AK6	ENSG00000085231.14_1	chr5:68646810-68710628	17.4949	30.5351	0.803529	0.0621	0.187318
AK7	ENSG00000140057.9_1	chr14:96858464-96955764	1.08303	0.596193	-0.861217	0.0657	0.195506
AK8	ENSG00000165695.10_1	chr9:135600964-135765588	1.61269	2.51676	0.642098	0.41855	0.669195
AK9	ENSG00000155085.16_1	chr6:109804840-110199301	1.70013	2.53574	0.57676	0.2487	0.485311
AKAIN1	ENSG00000231824.4_1	chr18:5142909-5215496	0	0	0	1	1
AKAP1	ENSG00000121057.13_1	chr17:55162452-55198707	26.2715	16.044	-0.711468	0.0017	0.0106864
AKAP10	ENSG00000108599.15_1	chr17:19807614-19881656	14.0251	15.7321	0.165703	0.3937	0.646733
AKAP11	ENSG00000023516.9_1	chr13:42846287-42897397	33.6803	33.0121	-0.0289079	0.84135	0.93211
AKAP12	ENSG00000131016.17_1	chr6:151561101-151679694	2.32849	15.4762	2.73258	5e-05	0.000499548
AKAP13	ENSG00000170776.22_1	chr15:85923801-86293512	25.9035	25.3081	-0.0335459	0.8939	0.95066
AKAP14	ENSG00000186471.13_1	chrX:119029799-119159103	0.107101	0.0731856	-0.549345	1	1
AKAP17A	ENSG00000197976.12_1_PAR_Y	chrY:1660496-1671413	0	0	0	1	1
AKAP17A	ENSG00000197976.12_1	chrX:1710496-1721413	0	0	0	1	1
AKAP3	ENSG00000111254.8_1	chr12:4671369-4961093	1.34822	2.99856	1.15321	0.12335	0.307227
AKAP4	ENSG00000147081.15_1	chrX:49955419-49965658	0	0.0161554	0.023121	1	1
AKAP5	ENSG00000179841.8_1	chr14:64854748-65012891	2.93225	2.29548	-0.353215	0.60175	0.806901
AKAP6	ENSG00000151320.11_1	chr14:32798503-33306890	1.47554	3.80509	1.36668	0.00035	0.00284641
AKAP7	ENSG00000118507.18_1	chr6:131456606-131604675	4.6935	4.65766	-0.0110594	0.96105	0.982122
AKAP8	ENSG00000105127.10_1	chr19:15464195-15529952	10.2857	13.2878	0.369454	0.22675	0.459848
AKAP8L	ENSG00000011243.19_1	chr19:15464195-15529952	16.8263	20.9422	0.3157	0.251	0.487323
AKAP9	ENSG00000127914.19_1	chr7:91570153-91739987	15.2922	10.7472	-0.508836	0.0292	0.106546
AKIP1	ENSG00000166452.12_1	chr11:8932685-8954553	16.4737	12.0228	-0.454385	0.0138	0.0593242
AKIRIN1	ENSG00000174574.16_1	chr1:39456947-39471731	62.5025	75.7817	0.277935	0.06215	0.187437
AKIRIN2	ENSG00000135334.9_1	chr6:88384577-88411951	28.5918	37.4082	0.387756	0.0687	0.201883
AKNA	ENSG00000106948.17_1	chr9:117096435-117156685	16.8345	4.34085	-1.95537	5e-05	0.000499548
AKNAD1	ENSG00000162641.20_1	chr1:109358519-109506126	0.197405	0.855789	2.1161	0.13425	0.325249
AKR1A1	ENSG00000117448.14_1	chr1:46016214-46035721	72.4707	49.8193	-0.540693	0.0016	0.0101554
AKR1B1	ENSG00000085662.14_1	chr7:134127107-134144036	3.24784	1.98326	-0.71161	0.02025	0.0802729
AKR1B10	ENSG00000198074.10_1	chr7:134212318-134226164	390.388	2.63386	-7.21159	5e-05	0.000499548
AKR1B15	ENSG00000227471.9_1	chr7:134233861-134264627	0.453078	0.0445814	-3.34524	1	1
AKR1C1	ENSG00000187134.14_1	chr10:5005444-5025475	214.196	1.04176	-7.68377	5e-05	0.000499548
AKR1C2	ENSG00000151632.17_1	chr10:5029591-5060223	35.0948	0.275399	-6.99359	5e-05	0.000499548
AKR1C3	ENSG00000196139.14_1	chr10:5077545-5149878	118.515	2.08766	-5.82703	5e-05	0.000499548
AKR1C4	ENSG00000198610.11_1	chr10:5237424-5260912	0.048044	0	-0.0676993	1	1
AKR1C8P	ENSG00000264006.8_1	chr10:5196334-5227150	0.113789	0	-0.155476	1	1
AKR1D1	ENSG00000122787.15_1	chr7:137687069-137803051	0	0	0	1	1
AKR1E2	ENSG00000165568.18_1	chr10:4828820-4890254	0.774661	0	-0.827543	5e-05	0.000499548
AKR7A2	ENSG00000053371.13_1	chr1:19630458-19638638	37.1541	53.81	0.534354	0.0009	0.00627867
AKR7A3	ENSG00000162482.5_1	chr1:19609066-19615264	1.63496	2.8401	0.79669	0.0198	0.0789141
AKT1	ENSG00000142208.18_1	chr14:105235685-105262088	59.3687	83.5509	0.492954	0.0009	0.00627867
AKT1S1	ENSG00000204673.11_1	chr19:50321538-50392007	17.104	15.9134	-0.104089	0.77055	0.898712
AKT2	ENSG00000105221.18_1	chr19:40736223-40791443	62.1366	41.7539	-0.573534	0.01045	0.0475867
AKT3	ENSG00000117020.19_1	chr1:243419335-244014381	0.12219	0.0593963	-1.04068	1	1
AKTIP	ENSG00000166971.17_1	chr16:53467888-53538323	13.8637	13.3197	-0.0577459	0.86135	0.93948
AL121594.1	ENSG00000265530.1	chr14:35514112-35786699	0	0	0	1	1
AL121753.1	ENSG00000264888.1	chr20:33759874-33872788	0	0	0	1	1
AL139300.1	ENSG00000264904.1	chr14:104019757-104181841	0	0	0	1	1
AL160269.1	ENSG00000265367.1	chr9:98997587-99145993	0	0	0	1	1
AL357673.1	ENSG00000248835.2	chr1:54598358-54879152	0.26951	0.0399495	-2.75409	1	1
AL359922.1	ENSG00000266732.1	chr9:21802634-22128102	0	0	0	1	1
AL391650.1	ENSG00000265320.1	chr1:26398068-26398168	0	0	0	1	1
AL512428.1	ENSG00000263391.1	chr6:24797562-25057301	0	0	0	1	1
AL645922.1	ENSG00000268923.1	chr6:31973412-31976228	0	0	0	1	1
AL713999.1	ENSG00000216109.1	chr1:155204242-155214490	0	0	0	1	1
ALAD	ENSG00000148218.16_1	chr9:116148591-116163570	9.68624	12.3511	0.350626	0.2063	0.434595
ALAS1	ENSG00000023330.15_1	chr3:52232101-52248343	40.8825	46.1849	0.17594	0.2324	0.466808
ALAS2	ENSG00000158578.21_1	chrX:55026795-55057410	0	0	0	1	1
ALB	ENSG00000163631.17_1	chr4:74262830-74287199	0.122012	0.186194	0.609787	1	1
ALCAM	ENSG00000170017.12_1	chr3:105085752-105295744	18.2958	29.1278	0.670891	0.0006	0.00450229
ALDH16A1	ENSG00000161618.10_1	chr19:49949554-49996314	10.4715	4.93401	-1.08564	0.14635	0.344775
ALDH18A1	ENSG00000059573.9_1	chr10:97365697-97416468	18.421	27.7061	0.588851	0.0001	0.000938078
ALDH1A1	ENSG00000165092.13_1	chr9:75515586-75695358	0.35418	0.0163443	-4.43763	1	1
ALDH1A2	ENSG00000128918.15_1	chr15:58245621-58862043	0.913035	3.3818	1.88905	0.00135	0.00880591
ALDH1A3	ENSG00000184254.17_1	chr15:101389765-101626271	6.86108	40.2518	2.55255	5e-05	0.000499548
ALDH1B1	ENSG00000137124.8_1	chr9:38392698-38398658	21.4971	26.4697	0.300202	0.04835	0.155424
ALDH1L1	ENSG00000144908.14_1	chr3:125822404-125929012	15.2795	1.94485	-2.97387	5e-05	0.000499548
ALDH1L2	ENSG00000136010.14_1	chr12:105380093-105562908	0.520667	0.251507	-1.04977	1	1
ALDH2	ENSG00000111275.13_1	chr12:112123856-112255336	43.542	13.8313	-1.65448	5e-05	0.000499548
ALDH3A1	ENSG00000108602.18_1	chr17:19640994-19652256	256.399	107.597	-1.25275	5e-05	0.000499548
ALDH3A2	ENSG00000072210.19_1	chr17:19551448-19622292	101.547	74.3183	-0.450353	0.04315	0.142895
ALDH3B1	ENSG00000006534.16_1	chr11:67776047-67797928	22.0432	20.9661	-0.0722772	0.6547	0.838387
ALDH3B2	ENSG00000132746.15_1	chr11:67429630-67448695	0.0225009	0.0207334	-0.118027	1	1
ALDH4A1	ENSG00000159423.17_1	chr1:19166092-19283170	15.3116	17.0197	0.152582	0.5792	0.791505
ALDH5A1	ENSG00000112294.14_1	chr6:24403135-24537435	15.0237	18.8721	0.329017	0.1333	0.323569
ALDH6A1	ENSG00000119711.13_1	chr14:74318533-74551195	20.2284	8.35941	-1.27491	5e-05	0.000499548
ALDH7A1	ENSG00000164904.18_1	chr5:125866891-125931054	35.5835	34.8837	-0.0286591	0.8726	0.943182
ALDH8A1	ENSG00000118514.14_1	chr6:135238530-135271253	0.567261	0.0842199	-2.75178	1	1
ALDH9A1	ENSG00000143149.12_1	chr1:165631452-165679205	35.5274	34.8703	-0.0269351	0.85165	0.935541
ALDOA	ENSG00000149925.22_1	chr16:30064443-30081778	305.601	337.112	0.14158	0.3373	0.588161
ALDOB	ENSG00000136872.20_1	chr9:104182841-104211946	0	0.0268359	0.0382056	1	1
ALDOC	ENSG00000109107.14_1	chr17:26782769-26972472	8.52663	16.9283	0.989391	0.2292	0.462802
ALG1	ENSG00000033011.14_1	chr16:4932507-5147796	16.1527	15.8333	-0.0288189	0.94825	0.976317
ALG10	ENSG00000139133.7_1	chr12:34175215-34211680	11.3858	14.7679	0.375229	0.04175	0.139488
ALG10B	ENSG00000175548.9_1	chr12:38710563-38723523	3.11681	0	-2.04153	5e-05	0.000499548
ALG11	ENSG00000253710.5_1	chr13:52586526-52733996	24.1297	14.7852	-0.706654	0.0004	0.00318845
ALG12	ENSG00000182858.14_1	chr22:50293876-50321188	5.46398	4.00224	-0.449143	0.4698	0.714961
ALG13	ENSG00000101901.12_1	chrX:110909038-111003877	18.0272	21.9383	0.283279	0.28175	0.525259
ALG14	ENSG00000172339.10_1	chr1:95439960-95538507	1.76673	0.872554	-1.01777	0.09195	0.250032
ALG1L	ENSG00000189366.10_1	chr3:125635462-125709408	6.96387	3.83903	-0.859147	0.00935	0.0433828
ALG1L2	ENSG00000251287.8_1	chr3:129800673-129920179	0.255577	0.774065	1.5987	0.1961	0.420633
ALG2	ENSG00000119523.10_1	chr9:101978706-101984224	26.807	21.65	-0.308238	0.05105	0.161719
ALG3	ENSG00000214160.10_1	chr3:183948216-183967336	27.1064	16.0768	-0.75365	0.00055	0.0041732
ALG5	ENSG00000120697.10_1	chr13:37523874-37633850	36.5865	14.8684	-1.29906	0.0006	0.00450229
ALG6	ENSG00000088035.18_1	chr1:63833245-63904224	9.51456	7.31619	-0.379044	0.1422	0.33852
ALG8	ENSG00000159063.14_1	chr11:77806289-77850706	26.5612	33.2595	0.324444	0.0648	0.19348
ALG9	ENSG00000086848.15_1	chr11:111652918-111756699	14.0841	14.455	0.0375089	0.8658	0.940892
ALK	ENSG00000171094.18_1	chr2:29415639-30178271	0	0	0	1	1
ALKAL1	ENSG00000196711.9_1	chr8:53446596-53477990	0.0443683	0	-0.0626306	1	1
ALKAL2	ENSG00000189292.16_1	chr2:279557-314373	0	0	0	1	1
ALKBH1	ENSG00000100601.10_1	chr14:78138746-78174366	5.11005	7.39065	0.532364	0.0257	0.0963832
ALKBH2	ENSG00000189046.11_1	chr12:109525992-109531436	27.7855	24.706	-0.16947	0.31365	0.56224
ALKBH3	ENSG00000166199.13_1	chr11:43902360-43942494	15.4809	7.18148	-1.10814	0.0001	0.000938078
ALKBH4	ENSG00000160993.4_1	chr7:102067264-102105310	6.12692	6.20436	0.0181194	0.96725	0.985096
ALKBH5	ENSG00000091542.9_1	chr17:17991205-18113268	65.8383	77.8438	0.241655	0.1364	0.328462
ALKBH6	ENSG00000239382.10_1	chr19:36494208-36505141	13.899	12.2519	-0.181969	0.52875	0.759028
ALKBH7	ENSG00000125652.8_1	chr19:6372804-6379069	40.3308	19.8341	-1.0239	5e-05	0.000499548
ALKBH8	ENSG00000137760.15_1	chr11:107373452-107436468	3.69796	4.61297	0.318969	0.129	0.316216
ALLC	ENSG00000151360.10_1	chr2:3705789-3895598	0	0	0	1	1
ALMS1	ENSG00000116127.20_1	chr2:73612885-73852293	15.8285	18.7204	0.242089	0.2078	0.436558
ALOX12	ENSG00000108839.12_1	chr17:6757179-6922978	0	0.0124346	0.0178287	1	1
ALOX12B	ENSG00000179477.11_1	chr17:7975953-7991034	0.957653	0.362384	-1.40199	0.1221	0.305362
ALOX15	ENSG00000161905.13_1	chr17:4534213-4545589	0.180731	0.0500285	-1.85302	1	1
ALOX15B	ENSG00000179593.16_1	chr17:7942351-7952452	0.130275	0	-0.176674	1	1
ALOX5	ENSG00000012779.11_1	chr10:45869623-45948569	0.316438	0.231795	-0.449074	1	1
ALOX5AP	ENSG00000132965.10_1	chr13:31287614-31338563	0.133846	0.0555073	-1.26982	1	1
ALOXE3	ENSG00000179148.10_1	chr17:7999217-8022365	1.40311	4.42266	1.65628	5e-05	0.000499548
ALPG	ENSG00000163286.9_1	chr2:233271553-233275424	0.892015	0.193472	-2.20495	0.00135	0.00880591
ALPI	ENSG00000163295.5_1	chr2:233320834-233325463	8.34717	2.34273	-1.8331	5e-05	0.000499548
ALPK1	ENSG00000073331.18_1	chr4:113195692-113363777	16.3505	8.41058	-0.959058	0.00245	0.0145175
ALPK2	ENSG00000198796.7_1	chr18:56148478-56296323	0.312196	0.0110237	-4.82377	1	1
ALPK3	ENSG00000136383.7_1	chr15:85360586-85416710	1.91517	0.886345	-1.11153	0.1295	0.31709
ALPL	ENSG00000162551.14_1	chr1:21835889-21904903	0.201546	0.725946	1.84875	0.02835	0.104111
ALPP	ENSG00000163283.7_1	chr2:233243433-233247599	1.12027	3.22112	1.52372	0.0002	0.00173517
ALS2	ENSG00000003393.16_1	chr2:202564989-202646835	19.6509	26.9105	0.453572	0.00725	0.0351824
ALS2CL	ENSG00000178038.17_1	chr3:46710484-46735194	24.7914	17.9103	-0.469049	0.0172	0.0707383
ALX1	ENSG00000180318.4_1	chr12:85673997-85695562	0	0	0	1	1
ALX3	ENSG00000156150.9_1	chr1:110574198-110617263	0.357495	0.380756	0.0909443	1	1
ALX4	ENSG00000052850.8_1	chr11:44281989-44331689	0.0233066	0	-0.0332385	1	1
ALYREF	ENSG00000183684.8_1	chr17:79845710-79869308	33.7719	27.8216	-0.279617	0.55455	0.77681
AMACR	ENSG00000242110.8_1	chr5:33986269-34124633	4.38802	7.38385	0.750802	0.01205	0.0534265
AMBN	ENSG00000178522.14_1	chr4:71457972-71473005	0	0	0	1	1
AMBP	ENSG00000106927.12_1	chr9:116822406-116840608	0.41234	0	-0.498087	1	1
AMBRA1	ENSG00000110497.15_1	chr11:46417963-46615675	16.6314	12.6061	-0.399789	0.2424	0.478676
AMD1	ENSG00000123505.19_1	chr6:111195972-111220082	122.345	98.6393	0	1	1
AMDHD1	ENSG00000139344.8_1	chr12:96337108-96362498	0.929353	1.89785	1.03007	0.00665	0.0327476
AMDHD2	ENSG00000162066.16_1	chr16:2525051-2581423	32.927	42.9358	0.382911	0.3185	0.567822
AMELX	ENSG00000125363.14_1	chrX:11129420-11684040	0.052084	0	-0.0732499	1	1
AMELY	ENSG00000099721.15_1	chrY:6733958-6974543	0	0	0	1	1
AMER1	ENSG00000184675.11_1	chrX:63404996-63425588	2.74458	1.37205	-1.00025	5e-05	0.000499548
AMER2	ENSG00000165566.13_1	chr13:25735816-25764781	0	0	0	1	1
AMER3	ENSG00000178171.11_1	chr2:131500531-131525707	0	0	0	1	1
AMFR	ENSG00000159461.15_1	chr16:56395363-56459457	63.629	65.1567	0.0342284	0.82025	0.923149
AMH	ENSG00000104899.8_1	chr19:2249307-2252072	22.5716	19.751	-0.192584	0.27165	0.512762
AMHR2	ENSG00000135409.11_1	chr12:53817638-53825456	0.0165221	0.0163467	-0.0153949	1	1
AMIGO1	ENSG00000181754.7_1	chr1:110046799-110052360	3.22225	1.75966	-0.872775	5e-05	0.000499548
AMIGO2	ENSG00000139211.7_1	chr12:47469489-47630445	0.845844	0.0765963	-3.46505	0.0014	0.00907841
AMIGO3	ENSG00000176020.9_1	chr3:49726970-49761406	0.919973	1.36064	0.564621	0.619	0.817802
AMMECR1	ENSG00000101935.11_1	chrX:109437413-109699562	17.9593	16.8444	-0.0924645	0.5583	0.779159
AMMECR1L	ENSG00000144233.11_1	chr2:128619203-128643541	12.3135	10.9545	-0.168725	0.26215	0.500824
AMN	ENSG00000166126.11_1	chr14:103388999-103523886	3.40481	0.506633	-2.74856	0.05235	0.164891
AMN1	ENSG00000151743.11_1	chr12:31780508-31884138	11.6439	9.50704	-0.292501	0.2754	0.517573
AMOT	ENSG00000126016.17_1	chrX:112017730-112084059	1.49021	0.0493384	-4.91666	0.0004	0.00318845
AMOTL1	ENSG00000166025.18_1	chr11:94277005-94658686	0.037768	1.20623	4.99719	0.0416	0.139092
AMOTL2	ENSG00000114019.15_1	chr3:134070693-134094321	71.7769	70.1826	-0.0324048	0.88725	0.948454
AMPD1	ENSG00000116748.22_1	chr1:115215710-115238239	0	0	0	1	1
AMPD2	ENSG00000116337.20_1	chr1:110145712-110174673	26.3298	18.9403	-0.475238	0.1225	0.305795
AMPD3	ENSG00000133805.15_1	chr11:10329859-10529126	8.68785	8.5258	-0.0271632	0.88425	0.947319
AMPH	ENSG00000078053.17_1	chr7:38423304-38671020	0	0	0	1	1
AMT	ENSG00000145020.16_1	chr3:49454209-49466759	5.88495	2.58114	-1.18902	0.0042	0.0226462
AMTN	ENSG00000187689.10_1	chr4:71384285-71398460	0	0	0	1	1
AMY1A	ENSG00000237763.10_1	chr1:104198381-104207176	0	0	0	1	1
AMY1B	ENSG00000174876.17_1	chr1:104230036-104239076	0	0	0	1	1
AMY1C	ENSG00000187733.7_1	chr1:104287944-104301348	0	0	0	1	1
AMY2A	ENSG00000243480.8_1	chr1:104160048-104168402	0	0	0	1	1
AMY2B	ENSG00000240038.7_1	chr1:104068312-104122156	0.316676	0.628472	0.988839	1	1
AMZ1	ENSG00000174945.14_1	chr7:2719155-2883942	0.0856668	0.335722	1.97046	1	1
AMZ2	ENSG00000196704.14_1	chr17:66201621-66253853	33.8401	35.2688	0.059659	0.7456	0.887186
ANAPC1	ENSG00000153107.13_1	chr2:111490115-112642267	21.5151	20.5078	-0.0691825	0.85545	0.937137
ANAPC10	ENSG00000164162.14_1	chr4:144480609-146101741	12.3984	20.9471	0.756595	0.28505	0.528955
ANAPC11	ENSG00000141552.18_1	chr17:79845710-79869308	60.0947	40.3005	-0.57644	0.3455	0.595813
ANAPC13	ENSG00000129055.13_1	chr3:134196547-135158730	36.0516	46.2487	0.359349	0.08395	0.234412
ANAPC15	ENSG00000110200.8_1	chr11:71709658-71823826	5.81671	5.3268	-0.126935	0.8809	0.94601
ANAPC16	ENSG00000166295.9_1	chr10:73855789-73995618	72.7578	59.0922	-0.300135	0.11565	0.294527
ANAPC2	ENSG00000176248.9_1	chr9:140069235-140083012	31.2122	27.9919	-0.157102	0.4002	0.652676
ANAPC4	ENSG00000053900.11_1	chr4:25378884-25420120	19.2865	24.681	0.355814	0.13735	0.32973
ANAPC5	ENSG00000089053.13_1	chr12:121746047-121837699	61.2546	61.88	0.0146535	0.9344	0.969357
ANAPC7	ENSG00000196510.14_1	chr12:110810704-110888227	44.3707	41.7648	-0.0873199	0.70175	0.864416
ANG	ENSG00000214274.10_1	chr14:21152335-21175279	1.02272	0.67748	-0.594165	0.3991	0.651866
ANGEL1	ENSG00000013523.11_1	chr14:77227810-77292589	14.8048	13.5816	-0.124411	0.5812	0.792949
ANGEL2	ENSG00000174606.14_1	chr1:213165523-213189209	28.9762	25.5884	-0.179374	0.39225	0.645551
ANGPT1	ENSG00000154188.10_1	chr8:108261709-108510283	0	0.955036	0.967195	5e-05	0.000499548
ANGPT2	ENSG00000091879.14_1	chr8:6261071-6565745	0.128162	0.0637947	-1.00645	1	1
ANGPT4	ENSG00000101280.8_1	chr20:850542-896977	0.0063311	0.0192997	1.60805	1	1
ANGPTL1	ENSG00000116194.13_1	chr1:178693440-178890976	0	0.00745687	0.0107181	1	1
ANGPTL2	ENSG00000136859.10_1	chr9:129677052-129985445	0.0250683	0.491747	4.29398	1	1
ANGPTL3	ENSG00000132855.5_1	chr1:62919968-63154057	0	0.0192099	0.0274512	1	1
ANGPTL4	ENSG00000167772.12_1	chr19:8428172-8439254	5.88719	5.58584	-0.075804	0.7716	0.899039
ANGPTL5	ENSG00000187151.7_1	chr11:101761404-101871793	0	0	0	1	1
ANGPTL6	ENSG00000130812.11_1	chr19:10196797-10213354	0.772891	0.503121	-0.61936	0.5045	0.740649
ANGPTL7	ENSG00000171819.5_1	chr1:11166591-11322608	0.0118524	0	-0.0169989	1	1
ANGPTL8	ENSG00000130173.13_1	chr19:11309970-11373200	0.235516	0.086858	-1.43909	1	1
ANHX	ENSG00000227059.7_1	chr12:133794897-133812463	0	0	0	1	1
ANK1	ENSG00000029534.21_1	chr8:41510738-41754280	0.220918	1.06782	2.27308	0.0006	0.00450229
ANK2	ENSG00000145362.21_1	chr4:113739187-114305377	3.97523	0.302975	-3.71377	5e-05	0.000499548
ANK3	ENSG00000151150.22_1	chr10:61786055-62493248	12.9129	1.35831	-3.24893	5e-05	0.000499548
ANKAR	ENSG00000151687.15_1	chr2:190539015-190630282	3.22871	1.87935	-0.780722	0.1423	0.33853
ANKDD1A	ENSG00000166839.17_1	chr15:65134081-65251033	5.67153	0.393424	-3.84958	0.00045	0.00351717
ANKDD1B	ENSG00000189045.15_1	chr5:74907006-75013273	0.181054	0.158468	-0.192233	1	1
ANKEF1	ENSG00000132623.16_1	chr20:9966735-10349424	6.34582	3.65132	-0.797386	5e-05	0.000499548
ANKFN1	ENSG00000153930.13_1	chr17:53959661-54594377	0	0.187738	0.248217	1	1
ANKFY1	ENSG00000185722.18_1	chr17:4046461-4167290	27.1975	30.9332	0.185684	0.3486	0.598879
ANKH	ENSG00000154122.14_1	chr5:14704908-14871887	11.3962	24.6874	1.11523	0.0039	0.0213347
ANKHD1	ENSG00000131503.21_1	chr5:139781398-139937262	69.398	39.5867	-0.809879	0.00595	0.0299007
ANKHD1-EIF4EBP3	ENSG00000254996.5_1	chr5:139781398-139937262	7.41953	5.07831	-0.546979	0.15655	0.360958
ANKIB1	ENSG00000001629.10_1	chr7:91741466-92030697	22.8464	32.0702	0.489268	0.06715	0.19855
ANKK1	ENSG00000170209.5_1	chr11:113258500-113271138	0.0582236	0.14755	1.34153	1	1
ANKLE1	ENSG00000160117.16_1	chr19:17342691-17398455	1.06173	1.53535	0.53215	0.5567	0.778217
ANKLE2	ENSG00000176915.15_1	chr12:133302088-133338418	40.1004	42.7782	0.0932597	0.6502	0.835708
ANKMY1	ENSG00000144504.15_1	chr2:241418838-241520789	14.0092	12.6295	-0.149575	0.68265	0.854716
ANKMY2	ENSG00000106524.9_1	chr7:16639403-16685442	11.2109	13.7119	0.290525	0.12815	0.314701
ANKRA2	ENSG00000164331.10_1	chr5:72848014-72879205	10.2662	14.1271	0.46056	0.36325	0.616078
ANKRD1	ENSG00000148677.7_1	chr10:92671852-92680844	7.56289	100.447	3.73135	5e-05	0.000499548
ANKRD10	ENSG00000088448.14_1	chr13:111530886-111567416	154.143	98.4686	-0.646538	0.01855	0.0750669
ANKRD11	ENSG00000167522.16_1	chr16:89334037-89556969	60.9246	54.6444	-0.156952	0.55195	0.774906
ANKRD12	ENSG00000101745.17_1	chr18:9102627-9285983	7.44054	9.26769	0.316801	0.2761	0.518502
ANKRD13A	ENSG00000076513.17_1	chr12:110436990-110511491	13.5511	14.6709	0.114547	0.561	0.780685
ANKRD13B	ENSG00000198720.13_1	chr17:27887564-28513493	3.77404	1.74832	-1.11014	0.16885	0.380478
ANKRD13C	ENSG00000118454.13_1	chr1:70724681-70820417	12.6488	23.2144	0.876023	5e-05	0.000499548
ANKRD13D	ENSG00000172932.16_1	chr11:67056770-67069956	27.2908	35.0647	0.361608	0.0812	0.229014
ANKRD16	ENSG00000134461.16_1	chr10:5903578-5931869	5.29484	3.65161	-0.536055	0.07155	0.208043
ANKRD17	ENSG00000132466.19_1	chr4:73939092-74124515	24.7451	25.4956	0.0431074	0.78645	0.906952
ANKRD18A	ENSG00000180071.20_1	chr9:38433692-38624987	6.61083	10.065	0.606447	0.0232	0.0890493
ANKRD18B	ENSG00000230453.9_1	chr9:33524391-33573007	0.209551	0.6934	1.72638	0.3176	0.567019
ANKRD2	ENSG00000165887.12_1	chr10:99332255-99343641	0.217886	0.124231	-0.810549	1	1
ANKRD20A1	ENSG00000196774.3	chr9:67926760-67987998	0.042856	0.157679	1.87942	1	1
ANKRD20A2P	ENSG00000183148.7_1	chr9:42341915-42474239	0	0	0	1	1
ANKRD20A3P	ENSG00000276203.5_1	chr9:42341915-42474239	0.0322136	0.0831078	1.36732	1	1
ANKRD20A4P	ENSG00000172014.12_1	chr9:69381811-69425560	0.025953	0.183211	2.81954	1	1
ANKRD22	ENSG00000152766.6_1	chr10:90562486-90611601	1.04772	0.471234	-1.15274	0.0499	0.158903
ANKRD23	ENSG00000163126.15_1	chr2:97481981-97523753	2.12968	2.61227	0.294665	0.68105	0.853681
ANKRD24	ENSG00000089847.12_1	chr19:4183350-4224811	1.10172	0.501209	-1.13627	0.0029	0.0167185
ANKRD26	ENSG00000107890.17_1	chr10:27262721-27389423	5.62653	8.54186	0.602306	0.00775	0.0371899
ANKRD27	ENSG00000105186.16_1	chr19:33087911-33169206	23.6607	18.8785	-0.325746	0.1459	0.344128
ANKRD28	ENSG00000206560.12_1	chr3:15602205-15901278	24.6984	17.4118	-0.504357	0.1307	0.319011
ANKRD29	ENSG00000154065.17_1	chr18:21178889-21242875	5.60705	3.09051	-0.859397	0.00275	0.0160105
ANKRD30A	ENSG00000148513.19_1	chr10:37414525-37521495	0	0	0	1	1
ANKRD30B	ENSG00000180777.14_1	chr18:14728270-14854037	0	0	0	1	1
ANKRD30BL	ENSG00000163046.16_1	chr2:132905163-133015542	0	0	0	1	1
ANKRD31	ENSG00000145700.10_1	chr5:74364099-74532736	0.0777165	0.0915478	0.236305	1	1
ANKRD33	ENSG00000167612.13_1	chr12:52281792-52285511	0	0	0	1	1
ANKRD33B	ENSG00000164236.12_1	chr5:10564181-10657928	1.65584	1.23365	-0.42463	0.02475	0.0935954
ANKRD34A	ENSG00000272031.3_1	chr1:145456235-145523730	0.386495	0.946333	1.2919	0.4233	0.673862
ANKRD34B	ENSG00000189127.8_1	chr5:79852573-79866099	0	0	0	1	1
ANKRD34C	ENSG00000235711.5_1	chr15:79434280-79590581	0	0.00629335	0.00905093	1	1
ANKRD35	ENSG00000198483.13_1	chr1:145549208-145568526	0	0	0	1	1
ANKRD36	ENSG00000135976.20_1	chr2:97778889-97930258	8.68759	9.19001	0.0811103	0.70515	0.866248
ANKRD36B	ENSG00000196912.12_1	chr2:98109126-98206428	4.6679	4.95743	0.0868196	0.68645	0.856383
ANKRD36C	ENSG00000174501.14_1	chr2:96502666-96657579	12.2901	13.1565	0.0982759	0.6724	0.849104
ANKRD37	ENSG00000186352.9_1	chr4:186317174-186347133	4.21086	3.40718	-0.305537	0.58495	0.795485
ANKRD39	ENSG00000213337.9_1	chr2:97481981-97523753	5.92028	8.7274	0.559887	0.32775	0.578244
ANKRD40	ENSG00000154945.7_1	chr17:48770558-48785275	28.5867	33.9756	0.249155	0.13345	0.323711
ANKRD40CL	ENSG00000167117.10_1	chr17:48838389-48844918	0.897325	0.525959	-0.770681	0.25815	0.495325
ANKRD42	ENSG00000137494.14_1	chr11:82868029-83134559	5.75102	10.3308	0.845057	0.03925	0.132971
ANKRD44	ENSG00000065413.20_1	chr2:197831740-198175897	1.51657	1.46389	-0.0510009	0.9192	0.963034
ANKRD45	ENSG00000183831.7_1	chr1:173469598-173638990	0.187907	0.63868	1.76507	0.0089	0.0417112
ANKRD46	ENSG00000186106.11_1	chr8:101521979-101572012	10.222	12.8461	0.329653	0.0728	0.210603
ANKRD49	ENSG00000168876.9_1	chr11:94227144-94232744	9.7829	15.3293	0.647958	0.0007	0.00510942
ANKRD50	ENSG00000151458.12_1	chr4:125585202-125633887	6.15273	8.0536	0.388406	0.0089	0.0417112
ANKRD52	ENSG00000139645.11_1	chr12:56623832-56652168	26.0186	28.7032	0.141667	0.46935	0.71487
ANKRD53	ENSG00000144031.12_1	chr2:71127705-71306938	0.271095	0.0346046	-2.96976	1	1
ANKRD54	ENSG00000100124.15_1	chr22:38226861-38291570	16.3724	16.2273	-0.0128487	0.9798	0.990448
ANKRD55	ENSG00000164512.18_1	chr5:55230922-55529157	0	0	0	1	1
ANKRD6	ENSG00000135299.17_1	chr6:90142870-90348468	1.95461	1.62993	-0.262069	0.73285	0.881696
ANKRD60	ENSG00000124227.5_1	chr20:56793550-56803709	0	0	0	1	1
ANKRD61	ENSG00000157999.6_1	chr7:6048885-6098806	0.286813	0.185879	-0.625745	1	1
ANKRD62	ENSG00000181626.12_1	chr18:12093841-12129763	0.0345674	0.0318076	-0.12004	1	1
ANKRD63	ENSG00000230778.2_1	chr15:40570376-40600136	0.0663554	0.115183	0.795637	1	1
ANKRD65	ENSG00000235098.9_1	chr1:1353799-1358071	0.0386101	0	-0.0546542	1	1
ANKRD66	ENSG00000230062.7_1	chr6:46714669-46728895	0	0	0	1	1
ANKRD7	ENSG00000106013.15_1	chr7:117854722-118136225	0	0	0	1	1
ANKRD9	ENSG00000156381.9_1	chr14:102829277-102976136	19.5378	20.2011	0.0481692	0.89365	0.95066
ANKS1A	ENSG00000064999.15_1	chr6:34857031-35059183	13.5824	9.78466	-0.473146	0.0093	0.0432076
ANKS1B	ENSG00000185046.19_1	chr12:99039067-100378432	0.0532132	0.117319	1.14058	1	1
ANKS3	ENSG00000168096.15_1	chr16:4746510-4817625	13.8057	11.8205	-0.223974	0.45495	0.702898
ANKS4B	ENSG00000175311.7_1	chr16:21245019-21350358	0.189581	0	-0.250454	1	1
ANKS6	ENSG00000165138.18_1	chr9:101493610-101559247	24.6159	17.8892	-0.460496	0.0409	0.137323
ANKUB1	ENSG00000206199.11_1	chr3:149478886-149942977	0	0.146326	0.197017	1	1
ANKZF1	ENSG00000163516.14_1	chr2:220094504-220142624	30.3334	32.1595	0.0843354	0.7828	0.905348
ANLN	ENSG00000011426.11_1	chr7:36363760-36493400	44.4183	45.8495	0.0457526	0.86365	0.940592
ANO1	ENSG00000131620.17_1	chr11:69924407-70035634	7.40163	8.63908	0.223035	0.4608	0.707912
ANO10	ENSG00000160746.13_1	chr3:43328003-43775863	20.6384	16.3401	-0.336914	0.2945	0.540529
ANO2	ENSG00000047617.16_1	chr12:5641034-6055398	0.0756957	0.286121	1.91834	1	1
ANO3	ENSG00000134343.14_1	chr11:26210388-26684836	0	0.00916876	0.0131675	1	1
ANO4	ENSG00000151572.18_1	chr12:101111303-101522419	0.0286174	0.50337	4.13665	1	1
ANO5	ENSG00000171714.13_1	chr11:21804204-22305113	0	0	0	1	1
ANO6	ENSG00000177119.17_1	chr12:45566846-46004403	0	0.0150858	0.0216017	1	1
ANO7	ENSG00000146205.14_1	chr2:242127923-242164792	1.45437	5.74796	1.98265	5e-05	0.000499548
ANO8	ENSG00000074855.11_1	chr19:17402939-17445664	12.4607	15.5544	0.319938	0.2514	0.487671
ANO9	ENSG00000185101.13_1	chr11:417932-442011	28.786	43.995	0.611974	0.01045	0.0475867
ANOS1	ENSG00000011201.12_1	chrX:8496914-8700178	0	0	0	1	1
ANP32A	ENSG00000140350.15_1	chr15:69070873-69355102	50.0772	39.1802	-0.354027	0.0572	0.176178
ANP32B	ENSG00000136938.9_1	chr9:100745622-100778225	52.918	36.5373	-0.534391	0.0009	0.00627867
ANP32D	ENSG00000139223.4_1	chr12:48866341-48867405	0	0	0	1	1
ANP32E	ENSG00000143401.15_1	chr1:150190716-150208504	45.3765	39.5501	-0.198266	0.1749	0.390129
ANPEP	ENSG00000166825.15_1	chr15:90328125-90358633	0.022056	0.0521624	1.24184	1	1
ANTKMT	ENSG00000103254.10_1	chr16:770580-791329	30.6697	29.6134	-0.0505663	0.8954	0.951049
ANTXR1	ENSG00000169604.21_1	chr2:69240307-69476459	0	0.00543765	0.00782362	1	1
ANTXR2	ENSG00000163297.18_1	chr4:80822299-81046608	2.81183	28.0728	3.31959	5e-05	0.000499548
ANTXRL	ENSG00000274209.6_1	chr10:47657580-47701443	0	0	0	1	1
ANXA1	ENSG00000135046.14_1	chr9:75766780-75785309	214.055	258.436	0.271826	0.0596	0.181388
ANXA10	ENSG00000109511.12_1	chr4:168867824-169116012	0	0	0	1	1
ANXA11	ENSG00000122359.18_1	chr10:81910644-81965328	51.3443	41.2482	-0.315871	0.2095	0.438825
ANXA13	ENSG00000104537.17_1	chr8:124693033-124749642	0.494677	0.299087	-0.72592	1	1
ANXA2	ENSG00000182718.18_1	chr15:60639332-60695082	372.331	594.439	0.674943	5e-05	0.000499548
ANXA2R	ENSG00000177721.5_1	chr5:43013161-43192123	1.05643	1.2387	0.22963	0.78825	0.908081
ANXA3	ENSG00000138772.13_1	chr4:79472900-79531605	106.376	108.804	0.0325638	0.8356	0.929471
ANXA4	ENSG00000196975.16_1	chr2:69685128-70054244	45.7623	39.1953	-0.223479	0.39645	0.649197
ANXA5	ENSG00000164111.15_1	chr4:122589100-122618150	112.932	111.466	-0.018849	0.89565	0.951049
ANXA6	ENSG00000197043.14_1	chr5:150480266-150537346	35.7223	21.4263	-0.737446	5e-05	0.000499548
ANXA7	ENSG00000138279.16_1	chr10:75134858-75173834	59.3311	41.4642	-0.516923	0.00025	0.00211596
ANXA8	ENSG00000265190.7_1	chr10:48247668-48279200	0.0192217	0.274071	3.83375	1	1
ANXA8L1	ENSG00000150165.13	chr10:47011752-47174093	0.015563	0	-0.0222797	1	1
ANXA9	ENSG00000143412.10_1	chr1:150954724-150968110	3.37321	2.21558	-0.606434	0.0197	0.078551
AOAH	ENSG00000136250.12_1	chr7:36552548-36764154	0.889725	2.85684	1.68299	0.004	0.0217336
AOC1	ENSG00000002726.21_1	chr7:150521714-150558592	11.1737	4.92226	-1.18271	5e-05	0.000499548
AOC2	ENSG00000131480.9_1	chr17:40996596-41002724	2.04017	1.4282	-0.514488	0.0418	0.139628
AOC3	ENSG00000131471.7_1	chr17:41003200-41010147	0.496557	0.651447	0.391689	0.41735	0.668305
AOPEP	ENSG00000148120.18_1	chr9:97488980-97849441	14.1353	22.6335	0.679159	0.00105	0.00716939
AOX1	ENSG00000138356.14_1	chr2:201450736-201541787	0.0878948	0.519981	2.56461	1	1
AP002495.1	ENSG00000264091.1	chr11:71384930-71532594	0	0	0	1	1
AP002884.2	ENSG00000255292.9_1	chr11:111957547-112095422	0.412275	0.198107	-1.05733	1	1
AP006621.6	ENSG00000255142.1_1	chr11:777577-784297	0	0	0	1	1
AP1AR	ENSG00000138660.12_1	chr4:113152895-113194472	27.2267	23.8967	-0.188208	0.2815	0.525015
AP1B1	ENSG00000100280.17_1	chr22:29723668-29813746	25.7879	28.4266	0.140547	0.5935	0.801191
AP1G1	ENSG00000166747.13_1	chr16:71762902-72034301	36.7756	37.0008	0.00880438	0.9691	0.986121
AP1G2	ENSG00000213983.12_1	chr14:23980968-24047999	51.9996	63.6203	0.290986	0.25855	0.495985
AP1M1	ENSG00000072958.9_1	chr19:16308664-16356717	15.6097	14.0599	-0.150857	0.50405	0.740296
AP1M2	ENSG00000129354.12_1	chr19:10683346-10697991	40.5744	16.7512	-1.2763	5e-05	0.000499548
AP1S1	ENSG00000106367.15_1	chr7:100797736-100804877	157.108	65.6115	-1.25974	5e-05	0.000499548
AP1S2	ENSG00000182287.15_1	chrX:15843928-15873054	10.5258	25.7123	1.28853	5e-05	0.000499548
AP1S3	ENSG00000152056.17_1	chr2:224616402-224810074	23.3331	28.0583	0.266048	0.2432	0.479871
AP2A1	ENSG00000196961.13_1	chr19:50270257-50320633	34.9725	32.4388	-0.108502	0.4704	0.715381
AP2A2	ENSG00000183020.14_1	chr11:924893-1012245	37.8304	32.0296	-0.240142	0.39345	0.646442
AP2B1	ENSG00000006125.18_1	chr17:33895094-34195895	155.64	123.256	-0.336558	0.26	0.498009
AP2M1	ENSG00000161203.13_1	chr3:183892476-183901879	102.631	134.453	0.389641	0.0124	0.05469
AP2S1	ENSG00000042753.12_1	chr19:47341392-47354103	83.4154	86.2766	0.0486562	0.76935	0.89808
AP3B1	ENSG00000132842.14_1	chr5:77298149-77590522	29.3566	30.9879	0.0780211	0.6894	0.857696
AP3B2	ENSG00000103723.17_1	chr15:83200403-83378864	0.134725	0	-0.182343	1	1
AP3D1	ENSG00000065000.19_1	chr19:2100986-2248654	74.9656	70.6223	-0.0861051	0.6891	0.857564
AP3M1	ENSG00000185009.13_1	chr10:75754950-75910600	27.5943	35.8099	0.375989	0.225	0.457666
AP3M2	ENSG00000070718.12_1	chr8:42010463-42029191	21.5752	17.9061	-0.268921	0.20075	0.426567
AP3S1	ENSG00000177879.17_1	chr5:115163896-115249778	63.8827	69.6801	0.125321	0.5462	0.771229
AP3S2	ENSG00000157823.17_1	chr15:90373830-90456184	24.7496	22.7317	-0.122696	0.74075	0.885231
AP4B1	ENSG00000134262.13_1	chr1:114304453-114447823	8.13253	9.32683	0.197683	0.63225	0.82482
AP4E1	ENSG00000081014.11_1	chr15:51200868-51298092	12.5079	13.3457	0.0935352	0.5651	0.783035
AP4M1	ENSG00000221838.10_1	chr7:99690350-99726118	10.5716	8.6538	-0.288793	0.6068	0.809678
AP4S1	ENSG00000100478.16_1	chr14:31343719-31677010	5.57051	5.18102	-0.104572	0.8854	0.947879
AP5B1	ENSG00000254470.3_1	chr11:65541368-65548447	15.1458	21.3418	0.494761	0.0019	0.0117307
AP5M1	ENSG00000053770.12_1	chr14:57735641-57765460	23.3285	29.4995	0.3386	0.17805	0.394416
AP5S1	ENSG00000125843.11_1	chr20:3789003-3809485	6.66028	8.08245	0.279209	0.16205	0.369492
AP5Z1	ENSG00000242802.9_1	chr7:4815245-4834028	15.9456	20.9202	0.391741	0.105	0.27384
APAF1	ENSG00000120868.14_1	chr12:99039067-100378432	8.10302	6.94273	-0.222957	0.26445	0.504005
APBA1	ENSG00000107282.8_1	chr9:72042447-72287287	0.891465	0.479643	-0.894219	0.18115	0.398634
APBA2	ENSG00000034053.15_1	chr15:29126812-29410518	0.585253	3.44283	2.55646	0.0007	0.00510942
APBA3	ENSG00000011132.12_1	chr19:3708359-3761690	18.3505	17.2857	-0.0862443	0.8376	0.930409
APBB1	ENSG00000166313.19_1	chr11:6416353-6440644	0.827379	0	-0.869776	5e-05	0.000499548
APBB1IP	ENSG00000077420.16_1	chr10:26727269-26856732	0.010769	0.0213755	0.989077	1	1
APBB2	ENSG00000163697.17_1	chr4:40745643-41218731	30.5968	51.5758	0.753311	0.00615	0.0306701
APBB3	ENSG00000113108.20_1	chr5:139937852-139974155	18.4349	22.8422	0.309262	0.34045	0.591726
APC	ENSG00000134982.17_1	chr5:112043194-112257986	16.0742	16.2341	0.0142799	0.9768	0.988779
APC2	ENSG00000115266.12_1	chr19:1446300-1479218	0.50579	0.664887	0.394571	0.48195	0.723621
APCDD1	ENSG00000154856.13_1	chr18:10454631-10489946	7.79072	1.0232	-2.92867	5e-05	0.000499548
APCDD1L	ENSG00000198768.11_1	chr20:57034156-57194944	0.0106138	0.414941	5.28889	1	1
APCS	ENSG00000132703.4_1	chr1:159557615-159558655	0	0	0	1	1
APEH	ENSG00000164062.13_1	chr3:49711446-49726934	66.6285	49.677	-0.423564	0.0321	0.114179
APELA	ENSG00000248329.6_1	chr4:165798329-165820117	0	0	0	1	1
APEX1	ENSG00000100823.12_1	chr14:20923349-20929624	52.0247	46.6996	-0.155787	0.3735	0.626722
APEX2	ENSG00000169188.5_1	chrX:55026795-55057410	7.98053	9.66722	0.276617	0.1533	0.35588
APH1A	ENSG00000117362.13_1	chr1:150237798-150253327	73.2084	63.2658	-0.210583	0.20905	0.438246
APH1B	ENSG00000138613.14_1	chr15:63568216-63601325	5.76288	0.258209	-4.48018	5e-05	0.000499548
API5	ENSG00000166181.13_1	chr11:43333512-43516483	66.6812	51.4124	-0.375165	0.0454	0.148701
APIP	ENSG00000149089.13_1	chr11:34874640-35042138	16.1594	12.7722	-0.339373	0.2608	0.499
APLF	ENSG00000169621.10_1	chr2:68694703-68885383	1.26062	1.65477	0.392489	0.09485	0.255206
APLN	ENSG00000171388.12_1	chrX:128779235-128788933	0.767154	0.213793	-1.8433	0.00095	0.00657297
APLNR	ENSG00000134817.11_1	chr11:57001050-57004709	0	0	0	1	1
APLP1	ENSG00000105290.13_1	chr19:36316273-36370694	7.92826	14.6669	0.887491	0.01005	0.046086
APLP2	ENSG00000084234.18_1	chr11:129938041-130014706	143.792	151.042	0.0709677	0.625	0.820574
APMAP	ENSG00000101474.12_1	chr20:24943560-24973958	60.2896	48.6	-0.310953	0.03025	0.109338
APOA1	ENSG00000118137.10_1	chr11:116706466-116969153	0.0442386	0.0435505	-0.0226181	1	1
APOA2	ENSG00000158874.11_1	chr1:161185023-161193421	0	0	0	1	1
APOA4	ENSG00000110244.7_1	chr11:116691360-116694020	0	0.0205656	0.0293689	1	1
APOA5	ENSG00000110243.12_1	chr11:116660082-116663136	0.0951591	0.047744	-0.995021	1	1
APOB	ENSG00000084674.15_1	chr2:21224300-21266945	0	0	0	1	1
APOBEC1	ENSG00000111701.7_1	chr12:7801995-7818504	0	0.282545	0.359009	1	1
APOBEC2	ENSG00000124701.6_1	chr6:40994633-41108573	0.0180492	0.0185943	0.0429265	1	1
APOBEC3A	ENSG00000128383.13_1	chr22:39348745-39394214	0.191285	0	-0.252519	1	1
APOBEC3B	ENSG00000179750.16_1	chr22:39348745-39394214	34.7382	54.0111	0.636732	5e-05	0.000499548
APOBEC3C	ENSG00000244509.4_1	chr22:39410261-39429282	34.9804	51.2038	0.549703	0.00025	0.00211596
APOBEC3D	ENSG00000243811.12_1	chr22:39410261-39429282	0.200098	0.758057	1.9216	0.29775	0.544288
APOBEC3F	ENSG00000128394.17_1	chr22:39436608-39451977	12.5882	11.0453	-0.188637	0.44715	0.696022
APOBEC3G	ENSG00000239713.9_1	chr22:39473071-39483748	2.76542	0.0305434	-6.5005	0.00275	0.0160105
APOBEC3H	ENSG00000100298.16_1	chr22:39493228-39500072	0	1.12672	1.08863	5e-05	0.000499548
APOBEC4	ENSG00000173627.8_1	chr1:183605219-183897666	0	0.0979089	0.134758	1	1
APOBR	ENSG00000184730.11_1	chr16:28352754-29383431	0.0376898	0.0183519	-1.03825	1	1
APOC1	ENSG00000130208.10_1	chr19:45409047-45422606	23.4894	18.6008	-0.336642	0.30635	0.553932
APOC2	ENSG00000234906.11_1	chr19:45445493-45452822	0.0377306	0	-0.053432	1	1
APOC3	ENSG00000110245.12_1	chr11:116700421-116703788	0.108931	0.212233	0.962229	1	1
APOC4	ENSG00000267467.4_1	chr19:45445493-45452822	0	0	0	1	1
APOC4-APOC2	ENSG00000224916.9_1	chr19:45445493-45452822	0.0458317	0	-0.0646507	1	1
APOD	ENSG00000189058.9_1	chr3:195295575-195310904	0.602489	0.0435946	-3.78871	1	1
APOE	ENSG00000130203.10_1	chr19:45409047-45422606	60.1695	3.27788	-4.1982	5e-05	0.000499548
APOF	ENSG00000175336.10_1	chr12:56754351-56756641	0	0.0198722	0.0283884	1	1
APOH	ENSG00000091583.11_1	chr17:64208150-64252643	2.29614	0.259183	-3.14717	0.009	0.0420794
APOL1	ENSG00000100342.21_1	chr22:36649116-36663576	30.3577	4.65926	-2.70389	5e-05	0.000499548
APOL2	ENSG00000128335.14_1	chr22:36622254-36636000	30.5319	23.9373	-0.351057	0.0923	0.250675
APOL3	ENSG00000128284.19_1	chr22:36536377-36562225	3.71493	3.50562	-0.0836671	0.7729	0.89967
APOL4	ENSG00000100336.18_1	chr22:36585171-36600886	0.0090291	0	-0.0129678	1	1
APOL5	ENSG00000128313.2_1	chr22:36113918-36125530	0.0431503	0.0224548	-0.94235	1	1
APOL6	ENSG00000221963.6_1	chr22:36044492-36064451	25.5563	7.68505	-1.73355	5e-05	0.000499548
APOLD1	ENSG00000178878.13_1	chr12:12878850-12982915	12.2522	2.8067	-2.1261	5e-05	0.000499548
APOM	ENSG00000204444.11_1	chr6:31606804-31625987	0.938364	0.302355	-1.6339	0.39775	0.650602
APOO	ENSG00000184831.14_1	chrX:23851469-23926055	12.6102	10.3824	-0.280454	0.21625	0.447549
APOOL	ENSG00000155008.15_1	chrX:84258882-84498917	13.7663	16.0892	0.224947	0.1271	0.312949
APP	ENSG00000142192.21_1	chr21:27252860-27589700	132.118	162.798	0.301257	0.1305	0.318611
APPBP2	ENSG00000062725.10_1	chr17:58520518-58603603	14.5033	17.667	0.284671	0.0879	0.242452
APPL1	ENSG00000157500.12_1	chr3:57261753-57326713	18.5112	19.3645	0.065021	0.6902	0.858269
APPL2	ENSG00000136044.12_1	chr12:105567074-105789875	12.7273	15.3861	0.273702	0.302	0.549046
APRT	ENSG00000198931.11_1	chr16:88875746-88878345	96.0483	76.4374	-0.329481	0.0376	0.128689
APTX	ENSG00000137074.20_1	chr9:32886598-33025128	29.7438	29.8278	0.00406468	0.9827	0.991589
AQP1	ENSG00000240583.14_1	chr7:30691557-30965132	0.463417	11.2107	4.59643	5e-05	0.000499548
AQP10	ENSG00000143595.13_1	chr1:154293565-154297801	0	0	0	1	1
AQP11	ENSG00000178301.4_1	chr11:77225980-77348839	2.67323	1.0294	-1.37677	0.06195	0.186897
AQP12A	ENSG00000184945.14_1	chr2:241631267-241637900	0	0	0	1	1
AQP12B	ENSG00000185176.13_1	chr2:241615834-241622323	0	0	0	1	1
AQP2	ENSG00000167580.8_1	chr12:50344519-50359465	0.0155721	0	-0.0222927	1	1
AQP3	ENSG00000165272.16_1	chr9:33441153-33447594	6.85291	14.2543	1.05661	5e-05	0.000499548
AQP4	ENSG00000171885.18_1	chr18:24034873-24770662	0	0	0	1	1
AQP5	ENSG00000161798.7_1	chr12:50344519-50359465	0.496255	0.0618395	-3.00448	1	1
AQP6	ENSG00000086159.13_1	chr12:50360976-50426919	0.277047	0.0452201	-2.61509	1	1
AQP7	ENSG00000165269.13_1	chr9:33383176-33410551	2.49137	0.210713	-3.56359	5e-05	0.000499548
AQP8	ENSG00000103375.11_1	chr16:25227051-25240253	0.0346662	0.0992114	1.51697	1	1
AQP9	ENSG00000103569.10_1	chr15:58245621-58862043	0	0	0	1	1
AQR	ENSG00000021776.11_1	chr15:35143982-35261943	19.5442	20.4668	0.0665497	0.7284	0.879097
AR	ENSG00000169083.18_1	chrX:66763862-66950461	0	0	0	1	1
ARAF	ENSG00000078061.14_1	chrX:47420603-47489704	19.0699	15.8256	-0.269033	0.35255	0.603844
ARAP1	ENSG00000186635.15_1	chr11:72396113-72525099	39.3745	35.8671	-0.1346	0.6724	0.849104
ARAP2	ENSG00000047365.12_1	chr4:35949842-36275842	9.925	19.8234	0.998065	0.0557	0.1724
ARAP3	ENSG00000120318.16_1	chr5:141032967-141061797	2.42113	2.49389	0.0427153	0.86465	0.94067
ARC	ENSG00000198576.4_1	chr8:143692409-143695840	0.613604	0.253546	-1.27506	0.23025	0.464222
ARCN1	ENSG00000095139.14_1	chr11:118230314-118473748	66.8533	85.0861	0.347924	0.21785	0.449648
AREG	ENSG00000109321.11_1	chr4:75310852-75320722	23.7622	12.1288	-0.970229	5e-05	0.000499548
AREL1	ENSG00000119682.18_1	chr14:75120139-75179820	20.8915	18.3307	-0.188654	0.2324	0.466808
ARF1	ENSG00000143761.16_1	chr1:228270360-228286913	161.713	120.858	-0.420124	0.00365	0.0202175
ARF3	ENSG00000134287.10_1	chr12:49297200-49351270	79.1545	81.2012	0.0368284	0.80445	0.915226
ARF4	ENSG00000168374.11_1	chr3:57557089-57586654	147.656	244.745	0.729041	5e-05	0.000499548
ARF5	ENSG00000004059.11_1	chr7:127220681-127242198	63.385	58.1527	-0.124296	0.59255	0.800778
ARF6	ENSG00000165527.7_1	chr14:50359799-50363772	44.6901	42.5124	-0.0720733	0.61375	0.814644
ARFGAP1	ENSG00000101199.13_1	chr20:61904136-61921142	50.8999	48.0667	-0.0826247	0.6795	0.852652
ARFGAP2	ENSG00000149182.15_1	chr11:46958239-47198676	35.039	30.2218	-0.213369	0.40375	0.656043
ARFGAP3	ENSG00000242247.11_1	chr22:43192507-43411155	19.4506	21.7282	0.159755	0.57105	0.7859
ARFGEF1	ENSG00000066777.9_1	chr8:67876333-68256016	14.9617	23.8638	0.673551	0.0222	0.0860335
ARFGEF2	ENSG00000124198.10_1	chr20:47538247-47653230	28.3484	21.2737	-0.4142	0.00775	0.0371899
ARFGEF3	ENSG00000112379.9_1	chr6:138483075-138665800	11.6711	7.73478	-0.593503	5e-05	0.000499548
ARFIP1	ENSG00000164144.16_1	chr4:153701088-153839615	26.0451	32.8993	0.337041	0.0321	0.114179
ARFIP2	ENSG00000132254.13_1	chr11:6495912-6502709	33.4773	32.7925	-0.0298179	0.864	0.94067
ARFRP1	ENSG00000101246.20_1	chr20:62289162-62463391	16.6154	14.5228	-0.194206	0.6593	0.840918
ARG1	ENSG00000118520.15_1	chr6:131791971-131949382	0.0489182	0	-0.0689022	1	1
ARG2	ENSG00000081181.8_1	chr14:68086636-68162510	29.8212	4.48741	-2.73238	5e-05	0.000499548
ARGFX	ENSG00000186103.5_1	chr3:121286795-121309469	0.00598621	0	-0.00861053	1	1
ARGLU1	ENSG00000134884.15_1	chr13:107194020-107220485	98.0231	86.1814	-0.185745	0.19165	0.413953
ARHGAP1	ENSG00000175220.12_1	chr11:46698629-46722169	18.2559	13.6592	-0.418492	0.0143	0.0610133
ARHGAP10	ENSG00000071205.12_1	chr4:148653213-148993927	6.40264	7.98765	0.319104	0.07725	0.220408
ARHGAP11A	ENSG00000198826.11_1	chr15:32812048-32933816	23.2183	24.4384	0.0738901	0.67535	0.850944
ARHGAP11B	ENSG00000285077.2_1	chr15:30896230-31065196	9.97867	11.0556	0.147861	0.81135	0.919212
ARHGAP12	ENSG00000165322.18_1	chr10:32094325-32217804	22.6666	11.1431	-1.02443	5e-05	0.000499548
ARHGAP15	ENSG00000075884.14_1	chr2:143848930-144533688	0	0	0	1	1
ARHGAP17	ENSG00000140750.17_1	chr16:24930709-25026987	20.9533	23.1456	0.143558	0.5251	0.75638
ARHGAP18	ENSG00000146376.11_1	chr6:129897276-130031322	9.18638	22.3623	1.2835	5e-05	0.000499548
ARHGAP19	ENSG00000213390.11_1	chr10:98757794-99052430	6.4045	3.96552	-0.691578	0.00025	0.00211596
ARHGAP19-SLIT1	ENSG00000269891.2_1	chr10:98757794-99052430	0.103896	0.0299691	-1.79359	1	1
ARHGAP20	ENSG00000137727.13_1	chr11:110447765-110583912	0	0	0	1	1
ARHGAP21	ENSG00000107863.19_1	chr10:24872537-25012816	26.259	30.5493	0.218326	0.34395	0.594706
ARHGAP22	ENSG00000128805.15_1	chr10:49654078-49864310	2.83899	0.427113	-2.73269	5e-05	0.000499548
ARHGAP23	ENSG00000275832.5_1	chr17:36575522-36668621	22.9864	83.0615	1.8534	5e-05	0.000499548
ARHGAP24	ENSG00000138639.18_1	chr4:86396302-87736324	0	0	0	1	1
ARHGAP25	ENSG00000163219.12_1	chr2:68906732-69064858	0.612425	0.366592	-0.740356	1	1
ARHGAP26	ENSG00000145819.18_1	chr5:142149941-142608576	15.0131	11.3673	-0.40133	0.30035	0.547172
ARHGAP27	ENSG00000159314.11_1	chr17:43471267-43511787	18.2555	21.9844	0.268152	0.4389	0.688275
ARHGAP28	ENSG00000088756.13_1	chr18:6727051-6915715	1.39536	2.50501	0.844179	0.03125	0.112036
ARHGAP29	ENSG00000137962.13_1	chr1:94614543-94876592	22.6095	35.6632	0.657504	0.00015	0.00134566
ARHGAP30	ENSG00000186517.14_1	chr1:161016735-161039760	0.0208719	0.0353368	0.759611	1	1
ARHGAP31	ENSG00000031081.11_1	chr3:119013229-119139561	3.1565	5.70589	0.854127	0.07695	0.219658
ARHGAP32	ENSG00000134909.19_1	chr11:128834954-129149219	9.71394	6.57684	-0.562663	0.11025	0.284093
ARHGAP33	ENSG00000004777.18_1	chr19:36265433-36288804	5.19679	5.75578	0.14739	0.75985	0.893251
ARHGAP35	ENSG00000160007.19_1	chr19:47364253-47508334	46.547	30.6905	-0.600896	0.0012	0.00802605
ARHGAP36	ENSG00000147256.12_1	chrX:130192319-130223859	0	0	0	1	1
ARHGAP39	ENSG00000147799.11_1	chr8:145754562-145831201	6.61271	7.31164	0.144954	0.37	0.62298
ARHGAP4	ENSG00000089820.16_1	chrX:153126968-153200533	1.92484	1.79885	-0.0976644	0.88085	0.94601
ARHGAP40	ENSG00000124143.10_1	chr20:37230576-37279678	0.883994	0.760174	-0.217706	0.54315	0.769888
ARHGAP42	ENSG00000165895.19_1	chr11:100554892-100864672	5.71342	11.1763	0.968014	0.0033	0.0186891
ARHGAP44	ENSG00000006740.17_1	chr17:12569206-12921382	5.09715	3.79933	-0.423945	0.2239	0.456378
ARHGAP45	ENSG00000180448.11_1	chr19:1065921-1095379	21.6796	29.2275	0.430985	0.0794	0.224943
ARHGAP5	ENSG00000100852.13_1	chr14:32544151-32628934	78.187	99.7794	0.351814	0.02775	0.102376
ARHGAP6	ENSG00000047648.23_1	chrX:11129420-11684040	0	0.233236	0.302449	1	1
ARHGAP8	ENSG00000241484.10_1	chr22:45064426-45258668	37.4389	33.1106	-0.177245	0.44895	0.697733
ARHGAP9	ENSG00000123329.20_1	chr12:57846105-57980416	0.351008	0.872895	1.3143	0.07425	0.213712
ARHGDIA	ENSG00000141522.12_1	chr17:79825596-79829254	137.115	120.372	-0.187881	0.26905	0.509815
ARHGDIB	ENSG00000111348.9_1	chr12:15094964-15114662	1.78894	5.24152	1.55088	0.00025	0.00211596
ARHGDIG	ENSG00000242173.10_1	chr16:284519-333010	0.365058	0.146636	-1.31588	1	1
ARHGEF1	ENSG00000076928.18_1	chr19:42387239-42434302	34.5832	28.9757	-0.255225	0.2339	0.46833
ARHGEF10	ENSG00000104728.16_1	chr8:1772091-1911297	1.48619	1.28404	-0.210928	0.54485	0.770432
ARHGEF10L	ENSG00000074964.17_1	chr1:17866192-18024369	18.8027	14.5782	-0.367131	0.04665	0.151698
ARHGEF11	ENSG00000132694.19_1	chr1:156904631-157015534	13.0361	20.0063	0.617937	0.0013	0.0085524
ARHGEF12	ENSG00000196914.9_1	chr11:120207121-120360646	41.1692	42.7197	0.0533367	0.7765	0.902078
ARHGEF15	ENSG00000198844.12_1	chr17:8213558-8225832	0	0.00877038	0.0125978	1	1
ARHGEF16	ENSG00000130762.15_1	chr1:3371228-3397677	25.1389	38.643	0.62029	0.0001	0.000938078
ARHGEF17	ENSG00000110237.5_1	chr11:73018279-73080433	22.1186	22.2602	0.00920321	0.9718	0.987055
ARHGEF18	ENSG00000104880.19_1	chr19:7413841-7537371	11.5377	14.9443	0.373233	0.0107	0.0484752
ARHGEF19	ENSG00000142632.17_1	chr1:16524348-16539147	4.37506	8.15774	0.898867	0.00505	0.0263214
ARHGEF2	ENSG00000116584.20_1	chr1:155916641-156003133	43.7752	21.8872	-1.00003	0.0001	0.000938078
ARHGEF25	ENSG00000240771.8_1	chr12:58003962-58027022	0	0	0	1	1
ARHGEF26	ENSG00000114790.13_1	chr3:153742189-153975616	5.82761	4.84695	-0.265828	0.13615	0.328097
ARHGEF28	ENSG00000214944.10_1	chr5:72921982-73237818	7.01413	7.84435	0.161389	0.41475	0.666558
ARHGEF3	ENSG00000163947.12_1	chr3:56761445-57114129	10.2217	13.3472	0.384891	0.139	0.332696
ARHGEF33	ENSG00000214694.12_1	chr2:39103102-39202595	0.0755187	0.11492	0.605727	1	1
ARHGEF35	ENSG00000213214.5_1	chr7:143883175-144077725	6.72261	6.79583	0.0156288	0.9691	0.986121
ARHGEF37	ENSG00000183111.12_1	chr5:148931509-149014531	3.94477	2.0882	-0.917677	0.00485	0.0254896
ARHGEF38	ENSG00000236699.9_1	chr4:106473776-106943635	0.358556	0.0712787	-2.33066	1	1
ARHGEF39	ENSG00000137135.18_1	chr9:35658286-35681156	12.8704	9.82268	-0.389871	0.18845	0.409494
ARHGEF4	ENSG00000136002.20_1	chr2:131588550-131804836	9.98913	9.21681	-0.116093	0.55835	0.779167
ARHGEF40	ENSG00000165801.10_1	chr14:21484921-21572881	5.69021	10.0551	0.821375	0.00375	0.0206935
ARHGEF5	ENSG00000050327.15_1	chr7:143883175-144077725	18.4373	19.1613	0.0555638	0.83715	0.930199
ARHGEF6	ENSG00000129675.16_1	chrX:135747705-135863091	0.448	0.0541407	-3.04871	1	1
ARHGEF7	ENSG00000102606.19_1	chr13:111766158-111958084	36.8067	31.1832	-0.239199	0.3728	0.625929
ARHGEF9	ENSG00000131089.17_1	chrX:62854846-63029154	5.09813	3.68022	-0.470175	0.1569	0.361623
ARID1A	ENSG00000117713.20_1	chr1:27018622-27108595	22.8314	33.2709	0.543238	0.00045	0.00351717
ARID1B	ENSG00000049618.24_1	chr6:157097153-157531913	26.3628	26.3478	-0.000820416	0.9969	0.998087
ARID2	ENSG00000189079.17_1	chr12:46123488-46301823	19.4716	15.616	-0.318344	0.13555	0.327321
ARID3A	ENSG00000116017.6	chr19:925780-975939	5.72912	14.1503	1.30444	0.05155	0.162923
ARID3B	ENSG00000179361.18_1	chr15:74833546-74890472	3.0567	4.95325	0.6964	0.00845	0.0400163
ARID3C	ENSG00000205143.3_1	chr9:34621375-34628083	0.185877	0.159432	-0.221407	1	1
ARID4A	ENSG00000032219.19_1	chr14:58765221-58862359	3.54615	4.0798	0.202242	0.60285	0.807579
ARID4B	ENSG00000054267.22_1	chr1:235294497-235667752	12.4203	13.3946	0.108955	0.7639	0.895212
ARID5A	ENSG00000196843.17_1	chr2:97202479-97218371	2.10102	2.07875	-0.0153762	0.9531	0.978356
ARID5B	ENSG00000150347.17_1	chr10:63661442-63856703	11.0808	9.32512	-0.248868	0.21875	0.450663
ARIH1	ENSG00000166233.15_1	chr15:72690642-72895328	35.0455	37.6119	0.10196	0.7137	0.871238
ARIH2	ENSG00000177479.20_1	chr3:48955214-49060928	59.3168	47.5899	-0.317786	0.31195	0.560444
ARL1	ENSG00000120805.14_1	chr12:101786893-101801550	34.3633	40.1438	0.224311	0.1966	0.421092
ARL10	ENSG00000175414.7_1	chr5:175792489-175843540	1.39251	0.306296	-2.18468	0.227	0.460038
ARL11	ENSG00000152213.4_1	chr13:50202642-50208008	0.0171942	0	-0.0245951	1	1
ARL13A	ENSG00000174225.15_1	chrX:100224696-100245820	0.0180552	0	-0.0258158	1	1
ARL13B	ENSG00000169379.17_1	chr3:93698982-93850676	7.2982	11.2024	0.61819	0.07175	0.208418
ARL14	ENSG00000179674.4_1	chr3:160394947-160396236	1.25116	5.44346	2.12126	5e-05	0.000499548
ARL14EP	ENSG00000152219.5_1	chr11:30344650-30359770	17.1431	18.8956	0.140422	0.4271	0.677652
ARL14EPL	ENSG00000268223.6_1	chr5:115368020-115395815	0	0.055658	0.0781425	1	1
ARL15	ENSG00000185305.11_1	chr5:53179771-53606412	10.8104	14.0488	0.378023	0.0869	0.240634
ARL16	ENSG00000214087.9_1	chr17:79648216-79670330	13.2917	13.6867	0.0422464	0.91615	0.961321
ARL17A	ENSG00000185829.18_1	chr17:44588876-44657057	0.464399	0.157462	-1.56036	1	1
ARL17B	ENSG00000228696.10_1	chr17:44352149-44439163	2.16494	1.74513	-0.310993	0.2284	0.461873
ARL2	ENSG00000213465.8_1	chr11:64781631-64808044	24.9159	22.3239	-0.158482	0.5124	0.747031
ARL2-SNX15	ENSG00000273003.1_1	chr11:64781631-64808044	0	0	0	1	1
ARL2BP	ENSG00000102931.8_1	chr16:57279170-57318584	45.6915	57.8497	0.340383	0.07925	0.224626
ARL3	ENSG00000138175.9_1	chr10:104433487-104474154	2.93277	2.86912	-0.0316516	0.865	0.94067
ARL4A	ENSG00000122644.13_1	chr7:12726480-12730583	14.6333	15.5218	0.0850354	0.66125	0.84225
ARL4C	ENSG00000188042.8_1	chr2:235401684-235405725	25.4981	33.1541	0.378799	0.009	0.0420794
ARL4D	ENSG00000175906.5_1	chr17:41476360-41478505	2.91743	1.53559	-0.925905	0.0028	0.0162641
ARL5A	ENSG00000162980.17_1	chr2:152645497-152965716	27.5986	29.2961	0.0861104	0.624	0.820499
ARL5B	ENSG00000165997.5_1	chr10:18948359-18970568	30.2981	30.8681	0.0268908	0.8503	0.9347
ARL5C	ENSG00000141748.13_1	chr17:37313146-37324102	0	0	0	1	1
ARL6	ENSG00000113966.10_1	chr3:97483364-97540728	2.59807	0	-1.84722	5e-05	0.000499548
ARL6IP1	ENSG00000170540.15_1	chr16:18792616-18812894	183.302	229.266	0.3228	0.0632	0.189826
ARL6IP4	ENSG00000182196.14_1	chr12:123405497-123467460	36.8188	31.9914	-0.202758	0.48115	0.723076
ARL6IP5	ENSG00000144746.7_1	chr3:69134087-69172183	35.2992	28.1547	-0.326259	0.05395	0.168548
ARL6IP6	ENSG00000177917.11_1	chr2:153508106-153618910	16.1894	16.9249	0.0640974	0.8693	0.942449
ARL8A	ENSG00000143862.8_1	chr1:202092013-202113871	17.3301	22.7837	0.394725	0.01815	0.0738884
ARL8B	ENSG00000134108.14_1	chr3:5163933-5261643	51.2095	54.4746	0.0891708	0.7415	0.885469
ARL9	ENSG00000196503.5_1	chr4:57371374-57391125	0.0562374	0.0463202	-0.279887	1	1
ARMC1	ENSG00000104442.10_1	chr8:66514692-66546452	29.9888	26.5176	-0.17747	0.28305	0.526571
ARMC10	ENSG00000170632.14_1	chr7:102715327-102740206	39.9858	28.6258	-0.48217	0.0021	0.0127472
ARMC12	ENSG00000157343.9_1	chr6:35704808-35716856	0.319851	0.448705	0.48837	1	1
ARMC2	ENSG00000118690.13_1	chr6:109169618-109295679	1.28188	3.51388	1.45481	0.02045	0.0809204
ARMC3	ENSG00000165309.14_1	chr10:23216952-23422733	0	0	0	1	1
ARMC5	ENSG00000140691.18_1	chr16:31468031-31478487	8.53531	11.197	0.391594	0.0857	0.238094
ARMC6	ENSG00000105676.14_1	chr19:19101696-19171120	18.9575	18.6185	-0.0260333	0.9346	0.969394
ARMC7	ENSG00000125449.7_1	chr17:73106046-73129138	21.2344	18.3159	-0.213302	0.2718	0.512935
ARMC8	ENSG00000114098.18_1	chr3:137906089-138048728	21.5664	25.8146	0.259397	0.1769	0.392854
ARMC9	ENSG00000135931.19_1	chr2:232063259-232241559	8.55042	11.9668	0.484971	0.01185	0.0526985
ARMCX1	ENSG00000126947.13_1	chrX:100805529-100809683	0	0	0	1	1
ARMCX2	ENSG00000184867.14_1	chrX:100910266-100914835	0	0	0	1	1
ARMCX3	ENSG00000102401.20_1	chrX:100877786-100882833	13.8319	0	-3.89063	5e-05	0.000499548
ARMCX4	ENSG00000196440.11_1	chrX:100673274-100788446	0.0594149	0	-0.0832677	1	1
ARMCX5	ENSG00000125962.15_1	chrX:101854095-102008468	4.91063	8.43534	0.780539	0.0009	0.00627867
ARMCX5-GPRASP2	ENSG00000271147.8_1	chrX:101854095-102008468	5.04043	4.97449	-0.0189969	0.97025	0.986445
ARMCX5-GPRASP2	ENSG00000286237.1_1	chrX:101854095-102008468	0.156176	0.28093	0.847045	1	1
ARMCX6	ENSG00000198960.11_1	chrX:100870107-100872991	3.05931	0	-2.02123	5e-05	0.000499548
ARMH1	ENSG00000198520.12_1	chr1:45140363-45191263	2.91352	0.728586	-1.99959	0.0001	0.000938078
ARMH2	ENSG00000260286.4_1	chr6:24797562-25057301	0	0	0	1	1
ARMH3	ENSG00000120029.13_1	chr10:103605355-103815950	8.29769	7.12855	-0.2191	0.2654	0.505393
ARMH4	ENSG00000139971.15_1	chr14:58466452-58764857	0.165879	0.137012	-0.275825	1	1
ARMS2	ENSG00000254636.1_1	chr10:124134211-124274423	0.0464056	0.0952934	1.03808	1	1
ARMT1	ENSG00000146476.11_1	chr6:151773392-151791236	23.7765	28.5983	0.266388	0.07775	0.221477
ARNT	ENSG00000143437.21_1	chr1:150782188-150849184	17.13	7.27944	-1.23463	5e-05	0.000499548
ARNT2	ENSG00000172379.21_1	chr15:80696691-80890274	6.16034	5.20597	-0.242843	0.2238	0.456328
ARNTL	ENSG00000133794.20_1	chr11:13298198-13408813	7.39361	8.04979	0.122673	0.7182	0.874253
ARNTL2	ENSG00000029153.14_1	chr12:27485786-27599558	31.5652	38.7045	0.294163	0.0881	0.242587
ARPC1A	ENSG00000241685.10_1	chr7:98923501-99006220	75.397	77.4032	0.0378869	0.895	0.950987
ARPC1B	ENSG00000130429.15_1	chr7:98923501-99006220	74.9344	77.2785	0.04444	0.84975	0.934613
ARPC2	ENSG00000163466.16_1	chr2:219081863-219119079	141.855	163.503	0.204904	0.16695	0.37769
ARPC3	ENSG00000111229.16_1	chr12:110810704-110888227	93.1523	108.858	0.224784	0.5463	0.771247
ARPC4	ENSG00000241553.13_1	chr3:9791627-9896822	82.3265	64.5547	-0.350835	0.1963	0.420857
ARPC4-TTLL3	ENSG00000250151.9_1	chr3:9791627-9896822	3.04623	15.6074	2.35713	0.1116	0.286818
ARPC5	ENSG00000162704.16_1	chr1:183589980-183604918	73.4142	78.7618	0.101437	0.50705	0.742738
ARPC5L	ENSG00000136950.13_1	chr9:127624408-127640012	24.5661	29.7282	0.275163	0.0891	0.244502
ARPIN	ENSG00000242498.8_1	chr15:90373830-90456184	10.0358	6.65719	-0.592166	0.0303	0.109452
ARPIN-AP3S2	ENSG00000250021.7_1	chr15:90373830-90456184	2.84983	2.4163	-0.238074	0.70875	0.868435
ARPP19	ENSG00000128989.11_1	chr15:52839241-52862080	103.643	124.601	0.265699	0.0662	0.196432
ARPP21	ENSG00000172995.17_1	chr3:35680436-35835988	0	0	0	1	1
ARR3	ENSG00000120500.18_1	chrX:69488154-69501690	0	0	0	1	1
ARRB1	ENSG00000137486.17_1	chr11:74971165-75062749	14.6022	16.2571	0.154881	0.40495	0.657327
ARRB2	ENSG00000141480.18_1	chr17:4613890-4624794	17.3041	15.0885	-0.197659	0.39595	0.64898
ARRDC1	ENSG00000197070.14_1	chr9:140500136-141019076	44.9441	36.5612	-0.297819	0.37525	0.628643
ARRDC2	ENSG00000105643.11_1	chr19:18111940-18124911	18.1504	16.6487	-0.124586	0.59945	0.804917
ARRDC3	ENSG00000113369.9_1	chr5:90664447-90908383	10.5056	3.01833	-1.79934	5e-05	0.000499548
ARRDC4	ENSG00000140450.9_1	chr15:98503932-98517063	17.0119	10.1178	-0.74965	5e-05	0.000499548
ARRDC5	ENSG00000205784.4_1	chr19:4890448-4902908	0.0355381	0	-0.0503806	1	1
ARSA	ENSG00000100299.18_1	chr22:51061181-51066601	19.4922	10.3276	-0.916396	0.00025	0.00211596
ARSB	ENSG00000113273.17_1	chr5:78073031-78281910	6.55257	8.93461	0.447343	0.08335	0.233179
ARSD	ENSG00000006756.16_1	chrX:2822012-2847390	19.7708	13.1273	-0.590801	0.0274	0.101339
ARSF	ENSG00000062096.15_1	chrX:2959511-3030768	0	0	0	1	1
ARSG	ENSG00000141337.13_1	chr17:66255322-66760023	6.10479	5.67689	-0.104841	0.86025	0.939017
ARSH	ENSG00000205667.3_1	chrX:2924586-2952152	0	0.0119276	0.0171061	1	1
ARSI	ENSG00000183876.9_1	chr5:149675905-149718870	5.98606	5.64432	-0.0848087	0.691	0.858658
ARSJ	ENSG00000180801.14_1	chr4:114821439-114900883	0.982552	7.25589	2.88455	5e-05	0.000499548
ARSK	ENSG00000164291.17_1	chr5:94890804-94940806	5.95548	4.82608	-0.303364	0.16105	0.368019
ARSL	ENSG00000157399.17_1	chrX:2852085-2886516	5.6291	0.176526	-4.99496	0.18795	0.40881
ART1	ENSG00000129744.3_1	chr11:3666357-3685646	0.029443	0.240639	3.03087	1	1
ART3	ENSG00000156219.17_1	chr4:76932336-77033955	0	0.0632205	0.0884408	1	1
ART4	ENSG00000111339.12_1	chr12:14956599-15059520	0.00545113	0.0125939	1.2081	1	1
ART5	ENSG00000167311.14_1	chr11:3659741-3663546	1.47758	1.03081	-0.519449	0.21315	0.443682
ARTN	ENSG00000117407.17_1	chr1:44398991-44402912	1.88674	0.065869	-4.84015	0.1964	0.421021
ARV1	ENSG00000173409.14_1	chr1:231114726-231136479	6.17517	3.36626	-0.875334	0.0013	0.0085524
ARVCF	ENSG00000099889.14_1	chr22:19863039-20004346	18.5864	23.5881	0.343807	0.23615	0.471073
ARX	ENSG00000004848.8_1	chrX:25021810-25034537	0.0317269	0	-0.0450611	1	1
AS3MT	ENSG00000214435.8_1	chr10:104614015-105050103	0.602234	0.420596	-0.517888	1	1
ASAH1	ENSG00000104763.20_1	chr8:17913500-17955153	68.6316	70.5754	0.0402926	0.80915	0.917671
ASAH2	ENSG00000188611.17_1	chr10:51942537-52039480	0.619164	0.624314	0.0119508	0.9786	0.989807
ASAH2B	ENSG00000204147.11_1	chr10:52495837-52645435	3.17216	3.17904	0.00312521	0.98725	0.99338
ASAP1	ENSG00000153317.15_1	chr8:131064349-131455920	7.57368	6.65217	-0.18717	0.41145	0.663428
ASAP2	ENSG00000151693.11_1	chr2:9346893-9563657	28.3364	34.4873	0.283409	0.13545	0.327169
ASAP3	ENSG00000088280.19_1	chr1:23755055-23811061	14.773	12.4018	-0.252416	0.2506	0.487028
ASB1	ENSG00000065802.12_1	chr2:239335382-239360891	15.6687	18.1567	0.212618	0.2825	0.525881
ASB10	ENSG00000146926.11_1	chr7:150872784-150884919	0	0	0	1	1
ASB11	ENSG00000165192.14_1	chrX:15299818-15333762	0	0	0	1	1
ASB12	ENSG00000198881.10_1	chrX:63425853-63453735	0.155767	0.379415	1.28439	1	1
ASB13	ENSG00000196372.13_1	chr10:5680829-5708558	21.6081	13.7213	-0.655162	0.0001	0.000938078
ASB14	ENSG00000239388.9_1	chr3:57261753-57326713	0.0454706	0.141419	1.63697	1	1
ASB15	ENSG00000146809.13_1	chr7:123207063-123279535	0	0	0	1	1
ASB16	ENSG00000161664.7_1	chr17:42247814-42264091	0.912227	0.710617	-0.360321	0.6127	0.813984
ASB17	ENSG00000154007.7_1	chr1:76384557-76485041	0	0	0	1	1
ASB18	ENSG00000182177.14_1	chr2:237073878-237203570	0.115536	0	-0.157737	1	1
ASB2	ENSG00000100628.12_1	chr14:94400511-94443085	0	0.218865	0.285538	1	1
ASB3	ENSG00000115239.24_1	chr2:53759809-54087297	11.914	10.1072	-0.237264	0.4846	0.72536
ASB4	ENSG00000005981.13_1	chr7:95107755-95169545	0.725012	0.211316	-1.7786	0.01065	0.0482982
ASB5	ENSG00000164122.9_1	chr4:177134823-177198722	0	0	0	1	1
ASB6	ENSG00000148331.12_1	chr9:132371162-132404448	10.9471	12.2834	0.166164	0.41225	0.664091
ASB7	ENSG00000183475.13_1	chr15:101093733-101191906	9.22092	12.3433	0.420747	0.02845	0.104305
ASB8	ENSG00000177981.11_1	chr12:48541571-48574996	7.20211	7.71575	0.0993866	0.68265	0.854716
ASB9	ENSG00000102048.16_1	chrX:15253409-15288589	2.33077	1.36047	-0.776704	0.0238	0.0907802
ASCC1	ENSG00000138303.18_1	chr10:73855789-73995618	21.6902	21.8593	0.0112065	0.97495	0.988424
ASCC2	ENSG00000100325.15_1	chr22:30184597-30234293	18.8804	18.5308	-0.0269612	0.9358	0.969945
ASCC3	ENSG00000112249.14_1	chr6:100956069-101329248	14.3239	25.0244	0.804911	5e-05	0.000499548
ASCL1	ENSG00000139352.4_1	chr12:103230666-103354291	0	0.0974797	0.134194	1	1
ASCL2	ENSG00000183734.5_1	chr11:2289727-2291818	4.71303	7.85615	0.73717	0.0037	0.0204496
ASCL3	ENSG00000176009.3_1	chr11:8959125-8959758	0	0	0	1	1
ASCL4	ENSG00000187855.6_1	chr12:108168480-108170421	0	0	0	1	1
ASCL5	ENSG00000232237.4_1	chr1:201083070-201096312	4.78785	6.18248	0.368806	0.1301	0.318074
ASDURF	ENSG00000286053.2_1	chr2:190526110-190535557	0	1.11992	1.08401	0.0443	0.145883
ASF1A	ENSG00000111875.8_1	chr6:119134604-119670926	25.8224	14.8748	-0.795757	0.05875	0.179512
ASF1B	ENSG00000105011.9_1	chr19:14229917-14247425	40.325	33.7613	-0.256303	0.0965	0.258465
ASGR1	ENSG00000141505.12_1	chr17:7076749-7082883	2.03159	0.188897	-3.42694	0.0004	0.00318845
ASGR2	ENSG00000161944.16_1	chr17:7004640-7019019	0.0429855	0	-0.0607191	1	1
ASH1L	ENSG00000116539.14_1	chr1:155305058-155533735	17.4135	19.6559	0.174755	0.36395	0.61685
ASH2L	ENSG00000129691.16_1	chr8:37963010-38070819	17.1424	19.1601	0.160539	0.54605	0.771202
ASIC1	ENSG00000110881.12_1	chr12:50451330-50477394	7.70223	2.43823	-1.65944	5e-05	0.000499548
ASIC2	ENSG00000108684.15_1	chr17:31340104-32522956	0	0	0	1	1
ASIC3	ENSG00000213199.8_1	chr7:150745378-150749843	2.70941	4.51634	0.737173	0.05095	0.161489
ASIC4	ENSG00000072182.13_1	chr2:220299564-220403494	0.263963	0.199416	-0.404554	1	1
ASIC5	ENSG00000256394.3_1	chr4:156750880-156841558	0	0	0	1	1
ASIP	ENSG00000101440.10_1	chr20:32782374-32899608	0	0	0	1	1
ASL	ENSG00000126522.17_1	chr7:65540786-65629998	15.6654	9.83854	-0.671064	0.02125	0.0834319
ASMT	ENSG00000196433.13_1_PAR_Y	chrY:1683951-1711974	0	0	0	1	1
ASMT	ENSG00000196433.13_1	chrX:1733951-1761974	0	0	0	1	1
ASMTL	ENSG00000169093.16_1_PAR_Y	chrY:1470661-1522655	0	0	0	1	1
ASMTL	ENSG00000169093.16_1	chrX:1520661-1572655	0	0	0	1	1
ASNS	ENSG00000070669.17_1	chr7:97480988-97602297	141.759	22.9071	-2.62957	5e-05	0.000499548
ASNSD1	ENSG00000138381.10_1	chr2:190526110-190535557	18.2831	23.0679	0.335377	0.0363	0.125284
ASPA	ENSG00000108381.11_1	chr17:3343216-3461106	0	0.00669274	0.00962342	1	1
ASPDH	ENSG00000204653.10_1	chr19:51014856-51017947	0.534532	0.113707	-2.23296	1	1
ASPG	ENSG00000166183.16_1	chr14:104552022-104581919	0.218689	0.128503	-0.76708	1	1
ASPH	ENSG00000198363.18_1	chr8:61969716-62627199	354.515	242.752	-0.546365	0.0047	0.0248268
ASPHD1	ENSG00000174939.11_1	chr16:29911695-29937557	11.9086	5.05757	-1.23549	0.0146	0.0620386
ASPHD2	ENSG00000128203.7_1	chr22:26825225-26879803	1.83213	1.26616	-0.533068	0.41685	0.66811
ASPM	ENSG00000066279.19_1	chr1:197053250-197115824	28.7267	26.6289	-0.1094	0.6199	0.818196
ASPN	ENSG00000106819.13_1	chr9:95088234-95432413	0	0	0	1	1
ASPRV1	ENSG00000244617.3_1	chr2:70187220-70330352	0.103432	0.0787174	-0.393926	1	1
ASPSCR1	ENSG00000169696.16_1	chr17:79934682-79975282	33.1786	28.843	-0.202028	0.28675	0.530883
ASRGL1	ENSG00000162174.12_1	chr11:62104382-62160884	6.2937	7.58855	0.269915	0.2904	0.535228
ASS1	ENSG00000130707.18_1	chr9:133320347-133376661	96.5228	43.6042	-1.1464	5e-05	0.000499548
ASTE1	ENSG00000034533.12_1	chr3:130569438-131100500	3.64885	4.54748	0.317626	0.66555	0.845471
ASTL	ENSG00000188886.4_1	chr2:96788556-96804241	0.13878	0	-0.187489	1	1
ASTN1	ENSG00000152092.16_1	chr1:176826437-177134109	0	0	0	1	1
ASTN2	ENSG00000148219.18_1	chr9:119185390-120177348	2.98934	4.47281	0.581354	0.122	0.305242
ASXL1	ENSG00000171456.20_1	chr20:30946132-31027122	29.2201	39.0724	0.41919	0.09605	0.257494
ASXL2	ENSG00000143970.18_1	chr2:25956621-26101356	12.4241	17.0914	0.460134	0.00535	0.0275517
ASXL3	ENSG00000141431.13_1	chr18:31158182-31331159	0	0	0	1	1
ASZ1	ENSG00000154438.8_1	chr7:116915504-117514193	0	0	0	1	1
ATAD1	ENSG00000138138.14_1	chr10:89511268-89605369	35.6359	41.3901	0.215954	0.14675	0.345487
ATAD2	ENSG00000156802.13_1	chr8:124332089-124428590	26.3229	21.2295	-0.310252	0.07205	0.209152
ATAD2B	ENSG00000119778.15_1	chr2:23971533-24149993	6.60615	6.50133	-0.0230753	0.94	0.972368
ATAD3A	ENSG00000197785.14_1	chr1:1447541-1470065	14.6134	26.7993	0.874898	5e-05	0.000499548
ATAD3B	ENSG00000160072.20_1	chr1:1407144-1433228	17.0024	28.7251	0.756572	0.0009	0.00627867
ATAD3C	ENSG00000215915.10_1	chr1:1385068-1405543	0.274449	0.421218	0.618029	1	1
ATAD5	ENSG00000176208.9_1	chr17:29158983-29222887	5.66456	6.75167	0.253281	0.13255	0.32228
ATAT1	ENSG00000137343.18_1	chr6:30594618-30614600	6.90318	7.48786	0.117291	0.64725	0.833979
ATCAY	ENSG00000167654.18_1	chr19:3879861-3928080	0	0	0	1	1
ATE1	ENSG00000107669.18_1	chr10:123499938-123711480	23.2527	27.6838	0.251642	0.0821	0.230559
ATF1	ENSG00000123268.9_1	chr12:51157492-51214945	18.7085	16.2916	-0.199566	0.3072	0.554901
ATF2	ENSG00000115966.17_1	chr2:175936977-176033250	21.7472	32.7573	0.590985	0.00175	0.0109617
ATF3	ENSG00000162772.17_1	chr1:212738675-212794119	21.0602	19.9045	-0.0814272	0.61445	0.814915
ATF4	ENSG00000128272.17_1	chr22:39915699-39918688	356.459	113.052	-1.65676	5e-05	0.000499548
ATF5	ENSG00000169136.12_1	chr19:50392910-50464429	17.0684	12.521	-0.446979	0.2045	0.431989
ATF6	ENSG00000118217.7_1	chr1:161736087-161947364	33.8743	23.0837	-0.553315	0.0119	0.0528942
ATF6B	ENSG00000213676.13_1	chr6:32006103-32096030	18.0821	14.5189	-0.316637	0.23585	0.470581
ATF7	ENSG00000170653.19_1	chr12:53900471-54020194	19.331	15.4106	-0.32699	0.1798	0.396602
ATF7-NPFF	ENSG00000267281.3_1	chr12:53900471-54020194	0.0422171	0	-0.0596558	1	1
ATF7IP	ENSG00000171681.13_1	chr12:14518609-14655865	20.4624	27.9247	0.44857	0.0197	0.078551
ATF7IP2	ENSG00000166669.13_1	chr16:10420290-10577495	16.2325	18.0525	0.153315	0.5998	0.805142
ATG10	ENSG00000152348.16_1	chr5:81267841-81574215	11.6922	6.63828	-0.816666	0.11385	0.291076
ATG101	ENSG00000123395.15_1	chr12:52463029-52502045	25.946	27.3242	0.0746677	0.6784	0.852597
ATG12	ENSG00000145782.13_1	chr5:115163896-115249778	35.7888	35.2466	-0.0220234	0.93115	0.96854
ATG13	ENSG00000175224.17_1	chr11:46624410-46696368	30.8671	26.561	-0.216757	0.3822	0.636184
ATG14	ENSG00000126775.9_1	chr14:55728939-55878548	10.1941	11.0383	0.11479	0.5771	0.790469
ATG16L1	ENSG00000085978.22_1	chr2:234118696-234204320	22.2172	22.9822	0.0488362	0.8555	0.937137
ATG16L2	ENSG00000168010.11_1	chr11:72525450-72853363	11.5676	10.6723	-0.116228	0.6777	0.85227
ATG2A	ENSG00000110046.13_1	chr11:64662017-64684683	15.9769	27.9164	0.805131	0.0024	0.0142884
ATG2B	ENSG00000066739.12_1	chr14:96745531-96829678	9.89412	15.8599	0.680738	0.0234	0.0896222
ATG3	ENSG00000144848.11_1	chr3:112251356-112304426	24.4668	32.6113	0.414546	0.05965	0.181509
ATG4A	ENSG00000101844.18_1	chrX:107334897-107397901	4.73881	7.59702	0.680909	0.0017	0.0106864
ATG4B	ENSG00000168397.17_1	chr2:242576627-242613272	45.0313	29.7486	-0.598105	0.005	0.0261379
ATG4C	ENSG00000125703.15_1	chr1:63249802-63331187	7.07735	3.67722	-0.944594	0.00115	0.00774146
ATG4D	ENSG00000130734.10_1	chr19:10654570-10676707	20.5904	24.0783	0.225763	0.42415	0.674668
ATG5	ENSG00000057663.16_1	chr6:106441337-106773666	19.3583	23.6772	0.290548	0.1469	0.34561
ATG7	ENSG00000197548.12_1	chr3:11313994-11812824	18.2318	14.4651	-0.333881	0.4179	0.668701
ATG9A	ENSG00000198925.12_1	chr2:220074493-220094439	34.9254	20.0141	-0.803261	0.0002	0.00173517
ATG9B	ENSG00000181652.19_1	chr7:150688104-150721586	4.76853	9.70262	1.02483	0.06725	0.19858
ATIC	ENSG00000138363.15_1	chr2:216176678-216214496	104.678	105.577	0.0123357	0.95035	0.977408
ATL1	ENSG00000198513.14_1	chr14:50885218-51135024	0.890081	2.09337	1.23382	0.07755	0.221049
ATL2	ENSG00000119787.14_1	chr2:38521095-38604427	54.4619	53.6186	-0.0225132	0.9032	0.954695
ATL3	ENSG00000184743.13_1	chr11:63391558-63439393	44.6455	39.9621	-0.159882	0.3122	0.560551
ATM	ENSG00000149311.20_1	chr11:108093770-108338258	46.1144	57.7676	0.325041	0.15275	0.354976
ATMIN	ENSG00000166454.10_1	chr16:80859970-81130000	23.224	32.6301	0.490587	0.0376	0.128689
ATN1	ENSG00000111676.15_1	chr12:7033625-7051484	39.9976	66.1777	0.726431	0.00155	0.00989133
ATOH1	ENSG00000172238.6_1	chr4:94749903-94752115	0	0	0	1	1
ATOH7	ENSG00000179774.9_1	chr10:69990351-69991870	0.223336	0.289499	0.374344	1	1
ATOH8	ENSG00000168874.13_1	chr2:85978466-86018506	0.777351	0.504438	-0.623889	0.12545	0.310357
ATOX1	ENSG00000177556.12_1	chr5:151121876-151192472	32.219	52.9824	0.717604	0.45955	0.707037
ATP10A	ENSG00000206190.12_1	chr15:25922417-26110331	0	0	0	1	1
ATP10B	ENSG00000118322.14_1	chr5:159990126-160279221	0.20857	0.0676009	-1.62542	1	1
ATP10D	ENSG00000145246.14_1	chr4:47487291-47595503	2.81506	5.23287	0.89444	0.00995	0.0457105
ATP11A	ENSG00000068650.19_1	chr13:113344351-113541482	75.2301	58.9507	-0.351801	0.12345	0.307384
ATP11B	ENSG00000058063.16_1	chr3:182511290-182639726	22.977	11.6747	-0.976798	5e-05	0.000499548
ATP11C	ENSG00000101974.15_1	chrX:138808504-139027435	10.2571	16.1049	0.650872	0.0006	0.00450229
ATP12A	ENSG00000075673.12_1	chr13:25254545-25286610	0.0129954	0.00663444	-0.969956	1	1
ATP13A1	ENSG00000105726.17_1	chr19:19756006-19774485	24.649	35.1104	0.510371	0.0504	0.160091
ATP13A2	ENSG00000159363.19_1	chr1:17300996-17338423	27.1499	30.249	0.155941	0.4577	0.705604
ATP13A3	ENSG00000133657.16_1	chr3:194123400-194241885	43.1357	41.0992	-0.0697701	0.69025	0.858269
ATP13A4	ENSG00000127249.15_1	chr3:193116755-193310900	0.580077	0.367514	-0.658444	1	1
ATP13A5	ENSG00000187527.11_1	chr3:192958916-193096609	0	0	0	1	1
ATP1A1	ENSG00000163399.16_1	chr1:116915289-116963923	97.1248	101.183	0.059056	0.69595	0.861536
ATP1A2	ENSG00000018625.15_1	chr1:160085548-160113381	0.269115	0.0817028	-1.71977	1	1
ATP1A3	ENSG00000105409.19_1	chr19:42460832-42501649	2.90077	0	-1.96376	5e-05	0.000499548
ATP1A4	ENSG00000132681.17_1	chr1:160121375-160156770	0.00740164	0	-0.010639	1	1
ATP1B1	ENSG00000143153.13_1	chr1:169074934-169337186	166.696	90.2033	-0.885966	5e-05	0.000499548
ATP1B2	ENSG00000129244.9_1	chr17:7549944-7561088	0.0113928	0.0113352	-0.0073142	1	1
ATP1B3	ENSG00000069849.11_1	chr3:141594965-141645391	97.2554	92.8887	-0.0662751	0.65995	0.841146
ATP1B4	ENSG00000101892.12_1	chrX:119495939-119517104	0	0	0	1	1
ATP23	ENSG00000166896.9_1	chr12:58299821-58352931	5.83267	6.49832	0.155911	0.75945	0.893251
ATP2A1	ENSG00000196296.14_1	chr16:28352754-29383431	1.98913	2.4997	0.329617	0.74795	0.888367
ATP2A2	ENSG00000174437.18_1	chr12:110718560-110788898	119.874	68.0059	-0.81779	5e-05	0.000499548
ATP2A3	ENSG00000074370.18_1	chr17:3827163-3867758	0.0225013	0.158761	2.81877	1	1
ATP2B1	ENSG00000070961.16_1	chr12:89954905-90494540	32.8684	41.837	0.34808	0.2131	0.443682
ATP2B2	ENSG00000157087.20_1	chr3:10365706-10749692	0.0318941	0.0338642	0.0864685	1	1
ATP2B3	ENSG00000067842.18_1	chrX:152783099-152848397	0	0	0	1	1
ATP2B4	ENSG00000058668.15_1	chr1:203595914-203713209	15.9087	19.4669	0.291208	0.0832	0.232833
ATP2C1	ENSG00000017260.20_1	chr3:130569438-131100500	52.0641	55.283	0.0865475	0.60545	0.808976
ATP2C2	ENSG00000064270.13_1	chr16:84402132-84500967	22.5398	0.892684	-4.65818	5e-05	0.000499548
ATP4A	ENSG00000105675.9_1	chr19:36040932-36072856	0	0.0183716	0.0262641	1	1
ATP4B	ENSG00000186009.5_1	chr13:114303118-114312513	0.0220583	0.107685	2.28743	1	1
ATP5F1A	ENSG00000152234.16_1	chr18:43660213-43684300	267.934	256.38	-0.0635972	0.70245	0.864555
ATP5F1B	ENSG00000110955.9_1	chr12:57031958-57039768	326.246	332.056	0.0254677	0.8624	0.939868
ATP5F1C	ENSG00000165629.20_1	chr10:7830109-7849778	103.838	103.177	-0.00922089	0.95165	0.977931
ATP5F1D	ENSG00000099624.8_1	chr19:1241744-1244824	159.426	92.3682	-0.787423	0.00065	0.00480201
ATP5F1E	ENSG00000124172.10_1	chr20:57594483-57607400	13.1491	20.5792	0.646221	5e-05	0.000499548
ATP5IF1	ENSG00000130770.18_1	chr1:28562619-28573417	45.3235	62.2105	0.456899	0.0262	0.0977809
ATP5MC1	ENSG00000159199.14_1	chr17:46952221-47006418	62.5639	45.2836	-0.466341	0.2547	0.490731
ATP5MC2	ENSG00000135390.21_1	chr12:54026509-54071192	110.845	82.4071	-0.427703	0.0085	0.0402207
ATP5MC3	ENSG00000154518.10_1	chr2:176040985-176046438	102.757	120.895	0.234508	0.1411	0.336582
ATP5ME	ENSG00000169020.10_1	chr4:666224-683060	20.1043	21.2328	0.0787918	0.90845	0.957907
ATP5MF	ENSG00000241468.8_1	chr7:99006263-99063820	94.0778	120.841	0.361188	0.39225	0.645552
ATP5MF-PTCD1	ENSG00000248919.7_1	chr7:99006263-99063820	3.0203	5.23014	0.792159	0.1341	0.32502
ATP5MG	ENSG00000167283.8_1	chr11:118230314-118473748	33.743	53.4793	0.664392	0.34515	0.595616
ATP5MGL	ENSG00000249222.1_1	chr22:43013845-43045398	0.622056	1.02329	0.718104	0.5346	0.764135
ATP5PB	ENSG00000116459.11_1	chr1:111981259-112005395	124.811	116.169	-0.103524	0.63855	0.829372
ATP5PD	ENSG00000167863.12_1	chr17:73028669-73061984	97.3728	81.4459	-0.257677	0.24325	0.479871
ATP5PF	ENSG00000154723.13_1	chr21:27011569-27144771	52.1038	63.0231	0.274493	0.37155	0.624756
ATP5PO	ENSG00000241837.7_1	chr21:34876237-35349992	102.677	97.8475	-0.0695117	0.9131	0.960503
ATP6AP1	ENSG00000071553.18_1	chrX:153656978-153664862	44.146	66.5778	0.59276	5e-05	0.000499548
ATP6AP2	ENSG00000182220.15_1	chrX:40438623-40466100	51.5477	73.4162	0.510192	0.00035	0.00284641
ATP6V0A1	ENSG00000033627.17_1	chr17:40610861-40674600	31.1744	57.4278	0.881387	5e-05	0.000499548
ATP6V0A2	ENSG00000185344.15_1	chr12:124196899-124246302	19.7565	17.9374	-0.139362	0.57695	0.790325
ATP6V0A4	ENSG00000105929.16_1	chr7:138391038-138666135	0.309144	1.71637	2.47301	0.04545	0.14881
ATP6V0B	ENSG00000117410.14_1	chr1:44434022-44443967	113.372	132.849	0.228726	0.2122	0.442538
ATP6V0C	ENSG00000185883.12_1	chr16:2525051-2581423	128.936	202.422	0.650705	0.0021	0.0127472
ATP6V0D1	ENSG00000159720.12_1	chr16:67471916-67515084	48.5937	55.1219	0.181858	0.26915	0.509896
ATP6V0D2	ENSG00000147614.4_1	chr8:86999551-87166454	0.0149889	0.100459	2.74464	1	1
ATP6V0E1	ENSG00000113732.9_1	chr5:172410773-172462448	47.8096	67.3866	0.495162	0.0019	0.0117307
ATP6V0E2	ENSG00000171130.19_1	chr7:149564785-149606793	30.5903	48.0608	0.651787	0.00185	0.0114621
ATP6V1A	ENSG00000114573.10_1	chr3:113465718-113530903	55.4178	59.7922	0.109607	0.44355	0.692248
ATP6V1B1	ENSG00000116039.13_1	chr2:71127705-71306938	0.172331	0	-0.22938	1	1
ATP6V1B2	ENSG00000147416.11_1	chr8:20054891-20084330	40.3665	36.0218	-0.164292	0.2699	0.510714
ATP6V1C1	ENSG00000155097.12_1	chr8:104032414-104085279	20.9882	28.573	0.44507	0.003	0.0172164
ATP6V1C2	ENSG00000143882.12_1	chr2:10861225-10978103	2.47281	0.364807	-2.76095	0.0992	0.263222
ATP6V1D	ENSG00000100554.12_1	chr14:67707429-67826982	35.4446	84.4398	1.25236	5e-05	0.000499548
ATP6V1E1	ENSG00000131100.13_1	chr22:18074901-18111515	58.2818	95.5375	0.713022	5e-05	0.000499548
ATP6V1E2	ENSG00000250565.7_1	chr2:46656328-46857315	10.8039	6.89598	-0.64772	0.4004	0.652701
ATP6V1F	ENSG00000128524.5_1	chr7:128470459-128550773	93.6802	115.929	0.307424	0.30585	0.553595
ATP6V1FNB	ENSG00000272899.4_1	chr7:128470459-128550773	0.731039	0.629256	-0.216301	0.89245	0.950512
ATP6V1G1	ENSG00000136888.8_1	chr9:117349985-117361195	38.0484	50.9747	0.421948	0.01355	0.0585201
ATP6V1G2	ENSG00000213760.11_1	chr6:31496738-31526606	0	0.22038	0.28733	1	1
ATP6V1G2-DDX39B	ENSG00000254870.5_1	chr6:31496738-31526606	0.588684	0.938729	0.673214	0.69685	0.862046
ATP6V1G3	ENSG00000151418.12_1	chr1:198492351-198510075	0	0	0	1	1
ATP6V1H	ENSG00000047249.18_1	chr8:54628102-54756118	30.3966	33.3555	0.134015	0.48985	0.730063
ATP7A	ENSG00000165240.21_1	chrX:77166152-77384792	9.68147	8.35903	-0.211891	0.5303	0.760573
ATP7B	ENSG00000123191.16_1	chr13:52504571-52586261	10.7544	7.09292	-0.600477	0.0026	0.0152579
ATP8A1	ENSG00000124406.16_1	chr4:42410389-42659122	15.4167	10.0566	-0.616349	0.13255	0.32228
ATP8A2	ENSG00000132932.19_1	chr13:25946111-26599989	0.178191	0.788493	2.14568	0.0026	0.0152579
ATP8B1	ENSG00000081923.15_1	chr18:55297533-55470547	7.94039	5.3252	-0.576373	0.0389	0.132115
ATP8B2	ENSG00000143515.19_1	chr1:154298000-154323780	2.25887	5.38521	1.2534	5e-05	0.000499548
ATP8B3	ENSG00000130270.16_1	chr19:1782073-1812275	14.6615	14.4097	-0.0249862	0.8927	0.95066
ATP8B4	ENSG00000104043.15_1	chr15:50150434-50528582	5.5409	3.80457	-0.542387	0.44935	0.698154
ATP9A	ENSG00000054793.14_1	chr20:50213052-50384929	12.5339	11.9808	-0.0651014	0.6592	0.840918
ATP9B	ENSG00000166377.20_1	chr18:76829284-77138287	19.1758	17.9043	-0.0989798	0.76775	0.897046
ATPAF1	ENSG00000123472.12_1	chr1:47098408-47139539	31.1391	12.3579	-1.33329	5e-05	0.000499548
ATPAF2	ENSG00000171953.16_1	chr17:17876126-17942523	12.4324	13.1539	0.0813811	0.77855	0.902793
ATPSCKMT	ENSG00000150756.14_1	chr5:10225618-10250027	13.7036	9.78759	-0.485527	0.02955	0.107424
ATR	ENSG00000175054.16_1	chr3:142167848-142297575	25.935	21.936	-0.241604	0.17335	0.387602
ATRAID	ENSG00000138085.17_1	chr2:27422454-27440046	50.7045	50.1866	-0.014812	0.94095	0.972776
ATRIP	ENSG00000164053.22_1	chr3:48488113-48509044	6.42298	6.15629	-0.0611834	0.80635	0.916612
ATRN	ENSG00000088812.18_1	chr20:3451664-3631765	20.6716	19.2447	-0.103187	0.5006	0.737682
ATRNL1	ENSG00000107518.18_1	chr10:116853123-117708510	0	0	0	1	1
ATRX	ENSG00000085224.23_1	chrX:76760357-77041719	33.0457	41.3007	0.321703	0.1418	0.33775
ATXN1	ENSG00000124788.19_1	chr6:16299342-16762883	27.6213	22.2522	-0.311836	0.1591	0.36498
ATXN10	ENSG00000130638.17_1	chr22:46052898-46241187	65.9392	60.8566	-0.115722	0.5521	0.774914
ATXN1L	ENSG00000224470.9_1	chr16:71762902-72034301	14.716	14.8946	0.0174026	0.9512	0.977931
ATXN2	ENSG00000204842.18_1	chr12:111843726-112038060	29.9359	27.0383	-0.146874	0.5449	0.770441
ATXN2L	ENSG00000168488.19_1	chr16:28352754-29383431	75.8869	79.0182	0.0583346	0.8521	0.935744
ATXN3	ENSG00000066427.24_1	chr14:92510839-92572965	11.4563	11.272	-0.0233925	0.9159	0.961282
ATXN3L	ENSG00000123594.6_1	chrX:13328770-13338172	0	0	0	1	1
ATXN7	ENSG00000163635.20_1	chr3:63727502-63989138	26.6088	17.1843	-0.630811	0.0054	0.0277203
ATXN7L1	ENSG00000146776.15_1	chr7:105245218-105517045	7.97339	14.2562	0.838322	0.00525	0.0271794
ATXN7L2	ENSG00000162650.17_1	chr1:110026100-110035426	2.32025	2.82597	0.284467	0.20835	0.437193
ATXN7L3	ENSG00000087152.16_1	chr17:42264337-42301078	28.4219	24.5245	-0.212775	0.41075	0.662662
ATXN7L3B	ENSG00000253719.4_1	chr12:74931614-74939210	17.0227	14.6962	-0.212017	0.13755	0.33012
AUH	ENSG00000148090.12_1	chr9:93976096-94124200	9.28297	8.60769	-0.108961	0.6644	0.844678
AUNIP	ENSG00000127423.11_1	chr1:26126683-26185949	5.635	9.9941	0.82666	0.0798	0.225895
AUP1	ENSG00000115307.17_1	chr2:74753771-74784678	53.7164	44.9825	-0.256	0.26255	0.501425
AURKA	ENSG00000087586.18_1	chr20:54944444-54967393	24.9714	24.7278	-0.0141438	0.9354	0.96982
AURKAIP1	ENSG00000175756.13_1	chr1:1309109-1310875	47.3606	72.1708	0.607728	5e-05	0.000499548
AURKB	ENSG00000178999.13_1	chr17:8108050-8113918	30.7168	22.3338	-0.459801	0.0149	0.0630706
AURKC	ENSG00000105146.13_1	chr19:57742169-57746916	0.152358	0.385049	1.33758	1	1
AUTS2	ENSG00000158321.18_1	chr7:69063281-70258492	11.4192	10.3996	-0.134932	0.64005	0.830034
AVEN	ENSG00000169857.9_1	chr15:33603162-34367356	7.05839	11.1955	0.665513	0.00225	0.013523
AVIL	ENSG00000135407.10_1	chr12:58156116-58212487	1.57168	1.11353	-0.497174	0.51415	0.747978
AVL9	ENSG00000105778.19_1	chr7:32535037-32802536	32.3461	42.1772	0.382871	0.02285	0.0881079
AVP	ENSG00000101200.5_1	chr20:3063201-3065370	0	0	0	1	1
AVPI1	ENSG00000119986.7_1	chr10:99437180-99446998	13.7967	19.7496	0.517496	0.00245	0.0145175
AVPR1A	ENSG00000166148.4_1	chr12:63536538-63547786	0	0	0	1	1
AVPR1B	ENSG00000198049.7_1	chr1:206223631-206234395	0.225252	0.0666068	-1.75779	1	1
AVPR2	ENSG00000126895.15_1	chrX:153126968-153200533	0.173667	1.02599	2.56263	0.20825	0.437087
AWAT1	ENSG00000204195.4_1	chrX:69454504-69460509	0.0249727	0.0244974	-0.0277221	1	1
AWAT2	ENSG00000147160.9_1	chrX:69260391-69269788	0	0	0	1	1
AXDND1	ENSG00000162779.22_1	chr1:179334854-179545087	0.584924	0.0578081	-3.33891	1	1
AXIN1	ENSG00000103126.15_1	chr16:337439-402723	23.4063	26.8208	0.196456	0.33435	0.584806
AXIN2	ENSG00000168646.13_1	chr17:63524680-64188251	138.111	65.4028	-1.0784	5e-05	0.000499548
AXL	ENSG00000167601.12_1	chr19:41725127-41767671	6.51271	37.8494	2.53894	5e-05	0.000499548
AZGP1	ENSG00000160862.13_1	chr7:99564342-99576856	1.83335	0.600238	-1.61087	0.007	0.0341947
AZI2	ENSG00000163512.14_1	chr3:28283074-30051882	18.1685	14.157	-0.359922	0.21815	0.449848
AZIN1	ENSG00000155096.15_1	chr8:103838338-104014652	104.136	103.936	-0.00277479	0.98445	0.992145
AZIN2	ENSG00000142920.17_1	chr1:33546704-33589093	8.55832	8.25801	-0.0515334	0.90925	0.958293
AZU1	ENSG00000172232.10_1	chr19:825096-832018	0.0673723	0.0870092	0.369013	1	1
B2M	ENSG00000166710.21_1	chr15:45003684-45011049	947.095	461.8	-1.03624	5e-05	0.000499548
B3GALNT1	ENSG00000169255.15_1	chr3:160801670-160971320	18.5513	2.91874	-2.6681	5e-05	0.000499548
B3GALNT2	ENSG00000162885.14_1	chr1:235294497-235667752	36.4823	26.3593	-0.468887	0.0715	0.207932
B3GALT1	ENSG00000172318.5_1	chr2:168671266-168797690	0.00644429	0	-0.00926732	1	1
B3GALT2	ENSG00000162630.6_1	chr1:193091112-193223945	0.00901379	0.0182253	1.01574	1	1
B3GALT4	ENSG00000235863.4_1	chr6:33244899-33257024	0	0	0	1	1
B3GALT5	ENSG00000183778.18_1	chr21:40928368-41098012	0.178468	0.0303129	-2.55766	1	1
B3GALT6	ENSG00000176022.7_1	chr1:1167616-1170421	30.4388	38.4562	0.337306	0.0236	0.0901731
B3GAT1	ENSG00000109956.13_1	chr11:134248397-134282136	0.0172658	0.0163953	-0.0746386	1	1
B3GAT2	ENSG00000112309.11_1	chr6:71377478-71666763	0.33927	0.139258	-1.28467	1	1
B3GAT3	ENSG00000149541.10_1	chr11:62382767-62389626	43.4967	30.1186	-0.530251	0.00205	0.0125039
B3GLCT	ENSG00000187676.8_1	chr13:31774111-31906413	8.81517	4.80225	-0.876278	5e-05	0.000499548
B3GNT2	ENSG00000170340.11_1	chr2:62423249-62451866	24.9531	23.6923	-0.0748046	0.60965	0.811947
B3GNT3	ENSG00000179913.11_1	chr19:17905636-17924385	22.2815	12.314	-0.855551	5e-05	0.000499548
B3GNT4	ENSG00000176383.9_1	chr12:122688227-122751041	3.15608	7.35907	1.22139	0.0926	0.251258
B3GNT5	ENSG00000176597.12_1	chr3:182895828-183146566	10.8596	11.9206	0.134484	0.49225	0.731973
B3GNT6	ENSG00000198488.10_1	chr11:76745441-76753020	0	0	0	1	1
B3GNT7	ENSG00000156966.7_1	chr2:232260420-232265875	3.00178	0.00945398	-8.31068	0.22355	0.456138
B3GNT8	ENSG00000177191.2_1	chr19:41931263-41934635	1.47851	2.18872	0.565947	0.2358	0.470581
B3GNT9	ENSG00000237172.4_1	chr16:67143843-67184901	3.38353	2.27975	-0.569652	0.1307	0.319011
B3GNTL1	ENSG00000175711.8_1	chr17:80709917-81009686	9.20253	5.95215	-0.62862	0.15715	0.361916
B4GALNT1	ENSG00000135454.14_1	chr12:58003962-58027022	1.39086	0.0211129	-6.0417	0.1835	0.402302
B4GALNT2	ENSG00000167080.9_1	chr17:47209821-47254202	0.0383499	0	-0.0542927	1	1
B4GALNT3	ENSG00000139044.12_1	chr12:569104-672675	8.83976	6.52399	-0.438254	0.135	0.326439
B4GALNT4	ENSG00000182272.12_1	chr11:369498-382117	13.7547	8.11112	-0.761949	0.0326	0.115632
B4GALT1	ENSG00000086062.13_1	chr9:33104079-33182863	54.4893	38.7955	-0.490084	0.0008	0.00570727
B4GALT2	ENSG00000117411.18_1	chr1:44444614-44456842	25.9844	11.1215	-1.22429	5e-05	0.000499548
B4GALT3	ENSG00000158850.15_1	chr1:161135845-161147803	14.3766	10.7442	-0.420168	0.1094	0.282314
B4GALT4	ENSG00000121578.13_1	chr3:118930578-119009513	10.9435	27.5192	1.33037	5e-05	0.000499548
B4GALT5	ENSG00000158470.5_1	chr20:48249481-48330415	67.1368	39.5427	-0.763693	5e-05	0.000499548
B4GALT6	ENSG00000118276.12_1	chr18:29202208-29266786	15.3484	30.0347	0.96854	5e-05	0.000499548
B4GALT7	ENSG00000027847.14_1	chr5:177027132-177037331	17.8475	13.6425	-0.387609	0.0909	0.247787
B4GAT1	ENSG00000174684.7_1	chr11:66112844-66115100	17.777	17.1301	-0.0534749	0.74215	0.885766
B9D1	ENSG00000108641.19_1	chr17:19118927-19290503	16.433	8.71908	-0.914347	0.0551	0.171142
B9D2	ENSG00000123810.9_1	chr19:41768400-41930907	3.20937	3.23162	0.00996399	0.9842	0.992101
BAALC	ENSG00000164929.17_1	chr8:104133259-104345094	0	0	0	1	1
BAAT	ENSG00000136881.12_1	chr9:104116463-104147682	0.103813	0.285631	1.46017	1	1
BABAM1	ENSG00000105393.16_1	chr19:17342691-17398455	41.0022	34.5326	-0.247745	0.34745	0.598066
BABAM2	ENSG00000158019.21_1	chr2:27994583-28561768	23.4444	16.8124	-0.479719	0.0172	0.0707383
BACE1	ENSG00000186318.18_1	chr11:117103340-117283982	8.36467	10.2865	0.298366	0.341	0.592332
BACE2	ENSG00000182240.16_1	chr21:42539727-42654457	25.0645	18.7303	-0.420267	0.0594	0.180966
BACH1	ENSG00000156273.16_1	chr21:30565800-31312351	28.2828	33.5311	0.245574	0.1769	0.392854
BACH2	ENSG00000112182.15_1	chr6:90636246-91073631	3.49713	8.90895	1.34909	0.002	0.0122709
BAD	ENSG00000002330.14_1	chr11:64037301-64056972	27.4031	52.7813	0.94569	0.0002	0.00173517
BAG1	ENSG00000107262.26_1	chr9:33218362-33264718	25.9335	16.2712	-0.672494	0.00095	0.00657297
BAG2	ENSG00000112208.11_1	chr6:56951641-57087105	13.5691	13.5753	0.000663091	0.9973	0.998367
BAG3	ENSG00000151929.10_1	chr10:121410891-121437331	10.8661	10.6867	-0.0240273	0.8849	0.947724
BAG4	ENSG00000156735.11_1	chr8:37963010-38070819	21.6987	22.2815	0.0382391	0.8616	0.939674
BAG5	ENSG00000166170.11_1	chr14:104019757-104181841	19.7948	21.4843	0.11816	0.67825	0.85247
BAG6	ENSG00000204463.13_1	chr6:31606804-31625987	82.9697	96.3573	0.21581	0.2801	0.523399
BAHCC1	ENSG00000266074.10_1	chr17:79369256-79433358	10.4449	15.334	0.553936	0.0687	0.201883
BAHD1	ENSG00000140320.12_1	chr15:40731919-40760435	14.7123	13.0487	-0.173116	0.3454	0.595699
BAIAP2	ENSG00000175866.16_1	chr17:79008921-79156966	22.1685	30.386	0.454892	0.02695	0.100051
BAIAP2L1	ENSG00000006453.14_1	chr7:97881690-98030402	15.2317	14.967	-0.0252956	0.9143	0.960692
BAIAP2L2	ENSG00000128298.18_1	chr22:38480658-38507022	20.4664	7.90117	-1.37312	5e-05	0.000499548
BAIAP3	ENSG00000007516.14_1	chr16:1383638-1401879	2.02263	4.99883	1.30535	0.03185	0.113496
BAK1	ENSG00000030110.13_1	chr6:33507822-33561115	18.9222	21.431	0.179616	0.2381	0.473679
BAMBI	ENSG00000095739.11_1	chr10:28966438-28971861	31.3541	32.0986	0.0338592	0.8253	0.92506
BANF1	ENSG00000175334.8_1	chr11:65769698-65771620	66.9712	89.2972	0.415074	0.0061	0.0305069
BANF2	ENSG00000125888.15_1	chr20:17674316-17716516	0.21903	0.870817	1.99124	1	1
BANK1	ENSG00000153064.12_1	chr4:102332442-102995969	0.376912	0.376763	-0.000568761	1	1
BANP	ENSG00000172530.21_1	chr16:87982849-88110924	18.2785	19.8245	0.117138	0.6513	0.836391
BAP1	ENSG00000163930.10_1	chr3:52435023-52444024	43.3278	43.8685	0.017895	0.9221	0.96458
BARD1	ENSG00000138376.11_1	chr2:215590369-215674407	16.963	10.7666	-0.655831	0.0008	0.00570727
BARHL1	ENSG00000125492.10_1	chr9:135457992-135465639	0	0.111385	0.152359	1	1
BARHL2	ENSG00000143032.8_1	chr1:91177095-91182859	0	0	0	1	1
BARX1	ENSG00000131668.14_1	chr9:96713908-96717637	0.131029	0	-0.177636	1	1
BARX2	ENSG00000043039.7_1	chr11:129245742-129322174	0	0	0	1	1
BASP1	ENSG00000176788.9_1	chr5:17065706-17276952	0	0.0456034	0.0643357	1	1
BATF	ENSG00000156127.8_1	chr14:75988797-76013336	0.592985	0	-0.671733	1	1
BATF2	ENSG00000168062.10_1	chr11:64755416-64764490	2.38827	1.63349	-0.548009	0.0951	0.255684
BATF3	ENSG00000123685.9_1	chr1:212859758-212873182	0.14107	0.210567	0.577869	1	1
BAX	ENSG00000087088.20_1	chr19:49458071-49465055	58.1451	57.9126	-0.00578049	0.97255	0.98759
BAZ1A	ENSG00000198604.11_1	chr14:35221936-35345665	13.3378	14.2509	0.0955374	0.791	0.908881
BAZ1B	ENSG00000009954.11_1	chr7:72854735-72936623	27.6541	31.6409	0.194295	0.2401	0.47621
BAZ2A	ENSG00000076108.12_1	chr12:56915603-57030600	58.161	44.2871	-0.393163	0.2533	0.48894
BAZ2B	ENSG00000123636.18_1	chr2:160175489-160473593	14.5714	20.9548	0.524142	0.13665	0.328719
BBC3	ENSG00000105327.18_1	chr19:47724078-47736023	11.8563	8.68721	-0.448685	0.0277	0.102277
BBIP1	ENSG00000214413.9_1	chr10:112629500-112678959	9.1837	12.6456	0.461485	0.1468	0.345559
BBOF1	ENSG00000119636.16_1	chr14:74318533-74551195	2.47732	3.40331	0.458158	0.5152	0.748642
BBOX1	ENSG00000129151.9_1	chr11:27062271-27241660	0	0.0442442	0.0624591	1	1
BBS1	ENSG00000174483.20_1	chr11:66202545-66313706	16.0871	14.8137	-0.118972	0.78215	0.905069
BBS10	ENSG00000179941.9_1	chr12:76738253-76742195	4.65392	8.31818	0.837821	5e-05	0.000499548
BBS12	ENSG00000181004.10_1	chr4:123653856-123666097	2.35306	4.31488	0.874782	5e-05	0.000499548
BBS2	ENSG00000125124.14_1	chr16:56463044-56616579	19.3234	17.9622	-0.105378	0.7865	0.906952
BBS4	ENSG00000140463.14_1	chr15:72968138-73030816	11.4527	9.05724	-0.338548	0.31605	0.56528
BBS5	ENSG00000163093.12_1	chr2:170335989-170382768	8.61902	4.61912	-0.899907	0.0003	0.00247858
BBS7	ENSG00000138686.10_1	chr4:122745483-122791642	8.92493	17.0379	0.932836	5e-05	0.000499548
BBS9	ENSG00000122507.21_1	chr7:33149168-33916792	4.9885	6.61335	0.406775	0.1035	0.271129
BBX	ENSG00000114439.19_1	chr3:107241782-107530186	18.9423	23.5578	0.314593	0.1865	0.406959
BCAM	ENSG00000187244.12_1	chr19:45312327-45324678	61.3697	91.7232	0.57976	0.0014	0.00907841
BCAN	ENSG00000132692.19_1	chr1:156611181-156631216	7.48271	3.7771	-0.986283	0.44945	0.698248
BCAP29	ENSG00000075790.12_1	chr7:106809405-107269995	25.6578	25.9934	0.0187464	0.9581	0.98068
BCAP31	ENSG00000185825.17_1	chrX:152965946-152990020	96.0245	100.193	0.061303	0.72535	0.877394
BCAR1	ENSG00000050820.17_1	chr16:75252885-75301951	41.093	61.598	0.583992	0.01165	0.0519792
BCAR3	ENSG00000137936.18_1	chr1:94027297-94312706	7.72135	8.04678	0.0595584	0.842	0.932365
BCAS1	ENSG00000064787.13_1	chr20:52553315-52687133	0.0078701	0.0290262	1.8829	1	1
BCAS2	ENSG00000116752.6_1	chr1:115110177-115124250	28.4812	36.2314	0.34723	0.0232	0.0890493
BCAS3	ENSG00000141376.23_1	chr17:58754813-59488916	10.2725	10.1478	-0.017615	0.9525	0.978138
BCAS4	ENSG00000124243.19_1	chr20:49411430-49493714	11.3768	10.4179	-0.127038	0.5769	0.790325
BCAT1	ENSG00000060982.15_1	chr12:24962957-25102035	0.183619	1.5029	3.03296	5e-05	0.000499548
BCAT2	ENSG00000105552.15_1	chr19:49298318-49314286	39.9736	19.8762	-1.008	5e-05	0.000499548
BCCIP	ENSG00000107949.17_1	chr10:127512114-127585005	38.3032	34.5142	-0.150274	0.53025	0.760563
BCDIN3D	ENSG00000186666.6_1	chr12:50184928-50236889	4.62552	1.90226	-1.2819	0.04635	0.150917
BCHE	ENSG00000114200.10_1	chr3:164924716-165564307	0	0	0	1	1
BCKDHA	ENSG00000248098.12_1	chr19:41768400-41930907	20.0229	6.09272	-1.71649	0.01905	0.076599
BCKDHB	ENSG00000083123.15_1	chr6:80816363-81055987	20.1478	20.2017	0.00385371	0.9824	0.991589
BCKDK	ENSG00000103507.14_1	chr16:31117427-31124112	20.3826	15.1862	-0.424577	0.00975	0.0449554
BCL10	ENSG00000142867.14_1	chr1:85731458-86044046	26.6169	37.7556	0.50435	0.09085	0.247727
BCL11A	ENSG00000119866.22_1	chr2:60677654-60781602	0.340147	0.197335	-0.785514	1	1
BCL11B	ENSG00000127152.18_1	chr14:99635623-99738534	0.455416	1.50788	1.72726	5e-05	0.000499548
BCL2	ENSG00000171791.14_1	chr18:60790578-60987361	7.62658	3.89901	-0.96793	5e-05	0.000499548
BCL2A1	ENSG00000140379.9_1	chr15:80253233-80263538	0.125331	0.0873851	-0.520289	1	1
BCL2L1	ENSG00000171552.14_1	chr20:30252254-30311792	102.265	103.6	0.0187092	0.8975	0.951811
BCL2L10	ENSG00000137875.4_1	chr15:52401459-52404972	0.188074	0.230491	0.293408	1	1
BCL2L11	ENSG00000153094.24_1	chr2:111490115-112642267	6.93197	7.93865	0.195628	0.5988	0.80435
BCL2L12	ENSG00000126453.10_1	chr19:50162825-50177173	33.7128	27.4128	-0.298447	0.33735	0.58819
BCL2L13	ENSG00000099968.18_1	chr22:18111620-18213621	45.1612	46.3536	0.037599	0.82395	0.924373
BCL2L14	ENSG00000121380.12_1	chr12:12202777-12419978	1.27715	2.08923	0.710041	0.40105	0.653097
BCL2L15	ENSG00000188761.13_1	chr1:114304453-114447823	3.55649	4.74091	0.414709	0.3774	0.630511
BCL2L2	ENSG00000129473.11_1	chr14:23654524-23795384	23.3609	24.4139	0.0636038	0.84255	0.932602
BCL2L2-PABPN1	ENSG00000258643.6_1	chr14:23654524-23795384	3.38828	5.79877	0.775193	0.45835	0.706036
BCL3	ENSG00000069399.15_1	chr19:45250961-45263301	9.91252	9.70852	-0.0300012	0.9201	0.963462
BCL6	ENSG00000113916.18_1	chr3:187416046-187463816	2.55871	3.49146	0.448411	0.2538	0.489584
BCL6B	ENSG00000161940.11_1	chr17:6926368-6933609	0.125316	0.0101091	-3.63184	1	1
BCL7A	ENSG00000110987.9_1	chr12:122445339-122499950	6.12054	5.01445	-0.287568	0.10845	0.280272
BCL7B	ENSG00000106635.8_1	chr7:72950685-72972020	21.9358	27.9092	0.347454	0.0306	0.110355
BCL7C	ENSG00000099385.12_1	chr16:30844946-30906541	13.9512	10.9221	-0.353137	0.1098	0.28314
BCL9	ENSG00000116128.12_1	chr1:147013270-147098017	11.819	7.2227	-0.710493	0.18755	0.40846
BCL9L	ENSG00000186174.13_1	chr11:118754600-118829269	20.4702	31.296	0.612456	0.0002	0.00173517
BCLAF1	ENSG00000029363.17_1	chr6:136577764-136610989	51.4139	45.7259	-0.169147	0.3504	0.601094
BCLAF3	ENSG00000173681.16_1	chrX:19930977-19988416	4.12884	3.82274	-0.11113	0.5858	0.795906
BCO1	ENSG00000135697.10_1	chr16:81272293-81324747	0.971108	0.343795	-1.49808	0.00095	0.00657297
BCO2	ENSG00000197580.13_1	chr11:111957547-112095422	1.01897	1.47224	0.530891	0.4549	0.702883
BCOR	ENSG00000183337.18_1	chrX:39909067-40036582	10.1914	15.6965	0.623089	0.0221	0.0857777
BCORL1	ENSG00000085185.16_1	chrX:129115082-129192046	5.97266	9.44781	0.661605	0.0237	0.0904965
BCR	ENSG00000186716.21_1	chr22:23521890-23660224	29.779	28.2126	-0.0779553	0.62475	0.820551
BCS1L	ENSG00000074582.15_1	chr2:219472577-219528166	26.8822	28.743	0.0965601	0.8167	0.92133
BDH1	ENSG00000161267.12_1	chr3:197236653-197300194	23.1986	13.5279	-0.778104	0.0068	0.0333653
BDH2	ENSG00000164039.15_1	chr4:103941024-104021027	4.9124	9.73678	0.987017	0.00365	0.0202175
BDKRB1	ENSG00000100739.11_1	chr14:96671015-96735304	1.61813	1.23713	-0.387329	0.5198	0.752356
BDKRB2	ENSG00000168398.7_1	chr14:96671015-96735304	2.74892	1.11697	-1.29928	0.00095	0.00657297
BDNF	ENSG00000176697.20_1	chr11:27528376-27899195	2.14145	3.02965	0.500563	0.0181	0.0737188
BDP1	ENSG00000145734.19_1	chr5:70751477-70863647	13.6931	19.2848	0.494015	0.004	0.0217336
BEAN1	ENSG00000166546.14_1	chr16:66461197-66586447	2.28552	2.69207	0.236194	0.75555	0.891638
BECN1	ENSG00000126581.13_1	chr17:40950817-40995777	30.8367	57.8431	0.907495	0.00255	0.0150044
BECN2	ENSG00000196289.7_1	chr1:242121068-242122364	0.0876064	0.345563	1.97984	1	1
BEGAIN	ENSG00000183092.17_1	chr14:101003483-101053750	2.13189	2.96581	0.476293	0.06245	0.188181
BEND2	ENSG00000177324.14_1	chrX:18181050-18239006	0.0313984	0	-0.0446017	1	1
BEND3	ENSG00000178409.14_1	chr6:107386385-107436719	4.32253	2.19904	-0.975001	5e-05	0.000499548
BEND4	ENSG00000188848.16_1	chr4:42112869-42270127	0	0	0	1	1
BEND5	ENSG00000162373.13_1	chr1:48998525-50489626	0	0	0	1	1
BEND6	ENSG00000151917.18_1	chr6:56819904-56892144	1.18302	0	-1.12633	5e-05	0.000499548
BEND7	ENSG00000165626.18_1	chr10:13480483-13572262	12.0863	3.18561	-1.92373	5e-05	0.000499548
BEST1	ENSG00000167995.17_1	chr11:61717534-61735106	10.5845	2.57858	-2.0373	0.0665	0.197057
BEST2	ENSG00000039987.7_1	chr19:12862515-12869272	0.0683158	0.126819	0.892482	1	1
BEST3	ENSG00000127325.19_1	chr12:70037139-70093256	0.0941054	0.450717	2.25987	1	1
BEST4	ENSG00000142959.5_1	chr1:45249256-45253842	0.458703	0.625656	0.447809	0.305	0.552623
BET1	ENSG00000105829.13_1	chr7:93592073-93640425	20.4208	14.8481	-0.459764	0.01035	0.0472287
BET1L	ENSG00000177951.17_1	chr11:127203-207428	21.3391	18.7259	-0.188466	0.25045	0.487028
BEX1	ENSG00000133169.6_1	chrX:102317578-102319099	0	0	0	1	1
BEX2	ENSG00000133134.12_1	chrX:102564273-102565935	0	0	0	1	1
BEX3	ENSG00000166681.14_1	chrX:102631322-102633092	41.1359	55.49	0.431827	0.00615	0.0306701
BEX4	ENSG00000102409.10_1	chrX:102470035-102472174	0	0	0	1	1
BEX5	ENSG00000184515.11_1	chrX:101408679-101410949	0	0	0	1	1
BFAR	ENSG00000103429.11_1	chr16:14726787-14763093	38.9209	29.817	-0.384411	0.0891	0.244502
BFSP1	ENSG00000125864.14_1	chr20:17474549-17549865	0.741265	1.20091	0.696068	0.1718	0.384965
BFSP2	ENSG00000170819.5_1	chr3:133118899-133194066	0	0	0	1	1
BGLAP	ENSG00000242252.2_1	chr1:156182772-156217908	0.420437	0.6119	0.541408	1	1
BGN	ENSG00000182492.16_1	chrX:152710177-152775004	0.129494	0.0950503	-0.446117	1	1
BHLHA15	ENSG00000180535.4_1	chr7:97840750-97881544	5.70293	2.99474	-0.929272	0.00515	0.0267322
BHLHA9	ENSG00000205899.4_1	chr17:1173737-1175109	0	0	0	1	1
BHLHB9	ENSG00000198908.12_1	chrX:101854095-102008468	0.790919	0.630212	-0.327693	0.62445	0.820523
BHLHE22	ENSG00000180828.3_1	chr8:65486862-65496184	0	0	0	1	1
BHLHE23	ENSG00000125533.6_1	chr20:61637278-61638387	0	0.169934	0.226427	1	1
BHLHE40	ENSG00000134107.5_1	chr3:4938492-5027008	8.32585	8.56635	0.0410833	0.81725	0.92136
BHLHE41	ENSG00000123095.6_1	chr12:26272962-26986127	3.02789	8.44092	1.47909	0.0163	0.0677148
BHMT	ENSG00000145692.15_1	chr5:78293386-78531861	0.233993	0	-0.303334	1	1
BHMT2	ENSG00000132840.10_1	chr5:78293386-78531861	0.169777	0	-0.226234	1	1
BICC1	ENSG00000122870.12_1	chr10:60272631-60591195	0	0.00491641	0.0070755	1	1
BICD1	ENSG00000151746.15_1	chr12:32257050-32536567	21.0964	11.6054	-0.862195	0.00115	0.00774146
BICD2	ENSG00000185963.14_1	chr9:95473644-95527115	10.6284	12.369	0.218805	0.1313	0.320166
BICDL1	ENSG00000135127.11_1	chr12:120427672-120532298	9.64846	14.9558	0.632334	0.00155	0.00989133
BICDL2	ENSG00000162069.16_1	chr16:3072625-3110727	9.59792	9.38177	-0.0328622	0.8981	0.952223
BICRA	ENSG00000063169.11_1	chr19:48110780-48246391	6.09063	4.65733	-0.387089	0.553	0.775684
BICRAL	ENSG00000112624.12_1	chr6:42714695-42836298	8.73457	4.93422	-0.823913	5e-05	0.000499548
BID	ENSG00000015475.19_1	chr22:18216903-18257536	12.3343	11.0592	-0.157428	0.41705	0.668125
BIK	ENSG00000100290.3_1	chr22:43506755-43525718	11.8882	24.493	1.04284	5e-05	0.000499548
BIN1	ENSG00000136717.15_1	chr2:127805602-127864864	34.2443	20.7643	-0.721759	5e-05	0.000499548
BIN2	ENSG00000110934.13_1	chr12:51674821-51718452	0	0	0	1	1
BIN3	ENSG00000147439.13_1	chr8:22462144-22526661	11.5742	12.5728	0.119387	0.8198	0.923056
BIRC2	ENSG00000110330.9_1	chr11:102217941-102249401	22.4631	35.3303	0.653344	5e-05	0.000499548
BIRC3	ENSG00000023445.16_1	chr11:102186903-102210134	9.99171	22.6939	1.1835	5e-05	0.000499548
BIRC5	ENSG00000089685.15_1	chr17:76210266-76221717	46.486	30.1408	-0.62508	0.00075	0.00541398
BIRC6	ENSG00000115760.14_1	chr2:32582095-32843966	45.2539	47.355	0.0654742	0.8042	0.915226
BIRC7	ENSG00000101197.13_1	chr20:61867234-61871847	0.15666	0.0972905	-0.68727	1	1
BIVM	ENSG00000134897.14_1	chr13:103451459-103528345	21.2857	13.3195	-0.676351	0.01295	0.056593
BIVM-ERCC5	ENSG00000270181.3_1	chr13:103451459-103528345	0	0.0786606	0.109241	1	1
BLACAT1	ENSG00000281406.2_1	chr1:205342379-205438152	2.41925	2.10098	-0.203495	0.3863	0.640173
BLCAP	ENSG00000166619.15_1	chr20:36120873-36156333	34.2547	51.9452	0.600687	0.0002	0.00173517
BLID	ENSG00000259571.2_1	chr11:121899032-122427429	0	0.566965	0.647973	1	1
BLK	ENSG00000136573.14_1	chr8:11344402-11422203	0.0219398	0	-0.0313102	1	1
BLM	ENSG00000197299.13_1	chr15:91260576-91359396	8.84379	5.66398	-0.64285	0.00565	0.0287199
BLMH	ENSG00000108578.15_1	chr17:28565758-28619074	14.3543	9.27196	-0.630537	0.00095	0.00657297
BLNK	ENSG00000095585.17_1	chr10:97888811-98031344	0	0	0	1	1
BLOC1S1	ENSG00000135441.7_1	chr12:56075461-56118489	29.6496	23.1084	-0.359595	0.30735	0.555059
BLOC1S2	ENSG00000196072.12_1	chr10:102033036-102046437	16.571	19.5517	0.238635	0.16055	0.367304
BLOC1S3	ENSG00000189114.8_1	chr19:45574757-45808542	10.6058	9.95305	-0.0916359	0.8214	0.923624
BLOC1S4	ENSG00000186222.5_1	chr4:6717900-6719391	14.7606	12.3769	-0.254095	0.15645	0.360916
BLOC1S5	ENSG00000188428.20_1	chr6:7726331-8102792	8.61599	14.7853	0.779077	0.102	0.268314
BLOC1S5-TXNDC5	ENSG00000259040.5_1	chr6:7726331-8102792	0.137978	0.469358	1.76625	1	1
BLOC1S6	ENSG00000104164.12_1	chr15:45879411-45983479	44.2103	39.428	-0.16516	0.394	0.647045
BLVRA	ENSG00000106605.11_1	chr7:43798278-43846941	65.5254	45.1993	-0.535755	0.0004	0.00318845
BLVRB	ENSG00000090013.11_1	chr19:40953671-40971671	61.1967	22.359	-1.4526	5e-05	0.000499548
BLZF1	ENSG00000117475.14_1	chr1:169337207-169429907	20.5381	15.6706	-0.390239	0.0169	0.0697806
BMERB1	ENSG00000166780.11_1	chr16:15489610-15737011	0.148943	0.335665	1.17226	1	1
BMF	ENSG00000104081.14_1	chr15:40380090-40401093	0.373602	0.890069	1.25241	0.02665	0.0991252
BMI1	ENSG00000168283.14_1	chr10:22605314-22620413	65.2634	120.118	0.880108	5e-05	0.000499548
BMP1	ENSG00000168487.20_1	chr8:22022652-22069839	19.0261	23.7032	0.317106	0.10515	0.27411
BMP10	ENSG00000163217.2_1	chr2:69088040-69098529	0.0101028	0	-0.0145021	1	1
BMP15	ENSG00000130385.6_1	chrX:50653734-50659641	0	0	0	1	1
BMP2	ENSG00000125845.7_1	chr20:6748332-6760893	4.67519	1.82707	-1.35549	5e-05	0.000499548
BMP2K	ENSG00000138756.19_1	chr4:79697495-79860592	11.9888	14.9151	0.31508	0.2099	0.439454
BMP3	ENSG00000152785.8_1	chr4:81951861-81978781	0	0	0	1	1
BMP4	ENSG00000125378.16_1	chr14:54416453-54428952	144.613	279.315	0.949702	5e-05	0.000499548
BMP5	ENSG00000112175.8_1	chr6:55618450-55740388	0	0	0	1	1
BMP6	ENSG00000153162.9_1	chr6:7726331-8102792	0	0	0	1	1
BMP7	ENSG00000101144.13_1	chr20:55743808-55841697	0.0647759	0.0419264	-0.627596	1	1
BMP8A	ENSG00000183682.8_1	chr1:39957307-40025343	0.945248	0.232532	-2.02326	0.005	0.0261379
BMP8B	ENSG00000116985.12_1	chr1:40157853-40254537	5.08907	3.6873	-0.464836	0.1282	0.314736
BMPER	ENSG00000164619.10_1	chr7:33943919-34196039	0.0100953	0	-0.0144914	1	1
BMPR1A	ENSG00000107779.14_1	chr10:88516357-88692582	25.124	19.3972	-0.373219	0.1133	0.29009
BMPR1B	ENSG00000138696.11_1	chr4:95679105-96079599	0.0294629	2.49889	6.40624	0.2121	0.442434
BMPR2	ENSG00000204217.15_1	chr2:203241049-203432474	11.4314	10.1348	-0.173681	0.2441	0.480261
BMS1	ENSG00000165733.8_1	chr10:43278242-43330385	9.95654	9.35073	-0.0905656	0.5282	0.758917
BMT2	ENSG00000164603.12_1	chr7:112256494-112579930	2.91497	4.83995	0.731512	0.04155	0.139004
BMX	ENSG00000102010.15_1	chrX:15402920-15806534	0.021432	0.0117924	-0.861904	1	1
BNC1	ENSG00000169594.14_1	chr15:83505697-84108197	0	0	0	1	1
BNC2	ENSG00000173068.18_1	chr9:16203932-16870841	0.0171374	0.387758	4.49993	1	1
BNIP1	ENSG00000113734.18_1	chr5:172571164-172591390	5.96665	4.74167	-0.331527	0.14345	0.340441
BNIP2	ENSG00000140299.13_1	chr15:59887073-59981733	35.4117	25.291	-0.485602	0.1039	0.271774
BNIP3	ENSG00000176171.11_1	chr10:133779958-133795517	0.228166	0.292804	0.359855	1	1
BNIP3L	ENSG00000104765.16_1	chr8:26240569-26515694	21.8854	26.3161	0.265976	0.47305	0.717557
BNIP5	ENSG00000189325.7_1	chr6:36283537-36304665	0.217432	0.117325	-0.890049	1	1
BNIPL	ENSG00000163141.20_1	chr1:151008796-151020196	0.449517	0.414897	-0.115621	1	1
BOC	ENSG00000144857.15_1	chr3:112929849-113234034	1.83246	2.68861	0.553079	0.3734	0.626673
BOD1	ENSG00000145919.11_1	chr5:173034147-173043662	40.9155	26.3071	-0.637195	0.0024	0.0142884
BOD1L1	ENSG00000038219.13_1	chr4:13570361-13629349	10.2465	11.633	0.183083	0.46315	0.71004
BOD1L2	ENSG00000228075.5_1	chr18:54814317-54817641	0	0	0	1	1
BOK	ENSG00000176720.6_1	chr2:242483817-242513546	18.5336	16.5199	-0.165934	0.28335	0.527018
BOLA1	ENSG00000178096.9_1	chr1:149859018-149872351	4.79147	2.56072	-0.903921	0.0405	0.136317
BOLA2	ENSG00000183336.8_1	chr16:29437120-29625038	0.240608	0.264929	0.138918	1	1
BOLA2-SMG1P6	ENSG00000261740.6_1	chr16:29437120-29625038	8.925	8.07757	-0.143931	0.69705	0.862173
BOLA2B	ENSG00000169627.9_1	chr16:30204252-30215631	2.77415	4.14253	0.578468	0.6305	0.823937
BOLA3	ENSG00000163170.12_1	chr2:74351091-74375039	25.2504	37.1416	0.556734	0.007	0.0341947
BOLL	ENSG00000152430.18_1	chr2:198557829-198651486	0	0	0	1	1
BOP1	ENSG00000170727.7	chr8:145486054-145515082	3.32232	2.50719	-0.406119	0.234	0.468477
BORA	ENSG00000136122.18_1	chr13:73301886-73356234	13.4344	8.51578	-0.65772	0.06935	0.203218
BORCS5	ENSG00000165714.11_1	chr12:12510011-12624167	12.5891	20.757	0.721423	0.0319	0.113628
BORCS6	ENSG00000196544.8_1	chr17:8091662-8093498	5.50923	5.41383	-0.0252	0.9041	0.955145
BORCS7	ENSG00000166275.16_1	chr10:104614015-105050103	13.9788	15.9291	0.188424	0.6925	0.859253
BORCS7-ASMT	ENSG00000270316.1_1	chr10:104614015-105050103	0	0.000487629	0.000703328	1	1
BORCS8	ENSG00000254901.8_1	chr19:19256375-19314223	7.06156	7.52522	0.0917477	0.80005	0.913102
BORCS8-MEF2B	ENSG00000064489.23_1	chr19:19256375-19314223	2.06824	0.965158	-1.09957	0.20055	0.426449
BPGM	ENSG00000172331.12_1	chr7:134331562-134364568	4.49128	3.68798	-0.284293	0.1967	0.421102
BPHL	ENSG00000137274.13_1	chr6:3118607-3157778	20.7514	17.7624	-0.224382	0.377	0.630129
BPI	ENSG00000101425.14_1	chr20:36838904-36965907	0	0	0	1	1
BPIFA1	ENSG00000198183.12_1	chr20:31823800-31831117	0	0	0	1	1
BPIFA2	ENSG00000131050.11_1	chr20:31749573-31769218	0	0	0	1	1
BPIFA3	ENSG00000131059.12_1	chr20:31805115-31815612	0	0	0	1	1
BPIFB1	ENSG00000125999.11_1	chr20:31861285-31897677	0.0203907	0.226209	3.47168	1	1
BPIFB2	ENSG00000078898.7_1	chr20:31595509-31611509	0	0	0	1	1
BPIFB3	ENSG00000186190.7_1	chr20:31643229-31661434	0	0	0	1	1
BPIFB4	ENSG00000186191.9_1	chr20:31667448-31699557	0	0	0	1	1
BPIFB6	ENSG00000167104.11_1	chr20:31619453-31631853	0	0	0	1	1
BPIFC	ENSG00000184459.9_1	chr22:32809833-32860471	0.0312641	0	-0.0444138	1	1
BPNT1	ENSG00000162813.18_1	chr1:220230823-220263804	15.0191	19.1371	0.349573	0.10965	0.282836
BPNT2	ENSG00000104331.9_1	chr8:57870489-57906426	49.1186	60.2466	0.294611	0.0396	0.133977
BPTF	ENSG00000171634.18_1	chr17:65821618-65980494	24.804	27.061	0.125644	0.6613	0.842253
BPY2	ENSG00000183753.10_1	chrY:25119965-25151612	0	0	0	1	1
BPY2B	ENSG00000183795.8_1	chrY:26753706-26785354	0	0	0	1	1
BPY2C	ENSG00000185894.8_1	chrY:27177047-27208695	0	0	0	1	1
BRAF	ENSG00000157764.14_1	chr7:140218219-140624729	16.5371	15.6641	-0.078245	0.76265	0.894875
BRAP	ENSG00000089234.16_1	chr12:112079949-112123760	9.71324	9.39204	-0.048514	0.7663	0.896241
BRAT1	ENSG00000106009.16_1	chr7:2577443-2595328	21.632	24.9193	0.204101	0.22195	0.454396
BRCA1	ENSG00000012048.23_1	chr17:41196311-41363708	16.07	20.0872	0.321905	0.27635	0.518751
BRCA2	ENSG00000139618.17_1	chr13:32877835-32974405	12.4741	15.5893	0.321629	0.045	0.147665
BRCC3	ENSG00000185515.15_1	chrX:154289896-154384778	15.7466	5.33982	-1.56018	5e-05	0.000499548
BRD1	ENSG00000100425.18_1	chr22:50166930-50221160	14.5079	16.7822	0.210095	0.2194	0.451372
BRD2	ENSG00000204256.14_1	chr6:32902405-32949282	45.3212	61.6786	0.444585	0.00415	0.0224382
BRD3	ENSG00000169925.17_1	chr9:136890602-136933657	11.996	10.989	-0.126498	0.48315	0.724294
BRD3OS	ENSG00000235106.10_1	chr9:136890602-136933657	8.35925	10.0754	0.269388	0.46115	0.708203
BRD4	ENSG00000141867.19_1	chr19:15346329-15443356	36.175	34.2126	-0.0804648	0.774	0.900417
BRD7	ENSG00000166164.16_1	chr16:50280047-50405391	11.3689	17.7052	0.639087	0.0394	0.133377
BRD8	ENSG00000112983.18_1	chr5:137475458-137549032	22.6705	19.7109	-0.201827	0.6803	0.853104
BRD9	ENSG00000028310.18_1	chr5:795720-892916	22.6816	23.9269	0.0771068	0.73935	0.884276
BRDT	ENSG00000137948.19_1	chr1:92414899-92479983	0	0.00778315	0.0111852	1	1
BRF1	ENSG00000185024.17_1	chr14:105675622-105864484	25.123	25.5766	0.0258161	0.9478	0.976196
BRF2	ENSG00000104221.13_1	chr8:37641708-37707379	5.45104	4.71697	-0.20867	0.3683	0.621124
BRI3	ENSG00000164713.10_1	chr7:97881690-98030402	193.552	218.597	0.175552	0.3488	0.599047
BRI3BP	ENSG00000184992.13_1	chr12:125478190-125515777	29.6413	26.9267	-0.138574	0.33575	0.586036
BRICD5	ENSG00000182685.8_1	chr16:2254248-2260906	5.47586	3.34565	-0.7108	0.44555	0.694266
BRINP1	ENSG00000078725.13_1	chr9:121915735-122131713	0	0	0	1	1
BRINP2	ENSG00000198797.7_1	chr1:177140093-177251558	0	0.0148345	0.0212445	1	1
BRINP3	ENSG00000162670.11_1	chr1:190066787-190447534	0	0	0	1	1
BRIP1	ENSG00000136492.10_1	chr17:59756499-59940920	11.6688	7.89363	-0.563891	0.006	0.0300749
BRIX1	ENSG00000113460.13_1	chr5:34905364-34926101	29.7253	29.4274	-0.0145283	0.94825	0.976317
BRK1	ENSG00000254999.4_1	chr3:10157358-10168874	51.2656	55.4268	0.112593	0.4645	0.710814
BRME1	ENSG00000132016.11_1	chr19:13993160-14041692	7.69279	8.28595	0.10716	0.88965	0.949923
BRMS1	ENSG00000174744.14_1	chr11:66097711-66112596	15.7796	17.2276	0.126661	0.55495	0.777062
BRMS1L	ENSG00000100916.14_1	chr14:36288429-36537467	5.6295	9.82533	0.803498	5e-05	0.000499548
BROX	ENSG00000162819.12_1	chr1:222841354-222908538	35.6721	45.1168	0.338867	0.08165	0.229697
BRPF1	ENSG00000156983.17_1	chr3:9773412-9789703	7.43282	7.29699	-0.0266085	0.87635	0.94472
BRPF3	ENSG00000096070.19_1	chr6:36114474-36200567	19.7908	25.5936	0.370954	0.08245	0.231321
BRS3	ENSG00000102239.5_1	chrX:135570105-135575939	0	0	0	1	1
BRSK1	ENSG00000160469.17_1	chr19:55793439-55823930	5.72044	9.3705	0.712	0.10675	0.277014
BRSK2	ENSG00000174672.16_1	chr11:1411128-1483919	2.2176	3.38313	0.609357	0.02765	0.102135
BRWD1	ENSG00000185658.14_1	chr21:40556101-40695144	37.3709	30.4211	-0.296846	0.22385	0.456328
BRWD3	ENSG00000165288.11_1	chrX:79925001-80065376	8.725	9.97337	0.192927	0.46395	0.710588
BSCL2	ENSG00000168000.16_1	chr11:62453877-62494929	40.3746	42.9346	0.0886924	0.82085	0.92357
BSDC1	ENSG00000160058.19_1	chr1:32830233-32860332	16.6763	25.4734	0.611186	0.00035	0.00284641
BSG	ENSG00000172270.22_1	chr19:567209-583494	287.407	387.648	0.431651	0.0027	0.0157558
BSN	ENSG00000164061.5_1	chr3:49591909-49708982	0.522758	0.83045	0.667749	0.0042	0.0226462
BSND	ENSG00000162399.9_1	chr1:55464605-55482845	0.00591298	0.00284377	-1.05608	1	1
BSPH1	ENSG00000188334.3_1	chr19:48471302-48495427	0	0	0	1	1
BSPRY	ENSG00000119411.11_1	chr9:116111820-116133513	17.4951	11.3077	-0.629654	5e-05	0.000499548
BST1	ENSG00000109743.11_1	chr4:15606003-15739936	0.161668	0.169794	0.0707512	1	1
BST2	ENSG00000130303.14_1	chr19:17513747-17516439	7.68962	13.8885	0.852912	5e-05	0.000499548
BSX	ENSG00000188909.5_1	chr11:122848277-122852542	0	0	0	1	1
BTAF1	ENSG00000095564.14_1	chr10:93683526-93790082	31.5293	38.0141	0.269841	0.1303	0.318387
BTBD1	ENSG00000064726.10_1	chr15:83505697-84108197	53.3322	91.3964	0.777131	5e-05	0.000499548
BTBD10	ENSG00000148925.11_1	chr11:13409554-13484844	14.5854	26.4947	0.861177	5e-05	0.000499548
BTBD11	ENSG00000151136.15_1	chr12:107712197-108053419	3.68091	1.17584	-1.64638	5e-05	0.000499548
BTBD16	ENSG00000138152.10_1	chr10:124030810-124097674	0.016565	0.149743	3.17627	1	1
BTBD17	ENSG00000204347.4_1	chr17:72352554-72358007	0	0.0370628	0.0525033	1	1
BTBD18	ENSG00000233436.7_1	chr11:57480053-57587018	0.0618764	0.189178	1.61228	1	1
BTBD19	ENSG00000222009.8_1	chr1:45274153-45281257	6.32437	13.5545	1.09978	5e-05	0.000499548
BTBD2	ENSG00000133243.10_1	chr19:1985436-2034880	48.5792	29.8043	-0.704818	5e-05	0.000499548
BTBD3	ENSG00000132640.15_1	chr20:11871370-11907257	8.90862	12.0351	0.43397	0.01955	0.0781823
BTBD6	ENSG00000184887.14_1	chr14:105675622-105864484	22.9162	21.9723	-0.0606829	0.87675	0.94472
BTBD7	ENSG00000011114.15_1	chr14:93703895-93799438	17.5127	13.7924	-0.344529	0.0444	0.146185
BTBD8	ENSG00000189195.15_1	chr1:92545861-92650282	4.46276	4.47302	0.00331187	0.98785	0.993638
BTBD9	ENSG00000183826.18_1	chr6:38136226-38607924	10.2715	9.23633	-0.153252	0.50035	0.737375
BTC	ENSG00000174808.12_1	chr4:75669968-75719733	6.60073	6.86504	0.0566419	0.75325	0.890887
BTD	ENSG00000169814.16_1	chr3:15602205-15901278	8.98835	8.28065	-0.118312	0.8117	0.919212
BTF3	ENSG00000145741.16_1	chr5:72794232-72801460	230.065	224.724	-0.0338881	0.81815	0.921965
BTF3L4	ENSG00000134717.18_1	chr1:52521870-52556388	34.2076	31.1098	-0.136949	0.491	0.731099
BTG1	ENSG00000133639.6_1	chr12:92378751-92620333	32.1012	102.062	1.66875	5e-05	0.000499548
BTG2	ENSG00000159388.6_1	chr1:203274618-203278730	8.96134	17.0066	0.924309	5e-05	0.000499548
BTG3	ENSG00000154640.15_1	chr21:18965970-19005517	40.3382	70.6041	0.807606	5e-05	0.000499548
BTG4	ENSG00000137707.13_1	chr11:111222979-111384613	0.379205	0.126831	-1.58007	1	1
BTK	ENSG00000010671.16_1	chrX:100604434-100645784	0.037443	0.793507	4.40547	0.0013	0.0085524
BTLA	ENSG00000186265.10_1	chr3:112182812-112218319	0.0200054	0.0242185	0.275717	1	1
BTN1A1	ENSG00000124557.14_1	chr6:26500530-26510653	0.0304653	0.0214246	-0.507896	1	1
BTN2A1	ENSG00000112763.17_1	chr6:26458131-26476849	6.94768	10.0378	0.530844	0.0048	0.025287
BTN2A2	ENSG00000124508.17_1	chr6:26383323-26395102	10.1319	13.641	0.429039	0.06075	0.184126
BTN3A1	ENSG00000026950.17_1	chr6:26402464-26415436	13.4901	8.00624	-0.752704	0.00275	0.0160105
BTN3A2	ENSG00000186470.14_1	chr6:26365386-26378548	10.0058	4.81167	-1.05622	0.0001	0.000938078
BTN3A3	ENSG00000111801.16_1	chr6:26440699-26453643	8.50381	8.44672	-0.00971841	0.97785	0.989502
BTNL2	ENSG00000204290.10_1	chr6:32222416-32375540	0.0426575	0	-0.0602653	1	1
BTNL3	ENSG00000168903.9_1	chr5:180415845-180433727	0	0.149764	0.201338	1	1
BTNL8	ENSG00000113303.12_1	chr5:180326076-180377906	0	0	0	1	1
BTNL9	ENSG00000165810.17_1	chr5:180467224-180488521	5.90625	4.62139	-0.353915	0.30815	0.555822
BTRC	ENSG00000166167.18_1	chr10:103113789-103317078	10.3997	10.9554	0.0751061	0.6319	0.824668
BUB1	ENSG00000169679.15_1	chr2:111395104-111435640	28.4638	31.4298	0.143007	0.41845	0.669176
BUB1B	ENSG00000156970.13_1	chr15:40453223-40569688	18.8203	16.1763	-0.218409	0.45255	0.701276
BUB1B-PAK6	ENSG00000259288.7_1	chr15:40453223-40569688	0	0	0	1	1
BUB3	ENSG00000154473.18_1	chr10:124913917-124929983	82.2178	90.2486	0.134454	0.5249	0.756205
BUD13	ENSG00000137656.12_1	chr11:116618885-116643703	4.91598	6.89999	0.489114	0.00545	0.0278959
BUD23	ENSG00000071462.12_1	chr7:73095247-73134002	61.1027	35.5458	-0.781558	0.00215	0.0130016
BUD31	ENSG00000106245.11_1	chr7:99006263-99063820	31.4407	30.353	-0.0507921	0.86365	0.940592
BVES	ENSG00000112276.14_1	chr6:105544696-105627889	0	0	0	1	1
BYSL	ENSG00000112578.10_1	chr6:41889236-41900784	18.9274	17.4405	-0.118036	0.45435	0.702586
BZW1	ENSG00000082153.18_1	chr2:201542955-201692061	168.198	137.871	-0.286839	0.252	0.487924
BZW2	ENSG00000136261.15_1	chr7:16685755-16759523	44.5175	26.3049	-0.759041	5e-05	0.000499548
C10orf105	ENSG00000214688.6_1	chr10:73156676-73575704	0.0209584	0	-0.0299241	1	1
C10orf120	ENSG00000183559.12_1	chr10:124457224-124459362	0	0	0	1	1
C10orf143	ENSG00000237489.5_1	chr10:131818288-131909094	2.27085	1.1856	-0.937615	0.02715	0.100625
C10orf53	ENSG00000178645.13_1	chr10:50887696-50918307	0	0	0	1	1
C10orf62	ENSG00000203942.5_1	chr10:99344079-99436191	0.563733	0.561148	-0.00663031	1	1
C10orf67	ENSG00000179133.15_1	chr10:23491624-23634110	0	0.00957534	0.0137486	1	1
C10orf71	ENSG00000177354.12_1	chr10:50507214-50535537	0	0.00434491	0.0062548	1	1
C10orf82	ENSG00000165863.17_1	chr10:118423206-118886097	0.113484	0	-0.155081	1	1
C10orf88	ENSG00000119965.13_1	chr10:124690416-124713827	7.39284	11.5775	0.647127	0.0014	0.00907841
C10orf90	ENSG00000154493.20_1	chr10:128113565-128487277	0	0.0620468	0.0868473	1	1
C10orf95	ENSG00000120055.7_1	chr10:104209572-104220863	2.3826	0.945541	-1.33333	0.13025	0.318353
C10orf99	ENSG00000188373.5_1	chr10:85933556-85945050	0	0	0	1	1
C11orf1	ENSG00000137720.8_1	chr11:111652918-111756699	5.14765	3.96307	-0.377297	0.56845	0.784461
C11orf16	ENSG00000176029.14_1	chr11:8932685-8954553	0.521792	0.200979	-1.37643	1	1
C11orf21	ENSG00000110665.12_1	chr11:2316857-2339434	0	0.6537	0.725698	0.0261	0.0975107
C11orf24	ENSG00000171067.11_1	chr11:68028805-68039469	13.8694	16.0722	0.212661	0.2586	0.496027
C11orf42	ENSG00000180878.3_1	chr11:6226786-6232365	0.10087	0.0344764	-1.54882	1	1
C11orf45	ENSG00000174370.11_1	chr11:128761250-128791058	2.95822	2.79627	-0.0812237	0.78755	0.907632
C11orf49	ENSG00000149179.14_1	chr11:46958239-47198676	23.1374	21.6736	-0.0942888	0.79675	0.910984
C11orf52	ENSG00000149300.10_1	chr11:111779287-111797595	2.41398	0.945479	-1.35229	0.0042	0.0226462
C11orf53	ENSG00000150750.9_1	chr11:111116449-111157126	0	0.283985	0.360628	1	1
C11orf54	ENSG00000182919.15_1	chr11:93394847-93548129	29.4451	35.1303	0.254685	0.519	0.751701
C11orf58	ENSG00000110696.10_1	chr11:15987994-16779887	59.2278	63.9139	0.109857	0.56475	0.782964
C11orf65	ENSG00000166323.13_1	chr11:108093770-108338258	1.53449	1.31305	-0.224833	0.82935	0.926899
C11orf68	ENSG00000175573.7_1	chr11:65684280-65686533	18.639	22.3004	0.258743	0.11415	0.291548
C11orf71	ENSG00000180425.11_1	chr11:113929762-114321001	3.15053	6.04677	0.940571	0.1566	0.361026
C11orf80	ENSG00000173715.18_1	chr11:66449967-66614023	15.3869	8.65761	-0.82966	0.07005	0.204895
C11orf86	ENSG00000173237.5_1	chr11:66742747-66744480	0.464133	0.950143	1.03361	0.0813	0.229181
C11orf87	ENSG00000185742.7_1	chr11:109225811-109454633	0	0.0129179	0.0185172	1	1
C11orf91	ENSG00000205177.6_1	chr11:33719806-33758025	0	0.353578	0.436778	1	1
C11orf94	ENSG00000234776.5_1	chr11:45928063-45928823	1.66065	1.04532	-0.667812	0.22855	0.461955
C11orf95	ENSG00000188070.9_1	chr11:63527363-63536247	3.53916	10.0488	1.50554	5e-05	0.000499548
C11orf96	ENSG00000187479.8_1	chr11:43942608-44022707	0.3277	0	-0.408929	1	1
C11orf97	ENSG00000257057.3_1	chr11:94245626-94265289	0	0.115678	0.157921	1	1
C11orf98	ENSG00000278615.5_1	chr11:62414319-62441158	28.7013	21.1934	-0.437502	0.28015	0.523437
C12orf29	ENSG00000133641.18_1	chr12:88373811-88535876	11.157	13.5075	0.27581	0.3216	0.571848
C12orf4	ENSG00000047621.12_1	chr12:4596900-4647674	8.58631	8.76283	0.0293589	0.93305	0.968976
C12orf40	ENSG00000180116.15_1	chr12:40019968-40499891	0	0	0	1	1
C12orf42	ENSG00000179088.15_1	chr12:103631368-103889756	0.327389	0.0836998	-1.96771	1	1
C12orf43	ENSG00000157895.11_1	chr12:121379530-121454305	6.09879	5.29102	-0.204976	0.4288	0.679251
C12orf45	ENSG00000151131.11_1	chr12:105380093-105562908	6.48295	7.8431	0.274774	0.23525	0.469915
C12orf50	ENSG00000165805.10_1	chr12:88373811-88535876	0	0.0505099	0.0710898	1	1
C12orf54	ENSG00000177627.11_1	chr12:48876280-48894744	0	0	0	1	1
C12orf56	ENSG00000185306.13_1	chr12:64616116-64790845	0.0450953	0.0153882	-1.55115	1	1
C12orf57	ENSG00000111678.11_1	chr12:7052140-7055166	61.9418	48.2202	-0.361276	0.04805	0.154769
C12orf60	ENSG00000182993.5_1	chr12:14956599-15059520	1.10414	1.4943	0.43655	0.219	0.450917
C12orf65	ENSG00000130921.9_1	chr12:123636866-123756881	12.5133	11.2819	-0.149459	0.69845	0.862517
C12orf66	ENSG00000174206.13_1	chr12:64580095-64616076	12.4406	15.8462	0.349088	0.1416	0.33741
C12orf71	ENSG00000214700.6_1	chr12:27233989-27235511	0	0.0365366	0.0517711	1	1
C12orf73	ENSG00000204954.10_1	chr12:104235228-104359486	6.58414	7.42573	0.173537	0.8648	0.94067
C12orf75	ENSG00000235162.9_1	chr12:105567074-105789875	54.659	126.207	1.20726	5e-05	0.000499548
C12orf76	ENSG00000174456.15_1	chr12:110436990-110511491	11.2642	9.65639	-0.222183	0.61955	0.818039
C13orf42	ENSG00000226792.7_1	chr13:51656254-51774388	0	0	0	1	1
C14orf119	ENSG00000179933.6_1	chr14:23527772-23574198	24.575	35.0702	0.513056	0.2017	0.427967
C14orf132	ENSG00000227051.7_1	chr14:96505698-96560308	0	0	0	1	1
C14orf180	ENSG00000184601.11_1	chr14:104941014-105071984	0	0	0	1	1
C14orf28	ENSG00000179476.8_1	chr14:45366477-45381066	1.54855	1.48918	-0.0563991	0.87685	0.94472
C14orf39	ENSG00000179008.9_1	chr14:60863186-61021634	0	0	0	1	1
C14orf93	ENSG00000100802.15_1	chr14:23451906-23479375	5.491	2.02599	-1.43844	5e-05	0.000499548
C15orf39	ENSG00000167173.19_1	chr15:75487983-75504510	13.8067	13.0772	-0.0783165	0.63095	0.824281
C15orf40	ENSG00000169609.14_1	chr15:83505697-84108197	5.95064	6.79308	0.191021	0.7762	0.901967
C15orf48	ENSG00000166920.13_1	chr15:45722776-45878502	0	0	0	1	1
C15orf61	ENSG00000189227.6_1	chr15:67493004-67822484	4.27253	5.34414	0.322865	0.6291	0.822838
C15orf62	ENSG00000188277.10_1	chr15:41056265-41107282	0.706799	3.01922	2.0948	0.0079	0.0377968
C15orf65	ENSG00000261652.3_1	chr15:55495163-55800432	0.490851	0.539345	0.135925	1	1
C16orf46	ENSG00000166455.14_1	chr16:80859970-81130000	0.810114	2.33619	1.52796	0.33185	0.582568
C16orf54	ENSG00000185905.4_1	chr16:29753783-29759620	0.0249475	0	-0.03555	1	1
C16orf70	ENSG00000125149.12_1	chr16:67143843-67184901	17.134	14.1074	-0.280411	0.25005	0.486709
C16orf71	ENSG00000166246.14_1	chr16:4746510-4817625	0.349015	0.516409	0.565227	1	1
C16orf72	ENSG00000182831.12_1	chr16:9185500-9215492	69.4373	72.4745	0.0617645	0.6749	0.85062
C16orf74	ENSG00000154102.11_1	chr16:85723689-85784735	12.322	10.0087	-0.299976	0.18025	0.397297
C16orf78	ENSG00000166152.4_1	chr16:49407714-49433342	0	0	0	1	1
C16orf82	ENSG00000234186.5_1	chr16:27078247-27080487	0	0	0	1	1
C16orf86	ENSG00000159761.15_1	chr16:67696847-67702660	1.65615	0.741555	-1.15921	0.06105	0.184782
C16orf87	ENSG00000155330.10_1	chr16:46830514-46865092	4.59818	3.31907	-0.470287	0.01855	0.0750669
C16orf89	ENSG00000153446.16_1	chr16:4932507-5147796	0	0	0	1	1
C16orf90	ENSG00000215131.11_1	chr16:3415098-3627404	0	0	0	1	1
C16orf91	ENSG00000174109.5_1	chr16:1469752-1470757	14.7186	13.7395	-0.0993165	0.6146	0.814915
C16orf92	ENSG00000167194.8_1	chr16:30003650-30064299	0	0.153145	0.205574	1	1
C16orf95	ENSG00000260456.7_1	chr16:87117167-87438385	5.4307	8.81526	0.698865	0.58785	0.797477
C16orf96	ENSG00000205832.8_1	chr16:4606340-4650759	0.0277714	0	-0.0395194	1	1
C17orf100	ENSG00000256806.6_1	chr17:6555081-6616696	0.864622	1.51342	0.807675	0.04205	0.140119
C17orf107	ENSG00000205710.4_1	chr17:4736634-4838318	1.2736	1.5959	0.325464	0.74725	0.887953
C17orf113	ENSG00000267221.3_1	chr17:40118780-40250497	2.63282	2.49669	-0.0765948	0.9227	0.964793
C17orf49	ENSG00000258315.5_1	chr17:6757179-6922978	17.3642	9.19038	-0.917916	0.0461	0.150325
C17orf50	ENSG00000270806.2_1	chr17:33895094-34195895	0	0	0	1	1
C17orf58	ENSG00000186665.10_1	chr17:65987214-65992585	13.6503	8.62574	-0.662207	0.0001	0.000938078
C17orf64	ENSG00000141371.13_1	chr17:58254687-58508787	0	0	0	1	1
C17orf67	ENSG00000214226.9_1	chr17:54869273-54991441	0.497336	0.798945	0.683875	0.73465	0.882419
C17orf75	ENSG00000108666.10_1	chr17:30592850-30708904	12.4103	9.43534	-0.395391	0.42275	0.67329
C17orf78	ENSG00000278505.5_1	chr17:35441926-35766927	0	0	0	1	1
C17orf80	ENSG00000141219.16_1	chr17:71161115-71258491	8.30334	9.93534	0.258877	0.3218	0.572031
C17orf97	ENSG00000187624.9_1	chr17:254258-280853	0.330258	1.02615	1.63557	0.0079	0.0377968
C17orf98	ENSG00000275489.2_1	chr17:36991338-36997691	0	0	0	1	1
C17orf99	ENSG00000187997.11_1	chr17:76142433-76162258	0.104228	0.338085	1.69764	1	1
C18orf21	ENSG00000141428.17_1	chr18:33552113-33559249	10.1118	8.97464	-0.172115	0.4209	0.671797
C18orf25	ENSG00000152242.11_1	chr18:43753518-43846955	25.4376	27.8485	0.130636	0.48425	0.725205
C18orf32	ENSG00000177576.12_1	chr18:47003612-47018878	5.6507	12.0528	1.09286	0.0676	0.19938
C18orf54	ENSG00000166845.15_1	chr18:51850727-51911588	6.69766	8.04242	0.263974	0.13535	0.327062
C18orf63	ENSG00000206043.7_1	chr18:71983073-72026424	0	0	0	1	1
C19orf12	ENSG00000131943.19_1	chr19:30189843-30206696	10.3592	14.8023	0.514915	0.0213	0.083591
C19orf18	ENSG00000177025.3_1	chr19:58469804-58485902	0	0	0	1	1
C19orf25	ENSG00000119559.17_1	chr19:1446300-1479218	24.4145	19.6133	-0.315906	0.1794	0.396313
C19orf33	ENSG00000167644.12_1	chr19:38734674-38807913	160.22	153.546	-0.0613848	0.9186	0.962634
C19orf38	ENSG00000214212.9_1	chr19:10947250-10980466	0.618452	1.28016	1.04959	0.058	0.177928
C19orf44	ENSG00000105072.9_1	chr19:16589871-16771253	2.50067	1.83024	-0.450282	0.60685	0.809683
C19orf47	ENSG00000160392.14_1	chr19:40825442-40896088	8.2807	7.89636	-0.0685637	0.8675	0.941537
C19orf53	ENSG00000104979.9_1	chr19:13885269-13889587	5.24636	7.56268	0.52758	0.08875	0.243883
C19orf54	ENSG00000188493.15_1	chr19:41197418-41271294	14.9154	6.94241	-1.10329	0.00505	0.0263214
C19orf67	ENSG00000188032.10_1	chr19:14192435-14196687	0.166062	0.353401	1.08958	1	1
C19orf71	ENSG00000183397.6_1	chr19:3506308-3579086	0.231572	0.331265	0.516521	1	1
C19orf73	ENSG00000221916.4_1	chr19:49617580-49622400	1.84924	0.642006	-1.52627	0.1061	0.275976
C19orf81	ENSG00000235034.7_1	chr19:51152701-51223059	0.379376	0	-0.464016	1	1
C19orf84	ENSG00000262874.2_1	chr19:51891542-51893845	0	0	0	1	1
C19orf85	ENSG00000283567.2_1	chr19:55974367-55976118	0.160929	0	-0.21528	1	1
C1D	ENSG00000197223.12_1	chr2:68268261-68338080	11.601	11.1591	-0.0560297	0.8332	0.928084
C1GALT1	ENSG00000106392.11_1	chr7:7196564-7288247	23.0652	21.48	-0.10272	0.5787	0.791189
C1GALT1C1	ENSG00000171155.8_1	chrX:119759528-119763909	14.8164	14.3287	-0.0482888	0.7642	0.895385
C1GALT1C1L	ENSG00000223658.8_1	chr2:43864398-43995126	1.35419	1.87047	0.465971	0.3295	0.580288
C1orf100	ENSG00000173728.11_1	chr1:244515936-244615211	0	0	0	1	1
C1orf105	ENSG00000180999.11_1	chr1:171810637-172437971	0	0.108772	0.148963	1	1
C1orf109	ENSG00000116922.15_1	chr1:38147241-38157921	20.7994	18.4336	-0.174203	0.39855	0.651127
C1orf112	ENSG00000000460.17_1	chr1:169631244-169863408	6.40418	5.30216	-0.272435	0.4457	0.694377
C1orf115	ENSG00000162817.7_1	chr1:220863704-220872495	10.3048	7.08137	-0.541217	0.0007	0.00510942
C1orf116	ENSG00000182795.13_1	chr1:207191866-207206101	11.2974	12.372	0.13109	0.3799	0.63337
C1orf122	ENSG00000197982.14_1	chr1:38268616-38275126	30.6131	42.5113	0.473699	0.12005	0.302376
C1orf127	ENSG00000175262.14_1	chr1:11006527-11042094	0.014352	0.0138597	-0.0503584	1	1
C1orf131	ENSG00000143633.13_1	chr1:231359508-231376933	9.65964	9.43798	-0.0334908	0.9011	0.953735
C1orf141	ENSG00000203963.12_1	chr1:67557847-67725662	0	0.0145114	0.0207851	1	1
C1orf146	ENSG00000203910.9_1	chr1:92683471-92711370	0	0	0	1	1
C1orf158	ENSG00000157330.10_1	chr1:12806147-12823847	0	0	0	1	1
C1orf159	ENSG00000131591.18_1	chr1:1017197-1051741	10.0649	7.93831	-0.342433	0.1432	0.34003
C1orf162	ENSG00000143110.12_1	chr1:112016413-112021134	0.563186	0.266287	-1.08063	1	1
C1orf167	ENSG00000215910.7_1	chr1:11821843-11908402	1.25721	1.1636	-0.111631	0.9426	0.973462
C1orf174	ENSG00000198912.12_1	chr1:3805688-3816857	11.8388	16.3759	0.468054	0.00535	0.0275517
C1orf185	ENSG00000204006.10_1	chr1:51567892-51613758	0	0	0	1	1
C1orf189	ENSG00000163263.7_1	chr1:154171560-154178809	0	0	0	1	1
C1orf194	ENSG00000179902.13_1	chr1:109648572-109749403	0.0370849	0.246802	2.73445	1	1
C1orf198	ENSG00000119280.17_1	chr1:230972864-231031534	25.7149	23.6894	-0.118366	0.41305	0.664734
C1orf21	ENSG00000116667.15_1	chr1:184356162-184641300	1.3761	3.26149	1.24495	0.00045	0.00351717
C1orf210	ENSG00000253313.6_1	chr1:43747547-43751288	13.0886	13.7635	0.0725368	0.70945	0.868811
C1orf216	ENSG00000142686.8_1	chr1:36179477-36184495	11.4793	13.7218	0.257437	0.16345	0.372011
C1orf226	ENSG00000239887.6_1	chr1:162039480-162356602	7.77747	9.71445	0.320832	0.0988	0.262516
C1orf232	ENSG00000282872.2_1	chr1:26490591-26495454	0	0	0	1	1
C1orf35	ENSG00000143793.13_1	chr1:228288426-228293112	8.20395	6.21288	-0.401056	0.04315	0.142895
C1orf43	ENSG00000143612.21_1	chr1:154179171-154243986	156.171	114.144	-0.452278	0.02985	0.108291
C1orf50	ENSG00000164008.16_1	chr1:43232919-43312093	4.35667	5.17683	0.248844	0.3031	0.550705
C1orf52	ENSG00000162642.14_1	chr1:85715635-85725355	10.8326	7.60424	-0.510503	0.06705	0.198321
C1orf53	ENSG00000203724.11_1	chr1:197871759-197876497	6.1877	6.55498	0.0831898	0.81845	0.922127
C1orf54	ENSG00000118292.9_1	chr1:150237798-150253327	0.770912	1.26498	0.714474	0.6656	0.845474
C1orf56	ENSG00000143443.10_1	chr1:151020226-151042801	1.80533	1.03933	-0.79661	0.307	0.554744
C1orf68	ENSG00000198854.5_1	chr1:152691997-152692946	0	0	0	1	1
C1orf74	ENSG00000162757.4_1	chr1:209929376-209957904	4.03018	3.64236	-0.145971	0.3954	0.648621
C1orf87	ENSG00000162598.13_1	chr1:60452940-60539442	0	0	0	1	1
C1orf94	ENSG00000142698.15_1	chr1:34632483-34684732	0	0	0	1	1
C1QA	ENSG00000173372.17_1	chr1:22963120-22966171	0	0	0	1	1
C1QB	ENSG00000173369.17_1	chr1:22979254-22988130	0	0	0	1	1
C1QBP	ENSG00000108561.8_1	chr17:5185559-5372302	140.455	137.263	-0.0331722	0.89295	0.95066
C1QC	ENSG00000159189.12_1	chr1:22970125-22974603	0	0	0	1	1
C1QL1	ENSG00000131094.4_1	chr17:43035359-43221548	2.5283	1.20443	-1.06981	0.6277	0.82198
C1QL2	ENSG00000144119.4_1	chr2:119913818-119916327	0	0.149133	0.200546	1	1
C1QL3	ENSG00000165985.10_1	chr10:16478941-16581736	0.0176277	0.234233	3.73203	1	1
C1QL4	ENSG00000186897.5_1	chr12:49726191-49730971	1.44387	0.441984	-1.70788	0.00085	0.00599617
C1QTNF1	ENSG00000173918.15_1	chr17:77014212-77045870	7.2225	6.25256	-0.208053	0.55855	0.779261
C1QTNF12	ENSG00000184163.3_1	chr1:1177825-1182102	2.65279	4.60214	0.794795	0.09545	0.256235
C1QTNF2	ENSG00000145861.9_1	chr5:159774760-159797648	0.321657	0.0126847	-4.66436	1	1
C1QTNF3	ENSG00000082196.21_1	chr5:33986269-34124633	1.07666	0.894165	-0.267944	0.70455	0.865932
C1QTNF3-AMACR	ENSG00000273294.1_1	chr5:33986269-34124633	0	0.149369	0.200842	1	1
C1QTNF4	ENSG00000172247.4_1	chr11:47611218-47615963	1.33895	0.325932	-2.03846	0.0253	0.0951457
C1QTNF5	ENSG00000223953.6_1	chr11:119209651-119217415	0	0	0	1	1
C1QTNF6	ENSG00000133466.14_1	chr22:37521882-37595425	7.72804	4.3135	-0.841242	0.0001	0.000938078
C1QTNF7	ENSG00000163145.13_1	chr4:15004104-15447791	0.0949724	0.0460908	-1.04303	1	1
C1QTNF8	ENSG00000184471.8_1	chr16:1138225-1146244	0.510728	0.660242	0.37044	0.3721	0.625348
C1QTNF9	ENSG00000240654.6_1	chr13:24553838-24896673	0	0	0	1	1
C1QTNF9B	ENSG00000205863.11_1	chr13:24304327-24471641	0.0671608	0.0323518	-1.05377	1	1
C1R	ENSG00000159403.11	chr12:7187512-7281485	1.94508	3.24222	0.737156	0.20935	0.438666
C1RL	ENSG00000139178.12_1	chr12:7187512-7281485	16.6092	9.35008	-0.828928	0.0409	0.137323
C1S	ENSG00000182326.15_1	chr12:7080075-7178336	3.59426	1.50888	-1.25221	0.01765	0.0722358
C2	ENSG00000166278.15_1	chr6:31865561-31919861	1.01943	1.28365	0.332481	0.6523	0.837006
C20orf141	ENSG00000258713.3_1	chr20:2795613-2800930	0.0988815	0.299085	1.59678	1	1
C20orf144	ENSG00000149609.6_1	chr20:32244892-32262269	0.703688	0.613146	-0.198705	0.8607	0.939119
C20orf173	ENSG00000125975.14_1	chr20:34108679-34117481	0	0	0	1	1
C20orf194	ENSG00000088854.13_1	chr20:3229951-3390683	0	0	0	1	1
C20orf202	ENSG00000215595.2_1	chr20:1004516-1188923	0.0627453	0	-0.0877959	1	1
C20orf203	ENSG00000198547.10_1	chr20:31219426-31331373	0.070631	0.0187957	-1.90989	1	1
C20orf204	ENSG00000196421.9_1	chr20:62665696-62671315	1.15328	0.666061	-0.792013	0.08385	0.234281
C20orf27	ENSG00000101220.18_1	chr20:3734154-3748428	46.8078	36.4217	-0.361953	0.0209	0.0822955
C20orf85	ENSG00000124237.6_1	chr20:56725957-56736206	0	0	0	1	1
C20orf96	ENSG00000196476.12_1	chr20:251503-271419	3.03093	3.39028	0.161644	0.4856	0.72618
C21orf58	ENSG00000160298.18_1	chr21:47720094-47743789	8.09167	5.32677	-0.603175	0.00245	0.0145175
C21orf62	ENSG00000205929.11_1	chr21:34144410-34444719	0	0	0	1	1
C21orf91	ENSG00000154642.11_1	chr21:19135631-19191703	10.0794	19.2299	0.931937	5e-05	0.000499548
C22orf15	ENSG00000169314.15_1	chr22:24105176-24110159	0.208103	0.0271682	-2.93731	1	1
C22orf23	ENSG00000128346.11_1	chr22:38339056-38437922	0.887984	1.28029	0.527863	0.4245	0.675042
C22orf31	ENSG00000100249.5_1	chr22:29454659-29457819	0	0.0645166	0.0901984	1	1
C22orf39	ENSG00000242259.9_1	chr22:19318220-19435234	9.44744	7.17572	-0.396799	0.3331	0.583718
C22orf42	ENSG00000205856.4_1	chr22:32544992-32555309	0	0	0	1	1
C2CD2	ENSG00000157617.17_1	chr21:43305220-43374127	24.518	16.9586	-0.531823	0.0117	0.0521101
C2CD2L	ENSG00000172375.14_1	chr11:118966734-118989254	4.44394	8.86026	0.995509	0.0014	0.00907841
C2CD3	ENSG00000168014.18_1	chr11:73723762-73882255	15.7263	20.7274	0.398358	0.087	0.240797
C2CD4A	ENSG00000198535.5_1	chr15:62359175-62363116	0.0399424	0.142343	1.83338	1	1
C2CD4B	ENSG00000205502.4_1	chr15:62455733-62457484	0.0911389	0	-0.125835	1	1
C2CD4C	ENSG00000183186.8_1	chr19:405444-409147	0.905837	0.476775	-0.925943	0.0226	0.0873728
C2CD4D	ENSG00000225556.1_1	chr1:151810294-151813033	0.242703	0.436572	0.84703	1	1
C2CD5	ENSG00000111731.13_1	chr12:22199151-22777949	15.5366	15.7917	0.0234918	0.9168	0.961794
C2CD6	ENSG00000155754.15_1	chr2:202352143-202483901	0.0774568	0.0355639	-1.12298	1	1
C2orf15	ENSG00000273045.7_1	chr2:99613723-100106497	4.02018	5.20036	0.371353	0.69835	0.862517
C2orf16	ENSG00000221843.4_1	chr2:27760252-27805588	0.151997	0.0339286	-2.16347	1	1
C2orf42	ENSG00000115998.8_1	chr2:70377016-70475792	6.88808	7.33927	0.0915342	0.8305	0.927393
C2orf49	ENSG00000135974.10_1	chr2:105953988-105965668	9.48829	9.55345	0.00987464	0.9498	0.977064
C2orf50	ENSG00000150873.12_1	chr2:11273253-11291443	0.20063	0.427446	1.09121	1	1
C2orf66	ENSG00000187944.5_1	chr2:197669140-197674079	0	0	0	1	1
C2orf68	ENSG00000168887.11_1	chr2:85825669-85876406	17.0441	19.015	0.157866	0.55565	0.777549
C2orf69	ENSG00000178074.6_1	chr2:200776015-200873263	28.3104	38.3849	0.439205	0.01575	0.0660356
C2orf72	ENSG00000204128.6_1	chr2:231902237-231914434	3.4466	2.15323	-0.678671	0.00205	0.0125039
C2orf73	ENSG00000177994.16_1	chr2:54557170-54610879	0	0.0648331	0.0906273	1	1
C2orf74	ENSG00000237651.8_1	chr2:61293005-61391963	0.0652735	0.0425004	-0.619021	1	1
C2orf76	ENSG00000186132.15_1	chr2:120059800-120124410	3.76118	2.6581	-0.500791	0.1732	0.387414
C2orf78	ENSG00000187833.7_1	chr2:74011315-74044274	0	0	0	1	1
C2orf80	ENSG00000188674.11_1	chr2:209030066-209054754	0	0	0	1	1
[truncated: 22,493 more rows]
