# Supplementary material for: Integrated Chromatin Accessibility and Transcriptome Landscapes of 5-Fluorouracil-Resistant Colon Cancer Cells
Source: Front Cell Dev Biol. 2022 Feb 17;10:838332. doi: 10.3389/fcell.2022.838332 (PMC8891516; doi:10.3389/fcell.2022.838332)
Supplement: Supplementary file 12 [file Table5.xlsx]

## Sheet: HCT15_1
Peak ID	Chr	Start	End	Score	Annotation	Distance to TSS	Entrez ID	Nearest Gene	Gene Description	Gene Type
HCT15_1_peak_5	chr1	566003	566814	2981.93	Intergenic	1657	113219467	MIR12136	microRNA 12136	ncRNA
HCT15_1_peak_12985	chr13	110076376	110076785	2252.37	Intergenic	23537	104326054	LINC00399	long intergenic non-protein coding RNA 399	ncRNA
HCT15_1_peak_3	chr1	564486	565391	1902.51	Promoter-TSS (NR_125957)	-549	101928626	LOC101928626	uncharacterized LOC101928626	ncRNA
HCT15_1_peak_2505	chr1	121483966	121485512	1767.01	Intergenic	223829	647121	EMBP1	embigin pseudogene 1	pseudo
HCT15_1_peak_18479	chr17	22020458	22021011	1704.04	Intergenic	-1703	100462977	MTRNR2L1	MT-RNR2 like 1	protein-coding
HCT15_1_peak_8	chr1	569193	570066	968.959	Intergenic	-1564	113219467	MIR12136	microRNA 12136	ncRNA
HCT15_1_peak_6	chr1	567207	567696	951.568	TTS (NR_162149)	614	113219467	MIR12136	microRNA 12136	ncRNA
HCT15_1_peak_35522	chr5	79946907	79947513	708.622	Promoter-TSS (NM_001190470)	-383	100462981	MTRNR2L2	MT-RNR2 like 2	protein-coding
HCT15_1_peak_7	chr1	567850	568270	548.297	Promoter-TSS (NR_162149)	5	113219467	MIR12136	microRNA 12136	ncRNA
HCT15_1_peak_21876	chr19	27731842	27732866	538.175	Intergenic	-551985	101927151	LOC101927151	uncharacterized LOC101927151	ncRNA
HCT15_1_peak_41185	chr7	61968649	61969735	530.861	Intergenic	795242	643955	ZNF733P	zinc finger protein 733, pseudogene	pseudo
HCT15_1_peak_7273	chr11	10530342	10531376	510.567	Promoter-TSS (NR_039705)	-126	100463486	MTRNR2L8	MT-RNR2 like 8	protein-coding
HCT15_1_peak_40993	chr7	45291477	45291806	453.686	Intergenic	94251	10268	RAMP3	receptor activity modifying protein 3	protein-coding
HCT15_1_peak_25240	chr2	149639197	149639520	422.332	Intron (NM_004522, Intron 1 of 25)	6562	3800	KIF5C	kinesin family member 5C	protein-coding
HCT15_1_peak_4	chr1	565632	565869	398.793	Intergenic	-1361	101928626	LOC101928626	uncharacterized LOC101928626	ncRNA
HCT15_1_peak_48556	chrY	13842535	13842924	291.601	Intergenic	690660	352887	GYG2P1	glycogenin 2 pseudogene 1	pseudo
HCT15_1_peak_5304	chr10	42529208	42529979	290.847	Intergenic	333900	441666	LOC441666	zinc finger protein 91 pseudogene	pseudo
HCT15_1_peak_28482	chr21	47604288	47604766	287.63	Promoter-TSS (NM_032261)	-154	84221	SPATC1L	spermatogenesis and centriole associated 1 like	protein-coding
HCT15_1_peak_11861	chr12	133841428	133841989	252.843	Intergenic	-29286	647589	ANHX	anomalous homeobox	protein-coding
HCT15_1_peak_48470	chrX	155259926	155260502	248.532	Intergenic	-2366	727856	DDX11L16	DEAD/H-box helicase 11 like 16	pseudo
HCT15_1_peak_34662	chr5	9965	11875	242.927	Intergenic	-81363	153478	PLEKHG4B	pleckstrin homology and RhoGEF domain containing G4B	protein-coding
HCT15_1_peak_48709	chrY	59362932	59363503	236.402	Intergenic	-2363	727856	DDX11L16	DEAD/H-box helicase 11 like 16	pseudo
HCT15_1_peak_5313	chr10	42596801	42597272	226.447	Intergenic	266457	441666	LOC441666	zinc finger protein 91 pseudogene	pseudo
HCT15_1_peak_5315	chr10	42599515	42600324	223.119	Intergenic	263574	441666	LOC441666	zinc finger protein 91 pseudogene	pseudo
HCT15_1_peak_43550	chr8	43094676	43095292	219.149	Intergenic	-52601	340441	POTEA	POTE ankyrin domain family member A	protein-coding
HCT15_1_peak_7879	chr11	51579342	51579737	192.891	Intergenic	64257	119749	OR4C46	olfactory receptor family 4 subfamily C member 46	protein-coding
HCT15_1_peak_42981	chr8	12051513	12052739	192.143	Promoter-TSS (NR_148876)	-484	653333	FAM86B2	family with sequence similarity 86 member B2	protein-coding
HCT15_1_peak_5303	chr10	42527877	42528190	192.107	Intergenic	335460	441666	LOC441666	zinc finger protein 91 pseudogene	pseudo
HCT15_1_peak_43549	chr8	43092776	43093256	191.614	Intergenic	-54569	340441	POTEA	POTE ankyrin domain family member A	protein-coding
HCT15_1_peak_41186	chr7	61970221	61970617	184.615	Intergenic	794015	643955	ZNF733P	zinc finger protein 733, pseudogene	pseudo
HCT15_1_peak_45617	chr9	69710771	69711378	181.291	Intron (NR_160670, Intron 4 of 4)	46710	101928381	LOC101928381	uncharacterized LOC101928381	ncRNA
HCT15_1_peak_20092	chr18	107807	109483	180.908	Promoter-TSS (NR_033770)	-420	727758	ROCK1P1	Rho associated coiled-coil containing protein kinase 1 pseudogene 1	pseudo
HCT15_1_peak_484	chr1	17222102	17223364	176.278	TTS (NR_004400).4	258	26870	RNU1-2	RNA, U1 small nuclear 2	snRNA
HCT15_1_peak_5288	chr10	42384899	42385736	161.633	Intergenic	478176	441666	LOC441666	zinc finger protein 91 pseudogene	pseudo
HCT15_1_peak_36173	chr5	134259724	134260019	156.678	Intron (NM_032151, Intron 2 of 3)	19061	84105	PCBD2	pterin-4 alpha-carbinolamine dehydratase 2	protein-coding
HCT15_1_peak_27960	chr21	9826833	9827634	155.636	TTS (NR_162111)	783	113218501	MIR10396A	microRNA 10396a	ncRNA
HCT15_1_peak_465	chr1	16839627	16841190	153.44	TTS (NR_004400)	372	26870	RNU1-2	RNA, U1 small nuclear 2	snRNA
HCT15_1_peak_25865	chr2	198317633	198318391	152.777	Promoter-TSS (NM_001320818)	-135	80219	COQ10B	coenzyme Q10B	protein-coding
HCT15_1_peak_36174	chr5	134260111	134260412	152.247	Intron (NM_032151, Intron 2 of 3)	19451	84105	PCBD2	pterin-4 alpha-carbinolamine dehydratase 2	protein-coding
HCT15_1_peak_45581	chr9	66970932	66971542	150.896	Intron (NR_135597, Intron 4 of 4).2	48270	101928381	LOC101928381	uncharacterized LOC101928381	ncRNA
HCT15_1_peak_7172	chr11	6255385	6256806	140.118	Promoter-TSS (NM_001098794)	-229	84067	FAM160A2	family with sequence similarity 160 member A2	protein-coding
HCT15_1_peak_12552	chr13	73301125	73302493	137.518	Promoter-TSS (NM_001286747)	-42	440145	MZT1	mitotic spindle organizing protein 1	protein-coding
HCT15_1_peak_34715	chr5	1327028	1328692	133.039	Intron (NM_030782, Intron 9 of 16)	17354	81037	CLPTM1L	CLPTM1 like	protein-coding
HCT15_1_peak_4632	chr1	249167738	249168673	132.982	Intergenic	-14921	55657	ZNF692	zinc finger protein 692	protein-coding
HCT15_1_peak_5299	chr10	42400157	42400791	131.936	Intergenic	463019	441666	LOC441666	zinc finger protein 91 pseudogene	pseudo
HCT15_1_peak_12783	chr13	98085076	98085886	131.848	Promoter-TSS (NM_021033)	-942	5911	RAP2A	RAP2A, member of RAS oncogene family	protein-coding
HCT15_1_peak_20332	chr18	18518797	18520395	131.777	Intergenic	172178	6093	ROCK1	Rho associated coiled-coil containing protein kinase 1	protein-coding
HCT15_1_peak_42986	chr8	12293786	12294792	131.553	Promoter-TSS (NM_001137610)	-233	100506990	LOC100506990	uncharacterized LOC100506990	ncRNA
HCT15_1_peak_38463	chr6	58776228	58779534	130.869	Intergenic	-490157	106660612	LINC00680	long intergenic non-protein coding RNA 680	ncRNA
HCT15_1_peak_31822	chr3	167452193	167453621	127.646	Promoter-TSS (NM_001122752)	-227	11235	PDCD10	programmed cell death 10	protein-coding
HCT15_1_peak_21857	chr19	19887014	19887929	126.33	Promoter-TSS (NR_026956)	88	7608	ZNF56	zinc finger protein 56	protein-coding
HCT15_1_peak_474	chr1	16992504	16993934	125.752	TTS (NR_004400).2	224	26863	RNVU1-18	RNA, variant U1 small nuclear 18	snRNA
HCT15_1_peak_12420	chr13	50017898	50018991	125.278	Promoter-TSS (NM_001320727)	34	83852	SETDB2	SET domain bifurcated histone lysine methyltransferase 2	protein-coding
HCT15_1_peak_477	chr1	17066518	17067950	125.213	TTS (NR_004400).3	223	26863	RNVU1-18	RNA, variant U1 small nuclear 18	snRNA
HCT15_1_peak_21880	chr19	27738335	27738638	123.103	Intergenic	-545853	101927151	LOC101927151	uncharacterized LOC101927151	ncRNA
HCT15_1_peak_1799	chr1	70876308	70877342	121.447	Promoter-TSS (NM_001902)	-76	1491	CTH	cystathionine gamma-lyase	protein-coding
HCT15_1_peak_42536	chr7	144051978	144053159	121.439	Promoter-TSS (NM_005435)	73	7984	ARHGEF5	Rho guanine nucleotide exchange factor 5	protein-coding
HCT15_1_peak_4454	chr1	236260324	236260784	119.787	Intergenic	-32164	4811	NID1	nidogen 1	protein-coding
HCT15_1_peak_43924	chr8	77911986	77913216	119.642	Promoter-TSS (NM_000318)	-77	5828	PEX2	peroxisomal biogenesis factor 2	protein-coding
HCT15_1_peak_42522	chr7	143533658	143534223	119.497	Promoter-TSS (NR_015421)	-130	154761	LOC154761	family with sequence similarity 115, member C pseudogene	pseudo
HCT15_1_peak_12505	chr13	53226067	53227432	118.767	Promoter-TSS (NM_001320831)	-222	10910	SUGT1	SGT1 homolog, MIS12 kinetochore complex assembly cochaperone	protein-coding
HCT15_1_peak_8993	chr11	105947593	105948890	117.877	Promoter-TSS (NM_015423)	-148	60496	AASDHPPT	aminoadipate-semialdehyde dehydrogenase-phosphopantetheinyl transferase	protein-coding
HCT15_1_peak_30729	chr3	75484004	75485262	117.337	Promoter-TSS (NR_024241)	174	107986100	LINC02018	long intergenic non-protein coding RNA 2018	ncRNA
HCT15_1_peak_12396	chr13	48611469	48612378	117	Promoter-TSS (NM_018283)	61	55270	NUDT15	nudix hydrolase 15	protein-coding
HCT15_1_peak_12750	chr13	96328382	96329988	116.319	Promoter-TSS (NR_132117)	-6	100289274	DNAJC3-DT	DNAJC3 divergent transcript	ncRNA
HCT15_1_peak_36653	chr5	151150612	151151752	115.235	Promoter-TSS (NM_005754)	-113	100652758	LOC100652758	uncharacterized LOC100652758	ncRNA
HCT15_1_peak_22959	chr2	739911	740980	115.208	Intergenic	-63039	129787	TMEM18	transmembrane protein 18	protein-coding
HCT15_1_peak_29960	chr3	33481565	33482669	114.005	Promoter-TSS (NM_014517)	-220	7342	UBP1	upstream binding protein 1	protein-coding
HCT15_1_peak_30805	chr3	93698677	93699514	113.843	Promoter-TSS (NR_135621)	96	200894	ARL13B	ADP ribosylation factor like GTPase 13B	protein-coding
HCT15_1_peak_44059	chr8	93977636	93978547	112.951	Promoter-TSS (NM_001191036)	-274	286144	TRIQK	triple QxxK/R motif containing	protein-coding
HCT15_1_peak_1	chr1	9918	10455	112.588	Intergenic	-1683	102725121	LOC102725121	DEAD/H-box helicase 11 pseudogene	pseudo
HCT15_1_peak_2640	chr1	149222913	149224276	112.541	TTS (NR_004400).5	627	26863	RNVU1-18	RNA, variant U1 small nuclear 18	snRNA
HCT15_1_peak_41301	chr7	72649233	72650099	111.475	Intron (NR_003186, Intron 7 of 7)	14992	654816	NCF1B	neutrophil cytosolic factor 1B pseudogene	pseudo
HCT15_1_peak_44321	chr8	110345623	110347034	110.531	Promoter-TSS (NM_020189)	-12	84955	NUDCD1	NudC domain containing 1	protein-coding
HCT15_1_peak_12524	chr13	60970150	60970776	110.201	Promoter-TSS (NM_030794)	-128	81550	TDRD3	tudor domain containing 3	protein-coding
HCT15_1_peak_12917	chr13	106571299	106572141	109.92	Intergenic	212541	144920	LINC00343	long intergenic non-protein coding RNA 343	ncRNA
HCT15_1_peak_12728	chr13	95201205	95202567	109.538	Promoter-TSS (NM_001322186)	-226	1638	DCT	dopachrome tautomerase	protein-coding
HCT15_1_peak_13150	chr14	20810836	20811927	109.457	Promoter-TSS (NM_005484)	189	85495	RPPH1	ribonuclease P RNA component H1	ncRNA
HCT15_1_peak_16378	chr16	5147677	5148721	109.214	Promoter-TSS (NM_001289029)	-378	196483	EEF2KMT	eukaryotic elongation factor 2 lysine methyltransferase	protein-coding
HCT15_1_peak_35898	chr5	118604153	118604781	108.637	Promoter-TSS (NM_001286815)	13	25816	TNFAIP8	TNF alpha induced protein 8	protein-coding
HCT15_1_peak_44240	chr8	103250795	103252057	107.975	Promoter-TSS (NM_001172477)	-80	50484	RRM2B	ribonucleotide reductase regulatory TP53 inducible subunit M2B	protein-coding
HCT15_1_peak_7886	chr11	51588286	51589144	107.761	Intergenic	73433	119749	OR4C46	olfactory receptor family 4 subfamily C member 46	protein-coding
HCT15_1_peak_43771	chr8	63077075	63078167	107.228	Intergenic	-83792	286183	NKAIN3	sodium/potassium transporting ATPase interacting 3	protein-coding
HCT15_1_peak_36790	chr5	159546038	159547168	107.131	Promoter-TSS (NM_001267035)	-146	114825	PWWP2A	PWWP domain containing 2A	protein-coding
HCT15_1_peak_38370	chr6	52368606	52369617	106.902	Intron (NM_012288, Intron 10 of 10)	72747	9697	TRAM2	translocation associated membrane protein 2	protein-coding
HCT15_1_peak_18482	chr17	22252914	22253417	106.27	Intergenic	230728	100462977	MTRNR2L1	MT-RNR2 like 1	protein-coding
HCT15_1_peak_12522	chr13	60737374	60738868	105.956	Promoter-TSS (NM_001258367)	-2	81624	DIAPH3	diaphanous related formin 3	protein-coding
HCT15_1_peak_34307	chr4	161046724	161047388	105.059	Intergenic	-348120	109729132	LINC02233	long intergenic non-protein coding RNA 2233	ncRNA
HCT15_1_peak_34338	chr4	166248380	166249192	104.909	Promoter-TSS (NM_006745)	-32	6307	MSMO1	methylsterol monooxygenase 1	protein-coding
HCT15_1_peak_16837	chr16	30204516	30205408	104.909	Promoter-TSS (NM_178044)	25	654483	BOLA2B	bolA family member 2B	protein-coding
HCT15_1_peak_17579	chr16	77224241	77225214	104.847	Promoter-TSS (NM_014940)	-360	22879	MON1B	MON1 homolog B, secretory trafficking associated	protein-coding
HCT15_1_peak_13450	chr14	36295272	36296188	104.476	Exon (NM_032352, Exon 1 of 10)	186	84312	BRMS1L	BRMS1 like transcriptional repressor	protein-coding
HCT15_1_peak_35439	chr5	74632565	74633178	102.431	Promoter-TSS (NM_000859)	-122	3156	HMGCR	3-hydroxy-3-methylglutaryl-CoA reductase	protein-coding
HCT15_1_peak_10499	chr12	56367258	56367992	102.234	Promoter-TSS (NM_001252036)	-72	5869	RAB5B	RAB5B, member RAS oncogene family	protein-coding
HCT15_1_peak_39600	chr6	155635432	155636330	101.986	Promoter-TSS (NR_146725)	-263	51106	TFB1M	transcription factor B1, mitochondrial	protein-coding
HCT15_1_peak_42532	chr7	143990627	143991849	101.217	Intron (NR_126022, Intron 3 of 4)	-5228	401428	OR2A20P	olfactory receptor family 2 subfamily A member 20 pseudogene	pseudo
HCT15_1_peak_30810	chr3	96336652	96336949	100.773	Intergenic	-196638	285220	EPHA6	EPH receptor A6	protein-coding
HCT15_1_peak_24405	chr2	88926646	88927852	100.574	Promoter-TSS (NR_135540)	-98	101928403	EIF2AK3-DT	EIF2AK3 divergent transcript	ncRNA
HCT15_1_peak_31905	chr3	172467916	172468923	100.401	Promoter-TSS (NM_001349096)	-56	1894	ECT2	epithelial cell transforming 2	protein-coding
HCT15_1_peak_42016	chr7	108165830	108167212	99.812	Promoter-TSS (NM_001256008)	58	50640	PNPLA8	patatin like phospholipase domain containing 8	protein-coding
HCT15_1_peak_12808	chr13	99136590	99137544	99.2591	Intron (NM_001032296, Intron 2 of 10)	37312	8428	STK24	serine/threonine kinase 24	protein-coding
HCT15_1_peak_13113	chr13	114102908	114104031	99.2451	Promoter-TSS (NM_199162)	4	113622	ADPRHL1	ADP-ribosylhydrolase like 1	protein-coding
HCT15_1_peak_42530	chr7	143892124	143893253	99.0983	Non-coding (NR_126022, Exon 1 of 5)	103	445328	ARHGEF35	Rho guanine nucleotide exchange factor 35	protein-coding
HCT15_1_peak_43195	chr8	25315760	25316564	98.673	Promoter-TSS (NM_017634)	-213	54793	KCTD9	potassium channel tetramerization domain containing 9	protein-coding
HCT15_1_peak_38651	chr6	86303139	86304093	98.6689	Promoter-TSS (NM_153816)	-40	57231	SNX14	sorting nexin 14	protein-coding
HCT15_1_peak_3860	chr1	207494401	207495554	98.6509	Promoter-TSS (NM_001300902)	-46	1604	CD55	CD55 molecule (Cromer blood group)	protein-coding
HCT15_1_peak_30631	chr3	67048380	67049256	98.4398	Promoter-TSS (NM_032505)	87	84541	KBTBD8	kelch repeat and BTB domain containing 8	protein-coding
HCT15_1_peak_31355	chr3	131100027	131100818	97.8576	Promoter-TSS (NR_038976)	-93	131870	NUDT16	nudix hydrolase 16	protein-coding
HCT15_1_peak_7135	chr11	3818422	3819397	97.7414	Promoter-TSS (NM_001283040)	-45	27315	PGAP2	post-GPI attachment to proteins 2	protein-coding
HCT15_1_peak_7504	chr11	22646596	22647688	97.2888	Exon (NM_022725, Exon 1 of 1)	245	2188	FANCF	FA complementation group F	protein-coding
HCT15_1_peak_29992	chr3	37034188	37035400	96.9608	Promoter-TSS (NM_001354629)	-47	4292	MLH1	mutL homolog 1	protein-coding
HCT15_1_peak_45628	chr9	70489349	70490457	96.8965	Intron (NR_104600, Intron 1 of 3)	214	220869	CBWD5	COBW domain containing 5	protein-coding
HCT15_1_peak_30820	chr3	98241025	98242091	96.8395	5' UTR (NM_001040199, Exon 1 of 5)	188	56650	CLDND1	claudin domain containing 1	protein-coding
HCT15_1_peak_42517	chr7	143317627	143318205	96.7607	Promoter-TSS (NM_001365430)	-151	285966	TCAF2	TRPM8 channel associated factor 2	protein-coding
HCT15_1_peak_31335	chr3	129830059	129831380	96.7197	Promoter-TSS (NR_024252)	169	105374104	LINC02021	long intergenic non-protein coding RNA 2021	ncRNA
HCT15_1_peak_33080	chr4	49151095	49151915	96.7008	Intergenic	162846	80157	CWH43	cell wall biogenesis 43 C-terminal homolog	protein-coding
HCT15_1_peak_35746	chr5	102455435	102456782	96.5454	Promoter-TSS (NM_017676)	103	23262	PPIP5K2	diphosphoinositol pentakisphosphate kinase 2	protein-coding
HCT15_1_peak_12599	chr13	76123362	76124668	96.4165	Promoter-TSS (NM_001287394)	129	7347	UCHL3	ubiquitin C-terminal hydrolase L3	protein-coding
HCT15_1_peak_3227	chr1	171750191	171751130	96.0393	Promoter-TSS (NM_015935)	-140	51603	EEF1AKNMT	eEF1A lysine and N-terminal methyltransferase	protein-coding
HCT15_1_peak_20896	chr18	61637132	61638402	95.8541	Intron (NM_001366198, Intron 1 of 6)	452	5271	SERPINB8	serpin family B member 8	protein-coding
HCT15_1_peak_42404	chr7	137686253	137687291	95.5192	Promoter-TSS (NM_001253775)	60	64764	CREB3L2	cAMP responsive element binding protein 3 like 2	protein-coding
HCT15_1_peak_2637	chr1	148930234	148931791	95.4263	Intron (NR_027354, Intron 1 of 3)	607	645166	LSP1P5	LSP1 pseudogene 5	pseudo
HCT15_1_peak_23321	chr2	24298878	24300064	95.2817	Promoter-TSS (NM_001291328)	-232	375190	FAM228B	family with sequence similarity 228 member B	protein-coding
HCT15_1_peak_3465	chr1	184723617	184724609	94.6545	Promoter-TSS (NM_001319960)	-121	80267	EDEM3	ER degradation enhancing alpha-mannosidase like protein 3	protein-coding
HCT15_1_peak_36344	chr5	139780248	139781754	94.3893	Promoter-TSS (NM_017978)	-398	404734	ANKHD1-EIF4EBP3	ANKHD1-EIF4EBP3 readthrough	protein-coding
HCT15_1_peak_33735	chr4	108640784	108641849	94.335	Promoter-TSS (NM_005443)	74	9061	PAPSS1	3'-phosphoadenosine 5'-phosphosulfate synthase 1	protein-coding
HCT15_1_peak_27974	chr21	15754865	15756143	94.0482	Promoter-TSS (NM_006948)	-37	6782	HSPA13	heat shock protein family A (Hsp70) member 13	protein-coding
HCT15_1_peak_21044	chr18	77005517	77006878	94.0025	Intron (NR_148360, Intron 11 of 31)	-149733	4772	NFATC1	nuclear factor of activated T cells 1	protein-coding
HCT15_1_peak_38390	chr6	52859930	52860818	93.9279	Promoter-TSS (NR_001445)	-44	125050	RN7SK	RNA component of 7SK nuclear ribonucleoprotein	snRNA
HCT15_1_peak_3474	chr1	185125554	185126744	93.7974	Promoter-TSS (NM_001202423)	-43	54823	SWT1	SWT1 RNA endoribonuclease homolog	protein-coding
HCT15_1_peak_22771	chr19	54640398	54641548	93.4756	Promoter-TSS (NM_014516)	-505	4849	CNOT3	CCR4-NOT transcription complex subunit 3	protein-coding
HCT15_1_peak_1923	chr1	85741808	85742733	93.4748	Promoter-TSS (NM_001320715)	45	8915	BCL10	BCL10 immune signaling adaptor	protein-coding
HCT15_1_peak_14254	chr14	91526575	91527559	93.2128	Promoter-TSS (NM_001322232)	-74	9252	RPS6KA5	ribosomal protein S6 kinase A5	protein-coding
HCT15_1_peak_34431	chr4	174254913	174256812	93.1199	Promoter-TSS (NM_001130689)	-353	3148	HMGB2	high mobility group box 2	protein-coding
HCT15_1_peak_33880	chr4	120133392	120134469	93.0425	Promoter-TSS (NM_001371398)	62
HCT15_1_peak_8712	chr11	82782725	82783464	92.761	Promoter-TSS (NM_014488)	-14	100506233	RAB30-DT	RAB30 divergent transcript	ncRNA
HCT15_1_peak_13347	chr14	31159394	31160103	92.724	Intron (NM_016106, Intron 14 of 24)	68223	23256	SCFD1	sec1 family domain containing 1	protein-coding
HCT15_1_peak_12884	chr13	103248507	103249492	92.7197	Promoter-TSS (NM_001367947)	-337	7174	TPP2	tripeptidyl peptidase 2	protein-coding
HCT15_1_peak_2541	chr1	144931812	144933141	92.5847	Promoter-TSS (NM_001350520)	-111	9659	PDE4DIP	phosphodiesterase 4D interacting protein	protein-coding
HCT15_1_peak_9047	chr11	110435877	110437010	92.5811	Intergenic	135771	2230	FDX1	ferredoxin 1	protein-coding
HCT15_1_peak_44386	chr8	119560677	119561434	92.574	Intron (NM_001349811, Intron 2 of 4)	-72185	552860	SAMD12-AS1	SAMD12 antisense RNA 1	ncRNA
HCT15_1_peak_35270	chr5	61699231	61700024	92.379	5' UTR (NM_014473, Exon 1 of 12)	105	27292	DIMT1	DIMT1 rRNA methyltransferase and ribosome maturation factor	protein-coding
HCT15_1_peak_7950	chr11	58874127	58874843	92.0628	Promoter-TSS (NM_198947)	-173	374393	FAM111B	family with sequence similarity 111 member B	protein-coding
HCT15_1_peak_41582	chr7	87505121	87506127	91.9545	Promoter-TSS (NM_001318061)	51	55972	SLC25A40	solute carrier family 25 member 40	protein-coding
HCT15_1_peak_6909	chr10	131908612	131910064	91.8784	Promoter-TSS (NR_034125)	-244	387723	C10orf143	chromosome 10 open reading frame 143	protein-coding
HCT15_1_peak_12465	chr13	52157863	52159350	91.6634	Promoter-TSS (NM_052950)	8	115825	WDFY2	WD repeat and FYVE domain containing 2	protein-coding
HCT15_1_peak_25129	chr2	133104342	133105422	91.6457	Intergenic	-5358	339742	FAM201B	family with sequence similarity 201 member B	ncRNA
HCT15_1_peak_45590	chr9	67320343	67321041	91.6457	Intron (NR_160665, Intron 3 of 3)	19473	728034	BMS1P14	BMS1 pseudogene 14	pseudo
HCT15_1_peak_35799	chr5	108745243	108746532	91.4488	Promoter-TSS (NM_014819)	-212	9867	PJA2	praja ring finger ubiquitin ligase 2	protein-coding
HCT15_1_peak_35096	chr5	43120843	43122041	91.3062	Promoter-TSS (NM_001330715)	-121	7690	ZNF131	zinc finger protein 131	protein-coding
HCT15_1_peak_4629	chr1	249132130	249133375	90.8295	Intron (NM_024836, Intron 1 of 3)	329	79894	ZNF672	zinc finger protein 672	protein-coding
HCT15_1_peak_43904	chr8	74883946	74885061	90.763	Promoter-TSS (NM_001204864)	19	6921	ELOC	elongin C	protein-coding
HCT15_1_peak_5287	chr10	42380125	42380406	90.6801	Intergenic	483228	441666	LOC441666	zinc finger protein 91 pseudogene	pseudo
HCT15_1_peak_40961	chr7	44121876	44122621	90.6185	Promoter-TSS (NR_156113)	-109	27434	POLM	DNA polymerase mu	protein-coding
HCT15_1_peak_17553	chr16	75339226	75339795	90.3395	Intron (NM_006324, Intron 5 of 6)	-37605	9564	BCAR1	BCAR1 scaffold protein, Cas family member	protein-coding
HCT15_1_peak_13529	chr14	50052567	50053899	90.3107	Promoter-TSS (NM_001030001)	-65	6029	RN7SL1	RNA component of signal recognition particle 7SL1	scRNA
HCT15_1_peak_13078	chr13	113365779	113366603	90.2398	Intron (NM_015205, Intron 1 of 29)	21548	23250	ATP11A	ATPase phospholipid transporting 11A	protein-coding
HCT15_1_peak_31023	chr3	114866043	114866965	90.071	Promoter-TSS (NM_001348800)	-369	26137	ZBTB20	zinc finger and BTB domain containing 20	protein-coding
HCT15_1_peak_14196	chr14	81999769	82000631	89.9956	Promoter-TSS (NM_001244984)	-3	6400	SEL1L	SEL1L adaptor subunit of ERAD E3 ubiquitin ligase	protein-coding
HCT15_1_peak_16800	chr16	29465141	29466039	89.9395	Promoter-TSS (NM_001039182)	55	654483	BOLA2B	bolA family member 2B	protein-coding
HCT15_1_peak_45087	chr9	6680810	6682082	89.7586	Intergenic	-35754	2731	GLDC	glycine decarboxylase	protein-coding
HCT15_1_peak_31845	chr3	169939714	169940766	89.7242	Promoter-TSS (NM_002740)	28	5584	PRKCI	protein kinase C iota	protein-coding
HCT15_1_peak_33215	chr4	62421409	62422427	89.5025	Intron (NM_001371345, Intron 3 of 22)	354028
HCT15_1_peak_43995	chr8	86132099	86133187	89.4857	Promoter-TSS (NM_001099673)	8	401466	RBIS	ribosomal biogenesis factor	protein-coding
HCT15_1_peak_7968	chr11	59383106	59384026	88.941	Promoter-TSS (NM_002556)	-319	5007	OSBP	oxysterol binding protein	protein-coding
HCT15_1_peak_42139	chr7	120590502	120591529	88.7724	Intron (NM_019071, Intron 1 of 11)	184	54556	ING3	inhibitor of growth family member 3	protein-coding
HCT15_1_peak_32954	chr4	39528721	39529903	88.4693	Promoter-TSS (NM_001184700)	-147	100885776	UGDH-AS1	UGDH antisense RNA 1	ncRNA
HCT15_1_peak_36463	chr5	145561909	145562849	88.4181	Promoter-TSS (NM_001317964)	-29	51520	LARS	leucyl-tRNA synthetase	protein-coding
HCT15_1_peak_41662	chr7	94287044	94287944	88.3419	Intron (NM_001172438, Intron 1 of 1)	1812	23089	PEG10	paternally expressed 10	protein-coding
HCT15_1_peak_36053	chr5	130506253	130507055	88.0527	Promoter-TSS (NM_001293735)	17	90624	LYRM7	LYR motif containing 7	protein-coding
HCT15_1_peak_38468	chr6	62283943	62284253	87.9347	Promoter-TSS (NM_001190706)	63	100463487	MTRNR2L9	MT-RNR2 like 9	protein-coding
HCT15_1_peak_1947	chr1	86173580	86174477	87.7492	Promoter-TSS (NM_001170670)	88	54680	ZNHIT6	zinc finger HIT-type containing 6	protein-coding
HCT15_1_peak_13282	chr14	24583572	24584557	87.7336	Promoter-TSS (NR_028099)	78	80344	DCAF11	DDB1 and CUL4 associated factor 11	protein-coding
HCT15_1_peak_36357	chr5	140090117	140091127	87.4979	Promoter-TSS (NR_026703)	-239	56664	VTRNA1-1	vault RNA 1-1	ncRNA
HCT15_1_peak_34334	chr4	166033429	166034631	87.4011	Promoter-TSS (NM_001100389)	-18	201931	TMEM192	transmembrane protein 192	protein-coding
HCT15_1_peak_8870	chr11	94964055	94964828	87.2429	Promoter-TSS (NM_144665)	-75	143686	SESN3	sestrin 3	protein-coding
HCT15_1_peak_40455	chr7	7679898	7680969	87.2419	Promoter-TSS (NM_001302348)	50	729852	UMAD1	UBAP1-MVB12-associated (UMA) domain containing 1	protein-coding
HCT15_1_peak_12402	chr13	49106354	49107382	87.2414	Intron (NM_001352427, Intron 1 of 13)	348	1102	RCBTB2	RCC1 and BTB domain containing protein 2	protein-coding
HCT15_1_peak_9903	chr12	14956282	14956799	87.2414	Promoter-TSS (NM_016312)	-64	144608	C12orf60	chromosome 12 open reading frame 60	protein-coding
HCT15_1_peak_30891	chr3	105587211	105588477	87.2142	Promoter-TSS (NR_135812)	12	868	CBLB	Cbl proto-oncogene B	protein-coding
HCT15_1_peak_12395	chr13	48575293	48576456	87.1946	Promoter-TSS (NM_003850)	-412	8803	SUCLA2	succinate-CoA ligase ADP-forming beta subunit	protein-coding
HCT15_1_peak_22994	chr2	3605500	3606630	87.0946	Promoter-TSS (NM_001286834)	88	100506054	RNASEH1-AS1	RNASEH1 antisense RNA 1	ncRNA
HCT15_1_peak_30078	chr3	42003437	42004139	87.084	Promoter-TSS (NR_136342)	-193	54986	ULK4	unc-51 like kinase 4	protein-coding
HCT15_1_peak_35696	chr5	96270437	96271268	86.908	Promoter-TSS (NM_005575)	-932	4012	LNPEP	leucyl and cystinyl aminopeptidase	protein-coding
HCT15_1_peak_12757	chr13	96704964	96706451	86.8019	Promoter-TSS (NM_020121)	-52	55757	UGGT2	UDP-glucose glycoprotein glucosyltransferase 2	protein-coding
HCT15_1_peak_5297	chr10	42398496	42398899	86.7767	Intergenic	464796	441666	LOC441666	zinc finger protein 91 pseudogene	pseudo
HCT15_1_peak_41501	chr7	77427266	77428365	86.7596	Promoter-TSS (NM_001366087)	-64	85025	TMEM60	transmembrane protein 60	protein-coding
HCT15_1_peak_12553	chr13	73355502	73356678	86.6687	Promoter-TSS (NM_001322349)	-52	22894	DIS3	DIS3 homolog, exosome endoribonuclease and 3'-5' exoribonuclease	protein-coding
HCT15_1_peak_33107	chr4	52708742	52709741	86.1097	Promoter-TSS (NM_001287757)	75	23142	DCUN1D4	defective in cullin neddylation 1 domain containing 4	protein-coding
HCT15_1_peak_35892	chr5	118323581	118324530	85.9639	Promoter-TSS (NM_001308081)	-140	285605	DTWD2	DTW domain containing 2	protein-coding
HCT15_1_peak_6302	chr10	101380102	101381288	85.8167	Promoter-TSS (NM_031212)	-499	81894	SLC25A28	solute carrier family 25 member 28	protein-coding
HCT15_1_peak_33667	chr4	102268454	102269639	85.7843	Promoter-TSS (NM_001130692)	112	90024	FLJ20021	uncharacterized LOC90024	ncRNA
HCT15_1_peak_34471	chr4	178363113	178363822	85.7456	Exon (NM_001171988, Exon 1 of 9)	124	175	AGA	aspartylglucosaminidase	protein-coding
HCT15_1_peak_16040	chr15	98503430	98504037	85.6478	Promoter-TSS (NM_183376)	-200	91947	ARRDC4	arrestin domain containing 4	protein-coding
HCT15_1_peak_25418	chr2	163200298	163201208	85.4909	Promoter-TSS (NM_001330270)	111	25801	GCA	grancalcin	protein-coding
HCT15_1_peak_46527	chr9	123604758	123605883	85.4076	Promoter-TSS (NM_001270427)	-33	253039	CUTALP	cutA divalent cation tolerance homolog-like, pseudogene	pseudo
HCT15_1_peak_7126	chr11	3443674	3444654	85.3977	Intergenic	-31019	10821	OR7E12P	olfactory receptor family 7 subfamily E member 12 pseudogene	pseudo
HCT15_1_peak_37440	chr6	10451845	10452659	85.3076	Non-coding (NR_132993, Exon 2 of 4)	12302	100846998	MIR5689	microRNA 5689	ncRNA
HCT15_1_peak_33465	chr4	83821297	83822409	85.2467	Promoter-TSS (NM_001318120)	-35	79725	THAP9	THAP domain containing 9	protein-coding
HCT15_1_peak_29876	chr3	28389851	28391056	85.1696	Promoter-TSS (NM_022461)	-138	64343	AZI2	5-azacytidine induced 2	protein-coding
HCT15_1_peak_23387	chr2	27273035	27274610	85.154	Promoter-TSS (NR_104246)	-469	60509	AGBL5	ATP/GTP binding protein like 5	protein-coding
HCT15_1_peak_3811	chr1	206137347	206138573	85.0979	Promoter-TSS (NR_134239)	-480	554282	FAM72C	family with sequence similarity 72 member C	protein-coding
HCT15_1_peak_12560	chr13	73632694	73633315	85.0491	Promoter-TSS (NM_001730)	-139	688	KLF5	Kruppel like factor 5	protein-coding
HCT15_1_peak_12436	chr13	50509832	50511215	84.94	Promoter-TSS (NM_020456)	-47	57213	SPRYD7	SPRY domain containing 7	protein-coding
HCT15_1_peak_40475	chr7	11013187	11013987	84.9156	Promoter-TSS (NM_014660)	88	9678	PHF14	PHD finger protein 14	protein-coding
HCT15_1_peak_25172	chr2	136288017	136289568	84.8072	Promoter-TSS (NM_032143)	-4	84083	ZRANB3	zinc finger RANBP2-type containing 3	protein-coding
HCT15_1_peak_10549	chr12	57039453	57040248	84.6906	Promoter-TSS (NR_002737)	-82	506	ATP5F1B	ATP synthase F1 subunit beta	protein-coding
HCT15_1_peak_11967	chr13	25496479	25497346	84.5154	Promoter-TSS (NM_018451)	87	55835	CENPJ	centromere protein J	protein-coding
HCT15_1_peak_22042	chr19	36705353	36706235	84.256	Promoter-TSS (NM_001366190)	192	147929	ZNF565	zinc finger protein 565	protein-coding
HCT15_1_peak_32907	chr4	37687355	37688741	84.2516	Promoter-TSS (NM_001085399)	-50	768211	RELL1	RELT like 1	protein-coding
HCT15_1_peak_13796	chr14	64108188	64109292	84.2174	Promoter-TSS (NM_001008726)	-151	112840	WDR89	WD repeat domain 89	protein-coding
HCT15_1_peak_11873	chr13	20437290	20438377	84.2017	Promoter-TSS (NM_001142684)	-44	9205	ZMYM5	zinc finger MYM-type containing 5	protein-coding
HCT15_1_peak_12346	chr13	45915134	45916086	84.1779	Promoter-TSS (NM_001286272)	130	100190939	TPT1-AS1	TPT1 antisense RNA 1	ncRNA
HCT15_1_peak_11785	chr12	130824316	130825245	83.9327	Intron (NM_001190971, Intron 1 of 19)	2348	9271	PIWIL1	piwi like RNA-mediated gene silencing 1	protein-coding
HCT15_1_peak_34264	chr4	159131246	159131847	83.8875	Promoter-TSS (NM_018342)	-92	55314	TMEM144	transmembrane protein 144	protein-coding
HCT15_1_peak_28167	chr21	35013892	35015025	83.7448	Promoter-TSS (NM_001331011)	-349	6453	ITSN1	intersectin 1	protein-coding
HCT15_1_peak_13048	chr13	111566826	111568253	83.7181	Promoter-TSS (NM_017664)	-123	55608	ANKRD10	ankyrin repeat domain 10	protein-coding
HCT15_1_peak_31425	chr3	135968996	135969667	83.6472	Exon (NM_000532, Exon 1 of 15)	149	5096	PCCB	propionyl-CoA carboxylase subunit beta	protein-coding
HCT15_1_peak_32401	chr4	775133	776316	83.5713	Promoter-TSS (NR_036511)	-88	100129917	LOC100129917	uncharacterized LOC100129917	ncRNA
HCT15_1_peak_15871	chr15	89631121	89631830	83.5042	Promoter-TSS (NM_152924)	-212	11057	ABHD2	abhydrolase domain containing 2	protein-coding
HCT15_1_peak_13419	chr14	35024614	35025633	83.0946	TTS (NR_004400).7	472	26870	RNU1-2	RNA, U1 small nuclear 2	snRNA
HCT15_1_peak_10908	chr12	83080082	83081452	83.0401	Promoter-TSS (NM_001320322)	82	160335	TMTC2	transmembrane O-mannosyltransferase targeting cadherins 2	protein-coding
HCT15_1_peak_36047	chr5	130153283	130154125	82.9297	Intergenic	347245	3094	HINT1	histidine triad nucleotide binding protein 1	protein-coding
HCT15_1_peak_5319	chr10	43133251	43134327	82.9008	Intron (NM_006955, Intron 1 of 4)	229	7582	ZNF33B	zinc finger protein 33B	protein-coding
HCT15_1_peak_31826	chr3	167812620	167814430	82.8451	5' UTR (NM_001308155, Exon 1 of 15)	187	27333	GOLIM4	golgi integral membrane protein 4	protein-coding
HCT15_1_peak_3203	chr1	169336816	169337955	82.802	Promoter-TSS (NM_001320973)	-48	8548	BLZF1	basic leucine zipper nuclear factor 1	protein-coding
HCT15_1_peak_35071	chr5	41903944	41904765	82.8011	Promoter-TSS (NM_175921)	-92	285636	C5orf51	chromosome 5 open reading frame 51	protein-coding
HCT15_1_peak_36354	chr5	140043700	140044741	82.7617	Promoter-TSS (NM_017706)	-164	54853	WDR55	WD repeat domain 55	protein-coding
HCT15_1_peak_8992	chr11	105892462	105893595	82.5618	Promoter-TSS (NM_001318747)	-14	84437	MSANTD4	Myb/SANT DNA binding domain containing 4 with coiled-coils	protein-coding
HCT15_1_peak_21878	chr19	27733785	27734391	82.5617	Intergenic	-550251	101927151	LOC101927151	uncharacterized LOC101927151	ncRNA
HCT15_1_peak_41606	chr7	90032605	90033422	82.1535	Intron (NM_001185072, Intron 1 of 3)	238	9069	CLDN12	claudin 12	protein-coding
HCT15_1_peak_7895	chr11	57078543	57079403	81.9696	Intron (NM_033396, Intron 5 of 11)	13453	85456	TNKS1BP1	tankyrase 1 binding protein 1	protein-coding
HCT15_1_peak_8715	chr11	82867244	82868536	81.9003	Promoter-TSS (NM_001346415)	-283	51585	PCF11	PCF11 cleavage and polyadenylation factor subunit	protein-coding
HCT15_1_peak_33054	chr4	48271094	48272408	81.8268	Intron (NM_003215, Intron 1 of 17)	104	7006	TEC	tec protein tyrosine kinase	protein-coding
HCT15_1_peak_33219	chr4	68265269	68266871	81.7891	Intergenic	21648	101927237	LOC101927237	uncharacterized LOC101927237	ncRNA
HCT15_1_peak_3494	chr1	186344232	186345369	81.7624	Promoter-TSS (NM_001164245)	-90	54953	ODR4	odr-4 GPCR localization factor homolog	protein-coding
HCT15_1_peak_13050	chr13	111607330	111607938	81.7182	Intergenic	-10740	104355135	LINC00431	long intergenic non-protein coding RNA 431	ncRNA
HCT15_1_peak_39715	chr6	160182833	160183651	81.7048	Promoter-TSS (NM_001322817)	71	6648	SOD2	superoxide dismutase 2	protein-coding
HCT15_1_peak_19457	chr17	61698938	61699844	81.6969	Promoter-TSS (NM_001363768)	-386	4215	MAP3K3	mitogen-activated protein kinase kinase kinase 3	protein-coding
HCT15_1_peak_14143	chr14	78082536	78083540	81.6003	Promoter-TSS (NM_004863)	72	9517	SPTLC2	serine palmitoyltransferase long chain base subunit 2	protein-coding
HCT15_1_peak_12430	chr13	50366660	50367409	81.5797	Promoter-TSS (NM_002267)	-216	3839	KPNA3	karyopherin subunit alpha 3	protein-coding
HCT15_1_peak_24099	chr2	70141358	70142340	81.5734	Promoter-TSS (NM_001202514)	-324	4084	MXD1	MAX dimerization protein 1	protein-coding
HCT15_1_peak_36030	chr5	128429821	128431048	81.5609	Promoter-TSS (NM_016048)	-8	51015	ISOC1	isochorismatase domain containing 1	protein-coding
HCT15_1_peak_13418	chr14	35015484	35016825	81.5106	TTS (NR_004400).6	234	26870	RNU1-2	RNA, U1 small nuclear 2	snRNA
HCT15_1_peak_5269	chr10	38265021	38265881	81.4523	Promoter-TSS (NR_138069)	124	219749	ZNF25	zinc finger protein 25	protein-coding
HCT15_1_peak_25311	chr2	157256440	157257793	81.3655	Intergenic	-34948	2820	GPD2	glycerol-3-phosphate dehydrogenase 2	protein-coding
HCT15_1_peak_41636	chr7	92274834	92275857	81.3049	Intron (NM_001145306, Intron 5 of 7)	-55641	257415	FAM133B	family with sequence similarity 133 member B	protein-coding
HCT15_1_peak_23552	chr2	37193219	37194346	81.1982	Promoter-TSS (NM_003162)	-103	6801	STRN	striatin	protein-coding
HCT15_1_peak_44314	chr8	109455120	109456369	81.0519	Promoter-TSS (NM_001329495)	-68	9694	EMC2	ER membrane protein complex subunit 2	protein-coding
HCT15_1_peak_33451	chr4	83295000	83295822	80.9505	Promoter-TSS (NM_002138)	-262	3184	HNRNPD	heterogeneous nuclear ribonucleoprotein D	protein-coding
HCT15_1_peak_38582	chr6	80713887	80714960	80.9227	Promoter-TSS (NM_003318)	57	7272	TTK	TTK protein kinase	protein-coding
HCT15_1_peak_18403	chr17	18966407	18967455	80.8326	TTS (NR_003271).2	518	26851	SNORD3B-1	small nucleolar RNA, C/D box 3B-1	snoRNA
HCT15_1_peak_10130	chr12	39836291	39837615	80.6747	Promoter-TSS (NM_017641)	-31	55605	KIF21A	kinesin family member 21A	protein-coding
HCT15_1_peak_14136	chr14	77787084	77787912	80.6707	Promoter-TSS (NM_013382)	119	2954	GSTZ1	glutathione S-transferase zeta 1	protein-coding
HCT15_1_peak_11979	chr13	26795617	26796828	80.6508	Promoter-TSS (NM_183044)	-194	6049	RNF6	ring finger protein 6	protein-coding
HCT15_1_peak_18407	chr17	19015028	19015972	80.6325	TTS (NR_006882)	449	780854	SNORD3D	small nucleolar RNA, C/D box 3D	snoRNA
HCT15_1_peak_30017	chr3	38206198	38207504	80.5533	Promoter-TSS (NM_005109)	-177	9943	OXSR1	oxidative stress responsive kinase 1	protein-coding
HCT15_1_peak_34325	chr4	164415360	164416437	80.3598	Promoter-TSS (NM_018352)	56	55319	TMA16	translation machinery associated 16 homolog	protein-coding
HCT15_1_peak_45630	chr9	70856549	70857039	80.3549	Promoter-TSS (NM_201453)	-11	220869	CBWD5	COBW domain containing 5	protein-coding
HCT15_1_peak_14053	chr14	74550797	74552005	80.2469	Promoter-TSS (NM_001024674)	-245	4329	ALDH6A1	aldehyde dehydrogenase 6 family member A1	protein-coding
HCT15_1_peak_45810	chr9	82186117	82186990	80.0819	Promoter-TSS (NM_007005)	-135	7091	TLE4	TLE family member 4, transcriptional corepressor	protein-coding
HCT15_1_peak_5485	chr10	54643647	54644345	80.0646	Intergenic	-112536	4153	MBL2	mannose binding lectin 2	protein-coding
HCT15_1_peak_33907	chr4	123653253	123654435	80.0583	Promoter-TSS (NM_152618)	-13	166379	BBS12	Bardet-Biedl syndrome 12	protein-coding
HCT15_1_peak_36726	chr5	156569299	156570378	80.0583	Promoter-TSS (NM_004270)	38	9443	MED7	mediator complex subunit 7	protein-coding
HCT15_1_peak_32648	chr4	9154121	9155087	80.0459	Intergenic	-20295	100287045	FAM90A26	family with sequence similarity 90 member A26	protein-coding
HCT15_1_peak_13885	chr14	67707702	67708787	79.9896	Promoter-TSS (NM_022474)	92	64398	MPP5	membrane palmitoylated protein 5	protein-coding
HCT15_1_peak_37623	chr6	20212228	20213237	79.9636	Promoter-TSS (NM_001080480)	-32	154141	MBOAT1	membrane bound O-acyltransferase domain containing 1	protein-coding
HCT15_1_peak_46189	chr9	102860499	102862061	79.8699	Promoter-TSS (NM_001318382)	2	23071	ERP44	endoplasmic reticulum protein 44	protein-coding
HCT15_1_peak_46691	chr9	130158735	130159904	79.8658	Promoter-TSS (NM_001271711)	-98	29988	SLC2A8	solute carrier family 2 member 8	protein-coding
HCT15_1_peak_19410	chr17	58754589	58755337	79.7466	Promoter-TSS (NM_001099432)	-249	54828	BCAS3	BCAS3 microtubule associated cell migration factor	protein-coding
HCT15_1_peak_8879	chr11	95522538	95523800	79.7108	Promoter-TSS (NM_144664)	-223	143684	FAM76B	family with sequence similarity 76 member B	protein-coding
HCT15_1_peak_12199	chr13	38923503	38924527	79.6836	Promoter-TSS (NM_001286705)	27	51569	UFM1	ubiquitin fold modifier 1	protein-coding
HCT15_1_peak_33097	chr4	49637099	49637377	79.5821	Intergenic	648579	80157	CWH43	cell wall biogenesis 43 C-terminal homolog	protein-coding
HCT15_1_peak_30784	chr3	88107592	88108956	79.4172	Promoter-TSS (NM_001350134)	-119	8545	CGGBP1	CGG triplet repeat binding protein 1	protein-coding
HCT15_1_peak_31354	chr3	131080136	131081212	79.4137	Promoter-TSS (NR_002949)	-15	152195	NUDT16P1	nudix hydrolase 16 pseudogene 1	pseudo
HCT15_1_peak_35545	chr5	81652666	81653666	79.317	Intergenic	77885	92270	ATP6AP1L	ATPase H+ transporting accessory protein 1 like	protein-coding
HCT15_1_peak_35795	chr5	108084002	108085102	79.2923	Promoter-TSS (NM_001308038)	-97	2241	FER	FER tyrosine kinase	protein-coding
HCT15_1_peak_5345	chr10	43932078	43932751	79.2576	Promoter-TSS (NM_001355444)	118	642819	ZNF487	zinc finger protein 487	protein-coding
HCT15_1_peak_36632	chr5	150631989	150632895	79.1639	Promoter-TSS (NM_000405)	-304	2760	GM2A	GM2 ganglioside activator	protein-coding
HCT15_1_peak_23209	chr2	16606764	16607524	79.1029	Intergenic	239958	81553	FAM49A	family with sequence similarity 49 member A	protein-coding
HCT15_1_peak_44276	chr8	104426808	104427827	79.0628	Promoter-TSS (NM_015420)	18	81034	SLC25A32	solute carrier family 25 member 32	protein-coding
HCT15_1_peak_12104	chr13	31735616	31736723	78.9849	Promoter-TSS (NM_001286503)	-11	10808	HSPH1	heat shock protein family H (Hsp110) member 1	protein-coding
HCT15_1_peak_24470	chr2	92269047	92269834	78.8955	Intergenic	140281	440888	ACTR3BP2	ACTR3B pseudogene 2	pseudo
HCT15_1_peak_1900	chr1	84971274	84972563	78.8608	Promoter-TSS (NM_001310156)	-151	100505741	SPATA1	spermatogenesis associated 1	protein-coding
HCT15_1_peak_42844	chr8	2074823	2075915	78.7716	Intron (NM_003970, Intron 31 of 36)	50700	102465695	MIR7160	microRNA 7160	ncRNA
HCT15_1_peak_45717	chr9	74979798	74981052	78.7635	Promoter-TSS (NM_001278244)	-301	7763	ZFAND5	zinc finger AN1-type containing 5	protein-coding
HCT15_1_peak_1308	chr1	45196043	45196843	78.7635	TTS (NR_002755)	397	26830	RNU5D-1	RNA, U5D small nuclear 1	snRNA
HCT15_1_peak_15025	chr15	49102638	49103675	78.683	Intron (NM_014985, Intron 1 of 25)	110	22995	CEP152	centrosomal protein 152	protein-coding
HCT15_1_peak_36049	chr5	130233172	130233918	78.6593	Intergenic	267404	3094	HINT1	histidine triad nucleotide binding protein 1	protein-coding
HCT15_1_peak_21412	chr19	8454796	8455362	78.6441	Promoter-TSS (NR_049795)	-165	9230	RAB11B	RAB11B, member RAS oncogene family	protein-coding
HCT15_1_peak_26206	chr2	220093934	220094736	78.5375	Promoter-TSS (NM_001042410)	23	79065	ATG9A	autophagy related 9A	protein-coding
HCT15_1_peak_23992	chr2	64977732	64978832	78.3881	Intergenic	-97235	9792	SERTAD2	SERTA domain containing 2	protein-coding
HCT15_1_peak_36465	chr5	145582523	145583605	78.3034	Promoter-TSS (NM_018989)	-104	54439	RBM27	RNA binding motif protein 27	protein-coding
HCT15_1_peak_45218	chr9	20683942	20684883	78.2224	Intron (NR_121601, Intron 1 of 1)	337	101929548	FOCAD-AS1	FOCAD antisense RNA 1	ncRNA
HCT15_1_peak_25645	chr2	179315205	179316208	78.2	Promoter-TSS (NM_001353775)	196	8575	PRKRA	protein activator of interferon induced protein kinase EIF2AK2	protein-coding
HCT15_1_peak_35665	chr5	94982251	94983154	78.1855	5' UTR (NM_001131065, Exon 1 of 6)	119	317671	RFESD	Rieske Fe-S domain containing	protein-coding
HCT15_1_peak_45714	chr9	74919958	74920524	78.1259	Promoter-TSS (NR_110953)	-111	100507540	LINC01504	long intergenic non-protein coding RNA 1504	ncRNA
HCT15_1_peak_11735	chr12	125423704	125425003	78.096	Intergenic	24260	100847004	MIR5188	microRNA 5188	ncRNA
HCT15_1_peak_3511	chr1	193028216	193029363	78.0461	Promoter-TSS (NM_001350841)	47	6738	RO60	Ro60, Y RNA binding protein	protein-coding
HCT15_1_peak_31434	chr3	136580376	136581778	78.0433	Promoter-TSS (NR_110175)	27	4690	NCK1	NCK adaptor protein 1	protein-coding
HCT15_1_peak_33835	chr4	114566714	114567354	78.0351	Intron (NM_001321589, Intron 3 of 18)	115860	817	CAMK2D	calcium/calmodulin dependent protein kinase II delta	protein-coding
HCT15_1_peak_36745	chr5	157158242	157159145	78.0351	Promoter-TSS (NM_001317826)	-114	54974	THG1L	tRNA-histidine guanylyltransferase 1 like	protein-coding
HCT15_1_peak_13543	chr14	50328939	50329840	78.0238	Non-coding (NR_027260, Exon 1 of 1)	178	378706	RN7SL2	RNA component of signal recognition particle 7SL2	scRNA
HCT15_1_peak_22821	chr19	55850485	55851369	77.9916	Promoter-TSS (NM_032701)	-317	84787	KMT5C	lysine methyltransferase 5C	protein-coding
HCT15_1_peak_3249	chr1	172501542	172502664	77.9717	Promoter-TSS (NM_001282751)	-155	51430	SUCO	SUN domain containing ossification factor	protein-coding
HCT15_1_peak_2757	chr1	152020094	152021247	77.9677	Intergenic	-11190	6282	S100A11	S100 calcium binding protein A11	protein-coding
HCT15_1_peak_33123	chr4	53578076	53579275	77.9452	Promoter-TSS (NR_039651)	114	57291	DANCR	differentiation antagonizing non-protein coding RNA	ncRNA
HCT15_1_peak_4561	chr1	244815922	244816810	77.8404	Promoter-TSS (NM_001297746)	16	51029	DESI2	desumoylating isopeptidase 2	protein-coding
HCT15_1_peak_4117	chr1	221915015	221915887	77.6985	Promoter-TSS (NM_007207)	-20	11221	DUSP10	dual specificity phosphatase 10	protein-coding
HCT15_1_peak_4933	chr10	16859097	16859967	77.6899	Promoter-TSS (NM_012425)	-79	6251	RSU1	Ras suppressor protein 1	protein-coding
HCT15_1_peak_27337	chr20	33463720	33464691	77.6762	Promoter-TSS (NM_018677)	-123	55902	ACSS2	acyl-CoA synthetase short chain family member 2	protein-coding
HCT15_1_peak_33467	chr4	83955449	83956666	77.6563	Promoter-TSS (NM_016129)	-279	51138	COPS4	COP9 signalosome subunit 4	protein-coding
HCT15_1_peak_12604	chr13	76334328	76335123	77.5564	Promoter-TSS (NM_015842)	-72	4008	LMO7	LIM domain 7	protein-coding
HCT15_1_peak_43551	chr8	43095790	43096090	77.4246	Intergenic	-51645	340441	POTEA	POTE ankyrin domain family member A	protein-coding
HCT15_1_peak_30842	chr3	99979473	99980262	77.4194	Promoter-TSS (NM_001199198)	31	55773	TBC1D23	TBC1 domain family member 23	protein-coding
HCT15_1_peak_16997	chr16	46917452	46918550	77.2946	Promoter-TSS (NM_133443)	-273	84706	GPT2	glutamic--pyruvic transaminase 2	protein-coding
HCT15_1_peak_25754	chr2	190648528	190649719	77.2007	Promoter-TSS (NM_001371388)	-53	5378	PMS1	PMS1 homolog 1, mismatch repair system component	protein-coding
HCT15_1_peak_21422	chr19	8590377	8591389	77.1419	Intron (NM_001348355, Intron 24 of 27)	-11832	84330	ZNF414	zinc finger protein 414	protein-coding
HCT15_1_peak_12651	chr13	80055026	80056148	77.0096	Promoter-TSS (NR_046685)	-221	100874208	NDFIP2-AS1	NDFIP2 antisense RNA 1	ncRNA
HCT15_1_peak_9946	chr12	21654125	21655393	76.9996	Promoter-TSS (NM_032941)	36	51026	GOLT1B	golgi transport 1B	protein-coding
HCT15_1_peak_9111	chr11	113560454	113561965	76.9592	Intron (NM_030770, Intron 10 of 12)	15821	80975	TMPRSS5	transmembrane serine protease 5	protein-coding
HCT15_1_peak_5820	chr10	76585594	76586455	76.9074	Promoter-TSS (NM_001256468)	-147	23522	KAT6B	lysine acetyltransferase 6B	protein-coding
HCT15_1_peak_30825	chr3	98619990	98621021	76.8723	Promoter-TSS (NM_080927)	34	131566	DCBLD2	discoidin, CUB and LCCL domain containing 2	protein-coding
HCT15_1_peak_26732	chr2	242294761	242295823	76.8593	Promoter-TSS (NM_014808)	-408	9855	FARP2	FERM, ARH/RhoGEF and pleckstrin domain protein 2	protein-coding
HCT15_1_peak_22956	chr2	676127	677686	76.8078	Promoter-TSS (NM_001352681)	-202	129787	TMEM18	transmembrane protein 18	protein-coding
HCT15_1_peak_3604	chr1	201139609	201140730	76.7945	Intron (NM_001288564, Intron 1 of 5)	541	252839	TMEM9	transmembrane protein 9	protein-coding
HCT15_1_peak_12482	chr13	52585748	52586634	76.7874	Promoter-TSS (NM_001330578)	-343	440138	ALG11	ALG11 alpha-1,2-mannosyltransferase	protein-coding
HCT15_1_peak_45063	chr9	5437312	5438114	76.773	Intron (NM_018465, Intron 1 of 5)	212	55848	PLGRKT	plasminogen receptor with a C-terminal lysine	protein-coding
HCT15_1_peak_3204	chr1	169454445	169455641	76.7508	5' UTR (NM_006996, Exon 1 of 6)	139	10560	SLC19A2	solute carrier family 19 member 2	protein-coding
HCT15_1_peak_20885	chr18	61089253	61090339	76.7092	Promoter-TSS (NM_004869)	-87	9525	VPS4B	vacuolar protein sorting 4 homolog B	protein-coding
HCT15_1_peak_40676	chr7	25901729	25902561	76.6218	Intergenic	-72406	646588	LOC646588	uncharacterized LOC646588	ncRNA
HCT15_1_peak_41227	chr7	66093115	66094163	76.522	Promoter-TSS (NM_153033)	-229	154881	KCTD7	potassium channel tetramerization domain containing 7	protein-coding
HCT15_1_peak_10419	chr12	53773170	53774061	76.519	Promoter-TSS (NM_003109)	-345	6667	SP1	Sp1 transcription factor	protein-coding
HCT15_1_peak_37377	chr6	7389528	7390594	76.492	Promoter-TSS (NM_031480)	-1	83732	RIOK1	RIO kinase 1	protein-coding
HCT15_1_peak_27204	chr20	25603828	25605159	76.3644	Promoter-TSS (NR_126466)	157	140838	NANP	N-acetylneuraminic acid phosphatase	protein-coding
HCT15_1_peak_25100	chr2	131555064	131555897	76.3554	Intergenic	-39007	50649	ARHGEF4	Rho guanine nucleotide exchange factor 4	protein-coding
HCT15_1_peak_23962	chr2	62932248	62933200	76.3328	Promoter-TSS (NM_001354222)	-35	23301	EHBP1	EH domain binding protein 1	protein-coding
HCT15_1_peak_8721	chr11	82996661	82997660	76.2092	Exon (NM_001286116, Exon 1 of 9)	290	60492	CCDC90B	coiled-coil domain containing 90B	protein-coding
HCT15_1_peak_38442	chr6	56407114	56408154	76.1354	Intron (NM_001144769, Intron 55 of 96)	100053	667	DST	dystonin	protein-coding
HCT15_1_peak_9767	chr12	8395503	8396505	76.1243	Promoter-TSS (NR_024254)	-462	653113	FAM86FP	family with sequence similarity 86, member A pseudogene	pseudo
HCT15_1_peak_36358	chr5	140098124	140098930	76.0695	Promoter-TSS (NR_026704)	16	56663	VTRNA1-2	vault RNA 1-2	ncRNA
HCT15_1_peak_41910	chr7	102389028	102390079	76.0695	Promoter-TSS (NR_146066)	107	222234	FAM185A	family with sequence similarity 185 member A	protein-coding
HCT15_1_peak_16845	chr16	30381739	30382640	76.0695	Promoter-TSS (NM_001324459)	-66	29895	MYLPF	myosin light chain, phosphorylatable, fast skeletal muscle	protein-coding
HCT15_1_peak_3051	chr1	161135620	161136573	75.9921	Promoter-TSS (NM_000309)	-120	5498	PPOX	protoporphyrinogen oxidase	protein-coding
HCT15_1_peak_4656	chr10	1094337	1095649	75.8568	Promoter-TSS (NM_001317956)	-167	3422	IDI1	isopentenyl-diphosphate delta isomerase 1	protein-coding
HCT15_1_peak_25032	chr2	127822222	127822910	75.8415	Intron (NM_004305, Intron 6 of 14)	17075	274	BIN1	bridging integrator 1	protein-coding
HCT15_1_peak_4627	chr1	249119808	249120652	75.8146	Promoter-TSS (NR_036070)	-116	80851	SH3BP5L	SH3 binding domain protein 5 like	protein-coding
HCT15_1_peak_18522	chr17	26368093	26369119	75.7777	Intergenic	-1097	51701	NLK	nemo like kinase	protein-coding
HCT15_1_peak_34023	chr4	140374206	140375685	75.7071	Promoter-TSS (NM_031296)	250	107984036	LOC107984036	uncharacterized LOC107984036	ncRNA
HCT15_1_peak_5534	chr10	61666031	61666884	75.6541	Promoter-TSS (NM_005436)	-143	8030	CCDC6	coiled-coil domain containing 6	protein-coding
HCT15_1_peak_24011	chr2	65282958	65284110	75.5988	Promoter-TSS (NM_001319100)	-16	23177	CEP68	centrosomal protein 68	protein-coding
HCT15_1_peak_38336	chr6	48794452	48795387	75.57	Intergenic	636047	4594	MMUT	methylmalonyl-CoA mutase	protein-coding
HCT15_1_peak_19094	chr17	45973045	45973942	75.5414	Promoter-TSS (NR_135480)	-109	6668	SP2	Sp2 transcription factor	protein-coding
HCT15_1_peak_3400	chr1	181998410	181999394	75.5315	Intergenic	31945	127665	ZNF648	zinc finger protein 648	protein-coding
HCT15_1_peak_45050	chr9	4792300	4793168	75.5315	Promoter-TSS (NM_001286700)	-100	10171	RCL1	RNA terminal phosphate cyclase like 1	protein-coding
HCT15_1_peak_38938	chr6	113673253	113674398	75.4762	Intergenic	80824	105377957	LINC02518	long intergenic non-protein coding RNA 2518	ncRNA
HCT15_1_peak_2722	chr1	151253739	151254992	75.4573	Promoter-TSS (NR_135595)	40	100507670	ZNF687-AS1	ZNF687 antisense RNA 1	ncRNA
HCT15_1_peak_2376	chr1	114447163	114448075	75.4349	Promoter-TSS (NM_001363690)	31	10717	AP4B1	adaptor related protein complex 4 subunit beta 1	protein-coding
HCT15_1_peak_19362	chr17	56594943	56595797	75.3451	Promoter-TSS (NM_004687)	-129	9110	MTMR4	myotubularin related protein 4	protein-coding
HCT15_1_peak_33963	chr4	128801784	128802879	75.3124	Promoter-TSS (NM_001190801)	-68	10733	PLK4	polo like kinase 4	protein-coding
HCT15_1_peak_18413	chr17	19091263	19092171	75.3084	TTS (NR_006880)	388	780851	SNORD3A	small nucleolar RNA, C/D box 3A	snoRNA
HCT15_1_peak_33222	chr4	68566277	68567223	75.2649	Promoter-TSS (NR_015439)	123	55236	UBA6	ubiquitin like modifier activating enzyme 6	protein-coding
HCT15_1_peak_31191	chr3	125634548	125635535	75.2056	Promoter-TSS (NR_024250)	-403	100125556	FAM86JP	family with sequence similarity 86, member A pseudogene	pseudo
HCT15_1_peak_43797	chr8	66556481	66557592	75.1923	Promoter-TSS (NM_014637)	67	9650	MTFR1	mitochondrial fission regulator 1	protein-coding
HCT15_1_peak_11086	chr12	95610848	95612072	75.1314	Promoter-TSS (NM_017599)	-62	55591	VEZT	vezatin, adherens junctions transmembrane protein	protein-coding
HCT15_1_peak_12935	chr13	107124284	107124860	75.094	Intergenic	62816	1948	EFNB2	ephrin B2	protein-coding
HCT15_1_peak_1566	chr1	55894622	55895319	75.0823	Intergenic	203656	100616272	MIR4422	microRNA 4422	ncRNA
HCT15_1_peak_2187	chr1	101415051	101415687	75.0678	Intron (NM_001144884, Intron 8 of 11)	53723	148867	SLC30A7	solute carrier family 30 member 7	protein-coding
HCT15_1_peak_5078	chr10	25304969	25305704	75.0526	Promoter-TSS (NM_145010)	-205	79896	THNSL1	threonine synthase like 1	protein-coding
HCT15_1_peak_33810	chr4	113152407	113153092	75.0467	Promoter-TSS (NM_018569)	-194	55435	AP1AR	adaptor related protein complex 1 associated regulatory protein	protein-coding
HCT15_1_peak_18497	chr17	25659328	25660434	74.9091	Intergenic	38741	26118	WSB1	WD repeat and SOCS box containing 1	protein-coding
HCT15_1_peak_38713	chr6	90538774	90539943	74.8888	Promoter-TSS (NM_012115)	-261	9994	CASP8AP2	caspase 8 associated protein 2	protein-coding
HCT15_1_peak_29725	chr3	15642971	15643688	74.8763	Promoter-TSS (NM_001281725)	77	686	BTD	biotinidase	protein-coding
HCT15_1_peak_45235	chr9	21802100	21803365	74.8676	Promoter-TSS (NM_002451)	97	4507	MTAP	methylthioadenosine phosphorylase	protein-coding
HCT15_1_peak_33920	chr4	124270305	124271004	74.8676	Intergenic	-47296	10252	SPRY1	sprouty RTK signaling antagonist 1	protein-coding
HCT15_1_peak_43896	chr8	74268479	74269125	74.5284	Promoter-TSS (NR_125388)	-106	101926926	RDH10-AS1	RDH10 antisense RNA 1	ncRNA
HCT15_1_peak_8965	chr11	102617542	102618256	74.4729	Intergenic	-22214	4317	MMP8	matrix metallopeptidase 8	protein-coding
HCT15_1_peak_42005	chr7	107531388	107532144	74.4707	Intron (NM_001289752, Intron 1 of 12)	138	1738	DLD	dihydrolipoamide dehydrogenase	protein-coding
HCT15_1_peak_27755	chr20	52740052	52740685	74.4681	Intergenic	50157	1591	CYP24A1	cytochrome P450 family 24 subfamily A member 1	protein-coding
HCT15_1_peak_11914	chr13	22177648	22178553	74.4525	Exon (NM_152726, Exon 1 of 12)	209	221154	MICU2	mitochondrial calcium uptake 2	protein-coding
HCT15_1_peak_38583	chr6	80815998	80816988	74.2501	Exon (NM_183050, Exon 1 of 10)	105	594	BCKDHB	branched chain keto acid dehydrogenase E1 subunit beta	protein-coding
HCT15_1_peak_9005	chr11	107711295	107711805	74.1969	Intron (NM_017515, Intron 1 of 7)	17963	54733	SLC35F2	solute carrier family 35 member F2	protein-coding
HCT15_1_peak_12853	chr13	100740871	100741889	74.1969	Promoter-TSS (NM_001352609)	33	5095	PCCA	propionyl-CoA carboxylase subunit alpha	protein-coding
HCT15_1_peak_30869	chr3	101443169	101443935	74.1901	Promoter-TSS (NM_024548)	94	79598	CEP97	centrosomal protein 97	protein-coding
HCT15_1_peak_25449	chr2	166809788	166810888	74.109	Promoter-TSS (NM_024753)	-52	79809	TTC21B	tetratricopeptide repeat domain 21B	protein-coding
HCT15_1_peak_28102	chr21	32931028	32932200	74.0668	Promoter-TSS (NM_001321023)	68	150051	LOC150051	uncharacterized LOC150051	protein-coding
HCT15_1_peak_5268	chr10	38146197	38147269	74.0186	Promoter-TSS (NR_147995)	-169	57209	ZNF248	zinc finger protein 248	protein-coding
HCT15_1_peak_30822	chr3	98311989	98312940	74.0186	Promoter-TSS (NM_000097)	-9	1371	CPOX	coproporphyrinogen oxidase	protein-coding
HCT15_1_peak_35097	chr5	43313016	43314028	73.9829	Promoter-TSS (NM_001324223)	-8	3157	HMGCS1	3-hydroxy-3-methylglutaryl-CoA synthase 1	protein-coding
HCT15_1_peak_42426	chr7	139024944	139026238	73.8858	Promoter-TSS (NM_197964)	-287	100996928	FMC1-LUC7L2	FMC1-LUC7L2 readthrough	protein-coding
HCT15_1_peak_30012	chr3	38065802	38066866	73.8676	Promoter-TSS (NM_001130964)	-323	5333	PLCD1	phospholipase C delta 1	protein-coding
HCT15_1_peak_35860	chr5	114505170	114506504	73.8482	Promoter-TSS (NM_001300759)	-232	55521	TRIM36	tripartite motif containing 36	protein-coding
HCT15_1_peak_13877	chr14	66974158	66975332	73.8079	5' UTR (NM_001024218, Exon 1 of 22)	620	10243	GPHN	gephyrin	protein-coding
HCT15_1_peak_34136	chr4	148604908	148605954	73.7372	Promoter-TSS (NM_138364)	-50	90826	PRMT9	protein arginine methyltransferase 9	protein-coding
HCT15_1_peak_36513	chr5	148441971	148442392	73.6133	Promoter-TSS (NR_030310)	-209	693169	MIR584	microRNA 584	ncRNA
HCT15_1_peak_21555	chr19	12661745	12662806	73.5304	Promoter-TSS (NM_144976)	21	163050	ZNF564	zinc finger protein 564	protein-coding
HCT15_1_peak_1735	chr1	67390422	67391521	73.5116	Promoter-TSS (NM_207014)	298	57708	MIER1	MIER1 transcriptional regulator	protein-coding
HCT15_1_peak_44016	chr8	87520317	87521214	73.5085	Exon (NM_001286707, Exon 1 of 9)	150	51115	RMDN1	regulator of microtubule dynamics 1	protein-coding
HCT15_1_peak_22548	chr19	48972048	48972730	73.4113	Promoter-TSS (NM_004228)	-76	9266	CYTH2	cytohesin 2	protein-coding
HCT15_1_peak_9569	chr12	95336	95839	73.3966	Intergenic	21862	100288778	WASH8P	WAS protein family homolog 8, pseudogene	pseudo
HCT15_1_peak_1713	chr1	65885396	65886757	73.22	Promoter-TSS (NM_001198681)	-259	3953	LEPR	leptin receptor	protein-coding
HCT15_1_peak_32767	chr4	17811866	17813137	73.1669	Promoter-TSS (NM_017741)	-101	64151	NCAPG	non-SMC condensin I complex subunit G	protein-coding
HCT15_1_peak_41938	chr7	104583881	104584572	73.1579	Intergenic	-17134	723809	LHFPL3-AS2	LHFPL3 antisense RNA 2	ncRNA
HCT15_1_peak_25592	chr2	176032779	176033589	73.1579	Promoter-TSS (NM_001256091)	-250	1386	ATF2	activating transcription factor 2	protein-coding
HCT15_1_peak_42571	chr7	148725344	148726366	73.1306	Promoter-TSS (NR_163905)	-258
HCT15_1_peak_40474	chr7	11012666	11013064	72.8431	Promoter-TSS (NM_014660)	-634	9678	PHF14	PHD finger protein 14	protein-coding
HCT15_1_peak_38474	chr6	64282098	64282561	72.7905	5' UTR (NM_003463, Exon 1 of 6)	412	7803	PTP4A1	protein tyrosine phosphatase 4A1	protein-coding
HCT15_1_peak_33685	chr4	103747970	103749789	72.7868	Promoter-TSS (NR_131186)	-169	7323	UBE2D3	ubiquitin conjugating enzyme E2 D3	protein-coding
HCT15_1_peak_42523	chr7	143534358	143534670	72.7573	Promoter-TSS (NR_015421)	-704	154761	LOC154761	family with sequence similarity 115, member C pseudogene	pseudo
HCT15_1_peak_4602	chr1	247094817	247095714	72.7287	Promoter-TSS (NM_001323342)	-15	25909	AHCTF1	AT-hook containing transcription factor 1	protein-coding
HCT15_1_peak_13294	chr14	24711407	24712421	72.6918	Promoter-TSS (NM_001363668)	-34	26277	TINF2	TERF1 interacting nuclear factor 2	protein-coding
HCT15_1_peak_29822	chr3	23957974	23958926	72.6444	Promoter-TSS (NM_001253383)	87	28512	NKIRAS1	NFKB inhibitor interacting Ras like 1	protein-coding
HCT15_1_peak_35895	chr5	118406227	118407391	72.6141	Promoter-TSS (NM_001349239)	27	1657	DMXL1	Dmx like 1	protein-coding
HCT15_1_peak_40841	chr7	35043044	35044033	72.5772	Intron (NM_015283, Intron 6 of 21)	33559	23333	DPY19L1	dpy-19 like C-mannosyltransferase 1	protein-coding
HCT15_1_peak_4472	chr1	236958168	236959268	72.3581	5' UTR (NM_000254, Exon 1 of 33)	126	4548	MTR	5-methyltetrahydrofolate-homocysteine methyltransferase	protein-coding
HCT15_1_peak_43983	chr8	82644047	82645292	72.3581	Promoter-TSS (NM_152284)	-14	92421	CHMP4C	charged multivesicular body protein 4C	protein-coding
HCT15_1_peak_45675	chr9	72873397	72874482	72.283	Promoter-TSS (NM_015110)	45	23137	SMC5	structural maintenance of chromosomes 5	protein-coding
HCT15_1_peak_46200	chr9	103501529	103502386	72.2543	Intergenic	161596	347273	CAVIN4	caveolae associated protein 4	protein-coding
HCT15_1_peak_22349	chr19	45393625	45394583	72.1255	Promoter-TSS (NM_001128917)	-373	10452	TOMM40	translocase of outer mitochondrial membrane 40	protein-coding
HCT15_1_peak_45800	chr9	80911665	80912700	72.1024	Exon (NM_058179, Exon 1 of 9)	141	29968	PSAT1	phosphoserine aminotransferase 1	protein-coding
HCT15_1_peak_1418	chr1	48937334	48938210	72.0863	5' UTR (NM_001286239, Exon 1 of 12)	104	54558	SPATA6	spermatogenesis associated 6	protein-coding
HCT15_1_peak_27076	chr20	18487919	18488781	71.9885	Promoter-TSS (NM_032985)	224	10483	SEC23B	SEC23 homolog B, coat complex II component	protein-coding
HCT15_1_peak_34958	chr5	33440519	33441556	71.9657	Non-coding (NR_047678, Exon 1 of 18)	155	6897	TARS	threonyl-tRNA synthetase	protein-coding
HCT15_1_peak_23858	chr2	55277384	55278148	71.9576	Promoter-TSS (NR_135829)	-32	57142	RTN4	reticulon 4	protein-coding
HCT15_1_peak_42815	chr8	680664	681519	71.9264	Intron (NR_156467, Intron 1 of 5)	133	157697	ERICH1	glutamate rich 1	protein-coding
HCT15_1_peak_35749	chr5	102594056	102595393	71.8143	Promoter-TSS (NM_001316969)	-7	90355	C5orf30	chromosome 5 open reading frame 30	protein-coding
HCT15_1_peak_31903	chr3	172428600	172429545	71.814	Promoter-TSS (NM_001146278)	-215	57552	NCEH1	neutral cholesterol ester hydrolase 1	protein-coding
HCT15_1_peak_29468	chr3	4533941	4535288	71.7236	Promoter-TSS (NM_002222)	233	100996539	ITPR1-DT	ITPR1 divergent transcript	ncRNA
HCT15_1_peak_34135	chr4	148538246	148539273	71.7058	5' UTR (NM_018241, Exon 1 of 10)	211	55751	TMEM184C	transmembrane protein 184C	protein-coding
HCT15_1_peak_30119	chr3	43663149	43663992	71.7058	Promoter-TSS (NM_001204832)	-1	55129	ANO10	anoctamin 10	protein-coding
HCT15_1_peak_43321	chr8	29940361	29940864	71.7058	Promoter-TSS (NM_016127)	-32	51669	SARAF	store-operated calcium entry associated regulatory factor	protein-coding
HCT15_1_peak_36386	chr5	141302855	141303894	71.6585	Promoter-TSS (NM_014773)	-62	9812	DELE1	DAP3 binding cell death enhancer 1	protein-coding
HCT15_1_peak_9728	chr12	6960406	6961929	71.652	Promoter-TSS (NM_003481)	-73	83461	CDCA3	cell division cycle associated 3	protein-coding
HCT15_1_peak_3516	chr1	193090745	193091870	71.6179	5' UTR (NM_024529, Exon 1 of 17)	219	79577	CDC73	cell division cycle 73	protein-coding
HCT15_1_peak_33621	chr4	99064087	99064835	71.6179	5' UTR (NM_174952, Exon 1 of 11)	166	285555	STPG2	sperm tail PG-rich repeat containing 2	protein-coding
HCT15_1_peak_35708	chr5	98108669	98109823	71.5995	Promoter-TSS (NM_001366508)	-121	285704	RGMB	repulsive guidance molecule BMP co-receptor b	protein-coding
HCT15_1_peak_12409	chr13	49549746	49551014	71.572	Promoter-TSS (NM_001278438)	332	22862	FNDC3A	fibronectin type III domain containing 3A	protein-coding
HCT15_1_peak_43885	chr8	73920774	73921627	71.4923	Exon (NM_003218, Exon 1 of 9)	101	7013	TERF1	telomeric repeat binding factor 1	protein-coding
HCT15_1_peak_35293	chr5	64858494	64859487	71.4878	Promoter-TSS (NM_001278927)	5	64105	CENPK	centromere protein K	protein-coding
HCT15_1_peak_42003	chr7	107383674	107385083	71.4737	Promoter-TSS (NM_024814)	125	101927974	LOC101927974	uncharacterized LOC101927974	ncRNA
HCT15_1_peak_4558	chr1	244614878	244615726	71.4017	Promoter-TSS (NM_001365073)	60	159	ADSS	adenylosuccinate synthase	protein-coding
HCT15_1_peak_3106	chr1	162760132	162761043	71.3986	Promoter-TSS (NM_001304513)	95	51478	HSD17B7	hydroxysteroid 17-beta dehydrogenase 7	protein-coding
HCT15_1_peak_10858	chr12	77157560	77158442	71.3907	Promoter-TSS (NM_001359626)	-37	23390	ZDHHC17	zinc finger DHHC-type containing 17	protein-coding
HCT15_1_peak_18424	chr17	19280861	19282059	71.302	Promoter-TSS (NM_001368769)	-234	27077	B9D1	B9 domain containing 1	protein-coding
HCT15_1_peak_33333	chr4	76649205	76650529	71.2575	5' UTR (NM_001290049, Exon 1 of 24)	161	8615	USO1	USO1 vesicle transport factor	protein-coding
HCT15_1_peak_11877	chr13	20532292	20533210	71.2232	Promoter-TSS (NM_001353165)	-59	7750	ZMYM2	zinc finger MYM-type containing 2	protein-coding
HCT15_1_peak_23686	chr2	44394943	44396079	71.2184	Promoter-TSS (NM_177969)	-431	5495	PPM1B	protein phosphatase, Mg2+/Mn2+ dependent 1B	protein-coding
HCT15_1_peak_12049	chr13	29292638	29293384	71.1687	Promoter-TSS (NM_001135919)	96	283537	SLC46A3	solute carrier family 46 member 3	protein-coding
HCT15_1_peak_8789	chr11	86748153	86749318	71.1251	Promoter-TSS (NM_022918)	-241	65084	TMEM135	transmembrane protein 135	protein-coding
HCT15_1_peak_10729	chr12	67662205	67663509	71.1236	Promoter-TSS (NM_018448)	-281	55832	CAND1	cullin associated and neddylation dissociated 1	protein-coding
HCT15_1_peak_2580	chr1	145968432	145969818	71.1076	TTS (NR_004426)	308	26864	RNVU1-7	RNA, variant U1 small nuclear 7	snRNA
HCT15_1_peak_9227	chr11	118782179	118783413	71.0309	Intergenic	1379	100616376	MIR4492	microRNA 4492	ncRNA
HCT15_1_peak_22235	chr19	42772296	42773469	71.0202	Intron (NM_001304815, Intron 1 of 20)	193	23152	CIC	capicua transcriptional repressor	protein-coding
HCT15_1_peak_13507	chr14	45430777	45431530	70.9619	Promoter-TSS (NM_015091)	-3	54813	KLHL28	kelch like family member 28	protein-coding
HCT15_1_peak_8668	chr11	77898987	77900224	70.8737	Promoter-TSS (NM_020798)	67	283219	KCTD21	potassium channel tetramerization domain containing 21	protein-coding
HCT15_1_peak_11625	chr12	122710064	122711107	70.8569	Promoter-TSS (NM_001371333)	14
HCT15_1_peak_7624	chr11	34264792	34265599	70.8049	Intron (NM_145804, Intron 1 of 16)	114362	25841	ABTB2	ankyrin repeat and BTB domain containing 2	protein-coding
HCT15_1_peak_43926	chr8	79577865	79579056	70.7336	Intron (NM_001362969, Intron 1 of 9)	136	51101	ZC2HC1A	zinc finger C2HC-type containing 1A	protein-coding
HCT15_1_peak_41100	chr7	51112979	51114076	70.7232	Intron (NM_001346443, Intron 7 of 11)	-252377	2887	GRB10	growth factor receptor bound protein 10	protein-coding
HCT15_1_peak_2455	chr1	118471471	118472785	70.6731	Promoter-TSS (NM_006784)	116	54834	GDAP2	ganglioside induced differentiation associated protein 2	protein-coding
HCT15_1_peak_2052	chr1	93645196	93646408	70.6007	Promoter-TSS (NM_001306076)	168	50999	TMED5	transmembrane p24 trafficking protein 5	protein-coding
HCT15_1_peak_21280	chr19	4471518	4472352	70.5972	Promoter-TSS (NM_032631)	-359	84717	HDGFL2	HDGF like 2	protein-coding
HCT15_1_peak_16119	chr15	102501597	102502446	70.5897	Intron (NR_003659, Intron 1 of 10)	1005	374666	WASH3P	WASP family homolog 3, pseudogene	pseudo
HCT15_1_peak_7885	chr11	51586586	51587097	70.5529	Intergenic	71559	119749	OR4C46	olfactory receptor family 4 subfamily C member 46	protein-coding
HCT15_1_peak_26089	chr2	215674090	215675025	70.5279	Promoter-TSS (NM_001282549)	-150	580	BARD1	BRCA1 associated RING domain 1	protein-coding
HCT15_1_peak_33430	chr4	82074832	82075610	70.5062	Promoter-TSS (NM_001282483)	90	5593	PRKG2	protein kinase cGMP-dependent 2	protein-coding
HCT15_1_peak_45398	chr9	35657690	35658507	70.4613	Promoter-TSS (NR_003051)	-83	6023	RMRP	RNA component of mitochondrial RNA processing endoribonuclease	ncRNA
HCT15_1_peak_9011	chr11	108092957	108094125	70.4539	Promoter-TSS (NM_001321307)	-18	472	ATM	ATM serine/threonine kinase	protein-coding
HCT15_1_peak_22730	chr19	52692792	52693752	70.4481	Promoter-TSS (NM_014225)	-33	5518	PPP2R1A	protein phosphatase 2 scaffold subunit Aalpha	protein-coding
HCT15_1_peak_7915	chr11	57479227	57480246	70.438	Promoter-TSS (NM_153450)	-49	219541	MED19	mediator complex subunit 19	protein-coding
HCT15_1_peak_38541	chr6	75993964	75994985	70.3465	Promoter-TSS (NM_018247)	34	55754	TMEM30A	transmembrane protein 30A	protein-coding
HCT15_1_peak_34933	chr5	31532052	31532968	70.3417	Promoter-TSS (NM_001100412)	102	55322	C5orf22	chromosome 5 open reading frame 22	protein-coding
HCT15_1_peak_2462	chr1	119682541	119683530	70.3294	Promoter-TSS (NR_125977)	16	101929147	WARS2-AS1	WARS2 antisense RNA 1	ncRNA
HCT15_1_peak_41611	chr7	90893426	90894361	70.3013	5' UTR (NM_003505, Exon 1 of 1)	145	8321	FZD1	frizzled class receptor 1	protein-coding
HCT15_1_peak_36064	chr5	131132546	131133367	70.2438	Promoter-TSS (NM_133372)	-246	96459	FNIP1	folliculin interacting protein 1	protein-coding
HCT15_1_peak_30845	chr3	100119718	100120452	70.1993	Promoter-TSS (NM_014820)	-152	9868	TOMM70	translocase of outer mitochondrial membrane 70	protein-coding
HCT15_1_peak_30422	chr3	53303846	53304563	70.1924	Intergenic	-14074	7086	TKT	transketolase	protein-coding
HCT15_1_peak_1745	chr1	67895941	67896931	70.0837	Promoter-TSS (NM_015640)	-351	26135	SERBP1	SERPINE1 mRNA binding protein 1	protein-coding
HCT15_1_peak_4977	chr10	20820118	20820830	70.0737	Intergenic	-20425	100616383	MIR4675	microRNA 4675	ncRNA
HCT15_1_peak_11869	chr13	20207254	20208715	70.0065	Exon (NM_017520, Exon 1 of 14)	185	54737	MPHOSPH8	M-phase phosphoprotein 8	protein-coding
HCT15_1_peak_25055	chr2	128458097	128458526	70.0065	Promoter-TSS (NM_032740)	-760	84826	SFT2D3	SFT2 domain containing 3	protein-coding
HCT15_1_peak_9401	chr11	125462239	125463274	69.9642	Promoter-TSS (NR_132372)	9	3703	STT3A	STT3 oligosaccharyltransferase complex catalytic subunit A	protein-coding
HCT15_1_peak_12979	chr13	109917013	109917889	69.9438	Intergenic	-97800	100885782	MYO16-AS1	MYO16 antisense RNA 1	ncRNA
HCT15_1_peak_13039	chr13	111358257	111358948	69.9333	Promoter-TSS (NM_024537)	-139	79587	CARS2	cysteinyl-tRNA synthetase 2, mitochondrial	protein-coding
HCT15_1_peak_41944	chr7	104652912	104653750	69.8711	Non-coding (NR_024586, Exon 1 of 1)	1257	100216545	KMT2E-AS1	KMT2E antisense RNA 1	ncRNA
HCT15_1_peak_15783	chr15	85473065	85473626	69.8643	Intron (NM_001287761, Intron 11 of 14)	45452	9154	SLC28A1	solute carrier family 28 member 1	protein-coding
HCT15_1_peak_33026	chr4	44680068	44681026	69.8643	5' UTR (NM_001345867, Exon 1 of 17)	110	60558	GUF1	GUF1 homolog, GTPase	protein-coding
HCT15_1_peak_36353	chr5	140026767	140027953	69.8541	Promoter-TSS (NM_001185012)	10	4695	NDUFA2	NADH:ubiquinone oxidoreductase subunit A2	protein-coding
HCT15_1_peak_42046	chr7	111845898	111847285	69.8524	Promoter-TSS (NM_014705)	-137	9732	DOCK4	dedicator of cytokinesis 4	protein-coding
HCT15_1_peak_33056	chr4	48342703	48343746	69.8482	Promoter-TSS (NM_020846)	-322	57606	SLAIN2	SLAIN motif family member 2	protein-coding
HCT15_1_peak_12194	chr13	37574010	37575254	69.8268	Promoter-TSS (NM_181503)	-291	11340	EXOSC8	exosome component 8	protein-coding
HCT15_1_peak_24647	chr2	105654004	105655102	69.8003	Promoter-TSS (NM_182640)	26	64965	MRPS9	mitochondrial ribosomal protein S9	protein-coding
HCT15_1_peak_42017	chr7	108209603	108211128	69.7342	Promoter-TSS (NM_012328)	47	4189	DNAJB9	DnaJ heat shock protein family (Hsp40) member B9	protein-coding
HCT15_1_peak_24409	chr2	88990843	88991698	69.6851	Promoter-TSS (NM_144563)	79	22934	RPIA	ribose 5-phosphate isomerase A	protein-coding
HCT15_1_peak_34762	chr5	6766614	6767291	69.6539	Intergenic	-29041	109729133	LINC02236	long intergenic non-protein coding RNA 2236	ncRNA
HCT15_1_peak_2364	chr1	113932548	113933311	69.6268	Promoter-TSS (NM_152900)	-208	260425	MAGI3	membrane associated guanylate kinase, WW and PDZ domain containing 3	protein-coding
HCT15_1_peak_16994	chr16	46722464	46724184	69.5971	Promoter-TSS (NM_014321)	-234	55737	VPS35	VPS35 retromer complex component	protein-coding
HCT15_1_peak_45704	chr9	74525449	74526916	69.5914	Promoter-TSS (NM_016014)	-21	51104	ABHD17B	abhydrolase domain containing 17B	protein-coding
HCT15_1_peak_3978	chr1	212457982	212459208	69.5899	Promoter-TSS (NM_006243)	-157	5525	PPP2R5A	protein phosphatase 2 regulatory subunit B'alpha	protein-coding
HCT15_1_peak_13491	chr14	39643827	39644562	69.4879	Promoter-TSS (NM_002687)	-264	5411	PNN	pinin, desmosome associated protein	protein-coding
HCT15_1_peak_15977	chr15	93346955	93347833	69.4557	Intergenic	8680	728619	ASB9P1	ankyrin repeat and SOCS box containing 9 pseudogene 1	pseudo
HCT15_1_peak_6468	chr10	105991551	105992398	69.4054	Exon (NM_025145, Exon 1 of 38)	161	80217	CFAP43	cilia and flagella associated protein 43	protein-coding
HCT15_1_peak_30619	chr3	66271021	66271843	69.3803	Promoter-TSS (NM_001350991)	4	115286	SLC25A26	solute carrier family 25 member 26	protein-coding
HCT15_1_peak_10102	chr12	32831931	32832745	69.3803	Exon (NM_001278465, Exon 1 of 20)	103	10059	DNM1L	dynamin 1 like	protein-coding
HCT15_1_peak_12621	chr13	77565785	77567112	69.3688	Intron (NM_006493, Intron 1 of 3)	232	1203	CLN5	CLN5 intracellular trafficking protein	protein-coding
HCT15_1_peak_18948	chr17	41437725	41438726	69.3194	Intergenic	28041	100130581	LINC00910	long intergenic non-protein coding RNA 910	ncRNA
HCT15_1_peak_35998	chr5	126365646	126366764	69.3052	Promoter-TSS (NM_178450)	45	115123	2021-03-03	membrane associated ring-CH-type finger 3	protein-coding
HCT15_1_peak_20273	chr18	11980533	11981655	69.2811	Promoter-TSS (NM_014214)	-412	3613	IMPA2	inositol monophosphatase 2	protein-coding
HCT15_1_peak_31695	chr3	155571582	155572696	69.2613	Promoter-TSS (NM_004733)	56	9197	SLC33A1	solute carrier family 33 member 1	protein-coding
HCT15_1_peak_33686	chr4	103789751	103790990	69.257	Promoter-TSS (NM_181893)	221	493856	CISD2	CDGSH iron sulfur domain 2	protein-coding
HCT15_1_peak_46037	chr9	96928144	96928636	69.2564	Intergenic	-9849	406881	MIRLET7A1	microRNA let-7a-1	ncRNA
HCT15_1_peak_2624	chr1	148241424	148242282	69.1123	TTS (NR_104075)	388	101954266	RNVU1-14	RNA, variant U1 small nuclear 14	snRNA
HCT15_1_peak_35873	chr5	114879857	114880789	69.0606	5' UTR (NM_020177, Exon 1 of 3)	149	56929	FEM1C	fem-1 homolog C	protein-coding
HCT15_1_peak_19284	chr17	53828152	53829006	68.914	Exon (NM_021213, Exon 1 of 6)	113	58488	PCTP	phosphatidylcholine transfer protein	protein-coding
HCT15_1_peak_45296	chr9	32384236	32385177	68.9016	Promoter-TSS (NM_001362840)	65	48	ACO1	aconitase 1	protein-coding
HCT15_1_peak_38523	chr6	74289659	74290662	68.8922	Intergenic	-59405	1915	EEF1A1	eukaryotic translation elongation factor 1 alpha 1	protein-coding
HCT15_1_peak_31458	chr3	138312857	138313463	68.871	Promoter-TSS (NM_024491)	-58	80321	CEP70	centrosomal protein 70	protein-coding
HCT15_1_peak_25131	chr2	133173609	133174527	68.7157	Promoter-TSS (NM_001508)	-310	2863	GPR39	G protein-coupled receptor 39	protein-coding
HCT15_1_peak_12731	chr13	95253779	95254654	68.7038	Exon (NM_180989, Exon 1 of 9)	105	160897	GPR180	G protein-coupled receptor 180	protein-coding
HCT15_1_peak_29923	chr3	31573386	31574585	68.7018	Promoter-TSS (NM_178862)	-432	201595	STT3B	STT3 oligosaccharyltransferase complex catalytic subunit B	protein-coding
HCT15_1_peak_13284	chr14	24610344	24611426	68.6846	Promoter-TSS (NM_001346875)	-85	51016	EMC9	ER membrane protein complex subunit 9	protein-coding
HCT15_1_peak_42057	chr7	112579390	112580512	68.6485	Promoter-TSS (NM_152556)	-21	154743	BMT2	base methyltransferase of 25S rRNA 2 homolog	protein-coding
HCT15_1_peak_7974	chr11	59474126	59474815	68.6485	Intergenic	6848	390201	OR10V1	olfactory receptor family 10 subfamily V member 1	protein-coding
HCT15_1_peak_32392	chr4	467362	468264	68.5924	Non-coding (NR_002451, Exon 1 of 3)	185	79963	ABCA11P	ATP binding cassette subfamily A member 11, pseudogene	pseudo
HCT15_1_peak_12147	chr13	34116451	34117351	68.5924	Intron (NM_001243476, Intron 3 of 17)	134030	90627	STARD13	StAR related lipid transfer domain containing 13	protein-coding
HCT15_1_peak_12777	chr13	97874345	97874949	68.5924	Promoter-TSS (NM_144778)	60	10150	MBNL2	muscleblind like splicing regulator 2	protein-coding
HCT15_1_peak_38975	chr6	116892025	116893016	68.5807	Promoter-TSS (NM_015952)	-147	51389	RWDD1	RWD domain containing 1	protein-coding
HCT15_1_peak_12951	chr13	108806452	108807385	68.5648	Intergenic	60212	3981	LIG4	DNA ligase 4	protein-coding
HCT15_1_peak_31431	chr3	136471146	136472105	68.5307	Promoter-TSS (NM_005862)	-405	10274	STAG1	stromal antigen 1	protein-coding
HCT15_1_peak_25515	chr2	172290294	172291311	68.4874	Promoter-TSS (NM_001321160)	41	80067	DCAF17	DDB1 and CUL4 associated factor 17	protein-coding
HCT15_1_peak_31662	chr3	152878876	152880051	68.4795	Promoter-TSS (NM_002886)	-552	5912	RAP2B	RAP2B, member of RAS oncogene family	protein-coding
HCT15_1_peak_36840	chr5	167126371	167126914	68.4517	Intron (NM_001368145, Intron 1 of 26)	-55292	57451	TENM2	teneurin transmembrane protein 2	protein-coding
HCT15_1_peak_1832	chr1	76189653	76190763	68.4284	5' UTR (NM_001286042, Exon 1 of 11)	176	34	ACADM	acyl-CoA dehydrogenase medium chain	protein-coding
HCT15_1_peak_32682	chr4	11430196	11431227	68.411	Promoter-TSS (NM_005114)	-193	9957	HS3ST1	heparan sulfate-glucosamine 3-sulfotransferase 1	protein-coding
HCT15_1_peak_30812	chr3	97540302	97541585	68.3012	Promoter-TSS (NM_153605)	88	131544	CRYBG3	crystallin beta-gamma domain containing 3	protein-coding
HCT15_1_peak_22774	chr19	54693106	54694878	68.2971	Promoter-TSS (NM_001146083)	-127	79042	TSEN34	tRNA splicing endonuclease subunit 34	protein-coding
HCT15_1_peak_12498	chr13	53029132	53030188	68.2802	Promoter-TSS (NM_001286686)	47	26586	CKAP2	cytoskeleton associated protein 2	protein-coding
HCT15_1_peak_23480	chr2	30369232	30369926	68.2755	Promoter-TSS (NM_016061)	-294	51646	YPEL5	yippee like 5	protein-coding
HCT15_1_peak_10303	chr12	50505387	50506130	68.1523	Promoter-TSS (NM_001257134)	-261	84987	COX14	cytochrome c oxidase assembly factor COX14	protein-coding
HCT15_1_peak_46650	chr9	127962148	127963218	68.1178	Promoter-TSS (NM_005833)	-8	105376271	LOC105376271	uncharacterized LOC105376271	ncRNA
HCT15_1_peak_5621	chr10	69523691	69524434	68.0938	Intergenic	-68109	29119	CTNNA3	catenin alpha 3	protein-coding
HCT15_1_peak_34400	chr4	170541205	170541895	68.0309	Promoter-TSS (NM_001829)	-179	1182	CLCN3	chloride voltage-gated channel 3	protein-coding
HCT15_1_peak_12328	chr13	45491653	45492854	67.9939	Intergenic	71353	26747	NUFIP1	nuclear FMR1 interacting protein 1	protein-coding
HCT15_1_peak_42779	chr7	158497161	158497933	67.9581	Promoter-TSS (NR_104054)	-52	54892	NCAPG2	non-SMC condensin II complex subunit G2	protein-coding
HCT15_1_peak_44043	chr8	90996231	90997026	67.9475	Intron (NM_001024688, Intron 1 of 16)	271	4683	NBN	nibrin	protein-coding
HCT15_1_peak_41632	chr7	92157046	92158291	67.9322	Promoter-TSS (NM_032120)	166	5189	PEX1	peroxisomal biogenesis factor 1	protein-coding
HCT15_1_peak_30970	chr3	111793841	111794444	67.915	Intron (NR_026734, Intron 13 of 16)	-11040	79669	C3orf52	chromosome 3 open reading frame 52	protein-coding
HCT15_1_peak_8736	chr11	85338893	85339809	67.9125	Promoter-TSS (NM_001351275)	30	1740	DLG2	discs large MAGUK scaffold protein 2	protein-coding
HCT15_1_peak_3479	chr1	185286378	185287351	67.8466	Promoter-TSS (NM_006469)	-489	10625	IVNS1ABP	influenza virus NS1A binding protein	protein-coding
HCT15_1_peak_5275	chr10	38644983	38645982	67.7922	Intron (NR_003086, Intron 1 of 7)	174	158160	HSD17B7P2	hydroxysteroid 17-beta dehydrogenase 7 pseudogene 2	pseudo
HCT15_1_peak_29902	chr3	30647636	30648383	67.7272	Promoter-TSS (NM_003242)	15	7048	TGFBR2	transforming growth factor beta receptor 2	protein-coding
HCT15_1_peak_16184	chr16	1392772	1393499	67.708	Intron (NM_001199098, Intron 14 of 33)	6937	8938	BAIAP3	BAI1 associated protein 3	protein-coding
HCT15_1_peak_8015	chr11	61129201	61129903	67.7033	Promoter-TSS (NM_001330281)	-198	220002	CYB561A3	cytochrome b561 family member A3	protein-coding
HCT15_1_peak_36259	chr5	137800219	137801259	67.6788	Promoter-TSS (NM_001964)	-429	1958	EGR1	early growth response 1	protein-coding
HCT15_1_peak_1303	chr1	45139729	45140566	67.658	Promoter-TSS (NM_001145636)	6	79639	TMEM53	transmembrane protein 53	protein-coding
HCT15_1_peak_45404	chr9	35732011	35732769	67.579	Promoter-TSS (NM_006289)	-198	7094	TLN1	talin 1	protein-coding
HCT15_1_peak_37439	chr6	10441179	10442110	67.5549	Intron (NR_132993, Intron 1 of 3)	1694	100846998	MIR5689	microRNA 5689	ncRNA
HCT15_1_peak_19375	chr17	57183558	57184698	67.5324	Non-coding (NR_148347, Exon 1 of 23)	113	4591	TRIM37	tripartite motif containing 37	protein-coding
HCT15_1_peak_41584	chr7	87563222	87563970	67.4788	Promoter-TSS (NM_001324417)	30	53616	ADAM22	ADAM metallopeptidase domain 22	protein-coding
HCT15_1_peak_23322	chr2	24306679	24307829	67.3499	Promoter-TSS (NM_001206802)	-53	9540	TP53I3	tumor protein p53 inducible protein 3	protein-coding
HCT15_1_peak_43759	chr8	62626948	62627597	67.309	Promoter-TSS (NM_032466)	-73	444	ASPH	aspartate beta-hydroxylase	protein-coding
HCT15_1_peak_42214	chr7	127291579	127292665	67.2968	Promoter-TSS (NM_014390)	-126	27044	SND1	staphylococcal nuclease and tudor domain containing 1	protein-coding
HCT15_1_peak_21336	chr19	6424753	6425627	67.2617	Promoter-TSS (NM_001366300)	-368	8570	KHSRP	KH-type splicing regulatory protein	protein-coding
HCT15_1_peak_45609	chr9	69261773	69262904	67.2299	Exon (NM_001286836, Exon 1 of 3)	255	644019	CBWD6	COBW domain containing 6	protein-coding
HCT15_1_peak_21315	chr19	5903952	5905062	67.2089	Promoter-TSS (NM_001017921)	-376	400673	VMAC	vimentin type intermediate filament associated coiled-coil protein	protein-coding
HCT15_1_peak_25802	chr2	192542398	192543578	67.1919	Non-coding (NR_045623, Exon 1 of 7)	126	64859	NABP1	nucleic acid binding protein 1	protein-coding
HCT15_1_peak_5314	chr10	42597451	42598515	67.17	Intergenic	265510	441666	LOC441666	zinc finger protein 91 pseudogene	pseudo
HCT15_1_peak_17181	chr16	57333390	57334714	67.105	Intergenic	-15468	51090	PLLP	plasmolipin	protein-coding
HCT15_1_peak_27966	chr21	10819299	10819821	67.0043	Intergenic	171383	7179	TPTE	transmembrane phosphatase with tensin homology	protein-coding
HCT15_1_peak_24426	chr2	89875080	89875730	67.0012	Intergenic	763521	100616399	MIR4436A	microRNA 4436a	ncRNA
HCT15_1_peak_16651	chr16	22201682	22202847	66.9348	TTS (NM_001365288)	-15335	29904	EEF2K	eukaryotic elongation factor 2 kinase	protein-coding
HCT15_1_peak_43868	chr8	71581032	71581725	66.9085	Promoter-TSS (NM_016027)	42	51110	LACTB2	lactamase beta 2	protein-coding
HCT15_1_peak_31786	chr3	160282751	160284224	66.8252	Promoter-TSS (NM_002268)	-128	3840	KPNA4	karyopherin subunit alpha 4	protein-coding
HCT15_1_peak_45056	chr9	4984343	4985718	66.8129	Promoter-TSS (NM_004972)	-56	3717	JAK2	Janus kinase 2	protein-coding
HCT15_1_peak_2443	chr1	117602018	117603266	66.7919	Promoter-TSS (NR_110786)	-306	8458	TTF2	transcription termination factor 2	protein-coding
HCT15_1_peak_9948	chr12	21810220	21811020	66.7048	5' UTR (NM_001174097, Exon 1 of 8)	108	3945	LDHB	lactate dehydrogenase B	protein-coding
HCT15_1_peak_41710	chr7	97501049	97502030	66.5908	Promoter-TSS (NM_001178077)	-62	440	ASNS	asparagine synthetase (glutamine-hydrolyzing)	protein-coding
HCT15_1_peak_23264	chr2	20251367	20252033	66.5807	Promoter-TSS (NM_014713)	-311	9741	LAPTM4A	lysosomal protein transmembrane 4 alpha	protein-coding
HCT15_1_peak_22036	chr19	36605654	36606790	66.5807	Promoter-TSS (NM_001281)	-148	1155	TBCB	tubulin folding cofactor B	protein-coding
HCT15_1_peak_11089	chr12	95867555	95868515	66.5216	Exon (NM_001317182, Exon 1 of 11)	107	10988	METAP2	methionyl aminopeptidase 2	protein-coding
HCT15_1_peak_2522	chr1	143913055	143914270	66.4778	Promoter-TSS (NM_001346070)	-493	728833	FAM72D	family with sequence similarity 72 member D	protein-coding
HCT15_1_peak_42524	chr7	143598515	143599478	66.4735	Intron (NM_001206938, Intron 1 of 8)	273	9747	TCAF1	TRPM8 channel associated factor 1	protein-coding
HCT15_1_peak_13501	chr14	42661895	42662843	66.4627	Intergenic	586310	145581	LRFN5	leucine rich repeat and fibronectin type III domain containing 5	protein-coding
HCT15_1_peak_22632	chr19	50269567	50270322	66.4448	Promoter-TSS (NM_014203)	-314	160	AP2A1	adaptor related protein complex 2 subunit alpha 1	protein-coding
HCT15_1_peak_1993	chr1	89458020	89458999	66.443	Promoter-TSS (NR_146183)	-78	56267	KYAT3	kynurenine aminotransferase 3	protein-coding
HCT15_1_peak_40262	chr7	675532	676308	66.4161	Intron (NM_001164762, Intron 4 of 10)	32885	101926963	LOC101926963	uncharacterized LOC101926963	ncRNA
HCT15_1_peak_8655	chr11	77705571	77706217	66.3753	Promoter-TSS (NM_033547)	-180	92105	INTS4	integrator complex subunit 4	protein-coding
HCT15_1_peak_31987	chr3	180319454	180320523	66.3753	Promoter-TSS (NM_133462)	37	151613	TTC14	tetratricopeptide repeat domain 14	protein-coding
HCT15_1_peak_3068	chr1	161438828	161439847	66.3317	Intergenic	-35910	2212	FCGR2A	Fc fragment of IgG receptor IIa	protein-coding
HCT15_1_peak_42514	chr7	143169225	143169899	66.2575	Intron (NR_033897, Intron 2 of 4)	-5404	259287	TAS2R41	taste 2 receptor member 41	protein-coding
HCT15_1_peak_2607	chr1	147510429	147511547	66.2257	TTS (NR_004426).2	179	26864	RNVU1-7	RNA, variant U1 small nuclear 7	snRNA
HCT15_1_peak_33186	chr4	57301042	57302688	66.1959	Promoter-TSS (NM_001079524)	-50	10606	PAICS	phosphoribosylaminoimidazole carboxylase and phosphoribosylaminoimidazolesuccinocarboxamide synthase	protein-coding
HCT15_1_peak_11931	chr13	23367622	23368441	66.1654	Intergenic	104289	646201	BASP1P1	BASP1 pseudogene 1	pseudo
HCT15_1_peak_39804	chr6	167040596	167041681	66.1395	Promoter-TSS (NM_021135)	-399	6196	RPS6KA2	ribosomal protein S6 kinase A2	protein-coding
HCT15_1_peak_18374	chr17	17875584	17876346	66.1096	Promoter-TSS (NM_001350332)	-162	83450	DRC3	dynein regulatory complex subunit 3	protein-coding
HCT15_1_peak_24708	chr2	109064877	109066196	66.1096	Promoter-TSS (NM_181453)	-126	9648	GCC2	GRIP and coiled-coil domain containing 2	protein-coding
HCT15_1_peak_9345	chr11	122932684	122933444	66.1051	Promoter-TSS (NM_153201)	-220	3312	HSPA8	heat shock protein family A (Hsp70) member 8	protein-coding
HCT15_1_peak_10051	chr12	30907375	30908320	66.073	Promoter-TSS (NM_001319842)	38	65981	CAPRIN2	caprin family member 2	protein-coding
HCT15_1_peak_38362	chr6	52148960	52149966	66.0584	Promoter-TSS (NM_002388)	77	4172	MCM3	minichromosome maintenance complex component 3	protein-coding
HCT15_1_peak_30624	chr3	66551068	66551897	65.9689	Promoter-TSS (NM_015541)	-637	26018	LRIG1	leucine rich repeats and immunoglobulin like domains 1	protein-coding
HCT15_1_peak_22107	chr19	39340523	39341685	65.9364	Promoter-TSS (NM_001533)	-487	3191	HNRNPL	heterogeneous nuclear ribonucleoprotein L	protein-coding
HCT15_1_peak_10946	chr12	88535481	88536852	65.8807	Promoter-TSS (NM_001366583)	82	160418	TMTC3	transmembrane O-mannosyltransferase targeting cadherins 3	protein-coding
HCT15_1_peak_1986	chr1	89239251	89239597	65.8795	Intron (NM_001320708, Intron 5 of 20)	-88537	101927891	PKN2-AS1	PKN2 antisense RNA 1	ncRNA
HCT15_1_peak_1306	chr1	45186830	45187596	65.8288	TTS (NR_002753)	360	26828	RNU5F-1	RNA, U5F small nuclear 1	snRNA
HCT15_1_peak_10511	chr12	56497748	56498507	65.7582	Promoter-TSS (NM_006191)	-216	5036	PA2G4	proliferation-associated 2G4	protein-coding
HCT15_1_peak_39575	chr6	154831271	154832419	65.7371	Promoter-TSS (NM_001368117)	-26	154043	CNKSR3	CNKSR family member 3	protein-coding
HCT15_1_peak_8104	chr11	62608204	62609581	65.7349	TTS (NR_002716)	389	54663	WDR74	WD repeat domain 74	protein-coding
HCT15_1_peak_11157	chr12	100660474	100661764	65.708	Promoter-TSS (NM_001319311)	-43	55681	SCYL2	SCY1 like pseudokinase 2	protein-coding
HCT15_1_peak_23334	chr2	25194485	25195127	65.6897	Promoter-TSS (NM_016544)	18	51277	DNAJC27	DnaJ heat shock protein family (Hsp40) member C27	protein-coding
HCT15_1_peak_20686	chr18	47375731	47376540	65.6654	Non-coding (NR_117096, Exon 4 of 4)	35742	677769	SCARNA17	small Cajal body-specific RNA 17	ncRNA
HCT15_1_peak_1619	chr1	59762056	59762979	65.6598	Promoter-TSS (NM_001350796)	32	55277	FGGY	FGGY carbohydrate kinase domain containing	protein-coding
HCT15_1_peak_36240	chr5	137089929	137090805	65.6497	Promoter-TSS (NM_006805)	-315	10949	HNRNPA0	heterogeneous nuclear ribonucleoprotein A0	protein-coding
HCT15_1_peak_17471	chr16	72042284	72043078	65.6288	Promoter-TSS (NM_001361)	38	1723	DHODH	dihydroorotate dehydrogenase (quinone)	protein-coding
HCT15_1_peak_25683	chr2	182741267	182741933	65.6118	Intergenic	-14857	6744	ITPRID2	ITPR interacting domain containing 2	protein-coding
HCT15_1_peak_8489	chr11	71497743	71498634	65.6104	Promoter-TSS (NM_001099653)	-369	55199	FAM86C1	family with sequence similarity 86 member C1	protein-coding
HCT15_1_peak_13042	chr13	111367652	111368318	65.5974	Exon (NM_005537, Exon 1 of 2)	201	3621	ING1	inhibitor of growth family member 1	protein-coding
HCT15_1_peak_30987	chr3	112709585	112710322	65.398	Exon (NM_014170, Exon 1 of 6)	122	29083	GTPBP8	GTP binding protein 8 (putative)	protein-coding
HCT15_1_peak_13430	chr14	35515200	35516243	65.3123	Exon (NM_173607, Exon 1 of 5)	271	283635	FAM177A1	family with sequence similarity 177 member A1	protein-coding
HCT15_1_peak_5592	chr10	65471790	65472422	65.3123	Intergenic	-190456	221037	JMJD1C	jumonji domain containing 1C	protein-coding
HCT15_1_peak_12895	chr13	103497732	103498724	65.2782	Promoter-TSS (NM_000123)	37	2073	ERCC5	ERCC excision repair 5, endonuclease	protein-coding
HCT15_1_peak_6197	chr10	97453320	97454112	65.2713	Promoter-TSS (NM_015631)	-32	26123	TCTN3	tectonic family member 3	protein-coding
HCT15_1_peak_30328	chr3	50336212	50337338	65.2655	Promoter-TSS (NM_001200016)	61	8372	HYAL3	hyaluronidase 3	protein-coding
HCT15_1_peak_26887	chr20	5107063	5107890	65.1703	Promoter-TSS (NM_003818)	-178	8760	CDS2	CDP-diacylglycerol synthase 2	protein-coding
HCT15_1_peak_40590	chr7	21466609	21467221	65.1674	Promoter-TSS (NM_001326542)	-786	6671	SP4	Sp4 transcription factor	protein-coding
HCT15_1_peak_32732	chr4	15682862	15683623	65.1628	Promoter-TSS (NM_001145191)	-208	285550	FAM200B	family with sequence similarity 200 member B	protein-coding
HCT15_1_peak_29554	chr3	9772595	9773240	65.1628	Promoter-TSS (NM_004634)	-496	7862	BRPF1	bromodomain and PHD finger containing 1	protein-coding
HCT15_1_peak_33241	chr4	71553541	71554689	65.1623	Promoter-TSS (NM_020368)	-134	57050	UTP3	UTP3 small subunit processome component	protein-coding
HCT15_1_peak_39498	chr6	150390028	150390839	65.1063	Promoter-TSS (NM_024518)	-176	79465	ULBP3	UL16 binding protein 3	protein-coding
HCT15_1_peak_13051	chr13	111617345	111618119	65.0972	Promoter-TSS (NR_126378)	-642	104355135	LINC00431	long intergenic non-protein coding RNA 431	ncRNA
HCT15_1_peak_31704	chr3	156391758	156392752	65.0848	Promoter-TSS (NM_015508)	-124	25976	TIPARP	TCDD inducible poly(ADP-ribose) polymerase	protein-coding
HCT15_1_peak_14570	chr14	105218882	105219654	65.0805	Promoter-TSS (NM_006427)	-216	10572	SIVA1	SIVA1 apoptosis inducing factor	protein-coding
HCT15_1_peak_38521	chr6	74230579	74231658	65.0647	Promoter-TSS (NM_001402)	-363	1915	EEF1A1	eukaryotic translation elongation factor 1 alpha 1	protein-coding
HCT15_1_peak_30015	chr3	38178315	38179180	65.055	Promoter-TSS (NM_001607)	-14	30	ACAA1	acetyl-CoA acyltransferase 1	protein-coding
HCT15_1_peak_486	chr1	17231195	17231994	65.0357	Intergenic	9119	26870	RNU1-2	RNA, U1 small nuclear 2	snRNA
HCT15_1_peak_40767	chr7	30323774	30324720	65.0357	Promoter-TSS (NM_147128)	34	223082	ZNRF2	zinc and ring finger 2	protein-coding
HCT15_1_peak_42628	chr7	150725106	150726005	65.0107	Promoter-TSS (NM_001282292)	18	11194	ABCB8	ATP binding cassette subfamily B member 8	protein-coding
HCT15_1_peak_2357	chr1	113615269	113616373	64.9931	Promoter-TSS (NM_014813)	1	9860	LRIG2	leucine rich repeats and immunoglobulin like domains 2	protein-coding
HCT15_1_peak_7963	chr11	59317736	59318930	64.9659	Intergenic	35947	390199	OR4D9	olfactory receptor family 4 subfamily D member 9	protein-coding
HCT15_1_peak_37133	chr5	179125293	179126081	64.9602	Promoter-TSS (NM_001363999)	-101	821	CANX	calnexin	protein-coding
HCT15_1_peak_8094	chr11	62521212	62521999	64.9398	Promoter-TSS (NM_001363108)	27	79842	ZBTB3	zinc finger and BTB domain containing 3	protein-coding
HCT15_1_peak_43189	chr8	25052602	25053487	64.8679	Intron (NM_024940, Intron 1 of 51)	10840	80005	DOCK5	dedicator of cytokinesis 5	protein-coding
HCT15_1_peak_33710	chr4	106394229	106395435	64.8551	Intron (NM_176869, Intron 1 of 11)	387	27068	PPA2	pyrophosphatase (inorganic) 2	protein-coding
HCT15_1_peak_31979	chr3	179280353	179281546	64.7983	5' UTR (NM_178042, Exon 1 of 14)	235	86	ACTL6A	actin like 6A	protein-coding
HCT15_1_peak_31624	chr3	150263660	150264919	64.7541	Promoter-TSS (NM_014445)	-6	27230	SERP1	stress associated endoplasmic reticulum protein 1	protein-coding
HCT15_1_peak_35584	chr5	87437004	87437641	64.6648	Intergenic	127340	153396	TMEM161B	transmembrane protein 161B	protein-coding
HCT15_1_peak_26311	chr2	225349625	225350682	64.6648	Intron (NM_001257197, Intron 12 of 14)	-83329	79843	FAM124B	family with sequence similarity 124 member B	protein-coding
HCT15_1_peak_43640	chr8	53379517	53380301	64.6298	Intergenic	-57470	9705	ST18	ST18 C2H2C-type zinc finger transcription factor	protein-coding
HCT15_1_peak_6631	chr10	115933861	115934801	64.6135	Promoter-TSS (NM_153249)	-352	55088	CCDC186	coiled-coil domain containing 186	protein-coding
HCT15_1_peak_20472	chr18	29671714	29673227	64.565	Promoter-TSS (NM_001191324)	-99	51444	RNF138	ring finger protein 138	protein-coding
HCT15_1_peak_46590	chr9	125693244	125694262	64.515	Promoter-TSS (NM_001304363)	38	57684	ZBTB26	zinc finger and BTB domain containing 26	protein-coding
HCT15_1_peak_34054	chr4	141444940	141445891	64.503	Promoter-TSS (NM_153702)	93	255520	ELMOD2	ELMO domain containing 2	protein-coding
HCT15_1_peak_3488	chr1	185861637	185862529	64.49	Intron (NM_031935, Intron 4 of 106)	158560	83872	HMCN1	hemicentin 1	protein-coding
HCT15_1_peak_28164	chr21	34914362	34915452	64.4702	Promoter-TSS (NM_138927)	288	2618	GART	phosphoribosylglycinamide formyltransferase, phosphoribosylglycinamide synthetase, phosphoribosylaminoimidazole synthetase	protein-coding
HCT15_1_peak_35691	chr5	96143059	96143867	64.4659	Intron (NM_001198541, Intron 1 of 18)	185	51752	ERAP1	endoplasmic reticulum aminopeptidase 1	protein-coding
HCT15_1_peak_36835	chr5	166721826	166722285	64.4603	Intron (NM_001122679, Intron 2 of 29)	-126649	101927908	LOC101927908	uncharacterized LOC101927908	ncRNA
HCT15_1_peak_30715	chr3	73159807	73160418	64.4536	Intergenic	49302	55096	EBLN2	endogenous Bornavirus like nucleoprotein 2	protein-coding
HCT15_1_peak_28959	chr22	35078753	35079462	64.4096	Intergenic	314798	101926957	ISX-AS1	ISX antisense RNA 1	ncRNA
HCT15_1_peak_23244	chr2	19340276	19341080	64.4096	Intergenic	-113952	400945	LINC01376	long intergenic non-protein coding RNA 1376	ncRNA
HCT15_1_peak_32295	chr3	195163341	195164186	64.409	Promoter-TSS (NM_012287)	-14	23527	ACAP2	ArfGAP with coiled-coil, ankyrin repeat and PH domains 2	protein-coding
HCT15_1_peak_24456	chr2	91844703	91846069	64.3707	Intron (NR_160767, Intron 1 of 3)	2589	654342	LSP1P4	LSP1 pseudogene 4	pseudo
HCT15_1_peak_7913	chr11	57434356	57435997	64.3337	Promoter-TSS (NM_015457)	-410	25921	ZDHHC5	zinc finger DHHC-type containing 5	protein-coding
HCT15_1_peak_13795	chr14	64009370	64010612	64.327	Non-coding (NR_104104, Exon 1 of 13)	104	5529	PPP2R5E	protein phosphatase 2 regulatory subunit B'epsilon	protein-coding
HCT15_1_peak_17144	chr16	56485125	56485852	64.3231	Promoter-TSS (NM_018233)	22	55239	OGFOD1	2-oxoglutarate and iron dependent oxygenase domain containing 1	protein-coding
HCT15_1_peak_25625	chr2	178076810	178078201	64.2995	Promoter-TSS (NR_138470)	-17	220988	HNRNPA3	heterogeneous nuclear ribonucleoprotein A3	protein-coding
HCT15_1_peak_12358	chr13	46626431	46627372	64.253	Promoter-TSS (NM_001076788)	-20	23091	ZC3H13	zinc finger CCCH-type containing 13	protein-coding
HCT15_1_peak_7183	chr11	6502224	6503463	64.232	Promoter-TSS (NM_001370412)	112	26515	TIMM10B	translocase of inner mitochondrial membrane 10B	protein-coding
HCT15_1_peak_13029	chr13	111160056	111160723	64.2233	Exon (NM_001846, Exon 47 of 48)	137	100874203	COL4A2-AS1	COL4A2 antisense RNA 1	ncRNA
HCT15_1_peak_13509	chr14	45603149	45604094	64.2198	Promoter-TSS (NM_002013)	63	2287	FKBP3	FKBP prolyl isomerase 3	protein-coding
HCT15_1_peak_11215	chr12	104323216	104324338	64.2175	Promoter-TSS (NR_037425)	212	253724	TTC41P	tetratricopeptide repeat domain 41, pseudogene	pseudo
HCT15_1_peak_3149	chr1	166844919	166845949	64.202	Promoter-TSS (NM_053053)	67	117143	TADA1	transcriptional adaptor 1	protein-coding
HCT15_1_peak_3274	chr1	174128212	174129188	64.1741	Promoter-TSS (NR_158982)	42	9910	RABGAP1L	RAB GTPase activating protein 1 like	protein-coding
HCT15_1_peak_13028	chr13	111159449	111159893	64.1615	Intron (NM_001846, Intron 46 of 47)	855	100874203	COL4A2-AS1	COL4A2 antisense RNA 1	ncRNA
HCT15_1_peak_41724	chr7	97880852	97881977	64.1118	Intron (NM_015395, Intron 1 of 25)	130	25851	TECPR1	tectonin beta-propeller repeat containing 1	protein-coding
HCT15_1_peak_36601	chr5	150137836	150138832	64.0918	Promoter-TSS (NM_001135644)	-252	51164	DCTN4	dynactin subunit 4	protein-coding
HCT15_1_peak_44323	chr8	110551714	110552921	64.0791	Promoter-TSS (NM_004215)	-85	9166	EBAG9	estrogen receptor binding site associated antigen 9	protein-coding
HCT15_1_peak_12730	chr13	95248273	95248706	64.0702	Promoter-TSS (NR_130732)	-83	23483	TGDS	TDP-glucose 4,6-dehydratase	protein-coding
HCT15_1_peak_28025	chr21	20205166	20205695	64.0483	Intergenic	-73300	101927797	MIR548XHG	MIR548X host gene	ncRNA
HCT15_1_peak_9076	chr11	111797286	111798136	64.0189	Promoter-TSS (NM_001278542)	-157	85458	DIXDC1	DIX domain containing 1	protein-coding
HCT15_1_peak_38403	chr6	53480332	53481000	63.9885	Intergenic	-12512	101927171	LINC01564	long intergenic non-protein coding RNA 1564	ncRNA
HCT15_1_peak_29948	chr3	32726243	32727317	63.9837	Promoter-TSS (NR_046352)	100	25904	CNOT10	CCR4-NOT transcription complex subunit 10	protein-coding
HCT15_1_peak_16000	chr15	94774162	94775229	63.949	Intergenic	-66735	55784	MCTP2	multiple C2 and transmembrane domain containing 2	protein-coding
HCT15_1_peak_43796	chr8	66546013	66546786	63.9313	Promoter-TSS (NM_018120)	13	55156	ARMC1	armadillo repeat containing 1	protein-coding
HCT15_1_peak_25718	chr2	187454341	187455380	63.9303	Promoter-TSS (NM_002210)	77	3685	ITGAV	integrin subunit alpha V	protein-coding
HCT15_1_peak_3270	chr1	173836769	173838010	63.8764	Promoter-TSS (NR_152530)	-129	84614	ZBTB37	zinc finger and BTB domain containing 37	protein-coding
HCT15_1_peak_43827	chr8	67525003	67526085	63.8608	Promoter-TSS (NM_001080416)	-91	4603	MYBL1	MYB proto-oncogene like 1	protein-coding
HCT15_1_peak_5289	chr10	42385899	42386149	63.8476	Intergenic	477469	441666	LOC441666	zinc finger protein 91 pseudogene	pseudo
HCT15_1_peak_7446	chr11	18404904	18406118	63.8211	Intergenic	-3823	100423016	MIR3159	microRNA 3159	ncRNA
HCT15_1_peak_34962	chr5	34244395	34245445	63.8154	Promoter-TSS (NR_146599)	-91	114899	C1QTNF3	C1q and TNF related 3	protein-coding
HCT15_1_peak_4593	chr1	246729391	246730414	63.799	Promoter-TSS (NM_022366)	144	163882	CNST	consortin, connexin sorting protein	protein-coding
HCT15_1_peak_38564	chr6	79943241	79943884	63.7966	Non-coding (NR_040671, Exon 1 of 2)	171	100288198	HMGN3-AS1	HMGN3 antisense RNA 1	ncRNA
HCT15_1_peak_10995	chr12	90484703	90485648	63.7966	Intergenic	143705	105369891	LINC02399	long intergenic non-protein coding RNA 2399	ncRNA
HCT15_1_peak_12596	chr13	76055800	76056917	63.7538	Promoter-TSS (NM_001286658)	-53	9882	TBC1D4	TBC1 domain family member 4	protein-coding
HCT15_1_peak_3212	chr1	169862714	169863608	63.7191	Promoter-TSS (NM_020423)	-61	57147	SCYL3	SCY1 like pseudokinase 3	protein-coding
HCT15_1_peak_7154	chr11	4628962	4629688	63.7161	5' UTR (NM_018073, Exon 1 of 7)	136	55128	TRIM68	tripartite motif containing 68	protein-coding
HCT15_1_peak_7912	chr11	57424745	57425755	63.7159	Promoter-TSS (NM_001142597)	16	10978	CLP1	cleavage and polyadenylation factor I subunit 1	protein-coding
HCT15_1_peak_42368	chr7	134331234	134332110	63.7159	Promoter-TSS (NM_001724)	67	669	BPGM	bisphosphoglycerate mutase	protein-coding
HCT15_1_peak_7758	chr11	44586534	44587317	63.6935	Promoter-TSS (NM_001024844)	-288	3732	CD82	CD82 molecule	protein-coding
HCT15_1_peak_21942	chr19	33667262	33668701	63.6865	Intergenic	-17255	4037	LRP3	LDL receptor related protein 3	protein-coding
HCT15_1_peak_1860	chr1	78444437	78445360	63.6863	Promoter-TSS (NM_001317101)	-9	8880	FUBP1	far upstream element binding protein 1	protein-coding
HCT15_1_peak_31095	chr3	121467976	121469020	63.6745	Promoter-TSS (NM_001366284)	90	2804	GOLGB1	golgin B1	protein-coding
HCT15_1_peak_45261	chr9	26892162	26892994	63.667	Exon (NM_024828, Exon 1 of 6)	222	79886	CAAP1	caspase activity and apoptosis inhibitor 1	protein-coding
HCT15_1_peak_27237	chr20	30181036	30181892	63.6628	Intergenic	-11628	3397	ID1	inhibitor of DNA binding 1, HLH protein	protein-coding
HCT15_1_peak_31467	chr3	138581767	138582578	63.6128	Intergenic	-28402	5291	PIK3CB	phosphatidylinositol-4,5-bisphosphate 3-kinase catalytic subunit beta	protein-coding
HCT15_1_peak_28301	chr21	40555101	40556153	63.6128	Promoter-TSS (NM_001261824)	-187	8624	PSMG1	proteasome assembly chaperone 1	protein-coding
HCT15_1_peak_45847	chr9	86535711	86536632	63.5671	Intron (NM_001354071, Intron 1 of 16)	176	55582	KIF27	kinesin family member 27	protein-coding
HCT15_1_peak_28382	chr21	44393898	44394860	63.5411	Promoter-TSS (NM_001320694)	-241	5316	PKNOX1	PBX/knotted 1 homeobox 1	protein-coding
HCT15_1_peak_25417	chr2	163174417	163175710	63.5389	Promoter-TSS (NM_001330268)	131	64135	IFIH1	interferon induced with helicase C domain 1	protein-coding
HCT15_1_peak_21817	chr19	19029795	19030632	63.5389	Promoter-TSS (NR_033677)	-17	11316	COPE	coatomer protein complex subunit epsilon	protein-coding
HCT15_1_peak_24993	chr2	122288384	122289227	63.5235	TTS (NR_023343)	349	100151683	RNU4ATAC	RNA, U4atac small nuclear (U12-dependent splicing)	snRNA
HCT15_1_peak_34944	chr5	32312440	32313797	63.5158	Promoter-TSS (NM_001040446)	-73	54545	MTMR12	myotubularin related protein 12	protein-coding
HCT15_1_peak_42177	chr7	123174166	123175320	63.4945	Promoter-TSS (NM_178827)	-25	154865	IQUB	IQ motif and ubiquitin domain containing	protein-coding
HCT15_1_peak_37691	chr6	24774966	24776005	63.4899	Promoter-TSS (NM_001251991)	-156	51053	GMNN	geminin DNA replication inhibitor	protein-coding
HCT15_1_peak_27195	chr20	25289915	25291572	63.4887	Intron (NM_001042472, Intron 6 of 12)	62022	5834	PYGB	glycogen phosphorylase B	protein-coding
HCT15_1_peak_14051	chr14	74416486	74417479	63.4348	Promoter-TSS (NM_182476)	-23	51004	COQ6	coenzyme Q6, monooxygenase	protein-coding
HCT15_1_peak_9567	chr12	73748	74942	63.4334	Intron (NR_130745, Intron 1 of 10)	620	100288778	WASH8P	WAS protein family homolog 8, pseudogene	pseudo
HCT15_1_peak_43424	chr8	37773432	37774075	63.382	Intergenic	-16738	80223	RAB11FIP1	RAB11 family interacting protein 1	protein-coding
HCT15_1_peak_46215	chr9	104295672	104296680	63.3767	Promoter-TSS (NM_019592)	41	56254	RNF20	ring finger protein 20	protein-coding
HCT15_1_peak_33332	chr4	76597848	76599224	63.3455	Promoter-TSS (NM_012297)	131	9908	G3BP2	G3BP stress granule assembly factor 2	protein-coding
HCT15_1_peak_24017	chr2	65357076	65357930	63.314	Promoter-TSS (NM_004161)	-68	5861	RAB1A	RAB1A, member RAS oncogene family	protein-coding
HCT15_1_peak_8893	chr11	96122449	96123546	63.313	Promoter-TSS (NM_001363594)	-17	79780	CCDC82	coiled-coil domain containing 82	protein-coding
HCT15_1_peak_29862	chr3	27525665	27526419	63.2799	Promoter-TSS (NR_135543)	-167	9497	SLC4A7	solute carrier family 4 member 7	protein-coding
HCT15_1_peak_42537	chr7	144081113	144082031	63.2753	Intergenic	25748	135935	NOBOX	NOBOX oogenesis homeobox	protein-coding
HCT15_1_peak_38901	chr6	111136137	111137411	63.2672	Promoter-TSS (NM_001300963)	61	23097	CDK19	cyclin dependent kinase 19	protein-coding
HCT15_1_peak_31791	chr3	160472723	160474044	63.1973	Promoter-TSS (NM_139245)	-636	151742	PPM1L	protein phosphatase, Mg2+/Mn2+ dependent 1L	protein-coding
HCT15_1_peak_45755	chr9	77702571	77704002	63.1973	Promoter-TSS (NM_012383)	-144	26578	OSTF1	osteoclast stimulating factor 1	protein-coding
HCT15_1_peak_13197	chr14	21944420	21945512	63.1517	Promoter-TSS (NM_001163380)	-133	84932	RAB2B	RAB2B, member RAS oncogene family	protein-coding
HCT15_1_peak_7888	chr11	51590792	51591440	63.0348	Intergenic	75834	119749	OR4C46	olfactory receptor family 4 subfamily C member 46	protein-coding
HCT15_1_peak_17630	chr16	81129393	81130386	63.0238	Promoter-TSS (NM_004483)	91	2653	GCSH	glycine cleavage system protein H	protein-coding
HCT15_1_peak_26886	chr20	5099979	5100922	63.0238	Non-coding (NR_028370, Exon 1 of 1)	154	5111	PCNA	proliferating cell nuclear antigen	protein-coding
HCT15_1_peak_13369	chr14	32413452	32414589	63.0225	Promoter-TSS (NR_146544)	-39	105370439	LINC02313	long intergenic non-protein coding RNA 2313	ncRNA
HCT15_1_peak_14967	chr15	44719047	44720162	63.0017	Promoter-TSS (NM_016396)	-223	51496	CTDSPL2	CTD small phosphatase like 2	protein-coding
HCT15_1_peak_10534	chr12	56753718	56754444	63.0017	Promoter-TSS (NM_005419)	-190	6773	STAT2	signal transducer and activator of transcription 2	protein-coding
HCT15_1_peak_33990	chr4	130014240	130015018	62.9635	Promoter-TSS (NM_001300897)	65	132320	SCLT1	sodium channel and clathrin linker 1	protein-coding
HCT15_1_peak_12103	chr13	31619439	31620303	62.9635	Intergenic	113078	122046	TEX26	testis expressed 26	protein-coding
HCT15_1_peak_45523	chr9	41954082	41955220	62.9564	Non-coding (NR_126046, Exon 1 of 2)	526	389741	GLIDR	glioblastoma down-regulated RNA	ncRNA
HCT15_1_peak_46301	chr9	111341968	111342871	62.8879	Intergenic	275847	10880	ACTL7B	actin like 7B	protein-coding
HCT15_1_peak_45157	chr9	15422354	15423391	62.8651	Promoter-TSS (NR_161438)	-2	6619	SNAPC3	small nuclear RNA activating complex polypeptide 3	protein-coding
HCT15_1_peak_35618	chr5	89824838	89825754	62.8651	5' UTR (NM_001286812, Exon 1 of 3)	105	116068	LYSMD3	LysM domain containing 3	protein-coding
HCT15_1_peak_32516	chr4	3956846	3958127	62.8332	Promoter-TSS (NR_130740)	-331	348926	FAM86EP	family with sequence similarity 86, member A pseudogene	pseudo
HCT15_1_peak_35813	chr5	110847758	110848770	62.8158	Promoter-TSS (NM_001308061)	-31	134429	STARD4	StAR related lipid transfer domain containing 4	protein-coding
HCT15_1_peak_7547	chr11	28129185	28130115	62.7582	Promoter-TSS (NM_031217)	53	81930	KIF18A	kinesin family member 18A	protein-coding
HCT15_1_peak_24490	chr2	92324864	92325361	62.7251	Intergenic	195953	440888	ACTR3BP2	ACTR3B pseudogene 2	pseudo
HCT15_1_peak_2639	chr1	149214644	149215772	62.7177	Intergenic	9013	26863	RNVU1-18	RNA, variant U1 small nuclear 18	snRNA
HCT15_1_peak_45357	chr9	34376793	34377261	62.6413	Promoter-TSS (NM_020702)	-131	57462	MYORG	myogenesis regulating glycosidase (putative)	protein-coding
HCT15_1_peak_22019	chr19	36248718	36249259	62.5996	Promoter-TSS (NM_001367856)	-89	148137	PROSER3	proline and serine rich 3	protein-coding
HCT15_1_peak_38652	chr6	86352635	86354024	62.5779	Promoter-TSS (NM_001253771)	-689	10492	SYNCRIP	synaptotagmin binding cytoplasmic RNA interacting protein	protein-coding
HCT15_1_peak_48278	chrX	130036811	130037581	62.5744	Promoter-TSS (NM_006375)	95	10495	ENOX2	ecto-NOX disulfide-thiol exchanger 2	protein-coding
HCT15_1_peak_41247	chr7	66767039	66768056	62.5702	Promoter-TSS (NR_046299)	-78	64940	STAG3L4	stromal antigen 3-like 4 (pseudogene)	pseudo
HCT15_1_peak_40530	chr7	16793003	16794132	62.564	5' UTR (NM_014399, Exon 1 of 6)	187	27075	TSPAN13	tetraspanin 13	protein-coding
HCT15_1_peak_11144	chr12	99038134	99039646	62.5183	Promoter-TSS (NM_153687)	-178	317	APAF1	apoptotic peptidase activating factor 1	protein-coding
HCT15_1_peak_10492	chr12	56211399	56212161	62.5179	Promoter-TSS (NM_033082)	-45	29095	ORMDL2	ORMDL sphingolipid biosynthesis regulator 2	protein-coding
HCT15_1_peak_17118	chr16	54962731	54963389	62.5096	Promoter-TSS (NR_110454)	41	643911	CRNDE	colorectal neoplasia differentially expressed	protein-coding
HCT15_1_peak_31484	chr3	139107971	139109223	62.4833	Promoter-TSS (NM_004766)	-48	100507291	LOC100507291	uncharacterized LOC100507291	ncRNA
HCT15_1_peak_9329	chr11	122451256	122451971	62.4802	Intergenic	-74817	84959	UBASH3B	ubiquitin associated and SH3 domain containing B	protein-coding
HCT15_1_peak_33902	chr4	122790981	122791953	62.4722	Exon (NM_018190, Exon 1 of 18)	162	55212	BBS7	Bardet-Biedl syndrome 7	protein-coding
HCT15_1_peak_33889	chr4	120987544	120988745	62.3994	Promoter-TSS (NM_002358)	-141	4085	MAD2L1	mitotic arrest deficient 2 like 1	protein-coding
HCT15_1_peak_28965	chr22	35695588	35696854	62.3755	Intron (NM_001135732, Intron 1 of 14)	334	10043	TOM1	target of myb1 membrane trafficking protein	protein-coding
HCT15_1_peak_30365	chr3	51975778	51976463	62.368	Promoter-TSS (NM_005485)	-200	9136	RRP9	ribosomal RNA processing 9, U3 small nucleolar RNA binding protein	protein-coding
HCT15_1_peak_44957	chr8	145992801	145993937	62.3358	Intergenic	-12453	90987	ZNF251	zinc finger protein 251	protein-coding
HCT15_1_peak_12088	chr13	31191069	31192355	62.3222	Promoter-TSS (NM_001321532)	12	3146	HMGB1	high mobility group box 1	protein-coding
HCT15_1_peak_26063	chr2	210867034	210867756	62.2208	Promoter-TSS (NM_001318929)	33	6120	RPE	ribulose-5-phosphate-3-epimerase	protein-coding
HCT15_1_peak_2700	chr1	150601544	150602360	62.2207	Promoter-TSS (NM_207047)	136	2029	ENSA	endosulfine alpha	protein-coding
HCT15_1_peak_46412	chr9	116037163	116038290	62.2017	Promoter-TSS (NM_001322266)	126	246184	CDC26	cell division cycle 26	protein-coding
HCT15_1_peak_26312	chr2	225449977	225450890	62.2017	Promoter-TSS (NM_003590)	-319	8452	CUL3	cullin 3	protein-coding
HCT15_1_peak_32088	chr3	185514077	185514887	62.1219	Intron (NR_138486, Intron 2 of 15)	24437	10644	IGF2BP2	insulin like growth factor 2 mRNA binding protein 2	protein-coding
HCT15_1_peak_15769	chr15	85143957	85144399	62.0946	Promoter-TSS (NM_181877)	-62	54993	ZSCAN2	zinc finger and SCAN domain containing 2	protein-coding
HCT15_1_peak_13848	chr14	65453355	65454237	62.0833	Exon (NM_002028, Exon 1 of 12)	183	2342	FNTB	farnesyltransferase, CAAX box, beta	protein-coding
HCT15_1_peak_13043	chr13	111522363	111522973	62.0827	Promoter-TSS (NR_027701)	-13	283487	LINC00346	long intergenic non-protein coding RNA 346	ncRNA
HCT15_1_peak_39701	chr6	159274265	159274951	62.0821	Intron (NR_028496, Intron 2 of 2)	4056	202459	OSTCP1	oligosaccharyltransferase complex subunit pseudogene 1	pseudo
HCT15_1_peak_20961	chr18	71815432	71815884	62.0735	Promoter-TSS (NM_152676)	-100	29090	TIMM21	translocase of inner mitochondrial membrane 21	protein-coding
HCT15_1_peak_3512	chr1	193073652	193074780	62.0735	Intron (NM_001243399, Intron 1 of 3)	392	51022	GLRX2	glutaredoxin 2	protein-coding
HCT15_1_peak_21807	chr19	18746916	18747855	62.0677	Promoter-TSS (NM_018316)	-453	55295	KLHL26	kelch like family member 26	protein-coding
HCT15_1_peak_3361	chr1	179851188	179852447	61.9624	Exon (NM_015602, Exon 1 of 10)	640	26092	TOR1AIP1	torsin 1A interacting protein 1	protein-coding
HCT15_1_peak_13610	chr14	53196508	53197417	61.9413	Promoter-TSS (NM_001130701)	78	6815	STYX	serine/threonine/tyrosine interacting protein	protein-coding
HCT15_1_peak_15792	chr15	85777508	85778255	61.9359	Non-coding (NR_158179, Exon 1 of 8)	131	101929479	LOC101929479	golgin A2 pseudogene	pseudo
HCT15_1_peak_30172	chr3	45730303	45731181	61.9272	Promoter-TSS (NM_001319073)	-146	22908	SACM1L	SAC1 like phosphatidylinositide phosphatase	protein-coding
HCT15_1_peak_14401	chr14	99947095	99948076	61.9272	Promoter-TSS (NM_001099402)	-161	8812	CCNK	cyclin K	protein-coding
HCT15_1_peak_25278	chr2	153057030	153057558	61.9269	Intergenic	-25017	10254	STAM2	signal transducing adaptor molecule 2	protein-coding
HCT15_1_peak_300	chr1	10458475	10459609	61.9268	Promoter-TSS (NM_001304451)	-79	5226	PGD	phosphogluconate dehydrogenase	protein-coding
HCT15_1_peak_34401	chr4	170580812	170581811	61.9261	Promoter-TSS (NM_001243374)	98	1182	CLCN3	chloride voltage-gated channel 3	protein-coding
HCT15_1_peak_37597	chr6	18155148	18156064	61.8182	Promoter-TSS (NM_153042)	-47	221656	KDM1B	lysine demethylase 1B	protein-coding
HCT15_1_peak_17629	chr16	81110184	81111261	61.8024	Intron (NM_152337, Intron 1 of 3)	150	123775	C16orf46	chromosome 16 open reading frame 46	protein-coding
HCT15_1_peak_12044	chr13	29232996	29233799	61.7892	Intron (NM_015932, Intron 1 of 5)	130	51371	POMP	proteasome maturation protein	protein-coding
HCT15_1_peak_1578	chr1	57154120	57154962	61.7743	Intron (NM_006252, Intron 2 of 8)	-43550	101929935	LOC101929935	uncharacterized LOC101929935	ncRNA
HCT15_1_peak_17068	chr16	50775503	50776163	61.7689	Promoter-TSS (NM_001042412)	-128	1540	CYLD	CYLD lysine 63 deubiquitinase	protein-coding
HCT15_1_peak_24870	chr2	114195021	114196094	61.7534	Exon (NM_172003, Exon 1 of 15)	289	150472	CBWD2	COBW domain containing 2	protein-coding
HCT15_1_peak_16924	chr16	31470102	31471475	61.7286	5' UTR (NM_001105247, Exon 1 of 6)	471	79798	ARMC5	armadillo repeat containing 5	protein-coding
HCT15_1_peak_28067	chr21	30396755	30397572	61.7214	Intron (NM_001001992, Intron 1 of 17)	174	10600	USP16	ubiquitin specific peptidase 16	protein-coding
HCT15_1_peak_8551	chr11	74203796	74204963	61.6845	Promoter-TSS (NM_001319240)	-51	100287896	LOC100287896	uncharacterized LOC100287896	protein-coding
HCT15_1_peak_40853	chr7	36192156	36193237	61.6815	Promoter-TSS (NM_030636)	-167	80820	EEPD1	endonuclease/Exonuclease/phosphatase family domain containing 1	protein-coding
HCT15_1_peak_43799	chr8	66629550	66629932	61.6411	3' UTR (NM_002603, Exon 13 of 13)	47633	9650	MTFR1	mitochondrial fission regulator 1	protein-coding
HCT15_1_peak_9873	chr12	13492319	13492985	61.637	Intergenic	37027	283422	LINC01559	long intergenic non-protein coding RNA 1559	ncRNA
HCT15_1_peak_9389	chr11	124823740	124824380	61.6164	Promoter-TSS (NM_025004)	-38	80071	CCDC15	coiled-coil domain containing 15	protein-coding
HCT15_1_peak_33684	chr4	103681463	103682713	61.6101	Promoter-TSS (NM_005908)	37	4126	MANBA	mannosidase beta	protein-coding
HCT15_1_peak_5807	chr10	75757199	75758224	61.6043	Promoter-TSS (NM_003373)	-161	7414	VCL	vinculin	protein-coding
HCT15_1_peak_12380	chr13	47370648	47371663	61.5964	Intron (NM_001984, Intron 1 of 9)	141	2098	ESD	esterase D	protein-coding
HCT15_1_peak_2620	chr1	147994102	147994868	61.5964	TTS (NR_104086)	339	101954277	RNVU1-19	RNA, variant U1 small nuclear 19	snRNA
HCT15_1_peak_18402	chr17	18965212	18965923	61.5954	TTS (NR_003271)	342	780852	SNORD3B-2	small nucleolar RNA, C/D box 3B-2	snoRNA
HCT15_1_peak_44054	chr8	92081943	92083011	61.5395	Promoter-TSS (NM_016023)	-60	100506365	OTUD6B-AS1	OTUD6B antisense RNA 1 (head to head)	ncRNA
HCT15_1_peak_16630	chr16	21512895	21513993	61.5376	Non-coding (NR_027155, Exon 1 of 29)	158	100271836	SMG1P3	SMG1 pseudogene 3	pseudo
HCT15_1_peak_39702	chr6	159290236	159291531	61.4932	Promoter-TSS (NR_160977)	37	100130967	C6orf99	chromosome 6 open reading frame 99	ncRNA
HCT15_1_peak_42354	chr7	134001221	134002095	61.4862	Promoter-TSS (NM_032826)	24	84912	SLC35B4	solute carrier family 35 member B4	protein-coding
HCT15_1_peak_36388	chr5	141348302	141349215	61.4758	Promoter-TSS (NM_183398)	88	9604	RNF14	ring finger protein 14	protein-coding
HCT15_1_peak_40772	chr7	30543930	30544985	61.4249	Promoter-TSS (NR_037669)	0	79017	GGCT	gamma-glutamylcyclotransferase	protein-coding
HCT15_1_peak_45324	chr9	33290110	33291203	61.3678	Intron (NM_002504, Intron 1 of 23)	142	4799	NFX1	nuclear transcription factor, X-box binding 1	protein-coding
HCT15_1_peak_39707	chr6	159420328	159421413	61.3563	Exon (NM_031924, Exon 1 of 8)	349	83861	RSPH3	radial spoke head 3	protein-coding
HCT15_1_peak_41148	chr7	55141381	55142181	61.3463	Intron (NM_001346941, Intron 1 of 21)	-35751	1956	EGFR	epidermal growth factor receptor	protein-coding
HCT15_1_peak_1387	chr1	47779167	47780259	61.343	5' UTR (NM_001282938, Exon 1 of 19)	106	6491	STIL	STIL centriolar assembly protein	protein-coding
HCT15_1_peak_15706	chr15	81616371	81617216	61.2931	Promoter-TSS (NR_135013)	119	101929655	TMC3-AS1	TMC3 antisense RNA 1	ncRNA
HCT15_1_peak_38488	chr6	71108406	71109454	61.2867	Non-coding (NR_125857, Exon 4 of 4)	5025	101928353	EVADR	uncharacterized LOC101928353	ncRNA
HCT15_1_peak_32763	chr4	17578484	17579576	61.2801	5' UTR (NM_015907, Exon 1 of 13)	103	51056	LAP3	leucine aminopeptidase 3	protein-coding
HCT15_1_peak_34080	chr4	144105423	144106802	61.2781	Promoter-TSS (NM_001290326)	42	84640	USP38	ubiquitin specific peptidase 38	protein-coding
HCT15_1_peak_37489	chr6	12348571	12349641	61.2469	Intergenic	58512	1906	EDN1	endothelin 1	protein-coding
HCT15_1_peak_11715	chr12	125117763	125118776	61.148	Intergenic	-66111	9612	NCOR2	nuclear receptor corepressor 2	protein-coding
HCT15_1_peak_25439	chr2	165697480	165698856	61.1375	Promoter-TSS (NM_014900)	165	22837	COBLL1	cordon-bleu WH2 repeat protein like 1	protein-coding
HCT15_1_peak_5343	chr10	43904008	43904992	61.1261	Promoter-TSS (NM_001098205)	156	3185	HNRNPF	heterogeneous nuclear ribonucleoprotein F	protein-coding
HCT15_1_peak_38598	chr6	82461900	82463311	61.0519	Promoter-TSS (NM_017633)	-207	55603	TENT5A	terminal nucleotidyltransferase 5A	protein-coding
HCT15_1_peak_15776	chr15	85259244	85260113	61.0477	Promoter-TSS (NM_001271922)	13	23478	SEC11A	SEC11 homolog A, signal peptidase complex subunit	protein-coding
HCT15_1_peak_31989	chr3	180706989	180707936	61.0448	Promoter-TSS (NR_033723)	62	131118	DNAJC19	DnaJ heat shock protein family (Hsp40) member C19	protein-coding
HCT15_1_peak_4105	chr1	220921209	220922318	61.018	Promoter-TSS (NM_001317338)	99	54996	2021-03-02	mitochondrial amidoxime reducing component 2	protein-coding
HCT15_1_peak_22684	chr19	51227714	51228834	61.0132	Intron (NM_002975, Intron 3 of 3)	1653	6320	CLEC11A	C-type lectin domain containing 11A	protein-coding
HCT15_1_peak_40878	chr7	38217426	38218519	61.0132	5' UTR (NM_001363347, Exon 1 of 9)	125	83930	STARD3NL	STARD3 N-terminal like	protein-coding
HCT15_1_peak_12771	chr13	97793800	97794263	61.0053	Intergenic	37845	103625683	LINC00456	long intergenic non-protein coding RNA 456	ncRNA
HCT15_1_peak_40988	chr7	45025745	45026695	60.9957	Promoter-TSS (NR_152597)	75	285958	SNHG15	small nucleolar RNA host gene 15	ncRNA
HCT15_1_peak_2013	chr1	90460225	90461312	60.9785	Promoter-TSS (NR_002830)	99	284695	ZNF326	zinc finger protein 326	protein-coding
HCT15_1_peak_6071	chr10	91460851	91461709	60.9573	Promoter-TSS (NM_016195)	-67	9585	KIF20B	kinesin family member 20B	protein-coding
HCT15_1_peak_45490	chr9	38620066	38621213	60.9573	Promoter-TSS (NR_027294)	-46	253650	ANKRD18A	ankyrin repeat domain 18A	protein-coding
HCT15_1_peak_5999	chr10	88159595	88160486	60.8995	Intergenic	-33488	2894	GRID1	glutamate ionotropic receptor delta type subunit 1	protein-coding
HCT15_1_peak_3214	chr1	170043259	170044137	60.8545	5' UTR (NM_001204514, Exon 1 of 21)	138	22920	KIFAP3	kinesin associated protein 3	protein-coding
HCT15_1_peak_29615	chr3	11811961	11812903	60.8437	Intergenic	-50419	9686	VGLL4	vestigial like family member 4	protein-coding
HCT15_1_peak_4030	chr1	214776144	214776952	60.8008	Promoter-TSS (NM_016343)	10	1063	CENPF	centromere protein F	protein-coding
HCT15_1_peak_41941	chr7	104624035	104625057	60.8008	Non-coding (NR_039981, Exon 1 of 1)	7066	100216546	LINC01004	long intergenic non-protein coding RNA 1004	ncRNA
HCT15_1_peak_34430	chr4	174173372	174174127	60.768	Intron (NM_017423, Intron 2 of 11)	-15562	100422849	MIR548T	microRNA 548t	ncRNA
HCT15_1_peak_41994	chr7	106808695	106809574	60.7548	Promoter-TSS (NM_001244262)	-272	26959	HBP1	HMG-box transcription factor 1	protein-coding
HCT15_1_peak_47710	chrX	48659978	48661070	60.7474	Promoter-TSS (NR_135592)	50	10013	HDAC6	histone deacetylase 6	protein-coding
HCT15_1_peak_29599	chr3	11178468	11179431	60.7004	Promoter-TSS (NM_001098213)	25	3269	HRH1	histamine receptor H1	protein-coding
HCT15_1_peak_33507	chr4	86087080	86088098	60.6887	Intergenic	198952	404201	WDFY3-AS2	WDFY3 antisense RNA 2	ncRNA
HCT15_1_peak_40446	chr7	7221417	7222641	60.676	Promoter-TSS (NM_020156)	-217	56913	C1GALT1	core 1 synthase, glycoprotein-N-acetylgalactosamine 3-beta-galactosyltransferase 1	protein-coding
HCT15_1_peak_13309	chr14	24911125	24912272	60.676	Promoter-TSS (NR_110032)	309	56948	SDR39U1	short chain dehydrogenase/reductase family 39U member 1	protein-coding
HCT15_1_peak_12563	chr13	73664194	73665007	60.6139	Intergenic	31457	688	KLF5	Kruppel like factor 5	protein-coding
HCT15_1_peak_31604	chr3	149530310	149531142	60.611	5' UTR (NM_007282, Exon 1 of 11)	251	11342	RNF13	ring finger protein 13	protein-coding
HCT15_1_peak_13262	chr14	23790115	23790802	60.611	Promoter-TSS (NM_001360552)	-208	8106	PABPN1	poly(A) binding protein nuclear 1	protein-coding
HCT15_1_peak_14929	chr15	42867258	42867965	60.6084	Promoter-TSS (NM_020759)	-193	57519	STARD9	StAR related lipid transfer domain containing 9	protein-coding
HCT15_1_peak_24278	chr2	84524022	84524899	60.6004	Intergenic	6654	388965	FUNDC2P2	FUN14 domain containing 2 pseudogene 2	pseudo
HCT15_1_peak_24516	chr2	96676106	96676469	60.5969	Promoter-TSS (NR_003698)	-12	729234	FAHD2CP	fumarylacetoacetate hydrolase domain containing 2C, pseudogene	pseudo
HCT15_1_peak_37332	chr6	5891817	5892686	60.5969	Intergenic	112026	51299	NRN1	neuritin 1	protein-coding
HCT15_1_peak_5589	chr10	65389211	65390452	60.5614	Intergenic	-108181	221037	JMJD1C	jumonji domain containing 1C	protein-coding
HCT15_1_peak_48683	chrY	58844572	58845083	60.5603	Intergenic	-255576	10251	SPRY3	sprouty RTK signaling antagonist 3	protein-coding
HCT15_1_peak_39580	chr6	155054280	155055494	60.5533	5' UTR (NM_014892, Exon 1 of 20)	375	22828	SCAF8	SR-related CTD associated factor 8	protein-coding
HCT15_1_peak_29947	chr3	32612144	32612855	60.53	Promoter-TSS (NM_016141)	-83	51143	DYNC1LI1	dynein cytoplasmic 1 light intermediate chain 1	protein-coding
HCT15_1_peak_12601	chr13	76278813	76279939	60.507	Intron (NM_001306080, Intron 1 of 30)	-55080	4008	LMO7	LIM domain 7	protein-coding
HCT15_1_peak_33464	chr4	83811943	83812715	60.4744	Promoter-TSS (NM_001077207)	-23	22872	SEC31A	SEC31 homolog A, COPII coat complex component	protein-coding
HCT15_1_peak_35897	chr5	118603702	118604023	60.4661	Promoter-TSS (NM_001286815)	-592	25816	TNFAIP8	TNF alpha induced protein 8	protein-coding
HCT15_1_peak_13139	chr13	115046485	115047660	60.4653	Promoter-TSS (NM_080687)	-4	65110	UPF3A	UPF3A regulator of nonsense mediated mRNA decay	protein-coding
HCT15_1_peak_6321	chr10	102132983	102133914	60.4606	Non-coding (NR_026762, Exon 1 of 3)	115	90271	OLMALINC	oligodendrocyte maturation-associated long intergenic Non-coding RNA	ncRNA
HCT15_1_peak_18208	chr17	8533911	8534940	60.381	Promoter-TSS (NM_001256095)	-346	4628	MYH10	myosin heavy chain 10	protein-coding
HCT15_1_peak_3365	chr1	180136937	180137573	60.3536	Intron (NM_001004128, Intron 2 of 12)	13251	5768	QSOX1	quiescin sulfhydryl oxidase 1	protein-coding
HCT15_1_peak_8171	chr11	64545923	64546730	60.3514	Promoter-TSS (NM_004630)	-10	7536	SF1	splicing factor 1	protein-coding
HCT15_1_peak_8359	chr11	67572743	67573812	60.3287	Promoter-TSS (NR_024249)	-470	645332	FAM86C2P	family with sequence similarity 86, member A pseudogene	pseudo
HCT15_1_peak_20723	chr18	48723852	48724817	60.3287	Promoter-TSS (NM_016626)	-283	51320	MEX3C	mex-3 RNA binding family member C	protein-coding
HCT15_1_peak_6298	chr10	101190067	101191321	60.2769	Promoter-TSS (NM_002079)	-313	2805	GOT1	glutamic-oxaloacetic transaminase 1	protein-coding
HCT15_1_peak_39251	chr6	136610836	136611293	60.2745	Promoter-TSS (NM_001077441)	-75	9774	BCLAF1	BCL2 associated transcription factor 1	protein-coding
HCT15_1_peak_43862	chr8	71314233	71315191	60.2745	Intron (NM_001321703, Intron 1 of 22)	913	10499	NCOA2	nuclear receptor coactivator 2	protein-coding
HCT15_1_peak_35712	chr5	98264569	98265569	60.2662	Non-coding (NR_157078, Exon 1 of 37)	231	100289230	LOC100289230	uncharacterized LOC100289230	ncRNA
HCT15_1_peak_45821	chr9	84304144	84305072	60.2391	Promoter-TSS (NM_005077)	-20	101927502	LOC101927502	uncharacterized LOC101927502	ncRNA
HCT15_1_peak_9481	chr11	129765012	129765879	60.2364	Promoter-TSS (NM_001143835)	28	4798	NFRKB	nuclear factor related to kappaB binding protein	protein-coding
HCT15_1_peak_4512	chr1	241682401	241683348	60.2173	Intron (NM_000143, Intron 1 of 9)	211	2271	FH	fumarate hydratase	protein-coding
HCT15_1_peak_15718	chr15	82797988	82798626	60.1965	Promoter-TSS (NR_026811)	88	727751	LOC727751	golgin A2 pseudogene	pseudo
HCT15_1_peak_16406	chr16	9184929	9185541	60.1838	Promoter-TSS (NM_014117)	-266	29035	C16orf72	chromosome 16 open reading frame 72	protein-coding
HCT15_1_peak_24901	chr2	118881002	118881851	60.1838	Intergenic	35300	51141	INSIG2	insulin induced gene 2	protein-coding
HCT15_1_peak_26229	chr2	220462248	220463117	60.1626	Intron (NM_052902, Intron 1 of 24)	103	114790	STK11IP	serine/threonine kinase 11 interacting protein	protein-coding
HCT15_1_peak_36824	chr5	162932188	162933053	60.1534	Promoter-TSS (NM_013283)	-5	27430	MAT2B	methionine adenosyltransferase 2B	protein-coding
HCT15_1_peak_39047	chr6	122931062	122931782	60.1347	Promoter-TSS (NM_032471)	45	5570	PKIB	cAMP-dependent protein kinase inhibitor beta	protein-coding
HCT15_1_peak_5079	chr10	25305804	25306116	60.1312	Promoter-TSS (NM_145010)	419	79896	THNSL1	threonine synthase like 1	protein-coding
HCT15_1_peak_2292	chr1	110880845	110882163	60.123	Promoter-TSS (NM_001201545)	289	440600	RBM15-AS1	RBM15 antisense RNA 1	ncRNA
HCT15_1_peak_3076	chr1	161582012	161582799	60.096	Intergenic	6556	3311	HSPA7	heat shock protein family A (Hsp70) member 7	pseudo
HCT15_1_peak_7105	chr11	2933537	2934160	60.094	Intron (NM_001315501, Intron 5 of 10)	-9043	5003	SLC22A18AS	solute carrier family 22 member 18 antisense	protein-coding
HCT15_1_peak_27064	chr20	17949076	17949874	60.0819	Promoter-TSS (NM_152227)	-38	27131	SNX5	sorting nexin 5	protein-coding
HCT15_1_peak_41543	chr7	82329020	82329778	60.0592	Intergenic	-256127	781	CACNA2D1	calcium voltage-gated channel auxiliary subunit alpha2delta 1	protein-coding
HCT15_1_peak_2170	chr1	100598138	100599049	60.0295	Promoter-TSS (NR_135078)	-107	163786	SASS6	SAS-6 centriolar assembly protein	protein-coding
HCT15_1_peak_21877	chr19	27733040	27733471	60.0176	Intergenic	-551084	101927151	LOC101927151	uncharacterized LOC101927151	ncRNA
HCT15_1_peak_29489	chr3	5228922	5229862	59.9852	Promoter-TSS (NM_014674)	0	9695	EDEM1	ER degradation enhancing alpha-mannosidase like protein 1	protein-coding
HCT15_1_peak_15850	chr15	89181565	89182615	59.9755	Promoter-TSS (NM_002201)	-157	3669	ISG20	interferon stimulated Exonuclease gene 20	protein-coding
HCT15_1_peak_33328	chr4	76439345	76440082	59.8806	Promoter-TSS (NM_001278537)	30	152815	THAP6	THAP domain containing 6	protein-coding
HCT15_1_peak_35875	chr5	114961253	114962393	59.876	Promoter-TSS (NM_001164469)	53	100302736	TMED7-TICAM2	TMED7-TICAM2 readthrough	protein-coding
HCT15_1_peak_12821	chr13	99428207	99429180	59.8315	Intergenic	-23767	6564	SLC15A1	solute carrier family 15 member 1	protein-coding
HCT15_1_peak_23889	chr2	58273436	58274552	59.8087	5' UTR (NM_006296, Exon 1 of 13)	147	7444	VRK2	VRK serine/threonine kinase 2	protein-coding
HCT15_1_peak_42701	chr7	154996971	154997547	59.8019	Intergenic	-92223	3638	INSIG1	insulin induced gene 1	protein-coding
HCT15_1_peak_25541	chr2	173306747	173307181	59.7608	Intron (NM_001079818, Intron 1 of 24)	14650	3655	ITGA6	integrin subunit alpha 6	protein-coding
HCT15_1_peak_39635	chr6	157744132	157744811	59.7567	Exon (NM_018452, Exon 1 of 4)	820	729515	TMEM242	transmembrane protein 242	protein-coding
HCT15_1_peak_30884	chr3	105085090	105085841	59.735	Promoter-TSS (NM_001243281)	-92	214	ALCAM	activated leukocyte cell adhesion molecule	protein-coding
HCT15_1_peak_12308	chr13	44880396	44881234	59.7255	Intergenic	-66971	387923	SERP2	stress associated endoplasmic reticulum protein family member 2	protein-coding
HCT15_1_peak_34773	chr5	7868782	7869930	59.7129	Promoter-TSS (NM_001364442)	95	4552	MTRR	5-methyltetrahydrofolate-homocysteine methyltransferase reductase	protein-coding
HCT15_1_peak_33163	chr4	56261596	56262423	59.7113	Promoter-TSS (NM_018475)	-115	55858	TMEM165	transmembrane protein 165	protein-coding
HCT15_1_peak_39178	chr6	131948979	131949695	59.7036	Promoter-TSS (NM_001270521)	45	9439	MED23	mediator complex subunit 23	protein-coding
HCT15_1_peak_33555	chr4	89204676	89206221	59.6882	Promoter-TSS (NR_134236)	265	152926	PPM1K	protein phosphatase, Mg2+/Mn2+ dependent 1K	protein-coding
HCT15_1_peak_44394	chr8	120189142	120190101	59.6849	Intergenic	-30981	114569	MAL2	mal, T cell differentiation protein 2 (gene/pseudogene)	protein-coding
HCT15_1_peak_34123	chr4	147442683	147443716	59.6675	Promoter-TSS (NM_001317818)	-76	84068	SLC10A7	solute carrier family 10 member 7	protein-coding
HCT15_1_peak_29555	chr3	9791161	9792124	59.6675	Promoter-TSS (NM_002542)	14	4968	OGG1	8-oxoguanine DNA glycosylase	protein-coding
HCT15_1_peak_22870	chr19	57946416	57947367	59.6561	5' UTR (NM_001321954, Exon 1 of 2)	198	388567	ZNF749	zinc finger protein 749	protein-coding
HCT15_1_peak_26030	chr2	208634299	208635086	59.5921	Promoter-TSS (NM_003468)	-62	7855	FZD5	frizzled class receptor 5	protein-coding
HCT15_1_peak_18252	chr17	12920630	12921696	59.5852	Exon (NM_001165962, Exon 1 of 23)	181	60528	ELAC2	elaC ribonuclease Z 2	protein-coding
HCT15_1_peak_42971	chr8	11659641	11660595	59.5452	Promoter-TSS (NM_001287747)	-2	2222	FDFT1	farnesyl-diphosphate farnesyltransferase 1	protein-coding
HCT15_1_peak_21426	chr19	8942871	8943840	59.4591	Promoter-TSS (NM_144693)	-375	148156	ZNF558	zinc finger protein 558	protein-coding
HCT15_1_peak_41500	chr7	77325251	77326520	59.4525	Promoter-TSS (NR_134251)	109	222194	RSBN1L	round spermatid basic protein 1 like	protein-coding
HCT15_1_peak_3066	chr1	161424045	161425030	59.449	Intergenic	-50710	2212	FCGR2A	Fc fragment of IgG receptor IIa	protein-coding
HCT15_1_peak_5270	chr10	38299292	38300156	59.4293	Intron (NM_001324178, Intron 1 of 3)	121	7581	ZNF33A	zinc finger protein 33A	protein-coding
HCT15_1_peak_22812	chr19	55677869	55678556	59.4207	Promoter-TSS (NM_001256714)	-122	352909	DNAAF3	dynein axonemal assembly factor 3	protein-coding
HCT15_1_peak_18324	chr17	16913761	16914922	59.4146	Intergenic	22698	105371562	LINC02090	long intergenic non-protein coding RNA 2090	ncRNA
HCT15_1_peak_18484	chr17	22260274	22261730	59.4135	Intergenic	238565	100462977	MTRNR2L1	MT-RNR2 like 1	protein-coding
HCT15_1_peak_23508	chr2	32581564	32582869	59.3885	5' UTR (NM_016252, Exon 1 of 74)	120	57448	BIRC6	baculoviral IAP repeat containing 6	protein-coding
HCT15_1_peak_39561	chr6	153304041	153305020	59.3748	Promoter-TSS (NM_012177)	184	26271	FBXO5	F-box protein 5	protein-coding
HCT15_1_peak_15878	chr15	89877525	89878985	59.3417	Promoter-TSS (NM_002693)	-200	5428	POLG	DNA polymerase gamma, catalytic subunit	protein-coding
HCT15_1_peak_22095	chr19	39173984	39175360	59.3134	Intron (NM_001322033, Intron 1 of 20)	36383	81	ACTN4	actinin alpha 4	protein-coding
HCT15_1_peak_29754	chr3	17783488	17784812	59.307	Promoter-TSS (NM_001349077)	81	9779	TBC1D5	TBC1 domain family member 5	protein-coding
HCT15_1_peak_14663	chr15	28834021	28834741	59.285	Promoter-TSS (NR_145479)	5	100996738	HERC2P11	hect domain and RLD 2 pseudogene 11	pseudo
HCT15_1_peak_10061	chr12	31226574	31227740	59.284	Promoter-TSS (NR_038927)	363	1663	DDX11	DEAD/H-box helicase 11	protein-coding
HCT15_1_peak_45002	chr9	1049791	1050717	59.2827	Promoter-TSS (NM_181872)	-100	10655	DMRT2	doublesex and mab-3 related transcription factor 2	protein-coding
HCT15_1_peak_42413	chr7	138437200	138437799	59.2452	Exon (NM_020632, Exon 11 of 22)	21283	50617	ATP6V0A4	ATPase H+ transporting V0 subunit a4	protein-coding
HCT15_1_peak_42823	chr8	1703578	1704146	59.2377	Intergenic	7638	101927752	LOC101927752	uncharacterized LOC101927752	ncRNA
HCT15_1_peak_26204	chr2	220071011	220071942	59.2377	Promoter-TSS (NM_001270998)	-28	130617	ZFAND2B	zinc finger AN1-type containing 2B	protein-coding
HCT15_1_peak_6895	chr10	129845323	129846177	59.2356	Promoter-TSS (NM_001323357)	-126	5791	PTPRE	protein tyrosine phosphatase receptor type E	protein-coding
HCT15_1_peak_15918	chr15	90776542	90777499	59.1736	Promoter-TSS (NM_001013657)	153	10519	CIB1	calcium and integrin binding 1	protein-coding
HCT15_1_peak_12350	chr13	46038691	46039823	59.1496	Exon (NM_031431, Exon 1 of 23)	183	83548	COG3	component of oligomeric golgi complex 3	protein-coding
HCT15_1_peak_13191	chr14	21737492	21738126	59.1496	Promoter-TSS (NM_004500)	-171	3183	HNRNPC	heterogeneous nuclear ribonucleoprotein C (C1/C2)	protein-coding
HCT15_1_peak_8547	chr11	73881850	73882698	59.1496	Promoter-TSS (NM_001286577)	-60	51400	PPME1	protein phosphatase methylesterase 1	protein-coding
HCT15_1_peak_27412	chr20	35807234	35807803	59.1054	Promoter-TSS (NM_001324303)	69	6185	RPN2	ribophorin II	protein-coding
HCT15_1_peak_34268	chr4	159592132	159593993	59.071	Promoter-TSS (NM_001008393)	-23	201725	C4orf46	chromosome 4 open reading frame 46	protein-coding
HCT15_1_peak_45026	chr9	2843300	2844489	59.0183	Intron (NM_014878, Intron 1 of 17)	201	9933	PUM3	pumilio RNA binding family member 3	protein-coding
HCT15_1_peak_3291	chr1	175138395	175139271	59.0183	Intron (NM_001319230, Intron 1 of 2)	23079	9674	KIAA0040	KIAA0040	protein-coding
HCT15_1_peak_34012	chr4	139936461	139937291	58.9612	Promoter-TSS (NM_012118)	-59	25819	NOCT	nocturnin	protein-coding
HCT15_1_peak_41956	chr7	105172405	105173200	58.9548	Exon (NM_021930, Exon 1 of 15)	154	60561	RINT1	RAD50 interactor 1	protein-coding
HCT15_1_peak_35557	chr5	82372856	82373529	58.9492	Promoter-TSS (NM_003401)	21	153339	TMEM167A	transmembrane protein 167A	protein-coding
HCT15_1_peak_18876	chr17	40075210	40076014	58.9256	Promoter-TSS (NM_001303274)	-337	47	ACLY	ATP citrate lyase	protein-coding
HCT15_1_peak_11136	chr12	98896744	98898146	58.9232	Intron (NR_038383, Intron 1 of 3)	188	643770	LINC02453	long intergenic non-protein coding RNA 2453	ncRNA
HCT15_1_peak_23853	chr2	54950291	54951263	58.915	Intergenic	-1372	400954	EML6	EMAP like 6	protein-coding
HCT15_1_peak_19376	chr17	57232227	57233236	58.9044	Promoter-TSS (NM_018304)	-184	348235	SKA2	spindle and kinetochore associated complex subunit 2	protein-coding
HCT15_1_peak_24266	chr2	81531306	81532384	58.8977	Intergenic	162225	100507201	LINC01815	long intergenic non-protein coding RNA 1815	ncRNA
HCT15_1_peak_7738	chr11	43701906	43702934	58.888	Exon (NM_016142, Exon 1 of 11)	132	51144	HSD17B12	hydroxysteroid 17-beta dehydrogenase 12	protein-coding
HCT15_1_peak_33045	chr4	48018181	48019081	58.8816	Promoter-TSS (NM_207330)	-158	152519	NIPAL1	NIPA like domain containing 1	protein-coding
HCT15_1_peak_6566	chr10	112678243	112679358	58.8796	Promoter-TSS (NM_001195306)	-106	92482	BBIP1	BBSome interacting protein 1	protein-coding
HCT15_1_peak_35697	chr5	96271391	96271911	58.8499	Promoter-TSS (NM_005575)	-133	4012	LNPEP	leucyl and cystinyl aminopeptidase	protein-coding
HCT15_1_peak_12412	chr13	49821854	49822591	58.8042	Promoter-TSS (NR_135318)	161	81602	CDADC1	cytidine and dCMP deaminase domain containing 1	protein-coding
HCT15_1_peak_25173	chr2	136498992	136500109	58.7888	Exon (NM_014607, Exon 1 of 13)	125	23190	UBXN4	UBX domain protein 4	protein-coding
HCT15_1_peak_15589	chr15	75932444	75933108	58.771	Promoter-TSS (NM_018285)	-112	55272	IMP3	IMP U3 small nucleolar ribonucleoprotein 3	protein-coding
HCT15_1_peak_31004	chr3	113415412	113415936	58.7583	Promoter-TSS (NR_111981)	-181	205717	USF3	upstream transcription factor family member 3	protein-coding
HCT15_1_peak_2030	chr1	92202290	92203079	58.663	Intron (NM_001195684, Intron 5 of 17)	149024	7049	TGFBR3	transforming growth factor beta receptor 3	protein-coding
HCT15_1_peak_8219	chr11	65149287	65150388	58.6612	Promoter-TSS (NM_001352381)	280	283130	SLC25A45	solute carrier family 25 member 45	protein-coding
HCT15_1_peak_38455	chr6	56954602	56955536	58.6552	Promoter-TSS (NM_001257273)	83	26036	ZNF451	zinc finger protein 451	protein-coding
HCT15_1_peak_42051	chr7	112090771	112091423	58.6388	Intron (NM_001007245, Intron 2 of 12)	534	3475	IFRD1	interferon related developmental regulator 1	protein-coding
HCT15_1_peak_22967	chr2	1597443	1598281	58.6362	Intergenic	150425	7837	PXDN	peroxidasin	protein-coding
HCT15_1_peak_33965	chr4	128886187	128887217	58.6242	Promoter-TSS (NM_001363521)	141	80167	ABHD18	abhydrolase domain containing 18	protein-coding
HCT15_1_peak_14162	chr14	79745399	79746366	58.6201	Non-coding (NR_073546, Exon 1 of 8)	159	9369	NRXN3	neurexin 3	protein-coding
HCT15_1_peak_44319	chr8	110241276	110242084	58.6161	Intergenic	100482	84955	NUDCD1	NudC domain containing 1	protein-coding
HCT15_1_peak_23940	chr2	61990839	61991810	58.538	Intergenic	89871	84140	FAM161A	FAM161 centrosomal protein A	protein-coding
HCT15_1_peak_9786	chr12	10364574	10365217	58.5227	Promoter-TSS (NM_031412)	-581	23710	GABARAPL1	GABA type A receptor associated protein like 1	protein-coding
HCT15_1_peak_28263	chr21	38639245	38640496	58.4918	Promoter-TSS (NM_006052)	-235	10311	VPS26C	VPS26 endosomal protein sorting factor C	protein-coding
HCT15_1_peak_36701	chr5	154061976	154062912	58.4717	Promoter-TSS (NM_001367716)	-95	23367	LARP1	La ribonucleoprotein domain family member 1	protein-coding
HCT15_1_peak_20344	chr18	19284270	19285027	58.4645	Promoter-TSS (NM_138340)	87	171586	ABHD3	abhydrolase domain containing 3	protein-coding
HCT15_1_peak_10242	chr12	49075609	49076438	58.4635	Promoter-TSS (NM_017822)	-2	54934	KANSL2	KAT8 regulatory NSL complex subunit 2	protein-coding
HCT15_1_peak_21800	chr19	18632778	18633562	58.4482	Promoter-TSS (NM_006532)	-290	8178	ELL	elongation factor for RNA polymerase II	protein-coding
HCT15_1_peak_31702	chr3	156272453	156273238	58.4468	Promoter-TSS (NM_001308205)	144	6747	SSR3	signal sequence receptor subunit 3	protein-coding
HCT15_1_peak_41297	chr7	72476301	72477051	58.4279	Promoter-TSS (NR_003614)	32	5380	PMS2P2	PMS1 homolog 2, mismatch repair system component pseudogene 2	pseudo
HCT15_1_peak_43629	chr8	52811369	52812411	58.4157	Promoter-TSS (NM_001286783)	-144	115294	PCMTD1	protein-L-isoaspartate (D-aspartate) O-methyltransferase domain containing 1	protein-coding
HCT15_1_peak_5649	chr10	70883104	70884344	58.4133	Promoter-TSS (NM_001035260)	-185	9559	VPS26A	VPS26, retromer complex component A	protein-coding
HCT15_1_peak_43372	chr8	33342088	33342852	58.3731	Promoter-TSS (NM_032509)	-230	84549	MAK16	MAK16 homolog	protein-coding
HCT15_1_peak_33449	chr4	83205728	83206565	58.3588	Intergenic	88998	3184	HNRNPD	heterogeneous nuclear ribonucleoprotein D	protein-coding
HCT15_1_peak_13362	chr14	31889101	31889491	58.353	Promoter-TSS (NR_110045)	460	25938	HEATR5A	HEAT repeat containing 5A	protein-coding
HCT15_1_peak_12065	chr13	30423876	30425078	58.353	5' UTR (NM_007106, Exon 1 of 5)	277	5412	UBL3	ubiquitin like 3	protein-coding
HCT15_1_peak_20930	chr18	67872739	67873667	58.3291	Promoter-TSS (NM_173630)	-280	25914	RTTN	rotatin	protein-coding
HCT15_1_peak_34532	chr4	184909166	184909585	58.3291	Intron (NM_020225, Intron 1 of 3)	82915	56977	STOX2	storkhead box 2	protein-coding
HCT15_1_peak_22185	chr19	41283773	41284741	58.3063	TTS (NM_001202553)	105	53916	RAB4B	RAB4B, member RAS oncogene family	protein-coding
HCT15_1_peak_24926	chr2	120124232	120125400	58.2895	Promoter-TSS (NM_001178017)	-13	1622	DBI	diazepam binding inhibitor, acyl-CoA binding protein	protein-coding
HCT15_1_peak_22772	chr19	54663105	54663992	58.2442	Promoter-TSS (NM_024316)	-89	79165	LENG1	leukocyte receptor cluster member 1	protein-coding
HCT15_1_peak_45200	chr9	19408697	19409410	58.2393	Promoter-TSS (NM_001010887)	46	340485	ACER2	alkaline ceramidase 2	protein-coding
HCT15_1_peak_23274	chr2	20431189	20432027	58.2234	Intergenic	-6414	6382	SDC1	syndecan 1	protein-coding
HCT15_1_peak_4439	chr1	235530406	235531129	58.2195	Promoter-TSS (NM_001079515)	25	6905	TBCE	tubulin folding cofactor E	protein-coding
HCT15_1_peak_13718	chr14	58764439	58765570	58.1977	Promoter-TSS (NR_029434)	-149	379025	PSMA3-AS1	PSMA3 antisense RNA 1	ncRNA
HCT15_1_peak_13531	chr14	50086852	50088074	58.1932	Promoter-TSS (NM_001001)	-54	4247	MGAT2	mannosyl (alpha-1,6-)-glycoprotein beta-1,2-N-acetylglucosaminyltransferase	protein-coding
HCT15_1_peak_11156	chr12	100594365	100594731	58.1785	Promoter-TSS (NR_048568)	-45	64431	ACTR6	actin related protein 6	protein-coding
HCT15_1_peak_44462	chr8	124428370	124429470	58.1766	Promoter-TSS (NM_001283024)	-45	55093	WDYHV1	WDYHV motif containing 1	protein-coding
HCT15_1_peak_36514	chr5	148442492	148443140	58.1242	Promoter-TSS (NR_030310)	-64	255187	SH3TC2-DT	SH3TC2 divergent transcript	ncRNA
HCT15_1_peak_25868	chr2	198364446	198365406	58.1208	Promoter-TSS (NM_001202485)	72	3329	HSPD1	heat shock protein family D (Hsp60) member 1	protein-coding
HCT15_1_peak_44082	chr8	94948047	94948847	58.102	Intergenic	19272	54704	PDP1	pyruvate dehyrogenase phosphatase catalytic subunit 1	protein-coding
HCT15_1_peak_36018	chr5	127270437	127270997	58.067	Intron (NM_001317938, Intron 6 of 6)	148150	644873	LINC01184	long intergenic non-protein coding RNA 1184	ncRNA
HCT15_1_peak_21883	chr19	28284001	28285332	58.0631	Promoter-TSS (NR_110687)	-137	101927151	LOC101927151	uncharacterized LOC101927151	ncRNA
HCT15_1_peak_35338	chr5	68513377	68514280	58.0019	Intron (NM_033281, Intron 1 of 3)	241	92259	MRPS36	mitochondrial ribosomal protein S36	protein-coding
HCT15_1_peak_30847	chr3	100210885	100211511	57.9972	Promoter-TSS (NM_001363876)	-265	55076	TMEM45A	transmembrane protein 45A	protein-coding
HCT15_1_peak_12294	chr13	44715744	44716570	57.9906	Promoter-TSS (NR_104064)	-307	101929212	SMIM2-AS1	SMIM2 antisense RNA 1	ncRNA
HCT15_1_peak_6531	chr10	112158276	112158829	57.9767	Intergenic	-93874	10285	SMNDC1	survival motor neuron domain containing 1	protein-coding
HCT15_1_peak_7402	chr11	16690935	16691957	57.9737	Intron (NM_001367872, Intron 2 of 16)	68578	55553	SOX6	SRY-box transcription factor 6	protein-coding
HCT15_1_peak_36792	chr5	159592153	159593067	57.9627	Intergenic	-21778	2172	FABP6	fatty acid binding protein 6	protein-coding
HCT15_1_peak_36820	chr5	162864159	162865118	57.9599	Promoter-TSS (NM_001364018)	37	900	CCNG1	cyclin G1	protein-coding
HCT15_1_peak_6679	chr10	118764046	118765311	57.9599	Promoter-TSS (NM_018330)	20	57698	SHTN1	shootin 1	protein-coding
HCT15_1_peak_46246	chr9	108210074	108211083	57.9213	Intron (NM_001287191, Intron 1 of 13)	263	83856	FSD1L	fibronectin type III and SPRY domain containing 1 like	protein-coding
HCT15_1_peak_29917	chr3	31329709	31330632	57.9209	Intergenic	-126891	100423038	MIR466	microRNA 466	ncRNA
HCT15_1_peak_13606	chr14	53018796	53019661	57.9155	Promoter-TSS (NM_020784)	-5	57544	TXNDC16	thioredoxin domain containing 16	protein-coding
HCT15_1_peak_47426	chrX	15511207	15511903	57.8874	Promoter-TSS (NM_001018109)	-99	8544	PIR	pirin	protein-coding
HCT15_1_peak_37625	chr6	20401362	20402104	57.8843	Promoter-TSS (NM_001949)	-377	1871	E2F3	E2F transcription factor 3	protein-coding
HCT15_1_peak_12143	chr13	33859529	33860172	57.8821	Promoter-TSS (NM_178006)	42	90627	STARD13	StAR related lipid transfer domain containing 13	protein-coding
HCT15_1_peak_3131	chr1	165599669	165600615	57.8785	Promoter-TSS (NM_004528)	-329	4259	MGST3	microsomal glutathione S-transferase 3	protein-coding
HCT15_1_peak_24599	chr2	101178805	101180084	57.8714	Promoter-TSS (NM_024065)	-11	79031	PDCL3	phosducin like 3	protein-coding
HCT15_1_peak_35666	chr5	95047950	95048565	57.8616	Intron (NM_001349303, Intron 2 of 8)	-18783	22836	RHOBTB3	Rho related BTB domain containing 3	protein-coding
HCT15_1_peak_38399	chr6	53223825	53224592	57.8327	Intergenic	-10231	60481	ELOVL5	ELOVL fatty acid elongase 5	protein-coding
HCT15_1_peak_41569	chr7	86974263	86975108	57.8327	Promoter-TSS (NM_001243745)	123	11257	TP53TG1	TP53 target 1	ncRNA
HCT15_1_peak_10842	chr12	76425190	76426493	57.8285	Promoter-TSS (NM_007350)	-285	22822	PHLDA1	pleckstrin homology like domain family A member 1	protein-coding
HCT15_1_peak_40467	chr7	8343137	8344060	57.8256	Intron (NR_125740, Intron 3 of 5)	-41356	3382	ICA1	islet cell autoantigen 1	protein-coding
HCT15_1_peak_18527	chr17	26645769	26646556	57.8148	Promoter-TSS (NM_014573)	-64	27346	TMEM97	transmembrane protein 97	protein-coding
HCT15_1_peak_205	chr1	6844622	6845559	57.7988	Promoter-TSS (NR_149049)	-50	110841581	CAMTA1-DT	CAMTA1 divergent transcript	ncRNA
HCT15_1_peak_35294	chr5	64919798	64920963	57.7988	Promoter-TSS (NM_001365341)	-178	80006	TRAPPC13	trafficking protein particle complex 13	protein-coding
HCT15_1_peak_32768	chr4	18023200	18024180	57.7786	Promoter-TSS (NR_136669)	-192	254251	LCORL	ligand dependent nuclear receptor corepressor like	protein-coding
HCT15_1_peak_45427	chr9	36190518	36191243	57.7766	Promoter-TSS (NM_001833)	27	1211	CLTA	clathrin light chain A	protein-coding
HCT15_1_peak_41617	chr7	91569865	91570657	57.705	Promoter-TSS (NM_005751)	72	10142	AKAP9	A-kinase anchoring protein 9	protein-coding
HCT15_1_peak_12737	chr13	95908311	95908977	57.6878	Intron (NM_005845, Intron 1 of 30)	45056	10257	ABCC4	ATP binding cassette subfamily C member 4	protein-coding
HCT15_1_peak_44371	chr8	118532307	118533385	57.6721	Promoter-TSS (NM_080651)	-106	90390	MED30	mediator complex subunit 30	protein-coding
HCT15_1_peak_2632	chr1	148604402	148605024	57.6721	TTS (NR_104076)	359	101954267	RNVU1-15	RNA, variant U1 small nuclear 15	snRNA
HCT15_1_peak_21483	chr19	10828098	10828882	57.6586	Promoter-TSS (NM_004945)	-239	1785	DNM2	dynamin 2	protein-coding
HCT15_1_peak_18232	chr17	10600334	10601352	57.6566	Promoter-TSS (NM_004589)	7	6341	SCO1	SCO cytochrome c oxidase assembly protein 1	protein-coding
HCT15_1_peak_44542	chr8	127569612	127570956	57.64	Non-coding (NR_156466, Exon 1 of 3)	439	157638	LRATD2	LRAT domain containing 2	protein-coding
HCT15_1_peak_20309	chr18	12947366	12948510	57.6349	Promoter-TSS (NM_031216)	-45	81929	SEH1L	SEH1 like nucleoporin	protein-coding
HCT15_1_peak_44200	chr8	101734278	101735154	57.6349	Promoter-TSS (NM_002568)	-400	26986	PABPC1	poly(A) binding protein cytoplasmic 1	protein-coding
HCT15_1_peak_25757	chr2	191184003	191184922	57.6332	Promoter-TSS (NM_014362)	90	26275	HIBCH	3-hydroxyisobutyryl-CoA hydrolase	protein-coding
HCT15_1_peak_40975	chr7	44645699	44646805	57.6187	Promoter-TSS (NM_001363523)	26	4967	OGDH	oxoglutarate dehydrogenase	protein-coding
HCT15_1_peak_14026	chr14	73925157	73925662	57.6135	Promoter-TSS (NM_003744)	-123	8650	NUMB	NUMB endocytic adaptor protein	protein-coding
HCT15_1_peak_21064	chr18	77793501	77794807	57.6017	Promoter-TSS (NM_001305563)	-218	10907	TXNL4A	thioredoxin like 4A	protein-coding
HCT15_1_peak_35579	chr5	86707828	86708989	57.5823	Non-coding (NR_157068, Exon 1 of 10)	313	902	CCNH	cyclin H	protein-coding
HCT15_1_peak_5400	chr10	47152523	47153225	57.5823	Intergenic	-1474	643650	LINC00842	long intergenic non-protein coding RNA 842	ncRNA
HCT15_1_peak_43785	chr8	64132843	64133455	57.5652	Intergenic	51587	253943	YTHDF3	YTH N6-methyladenosine RNA binding protein 3	protein-coding
HCT15_1_peak_10179	chr12	46384004	46384911	57.5615	Promoter-TSS (NM_004719)	-100	9169	SCAF11	SR-related CTD associated factor 11	protein-coding
HCT15_1_peak_37319	chr6	5003778	5004546	57.5067	Exon (NM_001286132, Exon 1 of 7)	109	10799	RPP40	ribonuclease P/MRP subunit p40	protein-coding
HCT15_1_peak_15726	chr15	83182538	83183174	57.5067	Non-coding (NR_026811, Exon 1 of 8).3	117	727751	LOC727751	golgin A2 pseudogene	pseudo
HCT15_1_peak_45798	chr9	80850815	80851648	57.4437	5' UTR (NM_001098802, Exon 1 of 16)	240	84131	CEP78	centrosomal protein 78	protein-coding
HCT15_1_peak_29781	chr3	20227397	20228111	57.4437	Promoter-TSS (NM_001012413)	-29	151648	SGO1	shugoshin 1	protein-coding
HCT15_1_peak_12539	chr13	71589107	71590023	57.4187	Intron (NR_047699, Intron 1 of 3)	292	100885781	LINC00348	long intergenic non-protein coding RNA 348	ncRNA
HCT15_1_peak_39718	chr6	160211212	160211580	57.3834	Promoter-TSS (NM_030752)	-82	29074	MRPL18	mitochondrial ribosomal protein L18	protein-coding
HCT15_1_peak_13574	chr14	50998747	51000028	57.3434	Promoter-TSS (NM_006575)	-100	11183	MAP4K5	mitogen-activated protein kinase kinase kinase kinase 5	protein-coding
HCT15_1_peak_15191	chr15	59063043	59063918	57.3161	Promoter-TSS (NM_001040453)	-21	54629	MINDY2	MINDY lysine 48 deubiquitinase 2	protein-coding
HCT15_1_peak_9452	chr11	128391977	128392820	57.3059	Promoter-TSS (NM_001330451)	113	102466104	MIR6090	microRNA 6090	ncRNA
HCT15_1_peak_5296	chr10	42395867	42396274	57.2997	Intergenic	467423	441666	LOC441666	zinc finger protein 91 pseudogene	pseudo
HCT15_1_peak_5120	chr10	28591502	28592404	57.2895	Promoter-TSS (NM_001318170)	40	143098	MPP7	membrane palmitoylated protein 7	protein-coding
HCT15_1_peak_17594	chr16	78133100	78134122	57.2895	Promoter-TSS (NR_120436)	60	51741	WWOX	WW domain containing oxidoreductase	protein-coding
HCT15_1_peak_13259	chr14	23754832	23755966	57.2895	Promoter-TSS (NM_020834)	-58	57594	HOMEZ	homeobox and leucine zipper encoding	protein-coding
HCT15_1_peak_25001	chr2	122494204	122494922	57.2483	Promoter-TSS (NM_032390)	-112	84365	NIFK	nucleolar protein interacting with the FHA domain of MKI67	protein-coding
HCT15_1_peak_24173	chr2	73460197	73460959	57.2341	Promoter-TSS (NM_001166284)	-166	84279	PRADC1	protease associated domain containing 1	protein-coding
HCT15_1_peak_4471	chr1	236786688	236787465	57.2177	Intergenic	-19260	55127	HEATR1	HEAT repeat containing 1	protein-coding
HCT15_1_peak_12628	chr13	78095498	78096456	57.2105	Intergenic	-13832	8796	SCEL	sciellin	protein-coding
HCT15_1_peak_37304	chr6	4358571	4359302	57.2061	Intergenic	-130096	105374895	LINC02533	long intergenic non-protein coding RNA 2533	ncRNA
HCT15_1_peak_3285	chr1	174968338	174969541	57.1856	Promoter-TSS (NM_014412)	-144	27101	CACYBP	calcyclin binding protein	protein-coding
HCT15_1_peak_23753	chr2	47261257	47261994	57.1787	Intron (NM_020458, Intron 15 of 19)	-92631	90411	MCFD2	multiple coagulation factor deficiency 2	protein-coding
HCT15_1_peak_27992	chr21	17031804	17032534	57.135	Intergenic	-70084	29761	USP25	ubiquitin specific peptidase 25	protein-coding
HCT15_1_peak_48363	chrX	149107768	149108927	57.1175	Intron (NR_027456, Intron 1 of 11)	1581	100272228	LINC00894	long intergenic non-protein coding RNA 894	ncRNA
HCT15_1_peak_14297	chr14	93509749	93510313	57.1175	Intron (NM_001142593, Intron 3 of 10)	-6712	3705	ITPK1	inositol-tetrakisphosphate 1-kinase	protein-coding
HCT15_1_peak_35687	chr5	96038193	96039218	57.0847	Intron (NM_001042444, Intron 1 of 27)	341	831	CAST	calpastatin	protein-coding
HCT15_1_peak_37510	chr6	13574461	13575645	57.0724	Intron (NM_012241, Intron 1 of 9)	220	23408	SIRT5	sirtuin 5	protein-coding
HCT15_1_peak_34259	chr4	159015837	159016476	57.0682	Intergenic	-75748	285505	FAM198B-AS1	FAM198B antisense RNA 1	ncRNA
HCT15_1_peak_37052	chr5	176074037	176074596	57.0682	Promoter-TSS (NM_130465)	-169	26262	TSPAN17	tetraspanin 17	protein-coding
HCT15_1_peak_44510	chr8	126441955	126442713	57.0658	Promoter-TSS (NM_025195)	-266	10221	TRIB1	tribbles pseudokinase 1	protein-coding
HCT15_1_peak_46288	chr9	110856183	110857074	57.0459	Intergenic	-604578	9314	KLF4	Kruppel like factor 4	protein-coding
HCT15_1_peak_35441	chr5	74807061	74808075	57.0382	Promoter-TSS (NM_016218)	-7	51426	POLK	DNA polymerase kappa	protein-coding
HCT15_1_peak_46209	chr9	104160565	104161536	57.0243	Promoter-TSS (NM_019051)	-83	7743	ZNF189	zinc finger protein 189	protein-coding
HCT15_1_peak_33218	chr4	68264603	68264892	57.0186	Intergenic	22971	101927237	LOC101927237	uncharacterized LOC101927237	ncRNA
HCT15_1_peak_21867	chr19	23456305	23457241	57.0118	Intron (NR_103741, Intron 1 of 4)	280	100132815	IPO5P1	importin 5 pseudogene 1	pseudo
HCT15_1_peak_11946	chr13	24463156	24463803	56.9819	Promoter-TSS (NM_001348113)	60	4285	MIPEP	mitochondrial intermediate peptidase	protein-coding
HCT15_1_peak_13188	chr14	21571732	21572895	56.9778	TTS (NM_001146683)	550	51222	ZNF219	zinc finger protein 219	protein-coding
HCT15_1_peak_16847	chr16	30389415	30390417	56.9467	TTS (NM_001324458)	281	197407	ZNF48	zinc finger protein 48	protein-coding
HCT15_1_peak_7887	chr11	51590299	51590713	56.9265	Intergenic	75224	119749	OR4C46	olfactory receptor family 4 subfamily C member 46	protein-coding
HCT15_1_peak_43436	chr8	38126024	38127220	56.9098	TTS (NM_023034)	116	84513	PLPP5	phospholipid phosphatase 5	protein-coding
HCT15_1_peak_4968	chr10	18916337	18916976	56.8814	Intron (NM_001351118, Intron 1 of 8)	23860	221078	NSUN6	NOP2/Sun RNA methyltransferase 6	protein-coding
HCT15_1_peak_30235	chr3	48130184	48130951	56.8804	Promoter-TSS (NM_002375)	-229	4134	MAP4	microtubule associated protein 4	protein-coding
HCT15_1_peak_24216	chr2	74967602	74968536	56.8663	Intergenic	86695	10505	SEMA4F	ssemaphorin 4F	protein-coding
HCT15_1_peak_10081	chr12	31811965	31812828	56.8663	Promoter-TSS (NM_001135863)	-226	254013	ETFBKMT	electron transfer flavoprotein subunit beta lysine methyltransferase	protein-coding
HCT15_1_peak_35056	chr5	40679081	40680319	56.8586	Promoter-TSS (NM_000958)	-317	5734	PTGER4	prostaglandin E receptor 4	protein-coding
HCT15_1_peak_41456	chr7	75987671	75988957	56.8374	Promoter-TSS (NM_012479)	-6	7532	YWHAG	tyrosine 3-monooxygenase/tryptophan 5-monooxygenase activation protein gamma	protein-coding
HCT15_1_peak_4546	chr1	244326917	244327742	56.8357	Intergenic	110822	10472	ZBTB18	zinc finger and BTB domain containing 18	protein-coding
HCT15_1_peak_34192	chr4	153700555	153701906	56.8212	Promoter-TSS (NM_145720)	124	27236	ARFIP1	ADP ribosylation factor interacting protein 1	protein-coding
HCT15_1_peak_38978	chr6	117002024	117003066	56.7864	Intron (NM_002269, Intron 1 of 14)	171	3841	KPNA5	karyopherin subunit alpha 5	protein-coding
HCT15_1_peak_24294	chr2	85147006	85147697	56.7864	Intergenic	14571	9168	TMSB10	thymosin beta 10	protein-coding
HCT15_1_peak_5981	chr10	86392392	86393146	56.77	Intergenic	207844	54462	CCSER2	coiled-coil serine rich protein 2	protein-coding
HCT15_1_peak_23505	chr2	32390252	32391094	56.7342	Promoter-TSS (NM_001330479)	-237	55676	SLC30A6	solute carrier family 30 member 6	protein-coding
HCT15_1_peak_13814	chr14	64904813	64905576	56.7186	Intron (NM_001364837, Intron 16 of 26)	-27023	9495	AKAP5	A-kinase anchoring protein 5	protein-coding
HCT15_1_peak_33249	chr4	71858871	71859949	56.7003	Promoter-TSS (NM_000788)	44	1633	DCK	deoxycytidine kinase	protein-coding
HCT15_1_peak_1862	chr1	78470361	78470691	56.7003	Promoter-TSS (NM_001317103)	14	11080	DNAJB4	DnaJ heat shock protein family (Hsp40) member B4	protein-coding
HCT15_1_peak_29952	chr3	33138496	33139281	56.6305	Promoter-TSS (NM_000404)	-166	2720	GLB1	galactosidase beta 1	protein-coding
HCT15_1_peak_31325	chr3	129513070	129514102	56.6305	Promoter-TSS (NM_001349273)	-131	23023	TMCC1	transmembrane and coiled-coil domain family 1	protein-coding
HCT15_1_peak_31313	chr3	129158620	129159570	56.5934	Promoter-TSS (NM_001280541)	28	55764	IFT122	intraflagellar transport 122	protein-coding
HCT15_1_peak_22988	chr2	3372964	3373673	56.5921	Intron (NM_003310, Intron 1 of 8)	8271	7260	EIPR1	EARP complex and GARP complex interacting protein 1	protein-coding
HCT15_1_peak_38991	chr6	117923093	117924196	56.5533	Promoter-TSS (NM_020399)	30	57120	GOPC	golgi associated PDZ and coiled-coil motif containing	protein-coding
HCT15_1_peak_24468	chr2	92219953	92220652	56.5288	Intergenic	91143	440888	ACTR3BP2	ACTR3B pseudogene 2	pseudo
HCT15_1_peak_7534	chr11	27527798	27528748	56.5104	Promoter-TSS (NR_033312)	43	55327	LIN7C	lin-7 homolog C, crumbs cell polarity complex component	protein-coding
HCT15_1_peak_12504	chr13	53190909	53191980	56.494	Promoter-TSS (NM_001011724)	-216	144983	HNRNPA1L2	heterogeneous nuclear ribonucleoprotein A1 like 2	protein-coding
HCT15_1_peak_25352	chr2	159824795	159825554	56.4804	Promoter-TSS (NM_001145909)	22	85461	TANC1	tetratricopeptide repeat, ankyrin repeat and coiled-coil containing 1	protein-coding
HCT15_1_peak_13157	chr14	20929123	20930259	56.465	Promoter-TSS (NM_001100814)	80	90809	PIP4P1	phosphatidylinositol-4,5-bisphosphate 4-phosphatase 1	protein-coding
HCT15_1_peak_13449	chr14	36277823	36278589	56.4256	5' UTR (NM_001346246, Exon 1 of 40)	295	253959	RALGAPA1	Ral GTPase activating protein catalytic alpha subunit 1	protein-coding
HCT15_1_peak_20865	chr18	60381970	60382958	56.4054	Promoter-TSS (NM_194449)	-310	23239	PHLPP1	PH domain and leucine rich repeat protein phosphatase 1	protein-coding
HCT15_1_peak_12094	chr13	31317515	31318123	56.4041	Intron (NM_001204406, Intron 2 of 5)	8174	241	ALOX5AP	arachidonate 5-lipoxygenase activating protein	protein-coding
HCT15_1_peak_31384	chr3	133291957	133292594	56.404	Promoter-TSS (NM_001134422)	-255	55573	CDV3	CDV3 homolog	protein-coding
HCT15_1_peak_5582	chr10	64892809	64893744	56.3978	Intron (NM_001282405, Intron 1 of 2)	188	29982	NRBF2	nuclear receptor binding factor 2	protein-coding
HCT15_1_peak_35465	chr5	76101666	76102513	56.3799	Intergenic	-12766	2150	F2RL1	F2R like trypsin receptor 1	protein-coding
HCT15_1_peak_46473	chr9	118135309	118136059	56.3464	Intron (NR_163556, Intron 4 of 7)	231587	50514	2021-12-01	deleted in esophageal cancer 1	ncRNA
HCT15_1_peak_23933	chr2	61765264	61766235	56.3322	Promoter-TSS (NM_003400)	-258	7514	XPO1	exportin 1	protein-coding
HCT15_1_peak_11893	chr13	21140552	21141819	56.298	Promoter-TSS (NM_001353565)	-111	8100	IFT88	intraflagellar transport 88	protein-coding
HCT15_1_peak_37081	chr5	176852878	176853752	56.2851	Promoter-TSS (NM_002082)	-362	2870	GRK6	G protein-coupled receptor kinase 6	protein-coding
HCT15_1_peak_25231	chr2	148777677	148778674	56.2603	Promoter-TSS (NM_018328)	131	5000	ORC4	origin recognition complex subunit 4	protein-coding
HCT15_1_peak_19084	chr17	45726568	45727450	56.2603	Promoter-TSS (NM_002265)	-276	3837	KPNB1	karyopherin subunit beta 1	protein-coding
HCT15_1_peak_7833	chr11	47236280	47236690	56.2551	Promoter-TSS (NM_001300734)	-8	1643	DDB2	damage specific DNA binding protein 2	protein-coding
HCT15_1_peak_34105	chr4	146540015	146541058	56.2431	Promoter-TSS (NM_172250)	-1	166785	MMAA	metabolism of cobalamin associated A	protein-coding
HCT15_1_peak_27970	chr21	11186372	11186866	56.2338	Intergenic	-87682	574	BAGE	B melanoma antigen	protein-coding
HCT15_1_peak_14353	chr14	96000771	96001481	56.2293	Promoter-TSS (NR_001459)	83	283596	SNHG10	small nucleolar RNA host gene 10	ncRNA
HCT15_1_peak_13285	chr14	24615779	24617140	56.205	Promoter-TSS (NM_002818)	-248	55072	RNF31	ring finger protein 31	protein-coding
HCT15_1_peak_36678	chr5	153417730	153418880	56.1885	Promoter-TSS (NM_001135037)	165	10827	FAM114A2	family with sequence similarity 114 member A2	protein-coding
HCT15_1_peak_33743	chr4	108817278	108817935	56.1782	Intron (NM_152621, Intron 2 of 5)	3186	166929	SGMS2	sphingomyelin synthase 2	protein-coding
HCT15_1_peak_39393	chr6	144537038	144538057	56.1589	Intergenic	65893	8676	STX11	syntaxin 11	protein-coding
HCT15_1_peak_7179	chr11	6411123	6411990	56.1538	Promoter-TSS (NR_134502)	-148	6609	SMPD1	sphingomyelin phosphodiesterase 1	protein-coding
HCT15_1_peak_27206	chr20	25677102	25677776	56.1153	Promoter-TSS (NM_015655)	50	26152	ZNF337	zinc finger protein 337	protein-coding
HCT15_1_peak_44684	chr8	134309272	134310396	56.0199	Promoter-TSS (NM_001135242)	-287	10397	NDRG1	N-myc downstream regulated 1	protein-coding
HCT15_1_peak_13192	chr14	21776616	21777298	56.0141	Intron (NM_020366, Intron 6 of 23)	20821	57096	RPGRIP1	RPGR interacting protein 1	protein-coding
HCT15_1_peak_12242	chr13	41495442	41496223	55.9919	Promoter-TSS (NR_038258)	54	100616668	TPTE2P5	transmembrane phosphoinositide 3-phosphatase and tensin homolog 2 pseudogene 5	pseudo
HCT15_1_peak_46150	chr9	100818543	100819626	55.9877	Promoter-TSS (NM_018946)	70	54187	NANS	N-acetylneuraminate synthase	protein-coding
HCT15_1_peak_3589	chr1	200638409	200639714	55.9796	Promoter-TSS (NM_001320181)	-26	83479	DDX59	DEAD-box helicase 59	protein-coding
HCT15_1_peak_29217	chr22	42486059	42487232	55.9789	Promoter-TSS (NR_034118)	131	4700	NDUFA6	NADH:ubiquinone oxidoreductase subunit A6	protein-coding
HCT15_1_peak_21395	chr19	8008219	8008988	55.9789	Promoter-TSS (NM_006351)	-52	10469	TIMM44	translocase of inner mitochondrial membrane 44	protein-coding
HCT15_1_peak_4502	chr1	240946719	240947450	55.9789	Intron (NM_001350116, Intron 16 of 16)	-171629	64388	GREM2	gremlin 2, DAN family BMP antagonist	protein-coding
HCT15_1_peak_27011	chr20	13618934	13620093	55.9789	Promoter-TSS (NM_017714)	66	55617	TASP1	taspase 1	protein-coding
HCT15_1_peak_35011	chr5	37248977	37249873	55.9789	5' UTR (NM_023073, Exon 1 of 52)	105	65250	CPLANE1	ciliogenesis and planar polarity effector 1	protein-coding
HCT15_1_peak_36372	chr5	141015893	141017212	55.9695	Promoter-TSS (NM_001130029)	-12	285613	RELL2	RELT like 2	protein-coding
HCT15_1_peak_13569	chr14	50778274	50779717	55.9413	Promoter-TSS (NM_001003805)	-47	27109	DMAC2L	distal membrane arm assembly complex 2 like	protein-coding
HCT15_1_peak_16115	chr15	102264144	102264870	55.9364	Exon (NM_152334, Exon 1 of 19)	169	123283	TARSL2	threonyl-tRNA synthetase like 2	protein-coding
HCT15_1_peak_3169	chr1	167683524	167684876	55.9346	Intergenic	-7019	9019	MPZL1	myelin protein zero like 1	protein-coding
HCT15_1_peak_36499	chr5	147763241	147763875	55.9202	Promoter-TSS (NM_205836)	37	81545	FBXO38	F-box protein 38	protein-coding
HCT15_1_peak_19170	chr17	47865786	47866836	55.9202	Intron (NM_001199155, Intron 1 of 13)	268	11143	KAT7	lysine acetyltransferase 7	protein-coding
HCT15_1_peak_39423	chr6	146285245	146286031	55.8608	Promoter-TSS (NM_173082)	-144	257218	SHPRH	SNF2 histone linker PHD RING helicase	protein-coding
HCT15_1_peak_33286	chr4	74974800	74975960	55.8535	Intergenic	-10468	2920	CXCL2	C-X-C motif chemokine ligand 2	protein-coding
HCT15_1_peak_38780	chr6	99962871	99964080	55.8355	Promoter-TSS (NM_001346027)	-110	85015	USP45	ubiquitin specific peptidase 45	protein-coding
HCT15_1_peak_18327	chr17	16931324	16931890	55.8158	Intergenic	-14164	23164	MPRIP	myosin phosphatase Rho interacting protein	protein-coding
HCT15_1_peak_40480	chr7	12250252	12251403	55.8031	Promoter-TSS (NM_018374)	-93	54664	TMEM106B	transmembrane protein 106B	protein-coding
HCT15_1_peak_43461	chr8	38853731	38854627	55.7993	Promoter-TSS (NM_031940)	-151	83877	TM2D2	TM2 domain containing 2	protein-coding
HCT15_1_peak_43667	chr8	55279513	55280360	55.7697	Intergenic	36690	26766	RNU105C	RNA, U105C small nucleolar	snoRNA
HCT15_1_peak_2477	chr1	120190424	120191340	55.763	Promoter-TSS (NM_001080470)	7	90874	ZNF697	zinc finger protein 697	protein-coding
HCT15_1_peak_43619	chr8	49701211	49701881	55.708	Intergenic	-53676	79645	EFCAB1	EF-hand calcium binding domain 1	protein-coding
HCT15_1_peak_10161	chr12	44152054	44153415	55.7062	Promoter-TSS (NM_001351345)	-13	51135	IRAK4	interleukin 1 receptor associated kinase 4	protein-coding
HCT15_1_peak_4246	chr1	227127110	227128162	55.6996	Promoter-TSS (NM_020247)	-359	56997	COQ8A	coenzyme Q8A	protein-coding
HCT15_1_peak_26222	chr2	220363071	220363764	55.6996	Promoter-TSS (NM_013335)	-196	29926	GMPPA	GDP-mannose pyrophosphorylase A	protein-coding
HCT15_1_peak_37465	chr6	11344128	11345046	55.6993	Intron (NM_001142393, Intron 1 of 7)	37994	4739	NEDD9	neural precursor cell expressed, developmentally down-regulated 9	protein-coding
HCT15_1_peak_1503	chr1	53791646	53792757	55.691	Intron (NM_017522, Intron 2 of 15)	1541	7804	LRP8	LDL receptor related protein 8	protein-coding
HCT15_1_peak_35676	chr5	95296688	95297896	55.6858	Promoter-TSS (NR_130776)	263	22936	ELL2	elongation factor for RNA polymerase II 2	protein-coding
HCT15_1_peak_2888	chr1	155931630	155932163	55.6406	Exon (NM_001162383, Exon 10 of 22)	-10769	102465442	MIR6738	microRNA 6738	ncRNA
HCT15_1_peak_22057	chr19	38085105	38086291	55.6332	Promoter-TSS (NM_001172226)	-5	51276	ZNF571	zinc finger protein 571	protein-coding
HCT15_1_peak_16083	chr15	101253443	101254094	55.6172	Intergenic	110974	140460	ASB7	ankyrin repeat and SOCS box containing 7	protein-coding
HCT15_1_peak_34380	chr4	169930663	169931727	55.6108	Exon (NM_032783, Exon 1 of 5)	211	84869	CBR4	carbonyl reductase 4	protein-coding
HCT15_1_peak_35255	chr5	60704494	60704909	55.6077	Intron (NM_020928, Intron 1 of 13)	76616	57688	ZSWIM6	zinc finger SWIM-type containing 6	protein-coding
HCT15_1_peak_2023	chr1	91852697	91853181	55.5901	Intron (NM_001017975, Intron 4 of 38)	17455	164045	HFM1	helicase for meiosis 1	protein-coding
HCT15_1_peak_45753	chr9	77642654	77643642	55.5835	Promoter-TSS (NM_152420)	61	138199	CARNMT1	carnosine N-methyltransferase 1	protein-coding
HCT15_1_peak_34397	chr4	170533141	170534000	55.5769	5' UTR (NM_001199397, Exon 1 of 36)	164	4750	NEK1	NIMA related kinase 1	protein-coding
HCT15_1_peak_19461	chr17	61850673	61851644	55.5661	Promoter-TSS (NM_020198)	-201	57003	CCDC47	coiled-coil domain containing 47	protein-coding
HCT15_1_peak_20154	chr18	3623443	3624604	55.5425	Intron (NM_001242761, Intron 7 of 11)	20288	84777	DLGAP1-AS2	DLGAP1 antisense RNA 2	ncRNA
HCT15_1_peak_44491	chr8	126010000	126010903	55.539	Promoter-TSS (NM_003129)	-11	105375744	LOC105375744	uncharacterized LOC105375744	ncRNA
HCT15_1_peak_41195	chr7	64466553	64467319	55.5349	Non-coding (NR_145414, Exon 1 of 2)	129	2086	ERV3-1	endogenous retrovirus group 3 member 1, envelope	protein-coding
HCT15_1_peak_43760	chr8	62634040	62634351	55.4956	Intergenic	6848	100616484	MIR4470	microRNA 4470	ncRNA
HCT15_1_peak_37232	chr6	2765168	2765934	55.4834	Promoter-TSS (NM_130395)	-76	56897	WRNIP1	WRN helicase interacting protein 1	protein-coding
HCT15_1_peak_29875	chr3	28282647	28283506	55.483	Promoter-TSS (NM_001331185)	-34	152100	CMC1	C-X9-C motif containing 1	protein-coding
HCT15_1_peak_20383	chr18	21032691	21033320	55.483	Promoter-TSS (NR_145477)	-246	8780	RIOK3	RIO kinase 3	protein-coding
HCT15_1_peak_18071	chr17	4870206	4871568	55.4693	TTS (NM_001171168)	225	9552	SPAG7	sperm associated antigen 7	protein-coding
HCT15_1_peak_36600	chr5	150080059	150081057	55.3631	Promoter-TSS (NM_018047)	66	55696	RBM22	RNA binding motif protein 22	protein-coding
HCT15_1_peak_40985	chr7	44887245	44888444	55.3588	Promoter-TSS (NM_201436)	-119	94239	H2AFV	H2A histone family member V	protein-coding
HCT15_1_peak_11755	chr12	127610217	127611164	55.3381	Intergenic	-65748	101927592	LINC02405	long intergenic non-protein coding RNA 2405	ncRNA
HCT15_1_peak_29739	chr3	16306023	16307073	55.3199	Promoter-TSS (NM_206831)	-37	92106	OXNAD1	oxidoreductase NAD binding domain containing 1	protein-coding
HCT15_1_peak_37134	chr5	179159064	179160155	55.3065	Promoter-TSS (NM_014757)	-214	9794	MAML1	mastermind like transcriptional coactivator 1	protein-coding
HCT15_1_peak_41803	chr7	100136242	100137205	55.3018	Promoter-TSS (NM_006076)	-103	3268	AGFG2	ArfGAP with FG repeats 2	protein-coding
HCT15_1_peak_48389	chrX	151999098	151999902	55.298	Promoter-TSS (NM_015922)	-11	50814	NSDHL	NAD(P) dependent steroid dehydrogenase-like	protein-coding
HCT15_1_peak_18259	chr17	14203996	14204915	55.2616	Promoter-TSS (NR_130138)	57	9953	HS3ST3B1	heparan sulfate-glucosamine 3-sulfotransferase 3B1	protein-coding
HCT15_1_peak_36449	chr5	145214580	145215503	55.2502	Promoter-TSS (NM_205846)	-136	153768	PRELID2	PRELI domain containing 2	protein-coding
HCT15_1_peak_45354	chr9	34328707	34329859	55.2415	Promoter-TSS (NM_147172)	-17	347240	KIF24	kinesin family member 24	protein-coding
HCT15_1_peak_41688	chr7	95932361	95933229	55.2353	Intron (NM_001160210, Intron 1 of 17)	18615	10165	SLC25A13	solute carrier family 25 member 13	protein-coding
HCT15_1_peak_3039	chr1	160990427	160991377	55.1994	Promoter-TSS (NM_016946)	40	50848	F11R	F11 receptor	protein-coding
HCT15_1_peak_24368	chr2	86946886	86947729	55.197	Promoter-TSS (NM_022780)	-107	64795	RMND5A	required for meiotic nuclear division 5 homolog A	protein-coding
HCT15_1_peak_17101	chr16	53737456	53738332	55.1929	Promoter-TSS (NM_001363988)	19	79068	FTO	FTO alpha-ketoglutarate dependent dioxygenase	protein-coding
HCT15_1_peak_4265	chr1	227975310	227976340	55.1927	Intergenic	-27593	339501	PRSS38	serine protease 38	protein-coding
HCT15_1_peak_41955	chr7	105161857	105162928	55.1927	Intron (NM_019042, Intron 1 of 15)	326	54517	PUS7	pseudouridine synthase 7	protein-coding
HCT15_1_peak_23643	chr2	42359959	42360711	55.1854	Intergenic	-36158	27436	EML4	EMAP like 4	protein-coding
HCT15_1_peak_45771	chr9	79008699	79010125	55.1757	Promoter-TSS (NM_018339)	-70	55312	RFK	riboflavin kinase	protein-coding
HCT15_1_peak_45413	chr9	35814921	35815682	55.1401	Promoter-TSS (NM_032593)	-262	84681	HINT2	histidine triad nucleotide binding protein 2	protein-coding
HCT15_1_peak_48607	chrY	21728858	21729841	55.1071	Non-coding (NR_045129, Exon 1 of 4)	105	246126	TXLNGY	taxilin gamma pseudogene, Y-linked	pseudo
HCT15_1_peak_34087	chr4	144434161	144435395	55.1016	Promoter-TSS (NM_003601)	-77	8467	SMARCA5	SWI/SNF related, matrix associated, actin dependent regulator of chromatin, subfamily a, member 5	protein-coding
HCT15_1_peak_39717	chr6	160210544	160211058	55.078	Promoter-TSS (NM_030752)	-43	29074	MRPL18	mitochondrial ribosomal protein L18	protein-coding
HCT15_1_peak_33648	chr4	100484212	100485392	55.0559	Promoter-TSS (NM_152292)	78	93587	TRMT10A	tRNA methyltransferase 10A	protein-coding
HCT15_1_peak_19763	chr17	73641577	73642536	55.0404	Promoter-TSS (NM_001162997)	-275	100130933	SMIM6	small integral membrane protein 6	protein-coding
HCT15_1_peak_15057	chr15	50716226	50717096	55.0237	Promoter-TSS (NM_005154)	59	9101	USP8	ubiquitin specific peptidase 8	protein-coding
HCT15_1_peak_21023	chr18	74826385	74827398	55.0233	Intron (NM_001025100, Intron 1 of 3)	17848	4155	MBP	myelin basic protein	protein-coding
HCT15_1_peak_22291	chr19	44172446	44173265	55.0036	Intron (NM_001005377, Intron 1 of 5)	1466	5329	PLAUR	plasminogen activator, urokinase receptor	protein-coding
HCT15_1_peak_3008	chr1	160001009	160002093	54.9646	5' UTR (NM_145167, Exon 1 of 1)	229	93183	PIGM	phosphatidylinositol glycan anchor biosynthesis class M	protein-coding
HCT15_1_peak_35654	chr5	93446833	93447755	54.9208	Promoter-TSS (NM_032042)	74	83989	FAM172A	family with sequence similarity 172 member A	protein-coding
HCT15_1_peak_26944	chr20	10015354	10016087	54.8918	Promoter-TSS (NM_001303472)	85	63926	ANKEF1	ankyrin repeat and EF-hand domain containing 1	protein-coding
HCT15_1_peak_35993	chr5	125936186	125937174	54.8559	Promoter-TSS (NM_032177)	41	51808	PHAX	phosphorylated adaptor for RNA export	protein-coding
HCT15_1_peak_35838	chr5	112196707	112197359	54.8165	Promoter-TSS (NM_003135)	49	6728	SRP19	signal recognition particle 19	protein-coding
HCT15_1_peak_6460	chr10	105677454	105678488	54.7919	Promoter-TSS (NM_024928)	-29	79991	STN1	STN1 subunit of CST complex	protein-coding
HCT15_1_peak_33263	chr4	73934849	73936012	54.7866	Promoter-TSS (NM_001297733)	3	285521	COX18	cytochrome c oxidase assembly factor COX18	protein-coding
HCT15_1_peak_34144	chr4	149363129	149364236	54.7866	Promoter-TSS (NM_001166104)	-116	4306	NR3C2	nuclear receptor subfamily 3 group C member 2	protein-coding
HCT15_1_peak_4524	chr1	242011075	242011645	54.7835	Promoter-TSS (NM_130398)	-133	9156	EXO1	Exonuclease 1	protein-coding
HCT15_1_peak_47026	chr9	139587938	139588594	54.7816	Intergenic	-6357	10555	AGPAT2	1-acylglycerol-3-phosphate O-acyltransferase 2	protein-coding
HCT15_1_peak_20320	chr18	14131924	14132745	54.7536	Promoter-TSS (NM_145287)	100	162655	ZNF519	zinc finger protein 519	protein-coding
HCT15_1_peak_24201	chr2	74684662	74685712	54.7496	Promoter-TSS (NM_012477)	-378	23559	WBP1	WW domain binding protein 1	protein-coding
HCT15_1_peak_10561	chr12	57472435	57472979	54.7452	Promoter-TSS (NM_015257)	-133	23306	NEMP1	nuclear envelope integral membrane protein 1	protein-coding
HCT15_1_peak_19146	chr17	46969557	46970405	54.7447	Promoter-TSS (NM_005175)	-168	516	ATP5MC1	ATP synthase membrane subunit c locus 1	protein-coding
HCT15_1_peak_38675	chr6	87864585	87866036	54.6907	Promoter-TSS (NM_001351444)	27	23036	ZNF292	zinc finger protein 292	protein-coding
HCT15_1_peak_5094	chr10	26637706	26638363	54.6906	Intergenic	-89236	54518	APBB1IP	amyloid beta precursor protein binding family B member 1 interacting protein	protein-coding
HCT15_1_peak_26906	chr20	6103343	6104409	54.6892	5' UTR (NM_017671, Exon 1 of 15)	315	55612	FERMT1	fermitin family member 1	protein-coding
HCT15_1_peak_26679	chr2	240322598	240323562	54.6818	Promoter-TSS (NR_135575)	-50	101928111	HDAC4-AS1	HDAC4 antisense RNA 1	ncRNA
HCT15_1_peak_5628	chr10	69834330	69835164	54.6818	Intron (NM_001278186, Intron 1 of 22)	293	26091	HERC4	HECT and RLD domain containing E3 ubiquitin protein ligase 4	protein-coding
HCT15_1_peak_43980	chr8	82597944	82598773	54.6612	Intron (NM_001144878, Intron 1 of 9)	202	3612	IMPA1	inositol monophosphatase 1	protein-coding
HCT15_1_peak_23629	chr2	42067923	42068750	54.6596	Intergenic	-36359	388942	LINC01913	long intergenic non-protein coding RNA 1913	ncRNA
HCT15_1_peak_2388	chr1	115212604	115213341	54.6596	Promoter-TSS (NM_001256404)	-302	163259	DENND2C	DENN domain containing 2C	protein-coding
HCT15_1_peak_2226	chr1	109407798	109408644	54.6596	Intergenic	-7355	254268	AKNAD1	AKNA domain containing 1	protein-coding
HCT15_1_peak_40491	chr7	12726053	12726665	54.6574	Promoter-TSS (NM_005738)	-93	10124	ARL4A	ADP ribosylation factor like GTPase 4A	protein-coding
HCT15_1_peak_32994	chr4	40910291	40911115	54.6532	Intron (NM_173075, Intron 9 of 16)	-51494	323	APBB2	amyloid beta precursor protein binding family B member 2	protein-coding
HCT15_1_peak_8969	chr11	102962201	102963395	54.6473	Promoter-TSS (NM_001318741)	91	84259	DCUN1D5	defective in cullin neddylation 1 domain containing 5	protein-coding
HCT15_1_peak_26586	chr2	236617422	236618415	54.6473	Intron (NM_014914, Intron 2 of 16)	-191353	27321	TNRC17	trinucleotide repeat containing 17	ncRNA
HCT15_1_peak_26052	chr2	210233644	210234031	54.6334	Intergenic	-54934	4133	MAP2	microtubule associated protein 2	protein-coding
HCT15_1_peak_12937	chr13	107187698	107188582	54.6167	Promoter-TSS (NM_004093)	-752	1948	EFNB2	ephrin B2	protein-coding
HCT15_1_peak_33064	chr4	48781265	48782751	54.6082	Intron (NM_015030, Intron 1 of 63)	308	285527	FRYL	FRY like transcription coactivator	protein-coding
HCT15_1_peak_1314	chr1	45265377	45266211	54.5817	Promoter-TSS (NM_004073)	-255	1263	PLK3	polo like kinase 3	protein-coding
HCT15_1_peak_24274	chr2	81885277	81885998	54.5813	Intergenic	-191567	100507201	LINC01815	long intergenic non-protein coding RNA 1815	ncRNA
HCT15_1_peak_4881	chr10	13203210	13203872	54.5813	Promoter-TSS (NM_182751)	-17	55388	MCM10	minichromosome maintenance 10 replication initiation factor	protein-coding
HCT15_1_peak_3952	chr1	211752266	211753173	54.5656	Promoter-TSS (NM_021194)	-216	7779	SLC30A1	solute carrier family 30 member 1	protein-coding
HCT15_1_peak_39249	chr6	136570937	136572080	54.5627	Promoter-TSS (NM_001318738)	-59	113115	MTFR2	mitochondrial fission regulator 2	protein-coding
HCT15_1_peak_32950	chr4	39448368	39449228	54.5627	Exon (NM_175737, Exon 4 of 5)	11770	6133	RPL9	ribosomal protein L9	protein-coding
HCT15_1_peak_41490	chr7	76751148	76752083	54.5413	Promoter-TSS (NR_146190)	-9	641808	FAM185BP	family with sequence similarity 185, member A pseudogene	pseudo
HCT15_1_peak_42679	chr7	152160446	152161450	54.5175	Promoter-TSS (NR_027387)	-261	100128822	LINC01003	long intergenic non-protein coding RNA 1003	ncRNA
HCT15_1_peak_38483	chr6	70506478	70507334	54.451	Promoter-TSS (NM_001367271)	-4	55788	LMBRD1	LMBR1 domain containing 1	protein-coding
HCT15_1_peak_25256	chr2	150850785	150851352	54.4476	Intergenic	-135363	150596	LINC01931	long intergenic non-protein coding RNA 1931	ncRNA
HCT15_1_peak_7854	chr11	47788713	47789330	54.4275	Promoter-TSS (NM_015308)	-128	23360	FNBP4	formin binding protein 4	protein-coding
HCT15_1_peak_33811	chr4	113153180	113153755	54.4147	Intron (NR_136622, Intron 1 of 9)	524	55435	AP1AR	adaptor related protein complex 1 associated regulatory protein	protein-coding
HCT15_1_peak_24214	chr2	74880932	74881997	54.4016	Promoter-TSS (NM_004263)	90	10505	SEMA4F	ssemaphorin 4F	protein-coding
HCT15_1_peak_4603	chr1	247170867	247171626	54.3921	Non-coding (NR_037892, Exon 1 of 6)	113	57116	ZNF695	zinc finger protein 695	protein-coding
HCT15_1_peak_10963	chr12	89319723	89320456	54.3921	Intergenic	93380	728084	LINC02458	long intergenic non-protein coding RNA 2458	ncRNA
HCT15_1_peak_41424	chr7	75368162	75369193	54.3821	Promoter-TSS (NM_001243198)	-418	3092	HIP1	huntingtin interacting protein 1	protein-coding
HCT15_1_peak_12275	chr13	42845472	42846689	54.3821	Promoter-TSS (NM_016248)	-208	11215	AKAP11	A-kinase anchoring protein 11	protein-coding
HCT15_1_peak_26857	chr20	3869275	3870130	54.3759	Promoter-TSS (NM_001324193)	121	80025	PANK2	pantothenate kinase 2	protein-coding
HCT15_1_peak_4605	chr1	247267141	247267954	54.3583	Promoter-TSS (NR_147502)	127	79862	ZNF669	zinc finger protein 669	protein-coding
HCT15_1_peak_42833	chr8	1878743	1879414	54.3527	Intron (NM_001308152, Intron 24 of 27)	-40485	104266957	KBTBD11-OT1	KBTBD11 overlapping transcript 1	ncRNA
HCT15_1_peak_2250	chr1	109968582	109969583	54.3473	Promoter-TSS (NM_002790)	-12	5686	PSMA5	proteasome subunit alpha 5	protein-coding
HCT15_1_peak_45782	chr9	79791801	79793151	54.3407	Promoter-TSS (NM_033305)	26	23230	VPS13A	vacuolar protein sorting 13 homolog A	protein-coding
HCT15_1_peak_40499	chr7	13056643	13057486	54.3406	Intergenic	329806	10124	ARL4A	ADP ribosylation factor like GTPase 4A	protein-coding
HCT15_1_peak_46542	chr9	124049056	124049965	54.3382	Intron (NM_001258030, Intron 1 of 16)	683	2934	GSN	gelsolin	protein-coding
HCT15_1_peak_24514	chr2	96657432	96658249	54.3175	Promoter-TSS (NM_001310154)	-268	400986	ANKRD36C	ankyrin repeat domain 36C	protein-coding
HCT15_1_peak_3989	chr1	212781367	212782297	54.3086	Promoter-TSS (NM_001040619)	-271	467	ATF3	activating transcription factor 3	protein-coding
HCT15_1_peak_34873	chr5	16465583	16466558	54.2631	Promoter-TSS (NM_033414)	-161	90441	ZNF622	zinc finger protein 622	protein-coding
HCT15_1_peak_3870	chr1	207925168	207926312	54.2574	Intron (NM_172352, Intron 1 of 11)	341	4179	CD46	CD46 molecule	protein-coding
HCT15_1_peak_16821	chr16	29955050	29955935	54.2451	Intergenic	-17908	124446	TMEM219	transmembrane protein 219	protein-coding
HCT15_1_peak_37127	chr5	178986400	178987244	54.2446	Promoter-TSS (NM_001040451)	90	80230	RUFY1	RUN and FYVE domain containing 1	protein-coding
HCT15_1_peak_12865	chr13	101326840	101327892	54.2324	Promoter-TSS (NM_001350577)	-317	84899	TMTC4	transmembrane O-mannosyltransferase targeting cadherins 4	protein-coding
HCT15_1_peak_17547	chr16	75279003	75279827	54.2324	Intron (NM_001170715, Intron 1 of 6)	2634	9564	BCAR1	BCAR1 scaffold protein, Cas family member	protein-coding
HCT15_1_peak_3924	chr1	210424458	210425278	54.2311	Intergenic	-17638	574036	SERTAD4-AS1	SERTAD4 antisense RNA 1	ncRNA
HCT15_1_peak_44117	chr8	96036740	96037584	54.2006	Promoter-TSS (NM_001354533)	-41	137682	NDUFAF6	NADH:ubiquinone oxidoreductase complex assembly factor 6	protein-coding
HCT15_1_peak_22591	chr19	49496423	49497256	54.1949	Promoter-TSS (NM_002103)	134	10856	RUVBL2	RuvB like AAA ATPase 2	protein-coding
HCT15_1_peak_41780	chr7	99746157	99746947	54.1833	Promoter-TSS (NR_134526)	11	389541	LAMTOR4	late endosomal/lysosomal adaptor, MAPK and MTOR activator 4	protein-coding
HCT15_1_peak_32877	chr4	30758869	30759409	54.1833	Intron (NM_001173523, Intron 1 of 2)	37148	5099	PCDH7	protocadherin 7	protein-coding
HCT15_1_peak_47030	chr9	139685177	139685927	54.1613	Promoter-TSS (NM_032928)	-244	85014	TMEM141	transmembrane protein 141	protein-coding
HCT15_1_peak_7282	chr11	10830111	10831245	54.145	Promoter-TSS (NR_120540)	-96	1982	EIF4G2	eukaryotic translation initiation factor 4 gamma 2	protein-coding
HCT15_1_peak_11890	chr13	20993673	20994516	54.109	Intron (NM_015974, Intron 5 of 7)	13891	100616304	MIR4499	microRNA 4499	ncRNA
HCT15_1_peak_2132	chr1	96827879	96828791	54.0719	Intron (NR_110693, Intron 1 of 5)	11346	101928241	LINC01787	long intergenic non-protein coding RNA 1787	ncRNA
HCT15_1_peak_3905	chr1	209825722	209826064	54.0616	Promoter-TSS (NM_000228)	-123	3914	LAMB3	laminin subunit beta 3	protein-coding
HCT15_1_peak_24834	chr2	113449957	113450521	54.0443	Intergenic	-28824	284958	NT5DC4	5'-nucleotidase domain containing 4	protein-coding
HCT15_1_peak_26046	chr2	209460117	209460874	54.0329	Intron (NR_136588, Intron 2 of 5)	53128	101927960	LOC101927960	uncharacterized LOC101927960	ncRNA
HCT15_1_peak_2913	chr1	156182562	156183432	54.0268	TTS (NM_001286184)	218	11243	PMF1	polyamine modulated factor 1	protein-coding
HCT15_1_peak_3103	chr1	162530603	162531896	54.0202	Promoter-TSS (NM_001324113)	19	6675	UAP1	UDP-N-acetylglucosamine pyrophosphorylase 1	protein-coding
HCT15_1_peak_5243	chr10	35415552	35416330	54.0122	Promoter-TSS (NM_001267562)	12	1390	CREM	cAMP responsive element modulator	protein-coding
HCT15_1_peak_30785	chr3	88198657	88199515	53.9513	Promoter-TSS (NM_173824)	-23	285237	C3orf38	chromosome 3 open reading frame 38	protein-coding
HCT15_1_peak_34576	chr4	186317059	186318548	53.938	Promoter-TSS (NM_181726)	-192	353322	ANKRD37	ankyrin repeat domain 37	protein-coding
HCT15_1_peak_10804	chr12	72056683	72058432	53.9352	Promoter-TSS (NM_031435)	71	196441	ZFC3H1	zinc finger C3H1-type containing	protein-coding
HCT15_1_peak_14768	chr15	36720328	36721073	53.9042	Intergenic	-151127	84529	C15orf41	chromosome 15 open reading frame 41	protein-coding
HCT15_1_peak_25687	chr2	182895325	182896056	53.9042	Intron (NM_001261424, Intron 2 of 5)	45110	151242	PPP1R1C	protein phosphatase 1 regulatory inhibitor subunit 1C	protein-coding
HCT15_1_peak_14099	chr14	76127079	76127905	53.8951	Promoter-TSS (NM_007176)	-97	23093	TTLL5	tubulin tyrosine ligase like 5	protein-coding
HCT15_1_peak_5033	chr10	23105173	23106191	53.8875	Intergenic	-102175	5305	PIP4K2A	phosphatidylinositol-5-phosphate 4-kinase type 2 alpha	protein-coding
HCT15_1_peak_7362	chr11	13689738	13690981	53.886	Intron (NM_032228, Intron 1 of 11)	144	84188	FAR1	fatty acyl-CoA reductase 1	protein-coding
HCT15_1_peak_10885	chr12	79940903	79941976	53.886	Intergenic	128402	100302136	MIR1252	microRNA 1252	ncRNA
HCT15_1_peak_12648	chr13	80009510	80010209	53.8713	Intergenic	29415	100505538	RBM26-AS1	RBM26 antisense RNA 1	ncRNA
HCT15_1_peak_12068	chr13	30497827	30498561	53.8525	Intron (NR_047501, Intron 1 of 1)	2594	100861573	LINC00572	long intergenic non-protein coding RNA 572	ncRNA
HCT15_1_peak_27630	chr20	47894457	47895200	53.8304	Promoter-TSS (NM_021035)	113	441951	ZFAS1	ZNFX1 antisense RNA 1	ncRNA
HCT15_1_peak_42050	chr7	112090002	112090616	53.8004	Promoter-TSS (NM_001550)	-174	3475	IFRD1	interferon related developmental regulator 1	protein-coding
HCT15_1_peak_10806	chr12	72103916	72104800	53.8001	Intergenic	24496	55266	TMEM19	transmembrane protein 19	protein-coding
HCT15_1_peak_22981	chr2	2850186	2851202	53.7942	Intergenic	279104	101927554	LINC01250	long intergenic non-protein coding RNA 1250	ncRNA
HCT15_1_peak_29964	chr3	33839723	33840781	53.7942	Exon (NM_001162429, Exon 1 of 18)	130	10015	PDCD6IP	programmed cell death 6 interacting protein	protein-coding
HCT15_1_peak_32103	chr3	185826654	185827582	53.7925	Promoter-TSS (NM_004454)	-240	2119	ETV5	ETS variant 5	protein-coding
HCT15_1_peak_23651	chr2	43037020	43038096	53.7898	Intergenic	-17835	23498	HAAO	3-hydroxyanthranilate 3,4-dioxygenase	protein-coding
HCT15_1_peak_32292	chr3	194991531	194992115	53.771	Promoter-TSS (NM_152531)	65	152002	XXYLT1	xyloside xylosyltransferase 1	protein-coding
HCT15_1_peak_42345	chr7	132937555	132938181	53.7615	Promoter-TSS (NM_021807)	34	60412	EXOC4	exocyst complex component 4	protein-coding
HCT15_1_peak_41234	chr7	66205278	66206474	53.7306	Intron (NM_001367749, Intron 1 of 4)	156	27342	RABGEF1	RAB guanine nucleotide exchange factor 1	protein-coding
HCT15_1_peak_8894	chr11	96144162	96144892	53.7161	Intergenic	21350	8690	JRKL	JRK like	protein-coding
HCT15_1_peak_41192	chr7	64126209	64127052	53.7115	Non-coding (NR_104148, Exon 1 of 4)	119	51427	ZNF107	zinc finger protein 107	protein-coding
HCT15_1_peak_2746	chr1	151881802	151882512	53.6759	Promoter-TSS (NM_053055)	-170	117145	THEM4	thioesterase superfamily member 4	protein-coding
HCT15_1_peak_3508	chr1	192777660	192778442	53.6724	Promoter-TSS (NM_002923)	-118	5997	RGS2	regulator of G protein signaling 2	protein-coding
HCT15_1_peak_11047	chr12	93835378	93836499	53.6625	Promoter-TSS (NM_003348)	-215	7334	UBE2N	ubiquitin conjugating enzyme E2 N	protein-coding
HCT15_1_peak_1666	chr1	62901837	62902527	53.651	Promoter-TSS (NM_003368)	207	7398	USP1	ubiquitin specific peptidase 1	protein-coding
HCT15_1_peak_34189	chr4	153457108	153458138	53.646	Promoter-TSS (NM_001349798)	43	100616193	MIR4453	microRNA 4453	ncRNA
HCT15_1_peak_5492	chr10	58120858	58121791	53.6281	Promoter-TSS (NM_032997)	-290	11130	ZWINT	ZW10 interacting kinetochore protein	protein-coding
HCT15_1_peak_26028	chr2	208575591	208576539	53.6209	Promoter-TSS (NM_001330218)	-199	151195	CCNYL1	cyclin Y like 1	protein-coding
HCT15_1_peak_10862	chr12	77458880	77460011	53.6029	Promoter-TSS (NM_203394)	-96	144455	E2F7	E2F transcription factor 7	protein-coding
HCT15_1_peak_41808	chr7	100183690	100184346	53.5984	Promoter-TSS (NM_002319)	67	26261	FBXO24	F-box protein 24	protein-coding
HCT15_1_peak_41789	chr7	99933106	99934144	53.5809	Promoter-TSS (NR_036569)	-63	101752399	STAG3L5P-PVRIG2P-PILRB	STAG3L5P-PVRIG2P-PILRB readthrough	ncRNA
HCT15_1_peak_7166	chr11	5705867	5706710	53.5725	Promoter-TSS (NM_033092)	16	85363	TRIM5	tripartite motif containing 5	protein-coding
HCT15_1_peak_12137	chr13	33699903	33700709	53.5617	Exon (NM_052851, Exon 7 of 14)	59922	90627	STARD13	StAR related lipid transfer domain containing 13	protein-coding
HCT15_1_peak_11474	chr12	117175676	117176460	53.5555	Promoter-TSS (NM_001353624)	-28	84900	RNFT2	ring finger protein, transmembrane 2	protein-coding
HCT15_1_peak_45525	chr9	42018760	42019922	53.5233	Non-coding (NR_003670, Exon 1 of 3)	243	654466	FGF7P3	fibroblast growth factor 7 pseudogene 3	pseudo
HCT15_1_peak_2413	chr1	116088349	116089103	53.5184	Intergenic	-95865	81839	VANGL1	VANGL planar cell polarity protein 1	protein-coding
HCT15_1_peak_38726	chr6	91078703	91079240	53.4909	Intergenic	56510	100616109	MIR4464	microRNA 4464	ncRNA
HCT15_1_peak_20510	chr18	32820758	32821323	53.4685	Promoter-TSS (NM_001135178)	42	84307	ZNF397	zinc finger protein 397	protein-coding
HCT15_1_peak_45161	chr9	15552703	15553608	53.4399	5' UTR (NM_001348002, Exon 1 of 27)	114	203238	CCDC171	coiled-coil domain containing 171	protein-coding
HCT15_1_peak_33456	chr4	83351012	83352049	53.4231	Promoter-TSS (NM_001207000)	-152	9987	HNRNPDL	heterogeneous nuclear ribonucleoprotein D like	protein-coding
HCT15_1_peak_42599	chr7	149535174	149536090	53.4087	5' UTR (NM_001099220, Exon 1 of 8)	168	643641	ZNF862	zinc finger protein 862	protein-coding
HCT15_1_peak_46700	chr9	130324050	130324603	53.352	Intron (NM_001035534, Intron 1 of 13)	7026	64855	NIBAN2	niban apoptosis regulator 2	protein-coding
HCT15_1_peak_35635	chr5	90610068	90610547	53.3507	Promoter-TSS (NR_103549)	-88	100505994	LUCAT1	lung cancer associated transcript 1	ncRNA
HCT15_1_peak_11412	chr12	113658716	113659647	53.3507	Promoter-TSS (NM_001330452)	-88	53373	TPCN1	two pore segment channel 1	protein-coding
HCT15_1_peak_23503	chr2	32288400	32289299	53.3504	5' UTR (NM_001363823, Exon 1 of 17)	169	6683	SPAST	spastin	protein-coding
HCT15_1_peak_45012	chr9	2014723	2015455	53.3503	Promoter-TSS (NM_139045)	-258	6595	SMARCA2	SWI/SNF related, matrix associated, actin dependent regulator of chromatin, subfamily a, member 2	protein-coding
HCT15_1_peak_30978	chr3	112280028	112281435	53.3487	Promoter-TSS (NM_001278712)	78	64422	ATG3	autophagy related 3	protein-coding
HCT15_1_peak_10889	chr12	80328181	80329428	53.3324	Promoter-TSS (NM_001244992)	-73	4659	PPP1R12A	protein phosphatase 1 regulatory subunit 12A	protein-coding
HCT15_1_peak_30806	chr3	93781486	93782273	53.3308	Promoter-TSS (NM_001195643)	-26	63899	NSUN3	NOP2/Sun RNA methyltransferase 3	protein-coding
HCT15_1_peak_4114	chr1	221613268	221613818	53.3308	Intergenic	-103905	400804	C1orf140	uncharacterized LOC400804	ncRNA
HCT15_1_peak_36705	chr5	154134170	154134896	53.3243	Promoter-TSS (NM_001367718)	-404	23367	LARP1	La ribonucleoprotein domain family member 1	protein-coding
HCT15_1_peak_1784	chr1	68850611	68850951	53.3243	Intergenic	64856	6121	RPE65	retinoid isomerohydrolase RPE65	protein-coding
HCT15_1_peak_3386	chr1	181081568	181082030	53.3208	Intergenic	23963	51278	IER5	immediate early response 5	protein-coding
HCT15_1_peak_26904	chr20	6034615	6035527	53.3208	Promoter-TSS (NM_152611)	-365	164312	LRRN4	leucine rich repeat neuronal 4	protein-coding
HCT15_1_peak_42901	chr8	8145821	8146880	53.3208	Intergenic	60258	286042	FAM86B3P	family with sequence similarity 86, member A pseudogene	pseudo
HCT15_1_peak_18456	chr17	20946223	20947163	53.3079	Promoter-TSS (NM_015276)	-369	23326	USP22	ubiquitin specific peptidase 22	protein-coding
HCT15_1_peak_27048	chr20	17550256	17550884	53.2576	Promoter-TSS (NM_001011546)	-150	11034	DSTN	destrin, actin depolymerizing factor	protein-coding
HCT15_1_peak_34652	chr4	191043742	191044315	53.2366	Intergenic	58371	100419743	DBET	D4Z4 binding element transcript	ncRNA
HCT15_1_peak_710	chr1	25071353	25072189	53.2366	Promoter-TSS (NM_013943)	-167	25932	CLIC4	chloride intracellular channel 4	protein-coding
HCT15_1_peak_32716	chr4	14858002	14858443	53.2366	Intron (NR_126435, Intron 2 of 6)	31571	201853	LINC00504	long intergenic non-protein coding RNA 504	ncRNA
HCT15_1_peak_43996	chr8	86157356	86158535	53.2328	5' UTR (NM_198584, Exon 1 of 7)	258	377677	CA13	carbonic anhydrase 13	protein-coding
HCT15_1_peak_2044	chr1	93250242	93251365	53.2328	Promoter-TSS (NM_001350197)	-138	7813	EVI5	ecotropic viral integration site 5	protein-coding
HCT15_1_peak_14019	chr14	73392850	73394205	53.2097	Intron (NM_181340, Intron 1 of 12)	355	26094	DCAF4	DDB1 and CUL4 associated factor 4	protein-coding
HCT15_1_peak_42574	chr7	148822862	148824090	53.2074	Promoter-TSS (NM_020781)	-24	57541	ZNF398	zinc finger protein 398	protein-coding
HCT15_1_peak_9016	chr11	108463627	108464858	53.2048	Exon (NM_015065, Exon 1 of 6)	253	23086	EXPH5	exophilin 5	protein-coding
HCT15_1_peak_30435	chr3	53925750	53926305	53.1941	Promoter-TSS (NM_021237)	-141	58515	SELENOK	selenoprotein K	protein-coding
HCT15_1_peak_42499	chr7	142653887	142654623	53.1937	Intron (NM_000420, Intron 6 of 18)	5195	3792	KEL	Kell metallo-endopeptidase (Kell blood group)	protein-coding
HCT15_1_peak_40374	chr7	4784474	4785176	53.181	Intron (NM_001037165, Intron 2 of 8)	-30429	9907	AP5Z1	adaptor related protein complex 5 subunit zeta 1	protein-coding
HCT15_1_peak_21824	chr19	19174181	19174846	53.181	Promoter-TSS (NM_001321544)	-290	284439	SLC25A42	solute carrier family 25 member 42	protein-coding
HCT15_1_peak_19607	chr17	67322742	67323985	53.181	Promoter-TSS (NM_172232)	-89	23461	ABCA5	ATP binding cassette subfamily A member 5	protein-coding
HCT15_1_peak_9013	chr11	108337785	108338711	53.1589	Promoter-TSS (NR_147053)	8	160140	C11orf65	chromosome 11 open reading frame 65	protein-coding
HCT15_1_peak_43443	chr8	38384842	38385964	53.1582	Intron (NM_207412, Intron 1 of 2)	777	389649	C8orf86	chromosome 8 open reading frame 86	protein-coding
HCT15_1_peak_36864	chr5	168006045	168007030	53.1582	Promoter-TSS (NM_024594)	-164	79646	PANK3	pantothenate kinase 3	protein-coding
HCT15_1_peak_19889	chr17	76836697	76837297	53.1526	Promoter-TSS (NM_001321291)	-388	57602	USP36	ubiquitin specific peptidase 36	protein-coding
HCT15_1_peak_3199	chr1	169074879	169075945	53.1187	Promoter-TSS (NM_001677)	-516	481	ATP1B1	ATPase Na+/K+ transporting subunit beta 1	protein-coding
HCT15_1_peak_3326	chr1	178062344	178063835	53.1153	Promoter-TSS (NR_027982)	39	100302401	RASAL2-AS1	RASAL2 antisense RNA 1	ncRNA
HCT15_1_peak_4543	chr1	244210961	244211953	53.1153	Promoter-TSS (NM_001278196)	-784	10472	ZBTB18	zinc finger and BTB domain containing 18	protein-coding
HCT15_1_peak_44028	chr8	90112959	90113551	53.0932	Intergenic	656684	101929709	LOC101929709	uncharacterized LOC101929709	ncRNA
HCT15_1_peak_38339	chr6	49430741	49431666	53.0812	Promoter-TSS (NM_000255)	120	55166	CENPQ	centromere protein Q	protein-coding
HCT15_1_peak_8833	chr11	93473986	93474941	53.0797	Promoter-TSS (NM_001351992)	198	79101	TAF1D	TATA-box binding protein associated factor, RNA polymerase I subunit D	protein-coding
HCT15_1_peak_6607	chr10	114833311	114833993	53.0706	Intron (NM_001146284, Intron 4 of 12)	28538	106635520	SNORA87	small nucleolar RNA, H/ACA box 87	snoRNA
HCT15_1_peak_1752	chr1	68150577	68151211	53.0702	Promoter-TSS (NM_001924)	10	1647	GADD45A	growth arrest and DNA damage inducible alpha	protein-coding
HCT15_1_peak_19367	chr17	56736031	56737024	53.0641	Intron (NM_198393, Intron 1 of 32)	32889	56155	TEX14	testis expressed 14, intercellular bridge forming factor	protein-coding
HCT15_1_peak_10016	chr12	27676588	27677634	53.0579	Promoter-TSS (NM_177444)	-28	8496	PPFIBP1	PPFIA binding protein 1	protein-coding
HCT15_1_peak_3602	chr1	201095821	201096689	53.049	Intergenic	-11755	647219	ASCL5	achaete-scute family bHLH transcription factor 5	protein-coding
HCT15_1_peak_35692	chr5	96143966	96144305	52.9812	Promoter-TSS (NM_001040458)	-243	51752	ERAP1	endoplasmic reticulum aminopeptidase 1	protein-coding
HCT15_1_peak_43781	chr8	64080460	64081322	52.9812	Promoter-TSS (NM_001277818)	110	101410533	YTHDF3-AS1	YTHDF3 antisense RNA 1 (head to head)	ncRNA
HCT15_1_peak_36468	chr5	145826334	145826998	52.9812	Promoter-TSS (NM_006706)	-230	10915	TCERG1	transcription elongation regulator 1	protein-coding
HCT15_1_peak_41978	chr7	105925362	105926230	52.9706	Promoter-TSS (NM_005746)	-367	10135	NAMPT	nicotinamide phosphoribosyltransferase	protein-coding
HCT15_1_peak_24720	chr2	109402713	109403659	52.9572	Promoter-TSS (NM_001351555)	-20	165055	CCDC138	coiled-coil domain containing 138	protein-coding
HCT15_1_peak_36290	chr5	138739230	138740174	52.9572	Promoter-TSS (NM_194296)	74	202051	SPATA24	spermatogenesis associated 24	protein-coding
HCT15_1_peak_9394	chr11	124981359	124981977	52.9572	Promoter-TSS (NM_001258243)	-9	219854	TMEM218	transmembrane protein 218	protein-coding
HCT15_1_peak_3271	chr1	173990789	173991795	52.9535	Intergenic	-29082	149041	RC3H1	ring finger and CCCH-type domains 1	protein-coding
HCT15_1_peak_1698	chr1	65363774	65364571	52.9535	Intron (NM_001321852, Intron 1 of 24)	68060	3716	JAK1	Janus kinase 1	protein-coding
HCT15_1_peak_17172	chr16	57278560	57279626	52.9535	Promoter-TSS (NM_012106)	-78	23568	ARL2BP	ADP ribosylation factor like GTPase 2 binding protein	protein-coding
HCT15_1_peak_3409	chr1	182557896	182558560	52.9473	Intron (NM_021133, Intron 1 of 6)	163	6041	RNASEL	ribonuclease L	protein-coding
HCT15_1_peak_36089	chr5	131831555	131832314	52.9441	Intergenic	-5469	3659	IRF1	interferon regulatory factor 1	protein-coding
HCT15_1_peak_10597	chr12	58138325	58139381	52.9368	Promoter-TSS (NM_005981)	31	6302	TSPAN31	tetraspanin 31	protein-coding
HCT15_1_peak_23747	chr2	47182033	47182722	52.924	Intron (NM_020458, Intron 2 of 19)	-13383	90411	MCFD2	multiple coagulation factor deficiency 2	protein-coding
HCT15_1_peak_33962	chr4	128702864	128704174	52.8811	Promoter-TSS (NM_001317383)	42	22824	HSPA4L	heat shock protein family A (Hsp70) member 4 like	protein-coding
HCT15_1_peak_17098	chr16	53537083	53537851	52.8741	Promoter-TSS (NM_022476)	-251	64400	AKTIP	AKT interacting protein	protein-coding
HCT15_1_peak_43765	chr8	62672164	62673253	52.8703	Intergenic	45361	100616484	MIR4470	microRNA 4470	ncRNA
HCT15_1_peak_14367	chr14	96857990	96858609	52.8693	Promoter-TSS (NM_001350890)	-166	122481	AK7	adenylate kinase 7	protein-coding
HCT15_1_peak_8533	chr11	73308966	73309898	52.8693	Promoter-TSS (NM_001286050)	-275	23201	FAM168A	family with sequence similarity 168 member A	protein-coding
HCT15_1_peak_28332	chr21	43098514	43099519	52.7865	Promoter-TSS (NR_024367)	-446	54090	LINC00111	long intergenic non-protein coding RNA 111	ncRNA
HCT15_1_peak_12525	chr13	60970917	60971458	52.7754	Promoter-TSS (NM_001146070)	-167	81550	TDRD3	tudor domain containing 3	protein-coding
HCT15_1_peak_6243	chr10	99205633	99206328	52.772	Promoter-TSS (NR_134586)	48	84287	ZDHHC16	zinc finger DHHC-type containing 16	protein-coding
HCT15_1_peak_8144	chr11	64008330	64009217	52.7622	Promoter-TSS (NM_057092)	-143	2286	FKBP2	FKBP prolyl isomerase 2	protein-coding
HCT15_1_peak_44037	chr8	90769789	90770983	52.7549	Promoter-TSS (NR_125822)	342	8767	RIPK2	receptor interacting serine/threonine kinase 2	protein-coding
HCT15_1_peak_41205	chr7	65215402	65216193	52.7309	Promoter-TSS (NR_003110)	114	441242	LOC441242	uncharacterized LOC441242	ncRNA
HCT15_1_peak_1898	chr1	84830973	84831890	52.7202	Intron (NR_003927, Intron 5 of 6)	19053	391051	UOX	urate oxidase (pseudogene)	pseudo
HCT15_1_peak_48678	chrY	58827168	58827621	52.7083	Intergenic	-273009	10251	SPRY3	sprouty RTK signaling antagonist 3	protein-coding
HCT15_1_peak_13130	chr13	114830541	114831376	52.6831	Intron (NM_001320821, Intron 2 of 25)	12472	22821	RASA3	RAS p21 protein activator 3	protein-coding
HCT15_1_peak_15948	chr15	91497878	91498860	52.6831	Intron (NM_001017919, Intron 1 of 7)	263	91433	RCCD1	RCC1 domain containing 1	protein-coding
HCT15_1_peak_45812	chr9	83616837	83617604	52.6598	Intergenic	687230	7088	TLE1	TLE family member 1, transcriptional corepressor	protein-coding
HCT15_1_peak_5848	chr10	77810609	77811581	52.6598	Intron (NM_001305581, Intron 4 of 6)	268576	83938	LRMDA	leucine rich melanocyte differentiation associated	protein-coding
HCT15_1_peak_42396	chr7	135661445	135662608	52.6567	Promoter-TSS (NM_145808)	81	136319	MTPN	myotrophin	protein-coding
HCT15_1_peak_23864	chr2	55458996	55459918	52.6567	Promoter-TSS (NR_148542)	-28	130162	CLHC1	clathrin heavy chain linker domain containing 1	protein-coding
HCT15_1_peak_10860	chr12	77272187	77273296	52.6567	Promoter-TSS (NM_001321)	58	1466	CSRP2	cysteine and glycine rich protein 2	protein-coding
HCT15_1_peak_43901	chr8	74790539	74791595	52.6534	Promoter-TSS (NM_001271015)	30	55284	UBE2W	ubiquitin conjugating enzyme E2 W	protein-coding
HCT15_1_peak_7200	chr11	7534753	7535763	52.6425	Promoter-TSS (NM_003621)	28	8495	PPFIBP2	PPFIA binding protein 2	protein-coding
HCT15_1_peak_4111	chr1	221508485	221509748	52.6284	Intron (NR_024236, Intron 1 of 1)	522	400804	C1orf140	uncharacterized LOC400804	ncRNA
HCT15_1_peak_20453	chr18	28786762	28787562	52.6193	Intergenic	-44343	1823	DSC1	desmocollin 1	protein-coding
HCT15_1_peak_4127	chr1	222638604	222639335	52.5913	Intergenic	82477	79802	HHIPL2	HHIP like 2	protein-coding
HCT15_1_peak_20527	chr18	33709656	33710242	52.583	Promoter-TSS (NR_136898)	87	55250	ELP2	elongator acetyltransferase complex subunit 2	protein-coding
HCT15_1_peak_12251	chr13	41706331	41707253	52.5371	Promoter-TSS (NR_120423)	146	89890	KBTBD6	kelch repeat and BTB domain containing 6	protein-coding
HCT15_1_peak_17831	chr16	88717397	88718219	52.534	Promoter-TSS (NM_000101)	-347	1535	CYBA	cytochrome b-245 alpha chain	protein-coding
HCT15_1_peak_22399	chr19	46087468	46088385	52.5301	Exon (NM_001017989, Exon 1 of 2)	134	80207	OPA3	outer mitochondrial membrane lipid metabolism regulator OPA3	protein-coding
HCT15_1_peak_12019	chr13	28194218	28195390	52.5244	Promoter-TSS (NM_001206559)	-76	51082	POLR1D	RNA polymerase I and III subunit D	protein-coding
HCT15_1_peak_11244	chr12	105608058	105608891	52.5128	Intron (NM_018171, Intron 4 of 20)	18709	55198	APPL2	adaptor protein, phosphotyrosine interacting with PH domain and leucine zipper 2	protein-coding
HCT15_1_peak_47420	chrX	14891050	14891832	52.5128	Promoter-TSS (NM_001324162)	-102	158747	MOSPD2	motile sperm domain containing 2	protein-coding
HCT15_1_peak_31708	chr3	156543324	156544753	52.4923	Promoter-TSS (NM_001193283)	-58	389170	LEKR1	leucine, glutamate and lysine rich 1	protein-coding
HCT15_1_peak_41410	chr7	74987832	74988586	52.4863	Promoter-TSS (NR_027775).3	67	5383	PMS2P5	PMS1 homolog 2, mismatch repair system component pseudogene 5	pseudo
HCT15_1_peak_29166	chr22	41047679	41048396	52.4668	Intergenic	-15314	57591	MRTFA	myocardin related transcription factor A	protein-coding
HCT15_1_peak_10501	chr12	56390557	56391213	52.4479	Promoter-TSS (NM_001032387)	-175	6821	SUOX	sulfite oxidase	protein-coding
HCT15_1_peak_32690	chr4	11700355	11701075	52.4479	Intergenic	70377	105374484	LINC02360	long intergenic non-protein coding RNA 2360	ncRNA
HCT15_1_peak_1393	chr1	47902920	47903834	52.4406	Promoter-TSS (NR_126355)	-388	102724077	LINC01389	long intergenic non-protein coding RNA 1389	ncRNA
HCT15_1_peak_45700	chr9	74383371	74384098	52.4346	Promoter-TSS (NM_013390)	-305	23670	CEMIP2	cell migration inducing hyaluronidase 2	protein-coding
HCT15_1_peak_12317	chr13	45150911	45152340	52.4343	Promoter-TSS (NM_001243799)	-924	8848	TSC22D1	TSC22 domain family member 1	protein-coding
HCT15_1_peak_12075	chr13	30880878	30881990	52.3996	Promoter-TSS (NM_001014380)	254	84056	KATNAL1	katanin catalytic subunit A1 like 1	protein-coding
HCT15_1_peak_16867	chr16	30669166	30670298	52.3986	Promoter-TSS (NM_001105079)	-20	64319	FBRS	fibrosin	protein-coding
HCT15_1_peak_43717	chr8	59465378	59466617	52.3863	Intron (NM_001007070, Intron 1 of 8)	177	6386	SDCBP	syndecan binding protein	protein-coding
HCT15_1_peak_14189	chr14	81769534	81770254	52.3863	Intron (NM_001366850, Intron 5 of 7)	-82160	2957	GTF2A1	general transcription factor IIA subunit 1	protein-coding
HCT15_1_peak_9332	chr11	122513086	122513714	52.3863	Intergenic	-13030	84959	UBASH3B	ubiquitin associated and SH3 domain containing B	protein-coding
HCT15_1_peak_6492	chr10	106908268	106909818	52.3402	Intron (NM_014978, Intron 9 of 26)	-483069	100505890	SORCS3-AS1	SORCS3 antisense RNA 1	ncRNA
HCT15_1_peak_25444	chr2	165911552	165912151	52.3334	Intergenic	-99816	151258	SLC38A11	solute carrier family 38 member 11	protein-coding
HCT15_1_peak_16082	chr15	101142390	101143304	52.3232	Promoter-TSS (NM_001040616)	53	140460	ASB7	ankyrin repeat and SOCS box containing 7	protein-coding
HCT15_1_peak_21442	chr19	9929360	9930511	52.3179	Promoter-TSS (NM_001316938)	-180	54850	FBXL12	F-box and leucine rich repeat protein 12	protein-coding
HCT15_1_peak_13161	chr14	21081283	21082170	52.3166	Intergenic	-22744	493901	RNASE12	ribonuclease A family member 12 (inactive)	protein-coding
HCT15_1_peak_43712	chr8	58979911	58980601	52.3152	Intron (NM_147189, Intron 3 of 4)	73174	90362	FAM110B	family with sequence similarity 110 member B	protein-coding
HCT15_1_peak_35493	chr5	77995330	77996054	52.3152	Intergenic	-51097	10184	LHFPL2	LHFPL tetraspan subfamily member 2	protein-coding
HCT15_1_peak_33882	chr4	120375436	120376417	52.3071	Promoter-TSS (NR_135112)	-12	645513	LOC645513	septin 7 pseudogene	pseudo
HCT15_1_peak_36559	chr5	149339890	149340781	52.3071	Promoter-TSS (NM_000112)	35	1836	SLC26A2	solute carrier family 26 member 2	protein-coding
HCT15_1_peak_5014	chr10	22291953	22292929	52.3071	5' UTR (NM_022365, Exon 1 of 12)	218	64215	DNAJC1	DnaJ heat shock protein family (Hsp40) member C1	protein-coding
HCT15_1_peak_26453	chr2	232530819	232531502	52.2998	Intergenic	-42075	5757	PTMA	prothymosin alpha	protein-coding
HCT15_1_peak_41821	chr7	100449678	100450489	52.2979	Promoter-TSS (NM_001267812)	153	105375430	SLC12A9-AS1	SLC12A9 antisense RNA 1	ncRNA
HCT15_1_peak_24673	chr2	106593432	106594113	52.2918	Intergenic	-88372	84417	ECRG4	ECRG4 augurin precursor	protein-coding
HCT15_1_peak_37613	chr6	19804597	19805284	52.2918	Promoter-TSS (NR_134651)	50	100506885	LOC100506885	uncharacterized LOC100506885	ncRNA
HCT15_1_peak_10598	chr12	58145585	58146584	52.2897	Promoter-TSS (NM_000075)	9	1019	CDK4	cyclin dependent kinase 4	protein-coding
HCT15_1_peak_38249	chr6	43894418	43895362	52.2897	Intron (NR_024478, Intron 1 of 1)	36125	100132354	LINC01512	long intergenic non-protein coding RNA 1512	ncRNA
HCT15_1_peak_40817	chr7	33101703	33102933	52.27	Promoter-TSS (NM_001002010)	70	51251	NT5C3A	5'-nucleotidase, cytosolic IIIA	protein-coding
HCT15_1_peak_48120	chrX	107334265	107335528	52.27	Promoter-TSS (NM_001321288)	-1	115201	ATG4A	autophagy related 4A cysteine peptidase	protein-coding
HCT15_1_peak_13667	chr14	55518081	55518536	52.2547	Promoter-TSS (NM_144578)	-57	93487	MAPK1IP1L	mitogen-activated protein kinase 1 interacting protein 1 like	protein-coding
HCT15_1_peak_2531	chr1	144491024	144492036	52.2547	Promoter-TSS (NR_104073).2	75	101954264	RNVU1-4	RNA, variant U1 small nuclear 4	snRNA
HCT15_1_peak_12921	chr13	106748927	106749449	52.235	Intergenic	-279724	728192	LINC00460	long intergenic non-protein coding RNA 460	ncRNA
HCT15_1_peak_31068	chr3	119813188	119814264	52.2195	Promoter-TSS (NM_002093)	-432	2932	GSK3B	glycogen synthase kinase 3 beta	protein-coding
HCT15_1_peak_38756	chr6	96969216	96970331	52.1821	Promoter-TSS (NM_015323)	91	23376	UFL1	UFM1 specific ligase 1	protein-coding
HCT15_1_peak_43829	chr8	67578842	67580153	52.1571	Promoter-TSS (NM_025054)	-31	80124	VCPIP1	valosin containing protein interacting protein 1	protein-coding
HCT15_1_peak_223	chr1	8021119	8022146	52.1368	Promoter-TSS (NM_001123377)	-82	11315	PARK7	Parkinsonism associated deglycase	protein-coding
HCT15_1_peak_14846	chr15	40697651	40698221	52.1366	Promoter-TSS (NM_002225)	-60	3712	IVD	isovaleryl-CoA dehydrogenase	protein-coding
HCT15_1_peak_9014	chr11	108368064	108369414	52.0772	Intron (NM_001363502, Intron 1 of 5)	372	143888	POGLUT3	protein O-glucosyltransferase 3	protein-coding
HCT15_1_peak_9106	chr11	113185031	113185907	52.0772	5' UTR (NM_001352038, Exon 1 of 24)	164	54970	TTC12	tetratricopeptide repeat domain 12	protein-coding
HCT15_1_peak_9810	chr12	11323650	11324421	52.0678	Non-coding (NR_037918, Exon 1 of 10)	175	5554	PRH1	proline rich protein HaeIII subfamily 1	protein-coding
HCT15_1_peak_35949	chr5	122758873	122759679	52.061	Promoter-TSS (NM_153223)	10	153241	CEP120	centrosomal protein 120	protein-coding
HCT15_1_peak_15138	chr15	55488636	55489488	52.0163	Promoter-TSS (NM_016304)	77	51187	RSL24D1	ribosomal L24 domain containing 1	protein-coding
HCT15_1_peak_3362	chr1	179923404	179924576	52.0055	Promoter-TSS (NM_014810)	45	9857	CEP350	centrosomal protein 350	protein-coding
HCT15_1_peak_21838	chr19	19496042	19496790	51.9774	Promoter-TSS (NM_001300946)	-196	54815	GATAD2A	GATA zinc finger domain containing 2A	protein-coding
HCT15_1_peak_45262	chr9	26946698	26947675	51.9752	Promoter-TSS (NM_001031689)	54	9373	PLAA	phospholipase A2 activating protein	protein-coding
HCT15_1_peak_30778	chr3	87382435	87382999	51.9503	Intergenic	-56983	5449	POU1F1	POU class 1 homeobox 1	protein-coding
HCT15_1_peak_12439	chr13	50697941	50699384	51.9305	Intron (NR_109974, Intron 2 of 6)	1015	8847	DLEU2	deleted in lymphocytic leukemia 2	ncRNA
HCT15_1_peak_24425	chr2	89869666	89869959	51.8989	Intergenic	757928	100616399	MIR4436A	microRNA 4436a	ncRNA
HCT15_1_peak_22866	chr19	57831237	57832032	51.8957	Promoter-TSS (NM_213598)	-206	125919	ZNF543	zinc finger protein 543	protein-coding
HCT15_1_peak_13498	chr14	39901252	39902585	51.8892	Promoter-TSS (NM_203301)	-214	254170	FBXO33	F-box protein 33	protein-coding
HCT15_1_peak_26055	chr2	210288407	210289348	51.8869	5' UTR (NM_001363910, Exon 1 of 16)	106	4133	MAP2	microtubule associated protein 2	protein-coding
HCT15_1_peak_27032	chr20	16510750	16511542	51.8869	Intron (NM_024704, Intron 1 of 25)	42947	55614	KIF16B	kinesin family member 16B	protein-coding
HCT15_1_peak_35900	chr5	118610032	118610710	51.8822	Intron (NM_001077654, Intron 1 of 1)	5917	25816	TNFAIP8	TNF alpha induced protein 8	protein-coding
HCT15_1_peak_14941	chr15	43802810	43803577	51.8686	Promoter-TSS (NM_005657)	-355	7158	TP53BP1	tumor protein p53 binding protein 1	protein-coding
HCT15_1_peak_9117	chr11	113845409	113846261	51.8686	Promoter-TSS (NR_046363)	5	3359	HTR3A	5-hydroxytryptamine receptor 3A	protein-coding
HCT15_1_peak_5512	chr10	60144676	60145832	51.8632	Promoter-TSS (NM_003201)	84	7019	TFAM	transcription factor A, mitochondrial	protein-coding
HCT15_1_peak_27373	chr20	34542129	34542896	51.8597	Promoter-TSS (NM_033630)	36	51282	SCAND1	SCAN domain containing 1	protein-coding
HCT15_1_peak_12126	chr13	32889374	32890382	51.8597	Intron (NM_000059, Intron 1 of 26)	261	675	BRCA2	BRCA2 DNA repair associated	protein-coding
HCT15_1_peak_29844	chr3	25824330	25825429	51.8597	Promoter-TSS (NM_018297)	55	55768	NGLY1	N-glycanase 1	protein-coding
HCT15_1_peak_36909	chr5	171433245	171434167	51.854	5' UTR (NM_033645, Exon 1 of 12)	171	23291	FBXW11	F-box and WD repeat domain containing 11	protein-coding
HCT15_1_peak_26045	chr2	209130518	209131375	51.8454	Promoter-TSS (NM_152671)	-33	200576	PIKFYVE	phosphoinositide kinase, FYVE-type zinc finger containing	protein-coding
HCT15_1_peak_35952	chr5	122847322	122848224	51.8163	Promoter-TSS (NM_001364147)	-20	1456	CSNK1G3	casein kinase 1 gamma 3	protein-coding
HCT15_1_peak_9692	chr12	6445306	6446079	51.7963	Intron (NR_144351, Intron 1 of 8)	5550	7132	TNFRSF1A	TNF receptor superfamily member 1A	protein-coding
HCT15_1_peak_31088	chr3	120460854	120462079	51.7686	Promoter-TSS (NM_001363965)	61	285282	RABL3	RAB, member of RAS oncogene family like 3	protein-coding
HCT15_1_peak_19275	chr17	53510491	53510977	51.7647	Intergenic	-11538	23531	MMD	monocyte to macrophage differentiation associated	protein-coding
HCT15_1_peak_18323	chr17	16767937	16769008	51.7582	Intergenic	-19286	147228	KRT17P1	keratin 17 pseudogene 1	pseudo
HCT15_1_peak_3802	chr1	205718005	205718953	51.7445	Intron (NM_022731, Intron 1 of 6)	831	64710	NUCKS1	nuclear casein kinase and cyclin dependent kinase substrate 1	protein-coding
HCT15_1_peak_8737	chr11	85358576	85359275	51.7445	Promoter-TSS (NM_001244735)	-38	84233	TMEM126A	transmembrane protein 126A	protein-coding
HCT15_1_peak_21997	chr19	35809594	35810407	51.7426	Intergenic	-10072	933	CD22	CD22 molecule	protein-coding
HCT15_1_peak_19739	chr17	73284878	73285923	51.7345	Intron (NM_001126121, Intron 1 of 7)	114	60386	SLC25A19	solute carrier family 25 member 19	protein-coding
HCT15_1_peak_17477	chr16	72661109	72661863	51.7257	Intron (NR_126330, Intron 1 of 13)	37383	101927957	LINC01572	long intergenic non-protein coding RNA 1572	ncRNA
HCT15_1_peak_27627	chr20	47663093	47663513	51.7218	Promoter-TSS (NR_110624)	454	1434	CSE1L	chromosome segregation 1 like	protein-coding
HCT15_1_peak_16084	chr15	101261940	101262793	51.6954	Intergenic	119572	140460	ASB7	ankyrin repeat and SOCS box containing 7	protein-coding
HCT15_1_peak_39835	chr6	168407961	168408787	51.676	Intergenic	-10179	3834	KIF25	kinesin family member 25	protein-coding
HCT15_1_peak_24209	chr2	74756278	74757239	51.651	Promoter-TSS (NR_126511)	75	550	AUP1	AUP1 lipid droplet regulating VLDL assembly factor	protein-coding
HCT15_1_peak_45265	chr9	27193994	27195159	51.6489	Intron (NM_001290078, Intron 9 of 20)	85437	7010	TEK	TEK receptor tyrosine kinase	protein-coding
HCT15_1_peak_295	chr1	9970264	9971297	51.6489	Promoter-TSS (NM_020248)	-453	56998	CTNNBIP1	catenin beta interacting protein 1	protein-coding
HCT15_1_peak_11530	chr12	120426265	120427104	51.6489	Promoter-TSS (NM_207311)	-356	92558	BICDL1	BICD family like cargo adaptor 1	protein-coding
HCT15_1_peak_999	chr1	33564857	33565543	51.6489	Intron (NM_001350401, Intron 10 of 11)	17421	113451	AZIN2	antizyme inhibitor 2	protein-coding
HCT15_1_peak_35115	chr5	44808695	44809682	51.64	Promoter-TSS (NR_109862)	139	10884	MRPS30	mitochondrial ribosomal protein S30	protein-coding
HCT15_1_peak_36062	chr5	130970404	130971537	51.6396	Promoter-TSS (NM_001164388)	-48	51735	RAPGEF6	Rap guanine nucleotide exchange factor 6	protein-coding
HCT15_1_peak_29922	chr3	31418522	31419048	51.6387	Intergenic	-155632	201595	STT3B	STT3 oligosaccharyltransferase complex catalytic subunit B	protein-coding
HCT15_1_peak_43432	chr8	37962409	37963739	51.6309	Promoter-TSS (NM_001261832)	27	9070	ASH2L	ASH2 like, histone lysine methyltransferase complex subunit	protein-coding
HCT15_1_peak_16842	chr16	30346024	30346921	51.6078	Non-coding (NR_002453, Exon 1 of 13)	223	595101	SMG1P5	SMG1 pseudogene 5	pseudo
HCT15_1_peak_3536	chr1	197170317	197170953	51.6078	Promoter-TSS (NM_194314)	1	23418	CRB1	crumbs cell polarity complex component 1	protein-coding
HCT15_1_peak_3999	chr1	213030929	213032120	51.6078	Promoter-TSS (NR_027286)	-44	642946	FLVCR1-DT	FLVCR1 divergent transcript	ncRNA
HCT15_1_peak_19779	chr17	73840591	73841171	51.6	Promoter-TSS (NM_199242)	-83	201294	UNC13D	unc-13 homolog D	protein-coding
HCT15_1_peak_33043	chr4	47915841	47917091	51.5943	Non-coding (NR_125879, Exon 1 of 3)	134	152518	NFXL1	nuclear transcription factor, X-box binding like 1	protein-coding
HCT15_1_peak_2445	chr1	117663982	117664935	51.5943	Promoter-TSS (NM_025188)	-87	80263	TRIM45	tripartite motif containing 45	protein-coding
HCT15_1_peak_30642	chr3	69062169	69063261	51.5745	Intron (NR_103826, Intron 1 of 15)	120	285203	EOGT	EGF domain specific O-linked N-acetylglucosamine transferase	protein-coding
HCT15_1_peak_25057	chr2	128568201	128569113	51.5564	Promoter-TSS (NM_018383)	88	55339	WDR33	WD repeat domain 33	protein-coding
HCT15_1_peak_43534	chr8	42697854	42698730	51.5261	5' UTR (NM_199003, Exon 1 of 2)	176	55145	THAP1	THAP domain containing 1	protein-coding
HCT15_1_peak_26175	chr2	219432690	219433731	51.516	Promoter-TSS (NM_005444)	-93	9125	CNOT9	CCR4-NOT transcription complex subunit 9	protein-coding
HCT15_1_peak_16357	chr16	4743142	4744241	51.516	Promoter-TSS (NM_032349)	-3	84309	NUDT16L1	nudix hydrolase 16 like 1	protein-coding
HCT15_1_peak_4386	chr1	233248612	233249689	51.516	Intron (NM_014801, Intron 21 of 33)	162562	84284	NTPCR	nucleoside-triphosphatase, cancer-related	protein-coding
HCT15_1_peak_43621	chr8	49835877	49836364	51.5133	Intergenic	-2132	6591	SNAI2	snail family transcriptional repressor 2	protein-coding
HCT15_1_peak_25092	chr2	131099585	131100834	51.511	Promoter-TSS (NR_135548)	45	84317	CCDC115	coiled-coil domain containing 115	protein-coding
HCT15_1_peak_6416	chr10	104473442	104474927	51.5108	Promoter-TSS (NR_146992)	-30	403	ARL3	ADP ribosylation factor like GTPase 3	protein-coding
HCT15_1_peak_41861	chr7	101372562	101373170	51.5084	Intergenic	-86421	1523	CUX1	cut like homeobox 1	protein-coding
HCT15_1_peak_3216	chr1	170500666	170501867	51.4714	Promoter-TSS (NM_001320252)	3	92344	GORAB	golgin, RAB6 interacting	protein-coding
HCT15_1_peak_40989	chr7	45039191	45039824	51.4714	Promoter-TSS (NM_031443)	162	83605	CCM2	CCM2 scaffold protein	protein-coding
HCT15_1_peak_24232	chr2	75750509	75751176	51.4623	Promoter-TSS (NR_110281)	-352	101927884	LOC101927884	uncharacterized LOC101927884	ncRNA
HCT15_1_peak_13781	chr14	62161636	62163127	51.454	5' UTR (NM_001530, Exon 1 of 15)	150	3091	HIF1A	hypoxia inducible factor 1 subunit alpha	protein-coding
HCT15_1_peak_3158	chr1	167051671	167052793	51.4301	Intron (NM_005814, Intron 1 of 6)	7382	10223	GPA33	glycoprotein A33	protein-coding
HCT15_1_peak_1987	chr1	89239722	89240294	51.4059	Intron (NM_001320708, Intron 5 of 20)	-89121	101927891	PKN2-AS1	PKN2 antisense RNA 1	ncRNA
HCT15_1_peak_37434	chr6	10403854	10404968	51.4059	Promoter-TSS (NR_145448)	-324	109729173	TFAP2A-AS2	TFAP2A antisense RNA 2	ncRNA
HCT15_1_peak_17694	chr16	84047446	84048309	51.4038	Intron (NM_001080442, Intron 8 of 9)	27885	146167	SLC38A8	solute carrier family 38 member 8	protein-coding
HCT15_1_peak_12161	chr13	34731017	34731535	51.391	Intergenic	-190904	105370158	LINC02343	long intergenic non-protein coding RNA 2343	ncRNA
HCT15_1_peak_12472	chr13	52377718	52378637	51.3743	Intron (NM_001031719, Intron 1 of 7)	121	79758	DHRS12	dehydrogenase/reductase 12	protein-coding
HCT15_1_peak_2041	chr1	92764102	92764944	51.3489	Promoter-TSS (NM_001319683)	21	11146	GLMN	glomulin, FKBP associated protein	protein-coding
HCT15_1_peak_26515	chr2	234330713	234331592	51.3382	Intron (NM_152879, Intron 3 of 29)	34352	8527	DGKD	diacylglycerol kinase delta	protein-coding
HCT15_1_peak_7530	chr11	27417098	27417957	51.3342	Intron (NM_001346432, Intron 1 of 16)	-32732	91057	CCDC34	coiled-coil domain containing 34	protein-coding
HCT15_1_peak_31727	chr3	157217123	157217782	51.3309	Promoter-TSS (NM_024621)	-7	79674	VEPH1	ventricular zone expressed PH domain containing 1	protein-coding
HCT15_1_peak_23790	chr2	48541272	48542548	51.3086	Promoter-TSS (NM_002158)	89	3344	FOXN2	forkhead box N2	protein-coding
HCT15_1_peak_47741	chrX	49125341	49126348	51.3007	Promoter-TSS (NM_033215)	-412	89801	PPP1R3F	protein phosphatase 1 regulatory subunit 3F	protein-coding
HCT15_1_peak_44976	chr9	178717	179411	51.2851	Promoter-TSS (NM_018491)	11	55871	CBWD1	COBW domain containing 1	protein-coding
HCT15_1_peak_4840	chr10	11835858	11836360	51.2687	Intergenic	-29246	254427	PROSER2	proline and serine rich 2	protein-coding
HCT15_1_peak_10458	chr12	54674233	54674616	51.2612	Promoter-TSS (NM_002136)	-86	3178	HNRNPA1	heterogeneous nuclear ribonucleoprotein A1	protein-coding
HCT15_1_peak_9500	chr11	130318205	130319086	51.2273	Promoter-TSS (NM_139055)	-224	170689	ADAMTS15	ADAM metallopeptidase with thrombospondin type 1 motif 15	protein-coding
HCT15_1_peak_1316	chr1	45284930	45285652	51.2273	TTS (NM_001166292)	11137	149478	BTBD19	BTB domain containing 19	protein-coding
HCT15_1_peak_41777	chr7	99698893	99699714	51.213	Promoter-TSS (NM_182776)	32	9179	AP4M1	adaptor related protein complex 4 subunit mu 1	protein-coding
HCT15_1_peak_12237	chr13	41344872	41345666	51.2	Promoter-TSS (NM_005830)	57	10240	MRPS31	mitochondrial ribosomal protein S31	protein-coding
HCT15_1_peak_46169	chr9	101544092	101544819	51.1934	Intron (NM_173551, Intron 5 of 14)	14382	203286	ANKS6	ankyrin repeat and sterile alpha motif domain containing 6	protein-coding
HCT15_1_peak_44454	chr8	124053747	124054889	51.1848	Exon (NM_024295, Exon 1 of 8)	224	79139	DERL1	derlin 1	protein-coding
HCT15_1_peak_13239	chr14	23398225	23399097	51.1657	Promoter-TSS (NM_001282954)	-76	10419	PRMT5	protein arginine methyltransferase 5	protein-coding
HCT15_1_peak_32659	chr4	10020373	10021108	51.1408	Intron (NM_001001290, Intron 2 of 12)	2381	56606	SLC2A9	solute carrier family 2 member 9	protein-coding
HCT15_1_peak_12791	chr13	98627942	98628888	51.1146	Intron (NM_002271, Intron 3 of 28)	22486	3843	IPO5	importin 5	protein-coding
HCT15_1_peak_7244	chr11	9385533	9386333	51.0952	Intergenic	-20266	10527	IPO7	importin 7	protein-coding
HCT15_1_peak_24586	chr2	99757326	99758288	51.0886	Promoter-TSS (NM_001349012)	85	80705	TSGA10	testis specific 10	protein-coding
HCT15_1_peak_36088	chr5	131825995	131826793	51.0886	Promoter-TSS (NM_002198)	71	3659	IRF1	interferon regulatory factor 1	protein-coding
HCT15_1_peak_37866	chr6	28303205	28304128	51.0886	5' UTR (NM_001135216, Exon 1 of 4)	245	64288	ZSCAN31	zinc finger and SCAN domain containing 31	protein-coding
HCT15_1_peak_7510	chr11	22850745	22851670	51.0886	Promoter-TSS (NR_135213)	-90	258010	SVIP	small VCP interacting protein	protein-coding
HCT15_1_peak_34830	chr5	13510369	13511176	51.0774	Intergenic	433817	1767	DNAH5	dynein axonemal heavy chain 5	protein-coding
HCT15_1_peak_13022	chr13	111071367	111071981	51.0774	Intron (NM_001846, Intron 4 of 47)	43960	100129836	COL4A2-AS2	COL4A2 antisense 2	protein-coding
HCT15_1_peak_31978	chr3	179065181	179066021	51.0698	Intron (NM_033540, Intron 1 of 17)	104	55669	MFN1	mitofusin 1	protein-coding
HCT15_1_peak_4845	chr10	11923476	11924405	51.0697	Intron (NR_038222, Intron 2 of 5)	12769	219731	PROSER2-AS1	PROSER2 antisense RNA 1	ncRNA
HCT15_1_peak_17332	chr16	67840373	67841102	51.0664	Promoter-TSS (NM_001320240)	-55	55815	TSNAXIP1	translin associated factor X interacting protein 1	protein-coding
HCT15_1_peak_46371	chr9	114393060	114394018	51.0664	Promoter-TSS (NR_037148)	-75	552891	DNAJC25-GNG10	DNAJC25-GNG10 readthrough	protein-coding
HCT15_1_peak_13488	chr14	39571674	39572862	51.0658	Promoter-TSS (NR_146545)	-76	105370458	SEC23A-AS1	SEC23A antisense RNA 1	ncRNA
HCT15_1_peak_22829	chr19	55972892	55973480	51.0658	Promoter-TSS (NM_024710)	-177	79763	ISOC2	isochorismatase domain containing 2	protein-coding
HCT15_1_peak_40994	chr7	45808058	45808886	51.04	Non-coding (NR_024271, Exon 1 of 13)	145	641977	SEPTIN7P2	septin 7 pseudogene 2	pseudo
HCT15_1_peak_34751	chr5	6349441	6350035	51.04	Intergenic	-12333	401172	LINC02145	long intergenic non-protein coding RNA 2145	ncRNA
HCT15_1_peak_5497	chr10	59624520	59625420	51.0398	Intergenic	402684	253430	IPMK	inositol polyphosphate multikinase	protein-coding
HCT15_1_peak_22902	chr19	58912502	58913035	50.998	TTS (NR_149054)	1198	110806301	LINC02560	long intergenic non-protein coding RNA 2560	ncRNA
HCT15_1_peak_23443	chr2	28730961	28731856	50.998	Intron (NM_153021, Intron 1 of 57)	12470	151056	PLB1	phospholipase B1	protein-coding
HCT15_1_peak_43002	chr8	13133639	13134657	50.9775	Promoter-TSS (NM_001316668)	-118	10395	DLC1	DLC1 Rho GTPase activating protein	protein-coding
HCT15_1_peak_40431	chr7	6543008	6543985	50.9541	Intron (NM_001145118, Intron 15 of 21)	-19713	11014	KDELR2	KDEL endoplasmic reticulum protein retention receptor 2	protein-coding
HCT15_1_peak_3135	chr1	165737818	165738789	50.9512	Promoter-TSS (NM_001366129)	137	100147773	TMCO1-AS1	TMCO1 antisense RNA 1	ncRNA
HCT15_1_peak_33221	chr4	68410516	68411560	50.9512	Intron (NR_155754, Intron 1 of 18)	183	1060	CENPC	centromere protein C	protein-coding
HCT15_1_peak_14755	chr15	35261584	35262247	50.9449	Promoter-TSS (NM_014691)	28	9716	AQR	aquarius Intron-binding spliceosomal factor	protein-coding
HCT15_1_peak_45452	chr9	37464819	37466272	50.9272	Promoter-TSS (NM_014872)	-98	9925	ZBTB5	zinc finger and BTB domain containing 5	protein-coding
HCT15_1_peak_9006	chr11	107728954	107730073	50.9197	Promoter-TSS (NM_017515)	0	54733	SLC35F2	solute carrier family 35 member F2	protein-coding
HCT15_1_peak_15141	chr15	55582331	55582985	50.9032	Promoter-TSS (NM_183235)	-647	5873	RAB27A	RAB27A, member RAS oncogene family	protein-coding
HCT15_1_peak_42510	chr7	143077307	143078529	50.857	Promoter-TSS (NM_001362783)	200	100507507	LOC100507507	uncharacterized LOC100507507	ncRNA
HCT15_1_peak_24897	chr2	118845670	118846538	50.8469	Promoter-TSS (NM_016133)	-22	51141	INSIG2	insulin induced gene 2	protein-coding
HCT15_1_peak_42385	chr7	135194352	135195397	50.8406	Promoter-TSS (NM_001190848)	1	4850	CNOT4	CCR4-NOT transcription complex subunit 4	protein-coding
HCT15_1_peak_1955	chr1	87170042	87171203	50.8406	Promoter-TSS (NR_135837)	363	51100	SH3GLB1	SH3 domain containing GRB2 like, endophilin B1	protein-coding
HCT15_1_peak_40526	chr7	16684339	16686154	50.8262	Promoter-TSS (NM_001159767)	133	57037	ANKMY2	ankyrin repeat and MYND domain containing 2	protein-coding
HCT15_1_peak_31814	chr3	165592325	165593498	50.8121	Intergenic	-37700	590	BCHE	butyrylcholinesterase	protein-coding
HCT15_1_peak_5414	chr10	48276317	48276857	50.8121	Intergenic	21340	653145	ANXA8	annexin A8	protein-coding
HCT15_1_peak_23996	chr2	65058326	65059182	50.8002	Intergenic	32011	101927438	LINC01800	long intergenic non-protein coding RNA 1800	ncRNA
HCT15_1_peak_5422	chr10	49195875	49196697	50.7991	Intergenic	11539	644054	FAM25C	family with sequence similarity 25 member C	protein-coding
HCT15_1_peak_31067	chr3	119513887	119514515	50.7944	Intron (NM_022002, Intron 1 of 8)	12644	8856	NR1I2	nuclear receptor subfamily 1 group I member 2	protein-coding
HCT15_1_peak_42717	chr7	155369293	155370004	50.7832	Intergenic	-6207	285888	CNPY1	canopy FGF signaling regulator 1	protein-coding
HCT15_1_peak_45873	chr9	88555716	88556624	50.7821	Promoter-TSS (NM_001321882)	109	60560	NAA35	N(alpha)-acetyltransferase 35, NatC auxiliary subunit	protein-coding
HCT15_1_peak_5812	chr10	75910712	75911495	50.7821	Promoter-TSS (NR_135191)	124	132	ADK	adenosine kinase	protein-coding
HCT15_1_peak_38329	chr6	47665795	47666619	50.7821	Promoter-TSS (NM_001347855)	-109	221393	ADGRF4	adhesion G protein-coupled receptor F4	protein-coding
HCT15_1_peak_8921	chr11	100647855	100648290	50.7612	Intron (NM_152432, Intron 2 of 23)	-89386	100128386	LOC100128386	uncharacterized LOC100128386	ncRNA
HCT15_1_peak_26330	chr2	226979744	226980841	50.7429	Intergenic	-27218	646736	LOC646736	uncharacterized LOC646736	ncRNA
HCT15_1_peak_30100	chr3	42631932	42632552	50.7359	Promoter-TSS (NM_001370300)	-110	51188	SS18L2	SS18 like 2	protein-coding
HCT15_1_peak_31064	chr3	119217094	119217862	50.7359	Promoter-TSS (NM_016589)	84	51300	TIMMDC1	translocase of inner mitochondrial membrane domain containing 1	protein-coding
HCT15_1_peak_23110	chr2	10548504	10548875	50.7329	5' UTR (NM_134421, Exon 3 of 6)	38286	100302743	SNORA80B	small nucleolar RNA, H/ACA box 80B	snoRNA
HCT15_1_peak_31410	chr3	134082905	134083817	50.7258	Intron (NM_016201, Intron 5 of 9)	3343	102466744	MIR6827	microRNA 6827	ncRNA
HCT15_1_peak_42640	chr7	150924172	150924790	50.7168	Promoter-TSS (NM_007189)	-21	114483834	LOC114483834	ABCF2-H2B readthrough	protein-coding
HCT15_1_peak_3544	chr1	197871591	197872433	50.7156	Exon (NM_001024594, Exon 1 of 3)	252	388722	C1orf53	chromosome 1 open reading frame 53	protein-coding
HCT15_1_peak_41165	chr7	56101332	56102417	50.7156	Intron (NM_001370519, Intron 1 of 8)	17263	5723	PSPH	phosphoserine phosphatase	protein-coding
HCT15_1_peak_17232	chr16	58663407	58664573	50.7122	Promoter-TSS (NM_016284)	-260	23019	CNOT1	CCR4-NOT transcription complex subunit 1	protein-coding
HCT15_1_peak_22145	chr19	40476433	40477214	50.6778	Promoter-TSS (NM_153001)	-89	5704	PSMC4	proteasome 26S subunit, ATPase 4	protein-coding
HCT15_1_peak_8703	chr11	82611353	82612912	50.6751	Promoter-TSS (NM_001363481)	-487	5547	PRCP	prolylcarboxypeptidase	protein-coding
HCT15_1_peak_8324	chr11	67007075	67007717	50.6622	Promoter-TSS (NM_001256405)	-89	22992	KDM2A	lysine demethylase 2A	protein-coding
HCT15_1_peak_26214	chr2	220143645	220144701	50.6539	Promoter-TSS (NM_006736)	85	3300	DNAJB2	DnaJ heat shock protein family (Hsp40) member B2	protein-coding
HCT15_1_peak_9963	chr12	22777643	22778917	50.627	Promoter-TSS (NR_135030)	175	55500	ETNK1	ethanolamine kinase 1	protein-coding
HCT15_1_peak_43288	chr8	28747334	28748255	50.6219	Promoter-TSS (NM_001324387)	-96	55756	INTS9	integrator complex subunit 9	protein-coding
HCT15_1_peak_19383	chr17	57784661	57785537	50.5748	Promoter-TSS (NM_001329397)	84	81671	VMP1	vacuole membrane protein 1	protein-coding
HCT15_1_peak_32227	chr3	193589895	193590544	50.5602	Intergenic	-28421	105374285	LINC02038	long intergenic non-protein coding RNA 2038	ncRNA
HCT15_1_peak_37462	chr6	11232256	11233525	50.5573	Promoter-TSS (NM_006403)	11	4739	NEDD9	neural precursor cell expressed, developmentally down-regulated 9	protein-coding
HCT15_1_peak_34549	chr4	185654917	185655683	50.5573	Promoter-TSS (NR_104593)	-50	79682	CENPU	centromere protein U	protein-coding
HCT15_1_peak_44481	chr8	125486751	125487491	50.5525	Promoter-TSS (NR_108047)	113	11236	RNF139	ring finger protein 139	protein-coding
HCT15_1_peak_24723	chr2	109588177	109589109	50.5433	Intron (NM_022336, Intron 1 of 11)	17033	10913	EDAR	ectodysplasin A receptor	protein-coding
HCT15_1_peak_14961	chr15	44486549	44487919	50.5338	Promoter-TSS (NM_001286490)	235	84978	FRMD5	FERM domain containing 5	protein-coding
HCT15_1_peak_43320	chr8	29939808	29940268	50.513	Intron (NM_016127, Intron 1 of 5)	542	51669	SARAF	store-operated calcium entry associated regulatory factor	protein-coding
HCT15_1_peak_12598	chr13	76111611	76112507	50.477	Promoter-TSS (NM_203497)	-51	170622	COMMD6	COMM domain containing 6	protein-coding
HCT15_1_peak_46735	chr9	130830032	130830561	50.477	Promoter-TSS (NM_197956)	-183	114789	SLC25A25	solute carrier family 25 member 25	protein-coding
HCT15_1_peak_25307	chr2	157189028	157189893	50.4526	Promoter-TSS (NM_006186)	-227	4929	NR4A2	nuclear receptor subfamily 4 group A member 2	protein-coding
HCT15_1_peak_30330	chr3	50354090	50354635	50.4515	TTS (NM_003773)	-4550	3373	HYAL1	hyaluronidase 1	protein-coding
HCT15_1_peak_38843	chr6	107349181	107350025	50.4457	5' UTR (NM_001142470, Exon 1 of 5)	200	51250	C6orf203	chromosome 6 open reading frame 203	protein-coding
HCT15_1_peak_31097	chr3	121553740	121554330	50.4357	Promoter-TSS (NM_001023570)	8	55840	EAF2	ELL associated factor 2	protein-coding
HCT15_1_peak_43893	chr8	74206045	74207364	50.4114	Promoter-TSS (NM_000971)	-3	6129	RPL7	ribosomal protein L7	protein-coding
HCT15_1_peak_969	chr1	32859523	32860548	50.4072	Promoter-TSS (NM_001300958)	7	55108	BSDC1	BSD domain containing 1	protein-coding
HCT15_1_peak_43984	chr8	82753811	82754701	50.4072	Intron (NM_022133, Intron 1 of 8)	164	64089	SNX16	sorting nexin 16	protein-coding
HCT15_1_peak_25907	chr2	201390643	201391424	50.4052	Intron (NM_001160033, Intron 1 of 8)	103	151246	SGO2	shugoshin 2	protein-coding
HCT15_1_peak_12819	chr13	99358719	99359379	50.4052	Intron (NM_005073, Intron 15 of 22)	45877	6564	SLC15A1	solute carrier family 15 member 1	protein-coding
HCT15_1_peak_3113	chr1	164527813	164528571	50.3606	Promoter-TSS (NM_001204961)	-405	5087	PBX1	PBX homeobox 1	protein-coding
HCT15_1_peak_44223	chr8	102217637	102218617	50.3507	Promoter-TSS (NM_016096)	165	51123	ZNF706	zinc finger protein 706	protein-coding
HCT15_1_peak_39757	chr6	163148401	163149194	50.3491	Promoter-TSS (NM_013988)	1	5071	PRKN	parkin RBR E3 ubiquitin protein ligase	protein-coding
HCT15_1_peak_13402	chr14	34521167	34521553	50.3371	Intergenic	-101080	112399	EGLN3	egl-9 family hypoxia inducible factor 3	protein-coding
HCT15_1_peak_1069	chr1	36852042	36852540	50.3191	Promoter-TSS (NM_001282547)	-766	83931	STK40	serine/threonine kinase 40	protein-coding
HCT15_1_peak_40900	chr7	39988843	39989903	50.3095	Promoter-TSS (NM_031267)	-355	112267983	LOC112267983	uncharacterized LOC112267983	ncRNA
HCT15_1_peak_2553	chr1	145382290	145383349	50.305	Promoter-TSS (NR_125967)	62	101954276	RNVU1-6	RNA, variant U1 small nuclear 6	snRNA
HCT15_1_peak_25252	chr2	150443698	150444536	50.296	Non-coding (NR_110240, Exon 1 of 3)	172	27249	MMADHC	metabolism of cobalamin associated D	protein-coding
HCT15_1_peak_8787	chr11	86666366	86667642	50.2804	Promoter-TSS (NM_012193)	341	100506368	FZD4-DT	FZD4 divergent transcript	ncRNA
HCT15_1_peak_44329	chr8	110656759	110657812	50.2771	Promoter-TSS (NM_001099754)	-234	55638	SYBU	syntabulin	protein-coding
HCT15_1_peak_13196	chr14	21923786	21924732	50.2734	Promoter-TSS (NM_001170629)	23	57680	CHD8	chromodomain helicase DNA binding protein 8	protein-coding
HCT15_1_peak_39471	chr6	149969381	149970113	50.2726	5' UTR (NM_007044, Exon 1 of 11)	103	11104	KATNA1	katanin catalytic subunit A1	protein-coding
HCT15_1_peak_7882	chr11	51582551	51583035	50.2602	Intergenic	67511	119749	OR4C46	olfactory receptor family 4 subfamily C member 46	protein-coding
HCT15_1_peak_42192	chr7	124569537	124570339	50.2452	Promoter-TSS (NR_003102)	11	401398	POT1-AS1	POT1 antisense RNA 1	ncRNA
HCT15_1_peak_22225	chr19	42579830	42580677	50.2328	Promoter-TSS (NM_022752)	-65	64763	ZNF574	zinc finger protein 574	protein-coding
HCT15_1_peak_35467	chr5	76114517	76115500	50.2256	Exon (NM_005242, Exon 1 of 2)	153	2150	F2RL1	F2R like trypsin receptor 1	protein-coding
HCT15_1_peak_25695	chr2	183902339	183903710	50.2256	5' UTR (NM_013436, Exon 1 of 31)	161	10787	NCKAP1	NCK associated protein 1	protein-coding
HCT15_1_peak_20290	chr18	12376765	12377952	50.2132	Promoter-TSS (NM_006796)	-83	10939	AFG3L2	AFG3 like matrix AAA peptidase subunit 2	protein-coding
HCT15_1_peak_41564	chr7	86781270	86782342	50.2132	Promoter-TSS (NR_136252)	3	101927420	LOC101927420	uncharacterized LOC101927420	ncRNA
HCT15_1_peak_17561	chr16	75550498	75551515	50.2061	Intergenic	18062	23563	CHST5	carbohydrate sulfotransferase 5	protein-coding
HCT15_1_peak_42087	chr7	115858058	115858802	50.1792	Intron (NM_015641, Intron 1 of 6)	-4577	26136	TES	testin LIM domain protein	protein-coding
HCT15_1_peak_22864	chr19	57791114	57791458	50.1779	Promoter-TSS (NM_001330622)	-49	10794	ZNF460	zinc finger protein 460	protein-coding
HCT15_1_peak_13153	chr14	20881040	20881836	50.1659	Intron (NM_007110, Intron 1 of 54)	222	7011	TEP1	telomerase associated protein 1	protein-coding
HCT15_1_peak_6082	chr10	92690176	92690620	50.1582	Intergenic	-9366	27063	ANKRD1	ankyrin repeat domain 1	protein-coding
HCT15_1_peak_2166	chr1	100315115	100316194	50.1582	Promoter-TSS (NM_000644)	-263	178	AGL	amylo-alpha-1, 6-glucosidase, 4-alpha-glucanotransferase	protein-coding
HCT15_1_peak_9743	chr12	7125733	7126433	50.1582	Promoter-TSS (NM_005768)	-303	10162	LPCAT3	lysophosphatidylcholine acyltransferase 3	protein-coding
HCT15_1_peak_45090	chr9	6757028	6758149	50.1509	Non-coding (NR_130707, Exon 1 of 15)	238	23081	KDM4C	lysine demethylase 4C	protein-coding
HCT15_1_peak_1315	chr1	45272886	45273949	50.1492	Promoter-TSS (NM_001013632)	-460	343521	TCTEX1D4	Tctex1 domain containing 4	protein-coding
HCT15_1_peak_46725	chr9	130717672	130718390	50.1401	Intron (NM_001035254, Intron 1 of 10)	-5038	399665	FAM102A	family with sequence similarity 102 member A	protein-coding
HCT15_1_peak_45839	chr9	86153049	86153912	50.1395	Promoter-TSS (NM_001244959)	-164	257019	FRMD3	FERM domain containing 3	protein-coding
HCT15_1_peak_35686	chr5	95997623	95999202	50.1316	Promoter-TSS (NM_001330628)	-317	831	CAST	calpastatin	protein-coding
HCT15_1_peak_42411	chr7	138144463	138145894	50.1205	5' UTR (NM_015905, Exon 1 of 19)	174	8805	TRIM24	tripartite motif containing 24	protein-coding
HCT15_1_peak_35658	chr5	93953708	93954899	50.1115	Promoter-TSS (NM_032290)	6	285600	KIAA0825	KIAA0825	protein-coding
HCT15_1_peak_6384	chr10	103911556	103912298	50.1115	Promoter-TSS (NM_004741)	-6	9221	NOLC1	nucleolar and coiled-body phosphoprotein 1	protein-coding
HCT15_1_peak_28121	chr21	33764988	33765770	50.1071	Promoter-TSS (NM_014825)	-58	9875	URB1	URB1 ribosome biogenesis homolog	protein-coding
HCT15_1_peak_2695	chr1	150533442	150534273	50.0878	TTS (NM_001288607)	9452	100422997	MIR4257	microRNA 4257	ncRNA
HCT15_1_peak_5832	chr10	76993874	76994831	50.0878	Intron (NM_144589, Intron 6 of 6)	1363	118881	COMTD1	catechol-O-methyltransferase domain containing 1	protein-coding
HCT15_1_peak_47736	chrX	49047273	49048053	50.0789	Intron (NM_003179, Intron 6 of 6)	-4837	4007	PRICKLE3	prickle planar cell polarity protein 3	protein-coding
HCT15_1_peak_41459	chr7	76009120	76009914	50.0636	Intergenic	-17322	7784	ZP3	zona pellucida glycoprotein 3	protein-coding
HCT15_1_peak_22072	chr19	38754609	38755449	50.0557	Promoter-TSS (NM_001166103)	-184	10653	SPINT2	serine peptidase inhibitor, Kunitz type 2	protein-coding
HCT15_1_peak_1783	chr1	68850033	68850495	50.0555	Intergenic	65373	6121	RPE65	retinoid isomerohydrolase RPE65	protein-coding
HCT15_1_peak_34749	chr5	5421997	5422919	50.0555	Promoter-TSS (NM_015325)	-332	23379	ICE1	interactor of little elongation complex ELL subunit 1	protein-coding
HCT15_1_peak_1786	chr1	68962257	68963306	50.0555	Promoter-TSS (NM_017779)	-16	55635	DEPDC1	DEP domain containing 1	protein-coding
HCT15_1_peak_37456	chr6	11007881	11008547	50.0549	Intron (NM_017770, Intron 2 of 7)	-35777	100506409	ELOVL2-AS1	ELOVL2 antisense RNA 1	ncRNA
HCT15_1_peak_29545	chr3	9437829	9439302	50.0448	Promoter-TSS (NM_001349451)	-258	440944	THUMPD3-AS1	THUMPD3 antisense RNA 1	ncRNA
HCT15_1_peak_24738	chr2	110371362	110372250	50.0326	Promoter-TSS (NM_001321499)	-135	65124	SOWAHC	sosondowah ankyrin repeat domain family member C	protein-coding
HCT15_1_peak_45759	chr9	77844612	77845318	50.0314	Intergenic	141535	26578	OSTF1	osteoclast stimulating factor 1	protein-coding
HCT15_1_peak_22857	chr19	56651977	56652703	50.0192	Promoter-TSS (NM_018337)	-316	55311	ZNF444	zinc finger protein 444	protein-coding
HCT15_1_peak_41623	chr7	91763016	91764309	50.0159	Promoter-TSS (NR_122109)	129	1595	CYP51A1	cytochrome P450 family 51 subfamily A member 1	protein-coding
HCT15_1_peak_14891	chr15	41624700	41625590	50.0073	Promoter-TSS (NM_001243144)	66	51203	NUSAP1	nucleolar and spindle associated protein 1	protein-coding
HCT15_1_peak_47685	chrX	47509640	47510794	50.0073	Promoter-TSS (NM_005229)	-214	2002	ELK1	ETS transcription factor ELK1	protein-coding
HCT15_1_peak_38127	chr6	41039961	41041103	49.9902	Promoter-TSS (NM_001329692)	-179	221443	OARD1	O-acyl-ADP-ribose deacylase 1	protein-coding
HCT15_1_peak_1516	chr1	54411026	54412077	49.9741	Promoter-TSS (NR_133633)	-55	51668	HSPB11	heat shock protein family B (small) member 11	protein-coding
HCT15_1_peak_45276	chr9	27573044	27574111	49.9741	Promoter-TSS (NM_018325)	-98	203228	C9orf72	C9orf72-SMCR8 complex subunit	protein-coding
HCT15_1_peak_33776	chr4	111331989	111332884	49.9462	Intergenic	-64875	2028	ENPEP	glutamyl aminopeptidase	protein-coding
HCT15_1_peak_15144	chr15	55699783	55700850	49.9309	Promoter-TSS (NM_001198784)	241	9236	CCPG1	cell cycle progression 1	protein-coding
HCT15_1_peak_16029	chr15	97838894	97839612	49.9287	Intergenic	225788	101927286	LINC02254	long intergenic non-protein coding RNA 2254	ncRNA
HCT15_1_peak_1226	chr1	43232281	43233060	49.9225	Promoter-TSS (NM_024097)	85	64175	P3H1	prolyl 3-hydroxylase 1	protein-coding
HCT15_1_peak_21413	chr19	8455463	8455900	49.8978	Promoter-TSS (NR_038237)	-106	100507567	RAB11B-AS1	RAB11B antisense RNA 1	ncRNA
HCT15_1_peak_35169	chr5	55290367	55291387	49.8844	Promoter-TSS (NM_001364279)	-86	3572	IL6ST	interleukin 6 signal transducer	protein-coding
HCT15_1_peak_23648	chr2	42588048	42589053	49.875	Promoter-TSS (NR_134947)	-167	9167	COX7A2L	cytochrome c oxidase subunit 7A2 like	protein-coding
HCT15_1_peak_1269	chr1	44115425	44116310	49.8708	Promoter-TSS (NM_014663)	47	9682	KDM4A	lysine demethylase 4A	protein-coding
HCT15_1_peak_35617	chr5	89769820	89770876	49.8708	Promoter-TSS (NM_006467)	240	153364	MBLAC2	metallo-beta-lactamase domain containing 2	protein-coding
HCT15_1_peak_40503	chr7	13959641	13960289	49.8559	Intron (NM_001370555, Intron 8 of 12)	66174	2115	ETV1	ETS variant 1	protein-coding
HCT15_1_peak_37014	chr5	174805262	174806078	49.8461	Intergenic	65515	1812	DRD1	dopamine receptor D1	protein-coding
HCT15_1_peak_20324	chr18	14430921	14431643	49.8461	Intergenic	67423	440224	CXADRP3	CXADR pseudogene 3	pseudo
HCT15_1_peak_36368	chr5	140900477	140901337	49.8355	Intron (NM_001314007, Intron 27 of 28)	32099	56097	PCDHGC5	protocadherin gamma subfamily C, 5	protein-coding
HCT15_1_peak_43809	chr8	67025133	67026610	49.8293	Intergenic	-13493	84675	TRIM55	tripartite motif containing 55	protein-coding
HCT15_1_peak_31013	chr3	113774984	113776144	49.8254	Promoter-TSS (NM_001256836)	-20	79691	QTRT2	queuine tRNA-ribosyltransferase accessory subunit 2	protein-coding
HCT15_1_peak_45997	chr9	95527063	95527921	49.8254	Promoter-TSS (NM_015250)	-377	23299	BICD2	BICD cargo adaptor 2	protein-coding
HCT15_1_peak_12046	chr13	29267753	29268536	49.8244	Intergenic	24963	283537	SLC46A3	solute carrier family 46 member 3	protein-coding
HCT15_1_peak_8101	chr11	62598817	62599802	49.8072	Promoter-TSS (NR_135084)	214	6811	STX5	syntaxin 5	protein-coding
HCT15_1_peak_30308	chr3	49977209	49978051	49.7947	Promoter-TSS (NM_001349194)	47	10180	RBM6	RNA binding motif protein 6	protein-coding
HCT15_1_peak_41233	chr7	66146666	66147645	49.7813	Promoter-TSS (NM_001367746)	2	27342	RABGEF1	RAB guanine nucleotide exchange factor 1	protein-coding
HCT15_1_peak_38852	chr6	108278870	108279711	49.7813	5' UTR (NM_007214, Exon 1 of 21)	122	11231	SEC63	SEC63 homolog, protein translocation regulator	protein-coding
HCT15_1_peak_41911	chr7	102516200	102516724	49.7799	Intron (NR_105043, Intron 17 of 20)	-36985	10234	LRRC17	leucine rich repeat containing 17	protein-coding
HCT15_1_peak_36733	chr5	156817402	156818220	49.7715	Intron (NM_014376, Intron 30 of 30)	-45126	408263	FNDC9	fibronectin type III domain containing 9	protein-coding
HCT15_1_peak_2218	chr1	109234393	109235727	49.7578	5' UTR (NM_001349768, Exon 1 of 7)	128	55119	PRPF38B	pre-mRNA processing factor 38B	protein-coding
HCT15_1_peak_38965	chr6	116421590	116422624	49.7578	Promoter-TSS (NM_152729)	91	221294	NT5DC1	5'-nucleotidase domain containing 1	protein-coding
HCT15_1_peak_13864	chr14	65878864	65879832	49.7549	Promoter-TSS (NR_024334)	-13	645431	FUT8-AS1	FUT8 antisense RNA 1	ncRNA
HCT15_1_peak_6113	chr10	94050107	94051375	49.751	Promoter-TSS (NM_014912)	94	22849	CPEB3	cytoplasmic polyadenylation element binding protein 3	protein-coding
HCT15_1_peak_21562	chr19	12847593	12848453	49.751	Promoter-TSS (NM_004317)	-288	439	GET3	guided entry of tail-anchored proteins factor 3, ATPase	protein-coding
HCT15_1_peak_46416	chr9	116163227	116164055	49.7487	Promoter-TSS (NM_000031)	-23	210	ALAD	aminolevulinate dehydratase	protein-coding
HCT15_1_peak_7572	chr11	31390985	31391809	49.7332	Promoter-TSS (NM_001367979)	-10	120526	DNAJC24	DnaJ heat shock protein family (Hsp40) member C24	protein-coding
HCT15_1_peak_31424	chr3	135914674	135916089	49.7273	Promoter-TSS (NM_018133)	-204	55167	MSL2	MSL complex subunit 2	protein-coding
HCT15_1_peak_46229	chr9	107509600	107510855	49.7263	Intron (NM_001329570, Intron 1 of 4)	263	25934	NIPSNAP3A	nipsnap homolog 3A	protein-coding
HCT15_1_peak_10903	chr12	82752009	82752820	49.7208	Promoter-TSS (NM_014167)	106	84190	METTL25	methyltransferase like 25	protein-coding
HCT15_1_peak_33521	chr4	87898391	87899313	49.7014	Intron (NM_001166693, Intron 2 of 20)	-29288	4299	AFF1	AF4/FMR2 family member 1	protein-coding
HCT15_1_peak_33341	chr4	77068906	77069886	49.7014	Intron (NR_103782, Intron 1 of 11)	154	53371	NUP54	nucleoporin 54	protein-coding
HCT15_1_peak_30373	chr3	52016454	52017605	49.6707	Promoter-TSS (NM_000666)	-522	95	ACY1	aminoacylase 1	protein-coding
HCT15_1_peak_45448	chr9	37079769	37080051	49.6627	Promoter-TSS (NR_036592)	17	100506710	EBLN3P	endogenous Bornavirus like nucleoprotein 3, pseudogene	pseudo
HCT15_1_peak_33493	chr4	85503400	85504397	49.6507	Promoter-TSS (NM_001263)	-382	1040	CDS1	CDP-diacylglycerol synthase 1	protein-coding
HCT15_1_peak_35282	chr5	64235288	64236348	49.6446	Intron (NM_005869, Intron 11 of 13)	171061	10283	CWC27	CWC27 spliceosome associated cyclophilin	protein-coding
HCT15_1_peak_17529	chr16	75018878	75019391	49.6417	Promoter-TSS (NM_001324172)	-90	79726	WDR59	WD repeat domain 59	protein-coding
HCT15_1_peak_45629	chr9	70645850	70647089	49.6374	Intergenic	-156258	220869	CBWD5	COBW domain containing 5	protein-coding
HCT15_1_peak_3334	chr1	178505968	178506551	49.6131	Intergenic	-5672	400798	C1orf220	chromosome 1 open reading frame 220 (putative)	ncRNA
HCT15_1_peak_10399	chr12	53472607	53473459	49.6131	Intron (NM_032840, Intron 1 of 10)	141	84926	SPRYD3	SPRY domain containing 3	protein-coding
HCT15_1_peak_35846	chr5	112502527	112503193	49.605	Intron (NM_001085377, Intron 3 of 18)	127775	4163	MCC	MCC regulator of WNT signaling pathway	protein-coding
HCT15_1_peak_25312	chr2	157291999	157293226	49.605	Promoter-TSS (NM_000408)	-279	2820	GPD2	glycerol-3-phosphate dehydrogenase 2	protein-coding
HCT15_1_peak_33389	chr4	78741097	78741868	49.5702	Promoter-TSS (NM_144571)	-59	246175	CNOT6L	CCR4-NOT transcription complex subunit 6 like	protein-coding
HCT15_1_peak_11018	chr12	92539196	92540306	49.5639	Promoter-TSS (NR_135037)	-110	101928617	LOC101928617	uncharacterized LOC101928617	ncRNA
HCT15_1_peak_27773	chr20	54966747	54968011	49.5617	Promoter-TSS (NM_001324)	14	6790	AURKA	aurora kinase A	protein-coding
HCT15_1_peak_5073	chr10	25190770	25191416	49.5113	Intron (NM_020200, Intron 3 of 8)	50442	56952	PRTFDC1	phosphoribosyl transferase domain containing 1	protein-coding
HCT15_1_peak_4002	chr1	213188439	213189371	49.5113	Promoter-TSS (NM_001300755)	-54	90806	ANGEL2	angel homolog 2	protein-coding
HCT15_1_peak_38620	chr6	83902634	83903784	49.5083	Promoter-TSS (NM_001199918)	133	112611	RWDD2A	RWD domain containing 2A	protein-coding
HCT15_1_peak_38608	chr6	82853911	82854581	49.5027	Intergenic	-42764	102724168	LINC02542	long intergenic non-protein coding RNA 2542	ncRNA
HCT15_1_peak_18548	chr17	27025298	27025985	49.4957	Intron (NM_001320755, Intron 33 of 37)	11481	147011	PROCA1	protein interacting with cyclin A1	protein-coding
HCT15_1_peak_36853	chr5	167728570	167729549	49.4949	Intron (NM_001161662, Intron 1 of 22)	10409	23286	WWC1	WW and C2 domain containing 1	protein-coding
HCT15_1_peak_11187	chr12	102513391	102514381	49.4906	Promoter-TSS (NM_001319995)	6	79023	NUP37	nucleoporin 37	protein-coding
HCT15_1_peak_3678	chr1	202317511	202318432	49.4891	5' UTR (NM_001167857, Exon 1 of 10)	141	4660	PPP1R12B	protein phosphatase 1 regulatory subunit 12B	protein-coding
HCT15_1_peak_40460	chr7	8008045	8008963	49.4837	Promoter-TSS (NM_138426)	77	113263	GLCCI1	glucocorticoid induced 1	protein-coding
HCT15_1_peak_40277	chr7	985218	986157	49.4711	Promoter-TSS (NM_001284309)	-235	11033	ADAP1	ArfGAP with dual PH domains 1	protein-coding
HCT15_1_peak_43598	chr8	48872550	48874032	49.4624	Promoter-TSS (NM_006904)	-210	4173	MCM4	minichromosome maintenance complex component 4	protein-coding
HCT15_1_peak_10633	chr12	62860326	62861235	49.4622	5' UTR (NM_001278470, Exon 1 of 34)	174	23041	MON2	MON2 homolog, regulator of endosome-to-Golgi trafficking	protein-coding
HCT15_1_peak_29872	chr3	28100673	28101388	49.4587	Intergenic	-182080	152100	CMC1	C-X9-C motif containing 1	protein-coding
HCT15_1_peak_45221	chr9	20732032	20732581	49.4587	Intron (NM_017794, Intron 6 of 45)	16202	574444	MIR491	microRNA 491	ncRNA
HCT15_1_peak_4681	chr10	3214575	3215689	49.4414	Promoter-TSS (NM_001347727)	-99	10531	PITRM1	pitrilysin metallopeptidase 1	protein-coding
HCT15_1_peak_12446	chr13	50818972	50819682	49.4134	Intron (NR_109974, Intron 2 of 6)	73173	145165	ST13P4	ST13, Hsp70 interacting protein pseudogene 4	pseudo
HCT15_1_peak_34525	chr4	184579830	184580972	49.4134	Promoter-TSS (NM_199053)	-19	60684	TRAPPC11	trafficking protein particle complex 11	protein-coding
HCT15_1_peak_8849	chr11	94226516	94227512	49.4134	Promoter-TSS (NM_005591)	-4	4361	MRE11	MRE11 homolog, double strand break repair nuclease	protein-coding
HCT15_1_peak_37395	chr6	7975242	7975832	49.3964	Intron (NR_037616, Intron 4 of 12)	-10798	206426	PIP5K1P1	phosphatidylinositol-4-phosphate 5-kinase type 1 pseudogene 1	pseudo
HCT15_1_peak_32190	chr3	190231301	190232113	49.3964	Promoter-TSS (NM_001167931)	-167	3556	IL1RAP	interleukin 1 receptor accessory protein	protein-coding
HCT15_1_peak_16887	chr16	30933489	30934882	49.3923	Promoter-TSS (NM_001282351)	-191	54620	FBXL19	F-box and leucine rich repeat protein 19	protein-coding
HCT15_1_peak_28020	chr21	19191544	19192151	49.3789	Promoter-TSS (NM_017447)	-174	54149	C21orf91	chromosome 21 open reading frame 91	protein-coding
HCT15_1_peak_5106	chr10	27149147	27150274	49.377	Exon (NM_001348034, Exon 1 of 11)	306	10006	ABI1	abl interactor 1	protein-coding
HCT15_1_peak_1338	chr1	46152130	46153112	49.3658	Promoter-TSS (NM_021639)	-416	60313	GPBP1L1	GC-rich promoter binding protein 1 like 1	protein-coding
HCT15_1_peak_30836	chr3	99536573	99537295	49.355	Non-coding (NR_110821, Exon 3 of 3)	228	84319	CMSS1	cms1 ribosomal small subunit homolog	protein-coding
HCT15_1_peak_24878	chr2	114575960	114576554	49.3482	Intergenic	-62038	80255	SLC35F5	solute carrier family 35 member F5	protein-coding
HCT15_1_peak_6231	chr10	99051888	99052698	49.3482	Intron (NM_032900, Intron 1 of 11)	101	84986	ARHGAP19	Rho GTPase activating protein 19	protein-coding
HCT15_1_peak_31118	chr3	122451653	122452415	49.3482	Intergenic	52348	54625	PARP14	poly(ADP-ribose) polymerase family member 14	protein-coding
HCT15_1_peak_1950	chr1	86861064	86862207	49.3468	5' UTR (NM_001366784, Exon 1 of 17)	109	57489	ODF2L	outer dense fiber of sperm tails 2 like	protein-coding
HCT15_1_peak_32585	chr4	7000822	7001416	49.2994	Intron (NM_020773, Intron 6 of 13)	11884	57533	TBC1D14	TBC1 domain family member 14	protein-coding
HCT15_1_peak_46227	chr9	106855926	106856956	49.2946	Promoter-TSS (NM_001265602)	-100	10592	SMC2	structural maintenance of chromosomes 2	protein-coding
HCT15_1_peak_44804	chr8	142164038	142164584	49.2937	Intron (NM_001352890, Intron 7 of 22)	25623	22898	DENND3	DENN domain containing 3	protein-coding
HCT15_1_peak_17170	chr16	57219837	57220593	49.2795	Promoter-TSS (NM_133368)	19	89970	RSPRY1	ring finger and SPRY domain containing 1	protein-coding
HCT15_1_peak_13670	chr14	55544328	55544746	49.2716	Intergenic	26172	93487	MAPK1IP1L	mitogen-activated protein kinase 1 interacting protein 1 like	protein-coding
HCT15_1_peak_2149	chr1	98789369	98789954	49.2689	Intergenic	113394	729987	LINC01776	long intergenic non-protein coding RNA 1776	ncRNA
HCT15_1_peak_12708	chr13	91999516	92000396	49.2645	Promoter-TSS (NR_027349)	-118	407975	MIR17HG	miR-17-92a-1 cluster host gene	ncRNA
HCT15_1_peak_43944	chr8	81083275	81084060	49.2142	Promoter-TSS (NR_105036)	132	7163	TPD52	tumor protein D52	protein-coding
HCT15_1_peak_1600	chr1	59249406	59250456	49.203	Promoter-TSS (NR_034014)	-212	3725	JUN	Jun proto-oncogene, AP-1 transcription factor subunit	protein-coding
HCT15_1_peak_37390	chr6	7691909	7692898	49.201	Intergenic	-33929	654	BMP6	bone morphogenetic protein 6	protein-coding
HCT15_1_peak_21663	chr19	15529523	15530270	49.201	Promoter-TSS (NR_111971)	-97	26993	AKAP8L	A-kinase anchoring protein 8 like	protein-coding
HCT15_1_peak_38653	chr6	86388297	86389184	49.1884	Promoter-TSS (NR_003038)	-289	387066	SNHG5	small nucleolar RNA host gene 5	ncRNA
HCT15_1_peak_34646	chr4	190861479	190862589	49.1629	Promoter-TSS (NM_004477)	7	2483	FRG1	FSHD region gene 1	protein-coding
HCT15_1_peak_18628	chr17	30228064	30229104	49.1591	Exon (NM_018428, Exon 1 of 19)	143	55813	UTP6	UTP6 small subunit processome component	protein-coding
HCT15_1_peak_48230	chrX	122782320	122783012	49.1568	Intron (NM_001081550, Intron 12 of 38)	84236	57187	THOC2	THO complex 2	protein-coding
HCT15_1_peak_5579	chr10	64576083	64576705	49.1502	Promoter-TSS (NM_001136179)	-268	1959	EGR2	early growth response 2	protein-coding
HCT15_1_peak_5205	chr10	33269353	33270217	49.1502	Intergenic	-22627	3688	ITGB1	integrin subunit beta 1	protein-coding
HCT15_1_peak_22895	chr19	58789846	58790861	49.1388	Promoter-TSS (NR_144447)	21	108903150	ZNF8-ERVK3-1	ZNF8-ERVK3-1 readthrough	ncRNA
HCT15_1_peak_7353	chr11	13298795	13299454	49.1302	Promoter-TSS (NM_001030273)	-150	406	ARNTL	aryl hydrocarbon receptor nuclear translocator like	protein-coding
HCT15_1_peak_8638	chr11	77010504	77010986	49.1302	Intron (NM_182833, Intron 1 of 16)	1966	220032	GDPD4	glycerophosphodiester phosphodiesterase domain containing 4	protein-coding
HCT15_1_peak_38833	chr6	106772953	106773857	49.0985	Promoter-TSS (NM_001286106)	-95	9474	ATG5	autophagy related 5	protein-coding
HCT15_1_peak_20361	chr18	20046501	20046969	49.0985	Intergenic	-48857	64693	CTAGE1	cutaneous T cell lymphoma-associated antigen 1	protein-coding
HCT15_1_peak_35914	chr5	119793555	119794297	49.0857	Intergenic	-6047	51334	PRR16	proline rich 16	protein-coding
HCT15_1_peak_27485	chr20	39969159	39969629	49.0801	Promoter-TSS (NM_001301860)	-67	64900	LPIN3	lipin 3	protein-coding
HCT15_1_peak_27246	chr20	30292220	30292733	49.0799	Intron (NR_134257, Intron 1 of 2)	-16834	103021294	ABALON	apoptotic BCL2L1-antisense long Non-coding RNA	ncRNA
HCT15_1_peak_24473	chr2	92290515	92291265	49.0426	Intergenic	161731	440888	ACTR3BP2	ACTR3B pseudogene 2	pseudo
HCT15_1_peak_45391	chr9	35603880	35604522	49.0373	Intergenic	-1058	7016	TESK1	testis associated actin remodelling kinase 1	protein-coding
HCT15_1_peak_12928	chr13	106803651	106804323	49.025	Intergenic	-224925	728192	LINC00460	long intergenic non-protein coding RNA 460	ncRNA
HCT15_1_peak_44105	chr8	95652625	95653470	49.0051	Promoter-TSS (NM_001122826)	-355	54845	ESRP1	epithelial splicing regulatory protein 1	protein-coding
HCT15_1_peak_33479	chr4	84456539	84457809	48.9914	Promoter-TSS (NM_032717)	-86	84803	GPAT3	glycerol-3-phosphate acyltransferase 3	protein-coding
HCT15_1_peak_25324	chr2	158484812	158485910	48.9893	Promoter-TSS (NM_145259)	15	130399	ACVR1C	activin A receptor type 1C	protein-coding
HCT15_1_peak_39390	chr6	144416115	144417164	48.9718	Promoter-TSS (NM_031287)	71	83443	SF3B5	splicing factor 3b subunit 5	protein-coding
HCT15_1_peak_19009	chr17	42852706	42853624	48.9605	Intron (NM_001318933, Intron 17 of 26)	16809	4185	ADAM11	ADAM metallopeptidase domain 11	protein-coding
HCT15_1_peak_7246	chr11	9481860	9483086	48.9219	Promoter-TSS (NR_036539)	-39	7702	ZNF143	zinc finger protein 143	protein-coding
HCT15_1_peak_36416	chr5	142149258	142151055	48.9219	Promoter-TSS (NM_001349547)	214	23092	ARHGAP26	Rho GTPase activating protein 26	protein-coding
HCT15_1_peak_8314	chr11	66725531	66726394	48.9094	Promoter-TSS (NM_000920)	-108	5091	PC	pyruvate carboxylase	protein-coding
HCT15_1_peak_32676	chr4	10830220	10831024	48.9068	Intergenic	-144230	116449	CLNK	cytokine dependent hematopoietic cell linker	protein-coding
HCT15_1_peak_21874	chr19	24216045	24217140	48.8925	Intron (NM_001278663, Intron 1 of 2)	341	9534	ZNF254	zinc finger protein 254	protein-coding
HCT15_1_peak_10722	chr12	66562980	66564013	48.8925	Intron (NM_001282606, Intron 1 of 7)	356	51643	TMBIM4	transmembrane BAX inhibitor motif containing 4	protein-coding
HCT15_1_peak_2849	chr1	155107491	155107903	48.8799	Promoter-TSS (NM_001122837)	-154	55974	SLC50A1	solute carrier family 50 member 1	protein-coding
HCT15_1_peak_45234	chr9	21684609	21685330	48.8745	Intergenic	-117666	4507	MTAP	methylthioadenosine phosphorylase	protein-coding
HCT15_1_peak_29094	chr22	39101320	39102009	48.8549	Promoter-TSS (NM_004286)	-285	9567	GTPBP1	GTP binding protein 1	protein-coding
HCT15_1_peak_47714	chrX	48754920	48755306	48.8546	Promoter-TSS (NM_005710)	-82	10084	PQBP1	polyglutamine binding protein 1	protein-coding
HCT15_1_peak_4609	chr1	247373628	247374410	48.8546	Intergenic	-8657	100500849	MIR3916	microRNA 3916	ncRNA
HCT15_1_peak_23378	chr2	27008529	27009410	48.8491	Promoter-TSS (NM_001809)	45	1058	CENPA	centromere protein A	protein-coding
HCT15_1_peak_41851	chr7	100887935	100888587	48.8449	Exon (NM_016068, Exon 1 of 5)	101	51024	FIS1	fission, mitochondrial 1	protein-coding
HCT15_1_peak_38577	chr6	80340479	80341455	48.8415	Promoter-TSS (NM_031469)	-79	83699	SH3BGRL2	SH3 domain binding glutamate rich protein like 2	protein-coding
HCT15_1_peak_35963	chr5	123964543	123965359	48.8332	Intergenic	115854	57507	ZNF608	zinc finger protein 608	protein-coding
HCT15_1_peak_5173	chr10	31320499	31321090	48.8207	Promoter-TSS (NM_001143767)	72	220929	ZNF438	zinc finger protein 438	protein-coding
HCT15_1_peak_28010	chr21	18884648	18886081	48.801	Promoter-TSS (NM_001338)	3	1525	CXADR	CXADR Ig-like cell adhesion molecule	protein-coding
HCT15_1_peak_26019	chr2	208393800	208395062	48.7824	Promoter-TSS (NM_004379)	-255
HCT15_1_peak_42106	chr7	116311809	116312614	48.7702	Promoter-TSS (NM_001127500)	-39	4233	MET	MET proto-oncogene, receptor tyrosine kinase	protein-coding
HCT15_1_peak_28999	chr22	36783822	36784605	48.7625	Promoter-TSS (NM_002473)	-101	4627	MYH9	myosin heavy chain 9	protein-coding
HCT15_1_peak_26455	chr2	232537624	232538465	48.7228	Intergenic	-35191	5757	PTMA	prothymosin alpha	protein-coding
HCT15_1_peak_39563	chr6	153323313	153324337	48.7227	Promoter-TSS (NR_126056)	19	54516	MTRF1L	mitochondrial translational release factor 1 like	protein-coding
HCT15_1_peak_8393	chr11	68227412	68228555	48.7227	Promoter-TSS (NR_147970)	-237	55291	PPP6R3	protein phosphatase 6 regulatory subunit 3	protein-coding
HCT15_1_peak_10637	chr12	63118723	63119287	48.7187	Intron (NM_020700, Intron 5 of 9)	121539	406891	MIRLET7I	microRNA let-7i	ncRNA
HCT15_1_peak_44129	chr8	96280904	96282406	48.7132	Promoter-TSS (NM_177965)	-226	157657	C8orf37	chromosome 8 open reading frame 37	protein-coding
HCT15_1_peak_33184	chr4	57253179	57253821	48.7103	Intron (NM_001286672, Intron 1 of 10)	157	132949	AASDH	aminoadipate-semialdehyde dehydrogenase	protein-coding
HCT15_1_peak_7638	chr11	34460051	34461036	48.7053	Promoter-TSS (NM_001752)	62	847	CAT	catalase	protein-coding
HCT15_1_peak_35616	chr5	89705024	89705985	48.702	Promoter-TSS (NM_004365)	99	1070	CETN3	centrin 3	protein-coding
HCT15_1_peak_350	chr1	12039697	12040813	48.702	Promoter-TSS (NM_014874)	17	9927	MFN2	mitofusin 2	protein-coding
HCT15_1_peak_39091	chr6	126101274	126102412	48.7017	Promoter-TSS (NM_001199620)	-418	135112	NCOA7	nuclear receptor coactivator 7	protein-coding
HCT15_1_peak_14921	chr15	42349216	42350065	48.6738	Intergenic	-6739	123745	PLA2G4E	phospholipase A2 group IVE	protein-coding
HCT15_1_peak_10725	chr12	66695923	66696704	48.6738	Promoter-TSS (NR_135081)	-12	92797	HELB	DNA helicase B	protein-coding
HCT15_1_peak_42176	chr7	123167690	123168382	48.6728	Intron (NR_104245, Intron 1 of 11)	4966	154865	IQUB	IQ motif and ubiquitin domain containing	protein-coding
HCT15_1_peak_11243	chr12	105501017	105502087	48.6728	Promoter-TSS (NR_121211)	43	23325	WASHC4	WASH complex subunit 4	protein-coding
HCT15_1_peak_39810	chr6	167369562	167371003	48.6493	Promoter-TSS (NM_003730)	-244	8635	RNASET2	ribonuclease T2	protein-coding
HCT15_1_peak_29773	chr3	19988095	19988982	48.6437	Promoter-TSS (NM_001292048)	-34	5868	RAB5A	RAB5A, member RAS oncogene family	protein-coding
HCT15_1_peak_4852	chr10	12110549	12111201	48.6216	Promoter-TSS (NM_018706)	-78	55526	DHTKD1	dehydrogenase E1 and transketolase domain containing 1	protein-coding
HCT15_1_peak_8856	chr11	94479855	94480651	48.6216	Intergenic	-6732	105369438	LOC105369438	uncharacterized LOC105369438	ncRNA
HCT15_1_peak_19741	chr17	73389660	73390597	48.607	Intron (NM_203506, Intron 1 of 4)	11631	2885	GRB2	growth factor receptor bound protein 2	protein-coding
HCT15_1_peak_5008	chr10	21822534	21823396	48.6061	Promoter-TSS (NR_136736)	-136	8028	MLLT10	MLLT10 histone lysine methyltransferase DOT1L cofactor	protein-coding
HCT15_1_peak_16563	chr16	16403337	16404068	48.5916	Promoter-TSS (NR_036141).2	-30	100422870	MIR3180-1	microRNA 3180-1	ncRNA
HCT15_1_peak_45310	chr9	33075987	33076967	48.5573	Intron (NM_018225, Intron 1 of 11)	195	55234	SMU1	SMU1 DNA replication regulator and spliceosomal factor	protein-coding
HCT15_1_peak_27499	chr20	42219131	42219982	48.5573	Promoter-TSS (NM_001323580)	-21	51098	IFT52	intraflagellar transport 52	protein-coding
HCT15_1_peak_4441	chr1	235667400	235668738	48.5465	Promoter-TSS (NM_152490)	-317	148789	B3GALNT2	beta-1,3-N-acetylgalactosaminyltransferase 2	protein-coding
HCT15_1_peak_10988	chr12	90162700	90163426	48.5405	Intergenic	-59920	490	ATP2B1	ATPase plasma membrane Ca2+ transporting 1	protein-coding
HCT15_1_peak_3381	chr1	180991557	180992491	48.5284	Promoter-TSS (NM_005819)	-18	10228	STX6	syntaxin 6	protein-coding
HCT15_1_peak_995	chr1	33502143	33502809	48.5198	Promoter-TSS (NR_134976)	8	204	AK2	adenylate kinase 2	protein-coding
HCT15_1_peak_16011	chr15	96100711	96101136	48.5128	Intergenic	124601	145820	LINC00924	long intergenic non-protein coding RNA 924	ncRNA
HCT15_1_peak_44080	chr8	94928538	94930174	48.5105	5' UTR (NM_001161781, Exon 1 of 2)	181	54704	PDP1	pyruvate dehyrogenase phosphatase catalytic subunit 1	protein-coding
HCT15_1_peak_22109	chr19	39390071	39390959	48.5085	Promoter-TSS (NR_040515)	-13	22933	SIRT2	sirtuin 2	protein-coding
HCT15_1_peak_2551	chr1	145208634	145209491	48.4962	Promoter-TSS (NR_157049).2	-51	388677	NOTCH2NLA	notch 2 N-terminal like A	protein-coding
HCT15_1_peak_17992	chr17	2310207	2311113	48.4892	Intron (NR_028335, Intron 2 of 2)	-6306	4335	MNT	MAX network transcriptional repressor	protein-coding
HCT15_1_peak_23734	chr2	46925470	46926482	48.4793	Promoter-TSS (NM_144949)	-123	9655	SOCS5	suppressor of cytokine signaling 5	protein-coding
HCT15_1_peak_38325	chr6	47445166	47446275	48.4744	5' UTR (NM_012120, Exon 1 of 18)	195	23607	CD2AP	CD2 associated protein	protein-coding
HCT15_1_peak_18467	chr17	21191098	21191686	48.4589	Promoter-TSS (NM_002756)	44	5606	MAP2K3	mitogen-activated protein kinase kinase 3	protein-coding
HCT15_1_peak_36058	chr5	130648005	130648916	48.4349	Intron (NM_001038702, Intron 1 of 4)	48758	56990	CDC42SE2	CDC42 small effector 2	protein-coding
HCT15_1_peak_7531	chr11	27423203	27423884	48.4349	Intron (NM_001346432, Intron 1 of 16)	-38748	91057	CCDC34	coiled-coil domain containing 34	protein-coding
HCT15_1_peak_45241	chr9	22008592	22009619	48.4334	5' UTR (NM_078487, Exon 1 of 2)	199	1030	CDKN2B	cyclin dependent kinase inhibitor 2B	protein-coding
HCT15_1_peak_48174	chrX	117479724	117480761	48.4206	5' UTR (NM_001184965, Exon 1 of 20)	173	54521	WDR44	WD repeat domain 44	protein-coding
HCT15_1_peak_22899	chr19	58891741	58892835	48.4122	Intron (NR_049780, Intron 1 of 2)	109	116412	ZNF837	zinc finger protein 837	protein-coding
HCT15_1_peak_33422	chr4	80993284	80994486	48.4079	5' UTR (NM_001286781, Exon 1 of 17)	498	118429	ANTXR2	ANTXR cell adhesion molecule 2	protein-coding
HCT15_1_peak_7111	chr11	2961564	2962176	48.4015	Intergenic	-11220	7262	PHLDA2	pleckstrin homology like domain family A member 2	protein-coding
HCT15_1_peak_18867	chr17	39942156	39943452	48.3971	Promoter-TSS (NM_001352777)	159	3728	JUP	junction plakoglobin	protein-coding
HCT15_1_peak_20969	chr18	72162900	72164143	48.3827	Promoter-TSS (NM_018235)	-77	55748	CNDP2	carnosine dipeptidase 2	protein-coding
HCT15_1_peak_16968	chr16	33887529	33887853	48.3815	Intergenic	-78354	113218496	MIR9901	microRNA 9901	ncRNA
HCT15_1_peak_25891	chr2	200775653	200776725	48.3719	Exon (NM_153689, Exon 1 of 2)	173	205327	C2orf69	chromosome 2 open reading frame 69	protein-coding
HCT15_1_peak_22126	chr19	39881244	39882156	48.3615	Promoter-TSS (NR_133915)	46	54623	PAF1	PAF1 homolog, Paf1/RNA polymerase II complex component	protein-coding
HCT15_1_peak_46137	chr9	100395265	100396489	48.3577	Promoter-TSS (NM_139246)	172	4686	NCBP1	nuclear cap binding protein subunit 1	protein-coding
HCT15_1_peak_32082	chr3	185303661	185304589	48.3462	Promoter-TSS (NM_021627)	42	59343	SENP2	SUMO specific peptidase 2	protein-coding
HCT15_1_peak_4533	chr1	243418191	243419730	48.3424	Promoter-TSS (NM_001350247)	-252	9859	CEP170	centrosomal protein 170	protein-coding
HCT15_1_peak_40591	chr7	21467368	21468090	48.3424	Promoter-TSS (NM_001326542)	28	6671	SP4	Sp4 transcription factor	protein-coding
HCT15_1_peak_43031	chr8	17941371	17942558	48.3217	Promoter-TSS (NR_125430)	-348	427	ASAH1	N-acylsphingosine amidohydrolase 1	protein-coding
HCT15_1_peak_38797	chr6	101328690	101329731	48.3054	Promoter-TSS (NM_006828)	-5	10973	ASCC3	activating signal cointegrator 1 complex subunit 3	protein-coding
HCT15_1_peak_25681	chr2	182655410	182656419	48.2983	Intergenic	-100543	6744	ITPRID2	ITPR interacting domain containing 2	protein-coding
HCT15_1_peak_6403	chr10	104262303	104262859	48.2973	Promoter-TSS (NM_005736)	-112	10121	ACTR1A	actin related protein 1A	protein-coding
HCT15_1_peak_22034	chr19	36544893	36545898	48.2973	Promoter-TSS (NM_173636)	-208	199745	THAP8	THAP domain containing 8	protein-coding
HCT15_1_peak_9737	chr12	7052920	7053505	48.2893	Promoter-TSS (NM_138425)	27	113246	C12orf57	chromosome 12 open reading frame 57	protein-coding
HCT15_1_peak_16362	chr16	4852026	4853161	48.2891	TTS (NM_001308096)	358	79641	ROGDI	rogdi atypical leucine zipper	protein-coding
HCT15_1_peak_12891	chr13	103451041	103451872	48.2671	Promoter-TSS (NM_001318732)	-13	54841	BIVM	basic, immunoglobulin-like variable motif containing	protein-coding
HCT15_1_peak_33140	chr4	54568514	54569248	48.2636	Intron (NR_125918, Intron 1 of 2)	6813	100506444	LOC100506444	uncharacterized LOC100506444	ncRNA
HCT15_1_peak_10515	chr12	56521599	56522580	48.2629	TTS (NM_032786)	103	23344	ESYT1	extended synaptotagmin 1	protein-coding
HCT15_1_peak_12457	chr13	51483707	51484602	48.2629	5' UTR (NM_001142279, Exon 1 of 10)	340	79621	RNASEH2B	ribonuclease H2 subunit B	protein-coding
HCT15_1_peak_5298	chr10	42399191	42399547	48.259	Intergenic	464124	441666	LOC441666	zinc finger protein 91 pseudogene	pseudo
HCT15_1_peak_35995	chr5	126112210	126112939	48.2446	Promoter-TSS (NR_134485)	-254	4001	LMNB1	lamin B1	protein-coding
HCT15_1_peak_45598	chr9	68726184	68727037	48.2431	Non-coding (NR_034006, Exon 1 of 6)	145	100132352	FRG1HP	FSHD region gene 1 family member H, pseudogene	pseudo
HCT15_1_peak_1624	chr1	60280014	60281162	48.2236	Promoter-TSS (NM_015888)	-33	51361	HOOK1	hook microtubule tethering protein 1	protein-coding
HCT15_1_peak_30953	chr3	111393076	111394008	48.2236	Promoter-TSS (NM_153268)	19	257068	PLCXD2	phosphatidylinositol specific phospholipase C X domain containing 2	protein-coding
HCT15_1_peak_31435	chr3	136674299	136675270	48.2157	Intergenic	-2041	53833	IL20RB	interleukin 20 receptor subunit beta	protein-coding
HCT15_1_peak_6598	chr10	114571311	114571986	48.2157	Intron (NM_001365713, Intron 8 of 8)	-11607	103344931	LOC103344931	uncharacterized LOC103344931	ncRNA
HCT15_1_peak_35178	chr5	55646386	55647083	48.2157	Intergenic	-117577	79722	ANKRD55	ankyrin repeat domain 55	protein-coding
HCT15_1_peak_27761	chr20	52883917	52884722	48.2117	Intergenic	59693	5203	PFDN4	prefoldin subunit 4	protein-coding
HCT15_1_peak_28643	chr22	21056878	21058119	48.2107	Intron (NR_026815, Intron 3 of 7)	2096	84222	TMEM191A	transmembrane protein 191A (pseudogene)	pseudo
HCT15_1_peak_31666	chr3	153452521	153453301	48.1973	Intron (NR_146713, Intron 1 of 6)	27404	105374165	LINC02006	long intergenic non-protein coding RNA 2006	ncRNA
HCT15_1_peak_41327	chr7	73184394	73185225	48.1973	Promoter-TSS (NM_001306)	-209	1365	CLDN3	claudin 3	protein-coding
HCT15_1_peak_10629	chr12	62653443	62654278	48.1901	Promoter-TSS (NM_001351163)	-261	9958	USP15	ubiquitin specific peptidase 15	protein-coding
HCT15_1_peak_13275	chr14	24457595	24458383	48.1811	Promoter-TSS (NM_198083)	-149	317749	DHRS4L2	dehydrogenase/reductase 4 like 2	protein-coding
HCT15_1_peak_3533	chr1	197115186	197116258	48.1583	Promoter-TSS (NM_018136)	77	259266	ASPM	abnormal spindle microtubule assembly	protein-coding
HCT15_1_peak_10531	chr12	56693747	56694416	48.1583	Promoter-TSS (NM_004077)	33	1431	CS	citrate synthase	protein-coding
HCT15_1_peak_5683	chr10	71905696	71906916	48.1543	TTS (NM_020150)	150	219743	TYSND1	trypsin domain containing 1	protein-coding
HCT15_1_peak_7741	chr11	43852434	43852933	48.1534	Intron (NM_016142, Intron 7 of 10)	-49698	221120	ALKBH3	alkB homolog 3, alpha-ketoglutaratedependent dioxygenase	protein-coding
HCT15_1_peak_24283	chr2	84743285	84743968	48.1526	Promoter-TSS (NM_001370)	47	1768	DNAH6	dynein axonemal heavy chain 6	protein-coding
HCT15_1_peak_6843	chr10	126772792	126773211	48.1422	Intron (NM_001321013, Intron 1 of 9)	-51562	100423041	MIR4296	microRNA 4296	ncRNA
HCT15_1_peak_33969	chr4	129208819	129209854	48.1407	Promoter-TSS (NM_006320)	-368	10424	PGRMC2	progesterone receptor membrane component 2	protein-coding
HCT15_1_peak_22015	chr19	36231390	36232113	48.1336	Intron (NM_001346006, Intron 2 of 4)	1602	79713	IGFLR1	IGF like family receptor 1	protein-coding
HCT15_1_peak_10243	chr12	49110357	49110981	48.1187	Promoter-TSS (NM_001240)	-179	904	CCNT1	cyclin T1	protein-coding
HCT15_1_peak_12830	chr13	99698192	99699034	48.1187	Intron (NM_015296, Intron 1 of 55)	-30574	23348	DOCK9	dedicator of cytokinesis 9	protein-coding
HCT15_1_peak_5968	chr10	85899010	85900025	48.1125	Intron (NM_014394, Intron 1 of 8)	252	27069	GHITM	growth hormone inducible transmembrane protein	protein-coding
HCT15_1_peak_42150	chr7	121035747	121036719	48.1014	5' UTR (NM_014888, Exon 1 of 10)	129	10447	FAM3C	family with sequence similarity 3 member C	protein-coding
HCT15_1_peak_45762	chr9	78504666	78506201	48.0845	Promoter-TSS (NM_001190482)	-127	5125	PCSK5	proprotein convertase subtilisin/kexin type 5	protein-coding
HCT15_1_peak_29771	chr3	19930514	19931348	48.0648	Intron (NM_001330688, Intron 11 of 14)	44778	151651	EFHB	EF-hand domain family member B	protein-coding
HCT15_1_peak_7679	chr11	36171040	36171999	48.0648	Intron (NM_174902, Intron 4 of 5)	-72068	101928510	LOC101928510	uncharacterized LOC101928510	ncRNA
HCT15_1_peak_39671	chr6	158588867	158589948	48.0568	Promoter-TSS (NR_073096)	28	404672	GTF2H5	general transcription factor IIH subunit 5	protein-coding
HCT15_1_peak_6260	chr10	99446440	99447509	48.0541	Promoter-TSS (NM_021732)	24	60370	AVPI1	arginine vasopressin induced 1	protein-coding
HCT15_1_peak_37806	chr6	27440102	27441283	48.0512	Promoter-TSS (NM_001318892)	-15	7738	ZNF184	zinc finger protein 184	protein-coding
HCT15_1_peak_34235	chr4	155471395	155471990	48.0407	Promoter-TSS (NM_002669)	-107	5356	PLRG1	pleiotropic regulator 1	protein-coding
HCT15_1_peak_14129	chr14	77594616	77595284	48.038	Intergenic	12137	283576	ZDHHC22	zinc finger DHHC-type containing 22	protein-coding
HCT15_1_peak_34975	chr5	34915207	34915982	48.0284	Promoter-TSS (NM_002853)	15	5810	RAD1	RAD1 checkpoint DNA Exonuclease	protein-coding
HCT15_1_peak_7455	chr11	18655483	18656528	48.0284	Promoter-TSS (NM_194285)	-116	144108	SPTY2D1	SPT2 chromatin protein domain containing 1	protein-coding
HCT15_1_peak_6675	chr10	118608465	118609465	48.0282	Promoter-TSS (NM_001242699)	-45	387712	ENO4	enolase 4	protein-coding
HCT15_1_peak_4282	chr1	228353042	228354077	48.0217	Promoter-TSS (NR_103540)	54	200205	IBA57	iron-sulfur cluster assembly factor IBA57	protein-coding
HCT15_1_peak_41290	chr7	72298456	72299124	48.0066	Promoter-TSS (NM_001145440)	-11	441250	TYW1B	tRNA-yW synthesizing protein 1 homolog B	protein-coding
HCT15_1_peak_24559	chr2	97778424	97779470	47.9793	Promoter-TSS (NM_001354587)	57	375248	ANKRD36	ankyrin repeat domain 36	protein-coding
HCT15_1_peak_7236	chr11	8956306	8956988	47.9793	Intergenic	-2153	56673	C11orf16	chromosome 11 open reading frame 16	protein-coding
HCT15_1_peak_22755	chr19	53898162	53898499	47.9476	Promoter-TSS (NM_001040185)	-56	91661	ZNF765	zinc finger protein 765	protein-coding
HCT15_1_peak_13432	chr14	35590874	35592262	47.9357	Promoter-TSS (NM_014672)	180	55012	PPP2R3C	protein phosphatase 2 regulatory subunit B''gamma	protein-coding
HCT15_1_peak_42378	chr7	134895728	134896808	47.9273	Promoter-TSS (NM_014149)	10	29062	WDR91	WD repeat domain 91	protein-coding
HCT15_1_peak_21473	chr19	10613263	10614119	47.918	Promoter-TSS (NM_012289)	-244	9817	KEAP1	kelch like ECH associated protein 1	protein-coding
HCT15_1_peak_31444	chr3	137800898	137801769	47.918	Intron (NM_001170538, Intron 9 of 13)	30989	199221	DZIP1L	DAZ interacting zinc finger protein 1 like	protein-coding
HCT15_1_peak_21941	chr19	33591482	33592415	47.918	Intron (NR_135270, Intron 8 of 20)	19861	55094	GPATCH1	G-patch domain containing 1	protein-coding
HCT15_1_peak_8935	chr11	101785535	101786222	47.918	5' UTR (NM_001363543, Exon 1 of 12)	137	57562	CEP126	centrosomal protein 126	protein-coding
HCT15_1_peak_20905	chr18	63573701	63574329	47.9154	Intergenic	155767	1005	CDH7	cadherin 7	protein-coding
HCT15_1_peak_11815	chr12	132380418	132381190	47.9153	Intron (NM_003565, Intron 3 of 27)	1637	8408	ULK1	unc-51 like autophagy activating kinase 1	protein-coding
HCT15_1_peak_3448	chr1	183604259	183605603	47.9133	Promoter-TSS (NM_001297669)	-13	10092	ARPC5	actin related protein 2/3 complex subunit 5	protein-coding
HCT15_1_peak_2921	chr1	156426293	156427651	47.9101	Intergenic	-27632	10485	C1orf61	chromosome 1 open reading frame 61	protein-coding
HCT15_1_peak_1440	chr1	51433722	51434467	47.9077	Promoter-TSS (NM_001262)	-273	1031	CDKN2C	cyclin dependent kinase inhibitor 2C	protein-coding
HCT15_1_peak_6472	chr10	106028200	106029132	47.8984	Promoter-TSS (NR_039702)	35	119391	GSTO2	glutathione S-transferase omega 2	protein-coding
HCT15_1_peak_12837	chr13	99966915	99967718	47.8984	Intron (NM_001144072, Intron 5 of 8)	-7663	1880	GPR183	G protein-coupled receptor 183	protein-coding
HCT15_1_peak_37458	chr6	11093715	11094544	47.8984	Promoter-TSS (NM_001135575)	62	221710	SMIM13	small integral membrane protein 13	protein-coding
HCT15_1_peak_2031	chr1	92269859	92270661	47.8984	Intron (NR_036634, Intron 2 of 17)	81448	7049	TGFBR3	transforming growth factor beta receptor 3	protein-coding
HCT15_1_peak_20753	chr18	52443456	52444081	47.8875	Intergenic	-51940	5874	RAB27B	RAB27B, member RAS oncogene family	protein-coding
HCT15_1_peak_33956	chr4	127771426	127771881	47.8841	Intergenic	-782459	27152	INTU	inturned planar cell polarity protein	protein-coding
HCT15_1_peak_33966	chr4	128981808	128982767	47.8614	Promoter-TSS (NM_001350531)	-180	55132	LARP1B	La ribonucleoprotein domain family member 1B	protein-coding
HCT15_1_peak_22898	chr19	58873361	58874457	47.8581	Promoter-TSS (NR_136527)	-83	105372483	LOC105372483	uncharacterized LOC105372483	ncRNA
HCT15_1_peak_44548	chr8	128047646	128048465	47.8306	Intergenic	22656	100750225	PCAT1	prostate cancer associated transcript 1	ncRNA
HCT15_1_peak_24353	chr2	86421958	86422911	47.8182	Intron (NM_001100170, Intron 1 of 14)	459	10989	IMMT	inner membrane mitochondrial protein	protein-coding
HCT15_1_peak_46334	chr9	112239650	112240403	47.8163	Intron (NM_001145368, Intron 1 of 24)	20561	5774	PTPN3	protein tyrosine phosphatase non-receptor type 3	protein-coding
HCT15_1_peak_12195	chr13	37633034	37634273	47.8051	Promoter-TSS (NM_001278482)	-29	55578	SUPT20H	SPT20 homolog, SAGA complex component	protein-coding
HCT15_1_peak_40593	chr7	21657202	21657921	47.7801	Intron (NM_001277115, Intron 23 of 81)	74904	8701	DNAH11	dynein axonemal heavy chain 11	protein-coding
HCT15_1_peak_9703	chr12	6579392	6580384	47.7695	Promoter-TSS (NM_016830)	-45	6843	VAMP1	vesicle associated membrane protein 1	protein-coding
HCT15_1_peak_15933	chr15	91260291	91261092	47.7671	Promoter-TSS (NR_120372)	114	641	BLM	BLM RecQ like helicase	protein-coding
HCT15_1_peak_13463	chr14	37130668	37131490	47.7671	5' UTR (NM_006194, Exon 2 of 5)	4306	5083	PAX9	paired box 9	protein-coding
HCT15_1_peak_6192	chr10	97320962	97321468	47.7671	Promoter-TSS (NM_001290295)	-87	10580	SORBS1	sorbin and SH3 domain containing 1	protein-coding
HCT15_1_peak_25304	chr2	157110978	157111672	47.7584	Non-coding (NR_110249, Exon 1 of 4)	118	101929378	LINC01876	long intergenic non-protein coding RNA 1876	ncRNA
HCT15_1_peak_24630	chr2	102843988	102844569	47.7377	Intron (NM_001351449, Intron 8 of 10)	40504	8808	IL1RL2	interleukin 1 receptor like 2	protein-coding
HCT15_1_peak_1637	chr1	60955742	60956443	47.7377	Intergenic	132265	105378763	LINC01748	long intergenic non-protein coding RNA 1748	ncRNA
HCT15_1_peak_30852	chr3	100427985	100428652	47.7374	Promoter-TSS (NM_001195478)	-20	10342	TFG	trafficking from ER to golgi regulator	protein-coding
HCT15_1_peak_2850	chr1	155108069	155108451	47.7363	Promoter-TSS (NM_001122837)	-28	55974	SLC50A1	solute carrier family 50 member 1	protein-coding
HCT15_1_peak_4278	chr1	228327458	228328436	47.7363	Promoter-TSS (NM_001159390)	18	2987	GUK1	guanylate kinase 1	protein-coding
HCT15_1_peak_3677	chr1	202310938	202311432	47.7314	Promoter-TSS (NM_014176)	-91	29089	UBE2T	ubiquitin conjugating enzyme E2 T	protein-coding
HCT15_1_peak_7150	chr11	4414286	4415325	47.7314	Intron (NM_003141, Intron 1 of 6)	127	6737	TRIM21	tripartite motif containing 21	protein-coding
HCT15_1_peak_25372	chr2	160568413	160569654	47.7314	Promoter-TSS (NM_001282806)	16	64844	2021-03-07	membrane associated ring-CH-type finger 7	protein-coding
HCT15_1_peak_11228	chr12	104680216	104681161	47.7188	Promoter-TSS (NM_003330)	-122	7296	TXNRD1	thioredoxin reductase 1	protein-coding
HCT15_1_peak_38872	chr6	109415601	109416834	47.7182	Promoter-TSS (NM_014454)	-168	27244	SESN1	sestrin 1	protein-coding
HCT15_1_peak_11880	chr13	20694521	20695486	47.7168	Intergenic	18163	104355137	LINC01072	long intergenic non-protein coding RNA 1072	ncRNA
HCT15_1_peak_9413	chr11	126081032	126082059	47.6955	Promoter-TSS (NM_032795)	0	84881	RPUSD4	RNA pseudouridine synthase D4	protein-coding
HCT15_1_peak_28403	chr21	45131715	45132812	47.6867	Intergenic	-6747	8566	PDXK	pyridoxal kinase	protein-coding
HCT15_1_peak_28819	chr22	29137685	29138119	47.6789	Promoter-TSS (NM_001349956)	-80	11200	CHEK2	checkpoint kinase 2	protein-coding
HCT15_1_peak_3908	chr1	209920963	209921680	47.6563	Intergenic	-5414	101930114	HSD11B1-AS1	HSD11B1 antisense RNA 1	ncRNA
HCT15_1_peak_30972	chr3	111804965	111805715	47.645	Exon (NM_001171747, Exon 1 of 4)	158	79669	C3orf52	chromosome 3 open reading frame 52	protein-coding
HCT15_1_peak_3110	chr1	163291428	163292108	47.6428	Promoter-TSS (NM_001254748)	24	83540	NUF2	NUF2 component of NDC80 kinetochore complex	protein-coding
HCT15_1_peak_6303	chr10	101418879	101419594	47.6286	Promoter-TSS (NM_001349962)	-30	57089	ENTPD7	ectonucleoside triphosphate diphosphohydrolase 7	protein-coding
HCT15_1_peak_31304	chr3	128997260	128998418	47.6286	Promoter-TSS (NM_001006109)	2	56941	HMCES	5-hydroxymethylcytosine binding, ES cell specific	protein-coding
HCT15_1_peak_14184	chr14	81636309	81637271	47.6198	Intergenic	32388	677845	SNORA79	small nucleolar RNA, H/ACA box 79	snoRNA
HCT15_1_peak_36172	chr5	134240217	134241233	47.6181	Promoter-TSS (NM_032151)	-85	84105	PCBD2	pterin-4 alpha-carbinolamine dehydratase 2	protein-coding
HCT15_1_peak_16993	chr16	46654635	46655510	47.5787	Intron (NR_136738, Intron 1 of 13)	219	79801	SHCBP1	SHC binding and spindle associated 1	protein-coding
HCT15_1_peak_16531	chr16	15068471	15069368	47.574	Promoter-TSS (NM_001285449)	36	23042	PDXDC1	pyridoxal dependent decarboxylase domain containing 1	protein-coding
HCT15_1_peak_21470	chr19	10561512	10562110	47.5681	Intron (NM_001111307, Intron 6 of 14)	-1797	5141	PDE4A	phosphodiesterase 4A	protein-coding
HCT15_1_peak_23923	chr2	61292691	61293583	47.5681	Promoter-TSS (NM_001330436)	131	84542	KIAA1841	KIAA1841	protein-coding
HCT15_1_peak_42389	chr7	135347013	135347436	47.5681	Promoter-TSS (NM_001130929)	-38	647087	STMP1	short transmembrane mitochondrial protein 1	protein-coding
HCT15_1_peak_7424	chr11	17297697	17298656	47.555	Promoter-TSS (NM_001352661)	-85	4925	NUCB2	nucleobindin 2	protein-coding
HCT15_1_peak_33782	chr4	111543764	111544576	47.5508	Promoter-TSS (NM_000325)	63	5308	PITX2	paired like homeodomain 2	protein-coding
HCT15_1_peak_31630	chr3	150480786	150481951	47.5335	Promoter-TSS (NM_005067)	-412	6478	SIAH2	siah E3 ubiquitin protein ligase 2	protein-coding
HCT15_1_peak_22551	chr19	48996054	48996906	47.5211	Intron (NM_001080434, Intron 13 of 15)	19966	114783	LMTK3	lemur tyrosine kinase 3	protein-coding
HCT15_1_peak_35059	chr5	40755151	40756322	47.5118	Intron (NM_012382, Intron 1 of 4)	327	23548	TTC33	tetratricopeptide repeat domain 33	protein-coding
HCT15_1_peak_8716	chr11	82904391	82905848	47.5118	Promoter-TSS (NR_149009)	365	338699	ANKRD42	ankyrin repeat domain 42	protein-coding
HCT15_1_peak_29772	chr3	19978924	19979782	47.5064	Intron (NM_001330688, Intron 1 of 14)	-3644	151651	EFHB	EF-hand domain family member B	protein-coding
HCT15_1_peak_20715	chr18	48404695	48405833	47.4968	Promoter-TSS (NM_001168335)	-224	4200	ME2	malic enzyme 2	protein-coding
HCT15_1_peak_35369	chr5	70882879	70883720	47.4968	Exon (NM_022132, Exon 1 of 17)	132	64087	MCCC2	methylcrotonoyl-CoA carboxylase 2	protein-coding
HCT15_1_peak_16583	chr16	18937075	18938240	47.4477	Promoter-TSS (NM_015092)	69	23049	SMG1	SMG1 nonsense mediated mRNA decay associated PI3K related kinase	protein-coding
HCT15_1_peak_11500	chr12	118490062	118490695	47.4275	Intron (NM_001278557, Intron 1 of 8)	8638	55884	WSB2	WD repeat and SOCS box containing 2	protein-coding
HCT15_1_peak_11239	chr12	105379885	105380607	47.406	Intron (NM_152318, Intron 1 of 3)	152	121053	C12orf45	chromosome 12 open reading frame 45	protein-coding
HCT15_1_peak_35586	chr5	87649335	87649946	47.406	Intron (NR_105019, Intron 6 of 7)	-38372	100505894	TMEM161B-AS1	TMEM161B antisense RNA 1	ncRNA
HCT15_1_peak_28367	chr21	43916236	43917118	47.3868	Promoter-TSS (NM_001286506)	28	101930094	LOC101930094	uncharacterized LOC101930094	ncRNA
HCT15_1_peak_14536	chr14	104181482	104182225	47.3792	Promoter-TSS (NM_001100118)	-65
HCT15_1_peak_42165	chr7	121878501	121879249	47.3704	Intergenic	-64837	154860	FEZF1-AS1	FEZF1 antisense RNA 1	ncRNA
HCT15_1_peak_11934	chr13	23949289	23950074	47.3704	Promoter-TSS (NM_001278055)	-34	26278	SACS	sacsin molecular chaperone	protein-coding
HCT15_1_peak_4090	chr1	220219358	220220202	47.3657	Promoter-TSS (NM_004446)	67	2058	EPRS	glutamyl-prolyl-tRNA synthetase	protein-coding
HCT15_1_peak_15758	chr15	84898455	84899358	47.3657	Promoter-TSS (NR_027001)	14	388152	GOLGA2P7	GOLGA2 pseudogene 7	pseudo
HCT15_1_peak_43939	chr8	80941783	80942711	47.3532	Intron (NM_014018, Intron 1 of 2)	247	28957	MRPS28	mitochondrial ribosomal protein S28	protein-coding
HCT15_1_peak_5323	chr10	43277842	43278917	47.3532	Intron (NM_014753, Intron 1 of 22)	136	9790	BMS1	BMS1 ribosome biogenesis factor	protein-coding
HCT15_1_peak_32702	chr4	13485617	13486859	47.3532	Promoter-TSS (NM_001159601)	-249	9364	RAB28	RAB28, member RAS oncogene family	protein-coding
HCT15_1_peak_17811	chr16	87983997	87985219	47.3098	Promoter-TSS (NM_001173540)	-432	54971	BANP	BTG3 associated nuclear protein	protein-coding
HCT15_1_peak_1522	chr1	54518370	54519428	47.3013	Promoter-TSS (NR_039942)	-22	9528	TMEM59	transmembrane protein 59	protein-coding
HCT15_1_peak_22777	chr19	54713187	54714245	47.2898	Intergenic	8990	6203	RPS9	ribosomal protein S9	protein-coding
HCT15_1_peak_32005	chr3	182816744	182817605	47.2652	Promoter-TSS (NR_120640)	110	56922	MCCC1	methylcrotonoyl-CoA carboxylase 1	protein-coding
HCT15_1_peak_18460	chr17	21002595	21003325	47.2645	Intergenic	24091	101060544	LINC01563	long intergenic non-protein coding RNA 1563	ncRNA
HCT15_1_peak_10157	chr12	43315615	43316416	47.2645	Intergenic	229997	105369739	LINC02450	long intergenic non-protein coding RNA 2450	ncRNA
HCT15_1_peak_33288	chr4	75023420	75024042	47.2645	Promoter-TSS (NM_001004346)	-94	441024	MTHFD2L	methylenetetrahydrofolate dehydrogenase (NADP+ dependent) 2 like	protein-coding
HCT15_1_peak_39613	chr6	157040687	157041601	47.2612	Intergenic	-57845	57492	ARID1B	AT-rich interaction domain 1B	protein-coding
HCT15_1_peak_13894	chr14	68086201	68086962	47.2611	Promoter-TSS (NM_001172)	-56	384	ARG2	arginase 2	protein-coding
HCT15_1_peak_34814	chr5	10551326	10551964	47.2611	Intergenic	-12537	651746	ANKRD33B	ankyrin repeat domain 33B	protein-coding
HCT15_1_peak_40982	chr7	44835671	44836331	47.2577	Promoter-TSS (NM_021130)	-279	5478	PPIA	peptidylprolyl isomerase A	protein-coding
HCT15_1_peak_45117	chr9	12775802	12776829	47.2393	Intron (NM_203403, Intron 1 of 1)	1296	286343	LURAP1L	leucine rich adaptor protein 1 like	protein-coding
HCT15_1_peak_41154	chr7	55432910	55434335	47.2393	5' UTR (NM_018697, Exon 1 of 9)	481	55915	LANCL2	LanC like 2	protein-coding
HCT15_1_peak_4908	chr10	14995529	14996542	47.2363	Promoter-TSS (NR_146961)	60	64421	DCLRE1C	DNA cross-link repair 1C	protein-coding
HCT15_1_peak_46881	chr9	134248513	134249486	47.2361	Intergenic	-56478	84726	PRRC2B	proline rich coiled-coil 2B	protein-coding
HCT15_1_peak_40962	chr7	44162735	44163521	47.1831	Promoter-TSS (NM_001256879)	-21	5425	POLD2	DNA polymerase delta 2, accessory subunit	protein-coding
HCT15_1_peak_25866	chr2	198318485	198318831	47.1764	5' UTR (NM_001320819, Exon 1 of 5)	170	80219	COQ10B	coenzyme Q10B	protein-coding
HCT15_1_peak_30670	chr3	70330723	70331224	47.1651	Intron (NM_001364676, Intron 2 of 4)	30816	107986096	MDFIC2	MyoD family inhibitor domain containing 2	protein-coding
HCT15_1_peak_13736	chr14	59950399	59951539	47.1508	Promoter-TSS (NM_016475)	104	112849	L3HYPDH	trans-L-3-hydroxyproline dehydratase	protein-coding
HCT15_1_peak_38759	chr6	97345208	97346255	47.1437	Promoter-TSS (NM_014165)	36	29078	NDUFAF4	NADH:ubiquinone oxidoreductase complex assembly factor 4	protein-coding
HCT15_1_peak_27316	chr20	32580775	32581956	47.1405	Promoter-TSS (NM_016732)	-352	22913	RALY	RALY heterogeneous nuclear ribonucleoprotein	protein-coding
HCT15_1_peak_44365	chr8	117778523	117779354	47.1355	Exon (NM_032334, Exon 1 of 3)	175	84294	UTP23	UTP23 small subunit processome component	protein-coding
HCT15_1_peak_32038	chr3	183967175	183967857	47.1289	Promoter-TSS (NM_005787)	56	110599583	EEF1AKMT4-ECE2	EEF1AKMT4-ECE2 readthrough	protein-coding
HCT15_1_peak_24193	chr2	74425426	74426489	47.1289	Intron (NM_006636, Intron 1 of 7)	215	10797	MTHFD2	methylenetetrahydrofolate dehydrogenase (NADP+ dependent) 2, methenyltetrahydrofolate cyclohydrolase	protein-coding
HCT15_1_peak_10462	chr12	54718462	54719247	47.1266	Promoter-TSS (NM_001271734)	-61	22818	COPZ1	coatomer protein complex subunit zeta 1	protein-coding
HCT15_1_peak_35112	chr5	44002224	44003252	47.1263	Intergenic	-386096	101927075	FGF10-AS1	FGF10 antisense RNA 1	ncRNA
HCT15_1_peak_3224	chr1	171454295	171455589	47.1253	Intron (NM_015172, Intron 1 of 33)	273	23215	PRRC2C	proline rich coiled-coil 2C	protein-coding
HCT15_1_peak_5547	chr10	62537838	62538812	47.1253	Promoter-TSS (NM_001786)	89	983	CDK1	cyclin dependent kinase 1	protein-coding
HCT15_1_peak_13505	chr14	45366193	45367108	47.1064	5' UTR (NM_001017923, Exon 1 of 5)	172	122525	C14orf28	chromosome 14 open reading frame 28	protein-coding
HCT15_1_peak_25094	chr2	131129498	131130421	47.1064	Exon (NM_014369, Exon 13 of 15)	16330	26469	PTPN18	protein tyrosine phosphatase non-receptor type 18	protein-coding
HCT15_1_peak_45881	chr9	88968631	88969843	47.1064	Promoter-TSS (NM_024617)	88	79670	TUT7	terminal uridylyl transferase 7	protein-coding
[truncated: 46,105 more rows]

## Sheet: HCT15_2
Peak ID	Chr	Start	End	Score	Annotation	Distance to TSS	Entrez ID	Nearest Gene	Gene Description	Gene Type
HCT15_2_peak_8	chr1	566004	566812	2977.29	Intergenic	1657	113219467	MIR12136	microRNA 12136	ncRNA
HCT15_2_peak_12974	chr13	110076375	110076785	2166.31	Intergenic	23537	104326054	LINC00399	long intergenic non-protein coding RNA 399	ncRNA
HCT15_2_peak_6	chr1	564492	565396	1903.94	Promoter-TSS (NR_125957)	-555	101928626	LOC101928626	uncharacterized LOC101928626	ncRNA
HCT15_2_peak_18466	chr17	22020459	22021013	1783.87	Intergenic	-1701	100462977	MTRNR2L1	MT-RNR2 like 1	protein-coding
HCT15_2_peak_2464	chr1	121483966	121485514	1772.54	Intergenic	223830	647121	EMBP1	embigin pseudogene 1	pseudo
HCT15_2_peak_11	chr1	569191	570066	1006.99	Intergenic	-1563	113219467	MIR12136	microRNA 12136	ncRNA
HCT15_2_peak_9	chr1	567206	567700	991.874	TTS (NR_162149)	612	113219467	MIR12136	microRNA 12136	ncRNA
HCT15_2_peak_35444	chr5	79946907	79947510	688.962	Promoter-TSS (NM_001190470)	-381	100462981	MTRNR2L2	MT-RNR2 like 2	protein-coding
HCT15_2_peak_41036	chr7	61968649	61969729	623.492	Intergenic	795245	643955	ZNF733P	zinc finger protein 733, pseudogene	pseudo
HCT15_2_peak_21865	chr19	27731854	27732408	562.402	Intergenic	-552208	101927151	LOC101927151	uncharacterized LOC101927151	ncRNA
HCT15_2_peak_10	chr1	567852	568274	550.596	Promoter-TSS (NR_162149)	2	113219467	MIR12136	microRNA 12136	ncRNA
HCT15_2_peak_7321	chr11	10530344	10531374	496.409	Promoter-TSS (NR_039705)	-126	100463486	MTRNR2L8	MT-RNR2 like 8	protein-coding
HCT15_2_peak_40851	chr7	45291479	45291805	457.964	Intergenic	94252	10268	RAMP3	receptor activity modifying protein 3	protein-coding
HCT15_2_peak_25263	chr2	149639199	149639520	430.179	Intron (NM_004522, Intron 1 of 25)	6563	3800	KIF5C	kinesin family member 5C	protein-coding
HCT15_2_peak_7	chr1	565632	565871	408.239	Intergenic	-1362	101928626	LOC101928626	uncharacterized LOC101928626	ncRNA
HCT15_2_peak_5290	chr10	42529206	42529979	299.163	Intergenic	333901	441666	LOC441666	zinc finger protein 91 pseudogene	pseudo
HCT15_2_peak_48493	chrY	59362927	59363508	269.278	Intergenic	-2363	727856	DDX11L16	DEAD/H-box helicase 11 like 16	pseudo
HCT15_2_peak_48335	chrY	13842530	13842931	261.874	Intergenic	690659	352887	GYG2P1	glycogenin 2 pseudogene 1	pseudo
HCT15_2_peak_28460	chr21	47604270	47604761	251.382	Promoter-TSS (NM_032261)	-142	84221	SPATC1L	spermatogenesis and centriole associated 1 like	protein-coding
HCT15_2_peak_34593	chr5	9972	11869	250.169	Intergenic	-81363	153478	PLEKHG4B	pleckstrin homology and RhoGEF domain containing G4B	protein-coding
HCT15_2_peak_11858	chr12	133841438	133841989	246.345	Intergenic	-29291	647589	ANHX	anomalous homeobox	protein-coding
HCT15_2_peak_48253	chrX	155259926	155260502	244.375	Intergenic	-2366	727856	DDX11L16	DEAD/H-box helicase 11 like 16	pseudo
HCT15_2_peak_5302	chr10	42599494	42600324	242.177	Intergenic	263584	441666	LOC441666	zinc finger protein 91 pseudogene	pseudo
HCT15_2_peak_43381	chr8	43094661	43095270	228.017	Intergenic	-52620	340441	POTEA	POTE ankyrin domain family member A	protein-coding
HCT15_2_peak_21866	chr19	27732489	27732865	214.992	Intergenic	-551662	101927151	LOC101927151	uncharacterized LOC101927151	ncRNA
HCT15_2_peak_5299	chr10	42596791	42597283	214.082	Intergenic	266456	441666	LOC441666	zinc finger protein 91 pseudogene	pseudo
HCT15_2_peak_43380	chr8	43092776	43093281	213.84	Intergenic	-54557	340441	POTEA	POTE ankyrin domain family member A	protein-coding
HCT15_2_peak_7921	chr11	51579224	51579726	203.287	Intergenic	64193	119749	OR4C46	olfactory receptor family 4 subfamily C member 46	protein-coding
HCT15_2_peak_20086	chr18	107792	109416	195.15	Promoter-TSS (NR_033770)	-461	727758	ROCK1P1	Rho associated coiled-coil containing protein kinase 1 pseudogene 1	pseudo
HCT15_2_peak_5289	chr10	42527881	42528192	191.416	Intergenic	335457	441666	LOC441666	zinc finger protein 91 pseudogene	pseudo
HCT15_2_peak_41037	chr7	61970221	61970617	188.633	Intergenic	794015	643955	ZNF733P	zinc finger protein 733, pseudogene	pseudo
HCT15_2_peak_42799	chr8	12051513	12052574	176.413	Promoter-TSS (NR_148876)	-401	653333	FAM86B2	family with sequence similarity 86 member B2	protein-coding
HCT15_2_peak_36078	chr5	134259719	134260020	166.36	Intron (NM_032151, Intron 2 of 3)	19059	84105	PCBD2	pterin-4 alpha-carbinolamine dehydratase 2	protein-coding
HCT15_2_peak_479	chr1	17222106	17223373	166.34	TTS (NR_004400).4	264	26863	RNVU1-18	RNA, variant U1 small nuclear 18	snRNA
HCT15_2_peak_455	chr1	16839716	16840829	163.791	TTS (NR_004400)	508	6060	RNU1-4	RNA, U1 small nuclear 4	snRNA
HCT15_2_peak_27942	chr21	9826809	9827639	160.904	TTS (NR_162111)	774	113218501	MIR10396A	microRNA 10396a	ncRNA
HCT15_2_peak_45400	chr9	66970958	66971553	159.321	Intron (NR_135597, Intron 4 of 4).2	48288	101928381	LOC101928381	uncharacterized LOC101928381	ncRNA
HCT15_2_peak_5276	chr10	42384917	42385745	158.832	Intergenic	478162	441666	LOC441666	zinc finger protein 91 pseudogene	pseudo
HCT15_2_peak_42803	chr8	12293789	12295043	147.972	Promoter-TSS (NM_001137610)	-106	100506990	LOC100506990	uncharacterized LOC100506990	ncRNA
HCT15_2_peak_5286	chr10	42400152	42400791	147.86	Intergenic	463022	441666	LOC441666	zinc finger protein 91 pseudogene	pseudo
HCT15_2_peak_36079	chr5	134260105	134260410	143.963	Intron (NM_032151, Intron 2 of 3)	19447	84105	PCBD2	pterin-4 alpha-carbinolamine dehydratase 2	protein-coding
HCT15_2_peak_21871	chr19	27738335	27738640	142.249	Intergenic	-545852	101927151	LOC101927151	uncharacterized LOC101927151	ncRNA
HCT15_2_peak_45430	chr9	69710787	69711416	142.142	Intron (NR_160670, Intron 4 of 4)	46683	101928381	LOC101928381	uncharacterized LOC101928381	ncRNA
HCT15_2_peak_12553	chr13	73301209	73302424	141.938	Promoter-TSS (NM_001286747)	-49	440145	MZT1	mitotic spindle organizing protein 1	protein-coding
HCT15_2_peak_42347	chr7	144051968	144053011	141.786	Promoter-TSS (NM_005435)	-6	7984	ARHGEF5	Rho guanine nucleotide exchange factor 5	protein-coding
HCT15_2_peak_466	chr1	16992431	16993941	141.191	TTS (NR_004400).2	257	26863	RNVU1-18	RNA, variant U1 small nuclear 18	snRNA
HCT15_2_peak_12520	chr13	60737553	60738648	136.822	Promoter-TSS (NM_001258367)	19	81624	DIAPH3	diaphanous related formin 3	protein-coding
HCT15_2_peak_34654	chr5	1326366	1328672	133.016	Intron (NM_030782, Intron 9 of 16)	17695	81037	CLPTM1L	CLPTM1 like	protein-coding
HCT15_2_peak_9024	chr11	105947587	105948855	131.788	Promoter-TSS (NM_015423)	-147	143879	KBTBD3	kelch repeat and BTB domain containing 3	protein-coding
HCT15_2_peak_7927	chr11	51588301	51589154	131.558	Intergenic	73445	119749	OR4C46	olfactory receptor family 4 subfamily C member 46	protein-coding
HCT15_2_peak_7215	chr11	6255418	6256770	130.486	Promoter-TSS (NM_001098794)	-228	84067	FAM160A2	family with sequence similarity 160 member A2	protein-coding
HCT15_2_peak_12410	chr13	50017956	50019018	130.095	Promoter-TSS (NM_001320727)	77	107303344	SETDB2-PHF11	SETDB2-PHF11 readthrough	protein-coding
HCT15_2_peak_20341	chr18	18518797	18520405	126.337	Intergenic	172173	6093	ROCK1	Rho associated coiled-coil containing protein kinase 1	protein-coding
HCT15_2_peak_22926	chr2	739925	740985	126	Intergenic	-63049	129787	TMEM18	transmembrane protein 18	protein-coding
HCT15_2_peak_12777	chr13	98085119	98085870	125.185	Promoter-TSS (NM_021033)	-929	5911	RAP2A	RAP2A, member of RAS oncogene family	protein-coding
HCT15_2_peak_31791	chr3	167452188	167453631	122.445	Promoter-TSS (NM_001122752)	-229	11235	PDCD10	programmed cell death 10	protein-coding
HCT15_2_peak_25888	chr2	198317616	198318785	120.134	Promoter-TSS (NM_001320818)	53	80219	COQ10B	coenzyme Q10B	protein-coding
HCT15_2_peak_35366	chr5	74632584	74633213	120.014	Promoter-TSS (NM_000859)	-95	3156	HMGCR	3-hydroxy-3-methylglutaryl-CoA reductase	protein-coding
HCT15_2_peak_30716	chr3	75484205	75485323	118.955	Promoter-TSS (NR_024241)	305	107986100	LINC02018	long intergenic non-protein coding RNA 2018	ncRNA
HCT15_2_peak_12497	chr13	53226101	53227422	117.881	Promoter-TSS (NM_001320831)	-210	10910	SUGT1	SGT1 homolog, MIS12 kinetochore complex assembly cochaperone	protein-coding
HCT15_2_peak_42336	chr7	143533649	143534244	117.016	Promoter-TSS (NR_015421)	-136	154761	LOC154761	family with sequence similarity 115, member C pseudogene	pseudo
HCT15_2_peak_12752	chr13	96704945	96706460	116.783	Promoter-TSS (NM_020121)	-47	55757	UGGT2	UDP-glucose glycoprotein glucosyltransferase 2	protein-coding
HCT15_2_peak_36546	chr5	151150606	151151838	116.46	Promoter-TSS (NM_005754)	-153	100652758	LOC100652758	uncharacterized LOC100652758	ncRNA
HCT15_2_peak_2506	chr1	144931753	144933146	116.032	Promoter-TSS (NM_001350520)	-84	9659	PDE4DIP	phosphodiesterase 4D interacting protein	protein-coding
HCT15_2_peak_31324	chr3	131099846	131101129	115.702	Promoter-TSS (NR_038976)	-28	131870	NUDT16	nudix hydrolase 16	protein-coding
HCT15_2_peak_33059	chr4	52708762	52709688	114.924	Promoter-TSS (NM_001287757)	59	23142	DCUN1D4	defective in cullin neddylation 1 domain containing 4	protein-coding
HCT15_2_peak_4629	chr1	249167711	249168689	114.298	Intergenic	-14916	55657	ZNF692	zinc finger protein 692	protein-coding
HCT15_2_peak_5305	chr10	43133482	43134281	113.767	Intron (NM_006955, Intron 1 of 4)	137	7582	ZNF33B	zinc finger protein 33B	protein-coding
HCT15_2_peak_13395	chr14	35024655	35025644	112.765	TTS (NR_004400).7	446	26863	RNVU1-18	RNA, variant U1 small nuclear 18	snRNA
HCT15_2_peak_24413	chr2	88926644	88927836	111.627	Promoter-TSS (NR_135540)	-107	101928403	EIF2AK3-DT	EIF2AK3 divergent transcript	ncRNA
HCT15_2_peak_34265	chr4	166033419	166034594	110.975	Promoter-TSS (NM_001100389)	6	201931	TMEM192	transmembrane protein 192	protein-coding
HCT15_2_peak_12384	chr13	48611445	48612415	110.403	Promoter-TSS (NM_018283)	68	55270	NUDT15	nudix hydrolase 15	protein-coding
HCT15_2_peak_3455	chr1	185125529	185126732	110.185	Promoter-TSS (NM_001202423)	-45	81627	TRMT1L	tRNA methyltransferase 1 like	protein-coding
HCT15_2_peak_44152	chr8	110345750	110347015	109.872	Promoter-TSS (NM_020189)	-66	84955	NUDCD1	NudC domain containing 1	protein-coding
HCT15_2_peak_41151	chr7	72649148	72650112	107.136	Intron (NR_003186, Intron 7 of 7)	14956	654816	NCF1B	neutrophil cytosolic factor 1B pseudogene	pseudo
HCT15_2_peak_34268	chr4	166248378	166249155	107.071	Promoter-TSS (NM_006745)	-52	6307	MSMO1	methylsterol monooxygenase 1	protein-coding
HCT15_2_peak_471	chr1	17066544	17068020	106.759	TTS (NR_004400).3	271	26869	RNU1-3	RNA, U1 small nuclear 3	snRNA
HCT15_2_peak_38304	chr6	52859891	52860809	106.661	Promoter-TSS (NR_001445)	-68	125050	RN7SK	RNA component of 7SK nuclear ribonucleoprotein	snRNA
HCT15_2_peak_25148	chr2	133104470	133105245	106.361	Intergenic	-5383	339742	FAM201B	family with sequence similarity 201 member B	ncRNA
HCT15_2_peak_43597	chr8	63077055	63078185	105.518	Intergenic	-83793	286183	NKAIN3	sodium/potassium transporting ATPase interacting 3	protein-coding
HCT15_2_peak_35808	chr5	118604151	118604768	105.516	Promoter-TSS (NM_001286815)	5	25816	TNFAIP8	TNF alpha induced protein 8	protein-coding
HCT15_2_peak_45424	chr9	69261776	69262928	104.772	Exon (NM_001286836, Exon 1 of 3)	241	644019	CBWD6	COBW domain containing 6	protein-coding
HCT15_2_peak_1903	chr1	86173704	86174479	104.743	Promoter-TSS (NM_001170670)	25	54680	ZNHIT6	zinc finger HIT-type containing 6	protein-coding
HCT15_2_peak_1	chr1	9912	10565	104.714	Intergenic	-1631	102725121	LOC102725121	DEAD/H-box helicase 11 pseudogene	pseudo
HCT15_2_peak_12554	chr13	73355580	73356469	104.48	Promoter-TSS (NM_001322349)	14	22894	DIS3	DIS3 homolog, exosome endoribonuclease and 3'-5' exoribonuclease	protein-coding
HCT15_2_peak_43884	chr8	93977674	93978548	104.417	Promoter-TSS (NM_001191036)	261	286144	TRIQK	triple QxxK/R motif containing	protein-coding
HCT15_2_peak_9600	chr12	95348	95834	104.333	Intergenic	21866	100288778	WASH8P	WAS protein family homolog 8, pseudogene	pseudo
HCT15_2_peak_10545	chr12	56367197	56367964	104.2	Promoter-TSS (NM_001252036)	-117	5869	RAB5B	RAB5B, member RAS oncogene family	protein-coding
HCT15_2_peak_9425	chr11	125462272	125463229	103.086	Promoter-TSS (NR_132372)	3	3703	STT3A	STT3 oligosaccharyltransferase complex catalytic subunit A	protein-coding
HCT15_2_peak_43740	chr8	77912115	77913263	102.984	Promoter-TSS (NM_000318)	-165	5828	PEX2	peroxisomal biogenesis factor 2	protein-coding
HCT15_2_peak_35955	chr5	130153368	130154134	102.59	Intergenic	347198	3094	HINT1	histidine triad nucleotide binding protein 1	protein-coding
HCT15_2_peak_12748	chr13	96328804	96329988	101.827	Promoter-TSS (NR_132117)	3	5611	DNAJC3	DnaJ heat shock protein family (Hsp40) member C3	protein-coding
HCT15_2_peak_3813	chr1	207494373	207495289	101.271	Promoter-TSS (NM_001300902)	-192	1604	CD55	CD55 molecule (Cromer blood group)	protein-coding
HCT15_2_peak_4444	chr1	236260318	236260778	101.028	Intergenic	-32158	4811	NID1	nidogen 1	protein-coding
HCT15_2_peak_12727	chr13	95201062	95202581	100.987	Promoter-TSS (NM_001322186)	-161	1638	DCT	dopachrome tautomerase	protein-coding
HCT15_2_peak_36246	chr5	139780274	139781696	100.987	Promoter-TSS (NM_017978)	-414	54882	ANKHD1	ankyrin repeat and KH domain containing 1	protein-coding
HCT15_2_peak_22755	chr19	54640624	54641512	100.74	Promoter-TSS (NM_014516)	-410	4849	CNOT3	CCR4-NOT transcription complex subunit 3	protein-coding
HCT15_2_peak_16798	chr16	29465159	29466039	100.621	Promoter-TSS (NM_001039182)	46	654483	BOLA2B	bolA family member 2B	protein-coding
HCT15_2_peak_24276	chr2	81531349	81532351	100.337	Intergenic	162220	100507201	LINC01815	long intergenic non-protein coding RNA 1815	ncRNA
HCT15_2_peak_35022	chr5	43120820	43122078	100.178	Promoter-TSS (NM_001330715)	-114	7690	ZNF131	zinc finger protein 131	protein-coding
HCT15_2_peak_7926	chr11	51586731	51587090	100.063	Intergenic	71628	119749	OR4C46	olfactory receptor family 4 subfamily C member 46	protein-coding
HCT15_2_peak_16843	chr16	30204530	30205391	99.8521	Promoter-TSS (NM_178044)	27	654483	BOLA2B	bolA family member 2B	protein-coding
HCT15_2_peak_13274	chr14	24583065	24584567	99.4719	Promoter-TSS (NR_028099)	-90	80344	DCAF11	DDB1 and CUL4 associated factor 11	protein-coding
HCT15_2_peak_13776	chr14	64108039	64109292	99.3748	Promoter-TSS (NM_001008726)	-76	112840	WDR89	WD repeat domain 89	protein-coding
HCT15_2_peak_33671	chr4	108640784	108641814	98.8502	Promoter-TSS (NM_005443)	91	9061	PAPSS1	3'-phosphoadenosine 5'-phosphosulfate synthase 1	protein-coding
HCT15_2_peak_456	chr1	16840910	16841222	98.6385	Promoter-TSS (NR_004400)	-286	26863	RNVU1-18	RNA, variant U1 small nuclear 18	snRNA
HCT15_2_peak_17583	chr16	77224248	77225187	98.4176	Promoter-TSS (NM_014940)	-370	22879	MON1B	MON1 homolog B, secretory trafficking associated	protein-coding
HCT15_2_peak_1748	chr1	70876347	70877370	98.3032	Promoter-TSS (NM_001902)	-43	1491	CTH	cystathionine gamma-lyase	protein-coding
HCT15_2_peak_30772	chr3	88107528	88108880	98.2882	Promoter-TSS (NM_001350134)	-49	8545	CGGBP1	CGG triplet repeat binding protein 1	protein-coding
HCT15_2_peak_23368	chr2	27273193	27274547	98.2551	Promoter-TSS (NR_104246)	-421	60509	AGBL5	ATP/GTP binding protein like 5	protein-coding
HCT15_2_peak_35702	chr5	108083939	108085116	98.2165	Promoter-TSS (NM_001308038)	-122	2241	FER	FER tyrosine kinase	protein-coding
HCT15_2_peak_12602	chr13	76123372	76124670	98.0748	Promoter-TSS (NM_001287394)	135	7347	UCHL3	ubiquitin C-terminal hydrolase L3	protein-coding
HCT15_2_peak_33030	chr4	49151083	49151915	98.0351	Intergenic	162840	80157	CWH43	cell wall biogenesis 43 C-terminal homolog	protein-coding
HCT15_2_peak_45984	chr9	102860951	102862267	97.8813	Promoter-TSS (NM_014425)	84	27130	INVS	inversin	protein-coding
HCT15_2_peak_13062	chr13	113365764	113366741	97.8264	Intron (NM_015205, Intron 1 of 29)	21609	23250	ATP11A	ATPase phospholipid transporting 11A	protein-coding
HCT15_2_peak_36675	chr5	159545913	159547087	97.1864	Promoter-TSS (NM_001267035)	-43	114825	PWWP2A	PWWP domain containing 2A	protein-coding
HCT15_2_peak_2609	chr1	149223096	149224275	97.1839	TTS (NR_004400).5	536	6060	RNU1-4	RNA, U1 small nuclear 4	snRNA
HCT15_2_peak_18469	chr17	22252970	22253415	96.7536	Intergenic	230755	100462977	MTRNR2L1	MT-RNR2 like 1	protein-coding
HCT15_2_peak_6302	chr10	101380088	101381268	96.7207	Promoter-TSS (NM_031212)	-482	81894	SLC25A28	solute carrier family 25 member 28	protein-coding
HCT15_2_peak_29957	chr3	33481575	33482891	96.466	Promoter-TSS (NM_014517)	-336	7342	UBP1	upstream binding protein 1	protein-coding
HCT15_2_peak_38379	chr6	58776276	58779434	96.4003	Intergenic	-490131	106660612	LINC00680	long intergenic non-protein coding RNA 680	ncRNA
HCT15_2_peak_33163	chr4	62421421	62421931	96.0805	Intron (NM_001371345, Intron 3 of 22)	353786
HCT15_2_peak_34305	chr4	169930674	169932087	96.0692	Promoter-TSS (NM_032783)	26	84869	CBR4	carbonyl reductase 4	protein-coding
HCT15_2_peak_12523	chr13	60970152	60970785	95.6529	Promoter-TSS (NM_030794)	-123	81550	TDRD3	tudor domain containing 3	protein-coding
HCT15_2_peak_13525	chr14	50328921	50329895	95.5808	Non-coding (NR_027260, Exon 1 of 1)	159	378706	RN7SL2	RNA component of signal recognition particle 7SL2	scRNA
HCT15_2_peak_12908	chr13	106571315	106572141	95.4702	Intergenic	212549	144920	LINC00343	long intergenic non-protein coding RNA 343	ncRNA
HCT15_2_peak_41345	chr7	77427287	77428382	95.0103	Promoter-TSS (NM_001366087)	-83	85025	TMEM60	transmembrane protein 60	protein-coding
HCT15_2_peak_38903	chr6	116892021	116893030	95.0008	Promoter-TSS (NM_015952)	-142	51389	RWDD1	RWD domain containing 1	protein-coding
HCT15_2_peak_11876	chr13	20437368	20438738	94.7761	Promoter-TSS (NM_001142684)	-264	9205	ZMYM5	zinc finger MYM-type containing 5	protein-coding
HCT15_2_peak_12626	chr13	77565973	77567086	94.6659	Intron (NM_006493, Intron 1 of 3)	313	1203	CLN5	CLN5 intracellular trafficking protein	protein-coding
HCT15_2_peak_45408	chr9	67320340	67321037	94.6639	Intron (NR_160665, Intron 3 of 3)	19477	728034	BMS1P14	BMS1 pseudogene 14	pseudo
HCT15_2_peak_3210	chr1	171750260	171750959	94.4555	Promoter-TSS (NM_015935)	-191	51603	EEF1AKNMT	eEF1A lysine and N-terminal methyltransferase	protein-coding
HCT15_2_peak_11871	chr13	20207310	20208702	94.1155	Exon (NM_017520, Exon 1 of 14)	207	54737	MPHOSPH8	M-phase phosphoprotein 8	protein-coding
HCT15_2_peak_6934	chr10	131908610	131910039	94.0995	Promoter-TSS (NR_034125)	-230	387723	C10orf143	chromosome 10 open reading frame 143	protein-coding
HCT15_2_peak_43382	chr8	43095790	43096183	93.8504	Intergenic	-51599	340441	POTEA	POTE ankyrin domain family member A	protein-coding
HCT15_2_peak_8752	chr11	82867454	82868550	93.5929	Promoter-TSS (NM_001346415)	-171	51585	PCF11	PCF11 cleavage and polyadenylation factor subunit	protein-coding
HCT15_2_peak_9144	chr11	113561334	113562022	93.5346	Intron (NM_030770, Intron 9 of 12)	15352	80975	TMPRSS5	transmembrane serine protease 5	protein-coding
HCT15_2_peak_21844	chr19	19886792	19887836	93.3823	Promoter-TSS (NR_026956)	-69	7608	ZNF56	zinc finger protein 56	protein-coding
HCT15_2_peak_13033	chr13	111607330	111607924	93.3298	Intergenic	-10747	104355135	LINC00431	long intergenic non-protein coding RNA 431	ncRNA
HCT15_2_peak_9084	chr11	110435923	110437015	93.0718	Intergenic	135797	2230	FDX1	ferredoxin 1	protein-coding
HCT15_2_peak_13011	chr13	111160056	111160767	92.8977	Exon (NM_001846, Exon 47 of 48)	115	100874203	COL4A2-AS1	COL4A2 antisense RNA 1	ncRNA
HCT15_2_peak_13031	chr13	111566815	111568255	92.8944	Promoter-TSS (NM_017664)	-119	55608	ANKRD10	ankyrin repeat domain 10	protein-coding
HCT15_2_peak_30793	chr3	93698657	93699565	92.8018	Non-coding (NR_135621, Exon 1 of 9)	112	200894	ARL13B	ADP ribosylation factor like GTPase 13B	protein-coding
HCT15_2_peak_41840	chr7	108165807	108167207	92.7	Promoter-TSS (NM_001256008)	72	50640	PNPLA8	patatin like phospholipase domain containing 8	protein-coding
HCT15_2_peak_36286	chr5	141302865	141303859	92.6965	Promoter-TSS (NM_014773)	-74	9812	DELE1	DAP3 binding cell death enhancer 1	protein-coding
HCT15_2_peak_31940	chr3	179280353	179281531	92.0521	5' UTR (NM_178042, Exon 1 of 14)	228	86	ACTL6A	actin like 6A	protein-coding
HCT15_2_peak_30801	chr3	96336652	96336964	91.1357	Intergenic	-196630	285220	EPHA6	EPH receptor A6	protein-coding
HCT15_2_peak_9023	chr11	105892466	105893484	90.9871	Promoter-TSS (NM_001318747)	-8	84437	MSANTD4	Myb/SANT DNA binding domain containing 4 with coiled-coils	protein-coding
HCT15_2_peak_3180	chr1	169336780	169337620	90.8357	Promoter-TSS (NM_001320973)	1	29922	NME7	NME/NM23 family member 7	protein-coding
HCT15_2_peak_12383	chr13	48575307	48576422	90.7438	Promoter-TSS (NM_003850)	-402	8803	SUCLA2	succinate-CoA ligase ADP-forming beta subunit	protein-coding
HCT15_2_peak_43027	chr8	25315778	25316534	90.4226	Promoter-TSS (NM_017634)	-207	54793	KCTD9	potassium channel tetramerization domain containing 9	protein-coding
HCT15_2_peak_6297	chr10	101190029	101191235	90.3819	Promoter-TSS (NM_002079)	-251	2805	GOT1	glutamic-oxaloacetic transaminase 1	protein-coding
HCT15_2_peak_34243	chr4	161046731	161047420	90.176	Intergenic	-348139	109729132	LINC02233	long intergenic non-protein coding RNA 2233	ncRNA
HCT15_2_peak_8007	chr11	59382982	59384010	90.0112	Promoter-TSS (NM_002556)	-249	5007	OSBP	oxysterol binding protein	protein-coding
HCT15_2_peak_16381	chr16	5147677	5148765	89.8695	Promoter-TSS (NM_001289029)	-400	196483	EEF2KMT	eukaryotic elongation factor 2 lysine methyltransferase	protein-coding
HCT15_2_peak_39522	chr6	155635444	155636337	89.8233	Promoter-TSS (NR_146725)	-272	51106	TFB1M	transcription factor B1, mitochondrial	protein-coding
HCT15_2_peak_3181	chr1	169454418	169455612	89.6685	5' UTR (NM_006996, Exon 1 of 6)	167	10560	SLC19A2	solute carrier family 19 member 2	protein-coding
HCT15_2_peak_31875	chr3	172468018	172468928	89.5856	Promoter-TSS (NM_001349096)	-2	1894	ECT2	epithelial cell transforming 2	protein-coding
HCT15_2_peak_38575	chr6	86302870	86304111	89.3803	Promoter-TSS (NM_153816)	86	57231	SNX14	sorting nexin 14	protein-coding
HCT15_2_peak_10742	chr12	67662179	67663502	89.3765	Promoter-TSS (NM_018448)	-298	55832	CAND1	cullin associated and neddylation dissociated 1	protein-coding
HCT15_2_peak_35651	chr5	102455403	102456166	88.7732	Promoter-TSS (NM_001345877)	58	54826	GIN1	gypsy retrotransposon integrase 1	protein-coding
HCT15_2_peak_43724	chr8	74883927	74884968	88.5637	Promoter-TSS (NM_001204864)	-21	6921	ELOC	elongin C	protein-coding
HCT15_2_peak_5817	chr10	76585594	76586435	88.5113	Promoter-TSS (NM_001256468)	-157	23522	KAT6B	lysine acetyltransferase 6B	protein-coding
HCT15_2_peak_44066	chr8	103250843	103252076	88.4865	Promoter-TSS (NM_001172477)	-113	50484	RRM2B	ribonucleotide reductase regulatory TP53 inducible subunit M2B	protein-coding
HCT15_2_peak_28266	chr21	40555007	40556122	88.4392	Promoter-TSS (NM_001261824)	-124	8624	PSMG1	proteasome assembly chaperone 1	protein-coding
HCT15_2_peak_45609	chr9	82186269	82186988	88.2713	Promoter-TSS (NM_007005)	-60	7091	TLE4	TLE family member 4, transcriptional corepressor	protein-coding
HCT15_2_peak_12924	chr13	107124278	107124860	88.2713	Intergenic	62819	1948	EFNB2	ephrin B2	protein-coding
HCT15_2_peak_32915	chr4	39528735	39529828	88.2019	Promoter-TSS (NM_001184700)	-178	100885776	UGDH-AS1	UGDH antisense RNA 1	ncRNA
HCT15_2_peak_3768	chr1	206137685	206138554	88.1937	Promoter-TSS (NR_134239)	-321	554282	FAM72C	family with sequence similarity 72 member C	protein-coding
HCT15_2_peak_1877	chr1	85741749	85742754	88.0573	Promoter-TSS (NM_001320715)	64	8915	BCL10	BCL10 immune signaling adaptor	protein-coding
HCT15_2_peak_27955	chr21	15754848	15756128	88.013	Promoter-TSS (NM_006948)	-21	6782	HSPA13	heat shock protein family A (Hsp70) member 13	protein-coding
HCT15_2_peak_42341	chr7	143892063	143893247	87.8889	Non-coding (NR_126022, Exon 1 of 5)	136	445328	ARHGEF35	Rho guanine nucleotide exchange factor 35	protein-coding
HCT15_2_peak_33587	chr4	100484449	100485371	87.8854	Promoter-TSS (NM_152292)	-30	93587	TRMT10A	tRNA methyltransferase 10A	protein-coding
HCT15_2_peak_13277	chr14	24615803	24616811	87.3412	Promoter-TSS (NM_002818)	223	55072	RNF31	ring finger protein 31	protein-coding
HCT15_2_peak_5274	chr10	42380126	42380406	87.2557	Intergenic	483227	441666	LOC441666	zinc finger protein 91 pseudogene	pseudo
HCT15_2_peak_13101	chr13	114102897	114104053	87.0035	Promoter-TSS (NM_199162)	-2	113622	ADPRHL1	ADP-ribosylhydrolase like 1	protein-coding
HCT15_2_peak_39632	chr6	160182888	160183644	86.7974	Promoter-TSS (NM_001322817)	47	6648	SOD2	superoxide dismutase 2	protein-coding
HCT15_2_peak_36258	chr5	140090196	140091133	86.786	Promoter-TSS (NR_026703)	-197	56664	VTRNA1-1	vault RNA 1-1	ncRNA
HCT15_2_peak_4622	chr1	249120051	249120641	86.6409	Promoter-TSS (NR_036070)	-230	100422879	MIR3124	microRNA 3124	ncRNA
HCT15_2_peak_45441	chr9	70856513	70857667	86.4956	Exon (NM_201453, Exon 1 of 15)	229	445571	CBWD3	COBW domain containing 3	protein-coding
HCT15_2_peak_16999	chr16	46722456	46724182	86.4468	Promoter-TSS (NM_014321)	-229	55737	VPS35	VPS35 retromer complex component	protein-coding
HCT15_2_peak_25020	chr2	122494204	122494911	86.4374	Promoter-TSS (NM_032390)	-106	84365	NIFK	nucleolar protein interacting with the FHA domain of MKI67	protein-coding
HCT15_2_peak_30819	chr3	98619949	98621049	86.4206	Promoter-TSS (NM_080927)	40	131566	DCBLD2	discoidin, CUB and LCCL domain containing 2	protein-coding
HCT15_2_peak_23294	chr2	24299077	24300271	86.1851	Promoter-TSS (NM_001291328)	-29	375190	FAM228B	family with sequence similarity 228 member B	protein-coding
HCT15_2_peak_24103	chr2	70141358	70142386	86.1774	Promoter-TSS (NM_001202514)	-301	4084	MXD1	MAX dimerization protein 1	protein-coding
HCT15_2_peak_7177	chr11	3818412	3819427	86.1618	Promoter-TSS (NM_001283040)	-35	27315	PGAP2	post-GPI attachment to proteins 2	protein-coding
HCT15_2_peak_1693	chr1	67390379	67391364	86.1583	Promoter-TSS (NM_207014)	198	57708	MIER1	MIER1 transcriptional regulator	protein-coding
HCT15_2_peak_13394	chr14	35015871	35016889	86.103	TTS (NR_004400).6	460	26870	RNU1-2	RNA, U1 small nuclear 2	snRNA
HCT15_2_peak_44908	chr9	6680737	6682072	85.8603	Intergenic	-35712	2731	GLDC	glycine decarboxylase	protein-coding
HCT15_2_peak_9928	chr12	14955925	14956991	85.5748	Promoter-TSS (NM_016312)	-46	51729	WBP11	WW domain binding protein 11	protein-coding
HCT15_2_peak_12337	chr13	45915140	45916120	85.3437	Promoter-TSS (NM_001286272)	150	100190939	TPT1-AS1	TPT1 antisense RNA 1	ncRNA
HCT15_2_peak_45482	chr9	72873206	72874549	85.3139	Promoter-TSS (NM_015110)	-17	23137	SMC5	structural maintenance of chromosomes 5	protein-coding
HCT15_2_peak_44869	chr9	4984308	4985684	85.2963	Promoter-TSS (NM_004972)	-90	3717	JAK2	Janus kinase 2	protein-coding
HCT15_2_peak_14171	chr14	81999860	82000683	85.1736	Promoter-TSS (NM_001244984)	-66	6400	SEL1L	SEL1L adaptor subunit of ERAD E3 ubiquitin ligase	protein-coding
HCT15_2_peak_33966	chr4	140374240	140375399	85.1646	Promoter-TSS (NM_031296)	376	107984036	LOC107984036	uncharacterized LOC107984036	ncRNA
HCT15_2_peak_38249	chr6	48794437	48795506	85.158	Intergenic	635995	4594	MMUT	methylmalonyl-CoA mutase	protein-coding
HCT15_2_peak_33408	chr4	83821254	83822468	85.0775	Promoter-TSS (NM_001318120)	-27	79725	THAP9	THAP domain containing 9	protein-coding
HCT15_2_peak_7990	chr11	58874091	58875125	85.0775	Promoter-TSS (NM_198947)	-50	374393	FAM111B	family with sequence similarity 111 member B	protein-coding
HCT15_2_peak_8886	chr11	94226467	94227531	85.0624	Promoter-TSS (NM_005591)	11	4361	MRE11	MRE11 homolog, double strand break repair nuclease	protein-coding
HCT15_2_peak_35938	chr5	128429806	128431076	84.8201	Promoter-TSS (NM_016048)	-1	51015	ISOC1	isochorismatase domain containing 1	protein-coding
HCT15_2_peak_42447	chr7	150725111	150725995	84.7399	Promoter-TSS (NM_001282292)	16	11194	ABCB8	ATP binding cassette subfamily B member 8	protein-coding
HCT15_2_peak_38504	chr6	80816032	80816982	84.4373	Exon (NM_183050, Exon 1 of 10)	119	594	BCKDHB	branched chain keto acid dehydrogenase E1 subunit beta	protein-coding
HCT15_2_peak_18232	chr17	12920864	12921957	84.31	Promoter-TSS (NM_001165962)	-29	60528	ELAC2	elaC ribonuclease Z 2	protein-coding
HCT15_2_peak_10158	chr12	39836553	39837675	84.2561	Promoter-TSS (NM_017641)	-192	55605	KIF21A	kinesin family member 21A	protein-coding
HCT15_2_peak_46004	chr9	104160551	104161291	84.2509	Promoter-TSS (NM_019051)	-21	54534	MRPL50	mitochondrial ribosomal protein L50	protein-coding
HCT15_2_peak_41447	chr7	90032605	90033448	84.1998	Intron (NM_001185072, Intron 1 of 3)	251	9069	CLDN12	claudin 12	protein-coding
HCT15_2_peak_38287	chr6	52368560	52369615	83.9566	Intron (NM_012288, Intron 10 of 10)	72771	9697	TRAM2	translocation associated membrane protein 2	protein-coding
HCT15_2_peak_25442	chr2	163200347	163201033	83.8773	Promoter-TSS (NM_012198)	48	25801	GCA	grancalcin	protein-coding
HCT15_2_peak_33394	chr4	83294955	83295822	83.7548	Promoter-TSS (NM_002138)	-239	3184	HNRNPD	heterogeneous nuclear ribonucleoprotein D	protein-coding
HCT15_2_peak_12881	chr13	103248507	103249528	83.7219	Promoter-TSS (NM_001367947)	-319	7174	TPP2	tripeptidyl peptidase 2	protein-coding
HCT15_2_peak_2606	chr1	148930245	148931827	83.6606	Intron (NR_027354, Intron 1 of 3)	631	645166	LSP1P5	LSP1 pseudogene 5	pseudo
HCT15_2_peak_26115	chr2	215674085	215675064	83.6477	Promoter-TSS (NM_001282549)	-167	580	BARD1	BRCA1 associated RING domain 1	protein-coding
HCT15_2_peak_29982	chr3	37034191	37035404	83.6477	Promoter-TSS (NM_001354629)	-44	4292	MLH1	mutL homolog 1	protein-coding
HCT15_2_peak_25475	chr2	166809788	166810893	83.6007	Promoter-TSS (NM_024753)	-54	79809	TTC21B	tetratricopeptide repeat domain 21B	protein-coding
HCT15_2_peak_1480	chr1	53791685	53792811	83.4305	Intron (NM_017522, Intron 2 of 15)	1494	7804	LRP8	LDL receptor related protein 8	protein-coding
HCT15_2_peak_36144	chr5	137089719	137090797	83.412	Promoter-TSS (NM_006805)	-206	10949	HNRNPA0	heterogeneous nuclear ribonucleoprotein A0	protein-coding
HCT15_2_peak_34400	chr4	178362958	178363817	83.3025	Intron (NM_000027, Intron 1 of 8)	204	175	AGA	aspartylglucosaminidase	protein-coding
HCT15_2_peak_12187	chr13	38923386	38924558	83.1818	Promoter-TSS (NM_001286705)	-16	51569	UFM1	ubiquitin fold modifier 1	protein-coding
HCT15_2_peak_33861	chr4	124270277	124270996	82.9941	Intergenic	-47314	10252	SPRY1	sprouty RTK signaling antagonist 1	protein-coding
HCT15_2_peak_30017	chr3	38206198	38207225	82.9599	Promoter-TSS (NM_005109)	-317	9943	OXSR1	oxidative stress responsive kinase 1	protein-coding
HCT15_2_peak_31873	chr3	172428532	172429512	82.627	Promoter-TSS (NM_001146278)	-165	57552	NCEH1	neutral cholesterol ester hydrolase 1	protein-coding
HCT15_2_peak_35804	chr5	118406217	118407460	82.5293	Promoter-TSS (NM_001349239)	56	1657	DMXL1	Dmx like 1	protein-coding
HCT15_2_peak_12801	chr13	99136610	99137506	82.5068	Intron (NM_001032296, Intron 2 of 10)	37321	8428	STK24	serine/threonine kinase 24	protein-coding
HCT15_2_peak_29918	chr3	31573381	31574519	82.503	Promoter-TSS (NM_178862)	-467	201595	STT3B	STT3 oligosaccharyltransferase complex catalytic subunit B	protein-coding
HCT15_2_peak_39716	chr6	167040613	167041726	82.3803	Promoter-TSS (NM_021135)	-430	6196	RPS6KA2	ribosomal protein S6 kinase A2	protein-coding
HCT15_2_peak_43799	chr8	82644062	82645295	82.3274	Promoter-TSS (NM_152284)	-5	92421	CHMP4C	charged multivesicular body protein 4C	protein-coding
HCT15_2_peak_25540	chr2	172290165	172291373	82.3219	Promoter-TSS (NM_001321160)	8	80067	DCAF17	DDB1 and CUL4 associated factor 17	protein-coding
HCT15_2_peak_22962	chr2	3605539	3606604	82.2984	Promoter-TSS (NM_001286834)	94	100506054	RNASEH1-AS1	RNASEH1 antisense RNA 1	ncRNA
HCT15_2_peak_33816	chr4	120133211	120134511	82.2724	Promoter-TSS (NM_019050)	-7
HCT15_2_peak_38383	chr6	62283947	62284252	82.2474	Promoter-TSS (NM_001190706)	64	100463487	MTRNR2L9	MT-RNR2 like 9	protein-coding
HCT15_2_peak_11770	chr12	130824302	130825243	82.1703	Intron (NM_001190971, Intron 1 of 19)	2340	9271	PIWIL1	piwi like RNA-mediated gene silencing 1	protein-coding
HCT15_2_peak_23295	chr2	24306697	24307834	82.1492	Promoter-TSS (NM_001206802)	-64	9540	TP53I3	tumor protein p53 inducible protein 3	protein-coding
HCT15_2_peak_34692	chr5	5422080	5423197	81.9681	Promoter-TSS (NM_015325)	-152	23379	ICE1	interactor of little elongation complex ELL subunit 1	protein-coding
HCT15_2_peak_43811	chr8	86132071	86133176	81.9566	Promoter-TSS (NM_001099673)	-20	401466	RBIS	ribosomal biogenesis factor	protein-coding
HCT15_2_peak_32610	chr4	9154122	9155084	81.841	Intergenic	-20296	100287045	FAM90A26	family with sequence similarity 90 member A26	protein-coding
HCT15_2_peak_23687	chr2	44394943	44396091	81.7389	Promoter-TSS (NM_177969)	-425	5495	PPM1B	protein phosphatase, Mg2+/Mn2+ dependent 1B	protein-coding
HCT15_2_peak_31308	chr3	129830264	129831343	81.697	Promoter-TSS (NR_024252)	253	105374104	LINC02021	long intergenic non-protein coding RNA 2021	ncRNA
HCT15_2_peak_31797	chr3	167813136	167814437	81.3668	Promoter-TSS (NM_001308155)	-74	27333	GOLIM4	golgi integral membrane protein 4	protein-coding
HCT15_2_peak_21047	chr18	77005470	77006899	81.3408	Intron (NR_148360, Intron 11 of 31)	-149746	4772	NFATC1	nuclear factor of activated T cells 1	protein-coding
HCT15_2_peak_17634	chr16	81129460	81130626	81.2997	Promoter-TSS (NR_033249)	-43	2653	GCSH	glycine cleavage system protein H	protein-coding
HCT15_2_peak_11623	chr12	122710071	122711103	81.2362	Promoter-TSS (NM_001371333)	12
HCT15_2_peak_32360	chr4	775157	776345	81.2183	Promoter-TSS (NR_036511)	-115	100129917	LOC100129917	uncharacterized LOC100129917	ncRNA
HCT15_2_peak_18395	chr17	19015005	19015965	81.1466	TTS (NR_006882)	464	780854	SNORD3D	small nucleolar RNA, C/D box 3D	snoRNA
HCT15_2_peak_5255	chr10	38299242	38300424	81.0925	Intron (NM_001324178, Intron 1 of 3)	230	7581	ZNF33A	zinc finger protein 33A	protein-coding
HCT15_2_peak_13863	chr14	67707693	67708692	81.0392	Promoter-TSS (NM_022474)	40	64398	MPP5	membrane palmitoylated protein 5	protein-coding
HCT15_2_peak_8759	chr11	82996650	82997786	81.0196	5' UTR (NM_001286116, Exon 1 of 9)	232	60492	CCDC90B	coiled-coil domain containing 90B	protein-coding
HCT15_2_peak_38351	chr6	56407169	56407976	80.9199	Intron (NM_001144769, Intron 55 of 96)	100115	667	DST	dystonin	protein-coding
HCT15_2_peak_35926	chr5	127270432	127270975	80.9199	Intron (NM_001317938, Intron 6 of 6)	148164	644873	LINC01184	long intergenic non-protein coding RNA 1184	ncRNA
HCT15_2_peak_29586	chr3	11178467	11179417	80.896	Promoter-TSS (NM_001098213)	18	3269	HRH1	histamine receptor H1	protein-coding
HCT15_2_peak_15875	chr15	89631117	89631815	80.8881	Promoter-TSS (NM_152924)	-221	11057	ABHD2	abhydrolase domain containing 2	protein-coding
HCT15_2_peak_33905	chr4	128802306	128802888	80.8087	Intron (NM_001190801, Intron 1 of 15)	198	10733	PLK4	polo like kinase 4	protein-coding
HCT15_2_peak_45517	chr9	74919952	74920513	80.6393	Promoter-TSS (NR_110953)	-120	100507540	LINC01504	long intergenic non-protein coding RNA 1504	ncRNA
HCT15_2_peak_32646	chr4	11430222	11431245	80.6183	Promoter-TSS (NM_005114)	-215	9957	HS3ST1	heparan sulfate-glucosamine 3-sulfotransferase 1	protein-coding
HCT15_2_peak_41423	chr7	87505055	87506148	80.5532	Promoter-TSS (NM_001318061)	74	55972	SLC25A40	solute carrier family 25 member 40	protein-coding
HCT15_2_peak_46495	chr9	130158694	130159711	80.54	Promoter-TSS (NM_001271711)	-215	29988	SLC2A8	solute carrier family 2 member 8	protein-coding
HCT15_2_peak_36366	chr5	145582512	145583624	80.5246	Promoter-TSS (NM_018989)	-100	54439	RBM27	RNA binding motif protein 27	protein-coding
HCT15_2_peak_23963	chr2	62932237	62932971	80.3839	Promoter-TSS (NM_001354222)	-155	23301	EHBP1	EH domain binding protein 1	protein-coding
HCT15_2_peak_43717	chr8	74268484	74269187	80.314	Promoter-TSS (NR_125388)	-139	101926926	RDH10-AS1	RDH10 antisense RNA 1	ncRNA
HCT15_2_peak_20893	chr18	61089248	61090277	79.8413	Promoter-TSS (NM_004869)	-53	9525	VPS4B	vacuolar protein sorting 4 homolog B	protein-coding
HCT15_2_peak_16046	chr15	98503409	98504439	79.7702	Promoter-TSS (NM_183376)	-9	91947	ARRDC4	arrestin domain containing 4	protein-coding
HCT15_2_peak_13441	chr14	37130817	37131471	79.7105	5' UTR (NM_006194, Exon 2 of 5)	4371	5083	PAX9	paired box 9	protein-coding
HCT15_2_peak_35707	chr5	108745244	108746547	79.5943	Promoter-TSS (NM_014819)	-220	9867	PJA2	praja ring finger ubiquitin ligase 2	protein-coding
HCT15_2_peak_41426	chr7	87563108	87563971	79.5666	Promoter-TSS (NM_001324417)	-27	53616	ADAM22	ADAM metallopeptidase domain 22	protein-coding
HCT15_2_peak_1535	chr1	55894621	55895402	79.4178	Intergenic	203697	100616272	MIR4422	microRNA 4422	ncRNA
HCT15_2_peak_28080	chr21	32931184	32931993	79.4143	Promoter-TSS (NM_001321023)	42	150051	LOC150051	uncharacterized LOC150051	protein-coding
HCT15_2_peak_9797	chr12	8395505	8396527	79.2453	Promoter-TSS (NR_024254)	-474	653113	FAM86FP	family with sequence similarity 86, member A pseudogene	pseudo
HCT15_2_peak_32870	chr4	37687849	37688724	79.2118	Promoter-TSS (NM_001085399)	-288	768211	RELL1	RELT like 1	protein-coding
HCT15_2_peak_25190	chr2	136288000	136289288	79.1791	Promoter-TSS (NM_001286569)	144	84083	ZRANB3	zinc finger RANBP2-type containing 3	protein-coding
HCT15_2_peak_30813	chr3	98241003	98242053	79.1659	5' UTR (NM_001040199, Exon 1 of 5)	218	56650	CLDND1	claudin domain containing 1	protein-coding
HCT15_2_peak_8929	chr11	96122441	96123556	79.141	Promoter-TSS (NM_001363594)	-18	79780	CCDC82	coiled-coil domain containing 82	protein-coding
HCT15_2_peak_8824	chr11	86748213	86749225	79.057	Promoter-TSS (NM_022918)	-257	65084	TMEM135	transmembrane protein 135	protein-coding
HCT15_2_peak_18392	chr17	18966585	18967466	78.9059	TTS (NR_003271).2	424	780852	SNORD3B-2	small nucleolar RNA, C/D box 3B-2	snoRNA
HCT15_2_peak_2333	chr1	113615269	113616358	78.8221	Promoter-TSS (NM_014813)	-7	9860	LRIG2	leucine rich repeats and immunoglobulin like domains 2	protein-coding
HCT15_2_peak_45509	chr9	74525487	74526881	78.7276	Promoter-TSS (NM_016014)	-23	51104	ABHD17B	abhydrolase domain containing 17B	protein-coding
HCT15_2_peak_3472	chr1	186344078	186345336	78.6936	Promoter-TSS (NM_001164245)	-183	54953	ODR4	odr-4 GPCR localization factor homolog	protein-coding
HCT15_2_peak_38465	chr6	75993947	75994925	78.6822	Promoter-TSS (NM_018247)	72	55754	TMEM30A	transmembrane protein 30A	protein-coding
HCT15_2_peak_8918	chr11	95522521	95523792	78.5609	Promoter-TSS (NM_144664)	-210	143684	FAM76B	family with sequence similarity 76 member B	protein-coding
HCT15_2_peak_23551	chr2	37193198	37194310	78.3837	Promoter-TSS (NM_003162)	-75	6801	STRN	striatin	protein-coding
HCT15_2_peak_14117	chr14	78082662	78083550	78.3837	Promoter-TSS (NM_004863)	4	9517	SPTLC2	serine palmitoyltransferase long chain base subunit 2	protein-coding
HCT15_2_peak_3014	chr1	160990429	160991383	78.3512	Promoter-TSS (NM_016946)	36	50848	F11R	F11 receptor	protein-coding
HCT15_2_peak_16126	chr15	102501301	102502492	78.181	Intron (NR_003659, Intron 1 of 10)	880	374666	WASH3P	WASP family homolog 3, pseudogene	pseudo
HCT15_2_peak_41504	chr7	94287033	94287979	78.1772	Intron (NM_001172438, Intron 1 of 1)	1824	23089	PEG10	paternally expressed 10	protein-coding
HCT15_2_peak_45519	chr9	74979747	74981063	78.1544	Promoter-TSS (NM_001278244)	-281	7763	ZFAND5	zinc finger AN1-type containing 5	protein-coding
HCT15_2_peak_41813	chr7	106808826	106809524	78.0859	Promoter-TSS (NM_001244262)	-231	26959	HBP1	HMG-box transcription factor 1	protein-coding
HCT15_2_peak_10955	chr12	88535464	88536837	78.0801	Promoter-TSS (NM_001366583)	66	160418	TMTC3	transmembrane O-mannosyltransferase targeting cadherins 3	protein-coding
HCT15_2_peak_30879	chr3	105587342	105588491	77.9437	Promoter-TSS (NR_135812)	-60	868	CBLB	Cbl proto-oncogene B	protein-coding
HCT15_2_peak_5060	chr10	25305004	25305715	77.9339	Promoter-TSS (NM_145010)	-182	79896	THNSL1	threonine synthase like 1	protein-coding
HCT15_2_peak_12814	chr13	99428285	99429038	77.862	Intergenic	-23735	6564	SLC15A1	solute carrier family 15 member 1	protein-coding
HCT15_2_peak_35909	chr5	126365578	126366774	77.8069	Promoter-TSS (NM_178450)	74	115123	2021-03-03	membrane associated ring-CH-type finger 3	protein-coding
HCT15_2_peak_5475	chr10	54643649	54644338	77.7341	Intergenic	-112533	4153	MBL2	mannose binding lectin 2	protein-coding
HCT15_2_peak_33392	chr4	83205696	83206558	77.6934	Intergenic	89017	3184	HNRNPD	heterogeneous nuclear ribonucleoprotein D	protein-coding
HCT15_2_peak_32044	chr3	185514088	185514887	77.6843	Intron (NR_138486, Intron 2 of 15)	24432	10644	IGF2BP2	insulin like growth factor 2 mRNA binding protein 2	protein-coding
HCT15_2_peak_44143	chr8	109455172	109456416	77.666	Promoter-TSS (NM_001329495)	-18	9694	EMC2	ER membrane protein complex subunit 2	protein-coding
HCT15_2_peak_35612	chr5	96270429	96271228	77.6383	Promoter-TSS (NM_005575)	-956	4012	LNPEP	leucyl and cystinyl aminopeptidase	protein-coding
HCT15_2_peak_31819	chr3	169939693	169940837	77.5533	Promoter-TSS (NM_002740)	53	5584	PRKCI	protein kinase C iota	protein-coding
HCT15_2_peak_38279	chr6	52148956	52149965	77.5344	Promoter-TSS (NM_002388)	80	4172	MCM3	minichromosome maintenance complex component 3	protein-coding
HCT15_2_peak_40353	chr7	11013187	11013979	77.5332	Promoter-TSS (NM_014660)	84	9678	PHF14	PHD finger protein 14	protein-coding
HCT15_2_peak_41827	chr7	107531420	107532306	77.5323	Intron (NM_001289752, Intron 1 of 12)	235	1738	DLD	dihydrolipoamide dehydrogenase	protein-coding
HCT15_2_peak_32350	chr4	467171	468266	77.4999	Intron (NM_133474, Intron 1 of 2)	280	79963	ABCA11P	ATP binding cassette subfamily A member 11, pseudogene	pseudo
HCT15_2_peak_5251	chr10	38145987	38146798	77.4949	Non-coding (NR_147995, Exon 1 of 10)	146	57209	ZNF248	zinc finger protein 248	protein-coding
HCT15_2_peak_46347	chr9	123604731	123605821	77.3805	Promoter-TSS (NM_001270427)	-76	5711	PSMD5	proteasome 26S subunit, non-ATPase 5	protein-coding
HCT15_2_peak_42381	chr7	148725344	148726400	77.2762	Promoter-TSS (NR_163905)	-275
HCT15_2_peak_21868	chr19	27733791	27734034	77.1905	Intergenic	-550427	101927151	LOC101927151	uncharacterized LOC101927151	ncRNA
HCT15_2_peak_1974	chr1	90460231	90461312	76.9308	Promoter-TSS (NR_002830)	102	284695	ZNF326	zinc finger protein 326	protein-coding
HCT15_2_peak_29811	chr3	23958037	23959285	76.8897	Promoter-TSS (NM_001253383)	38	6138	RPL15	ribosomal protein L15	protein-coding
HCT15_2_peak_32153	chr3	190231269	190232107	76.8845	Promoter-TSS (NM_001167931)	-186	3556	IL1RAP	interleukin 1 receptor accessory protein	protein-coding
HCT15_2_peak_33929	chr4	130014275	130015195	76.8821	Promoter-TSS (NM_001300897)	-41	132320	SCLT1	sodium channel and clathrin linker 1	protein-coding
HCT15_2_peak_2417	chr1	117664049	117665008	76.7331	Promoter-TSS (NM_025188)	-157	80263	TRIM45	tripartite motif containing 45	protein-coding
HCT15_2_peak_42344	chr7	143990828	143991837	76.6731	Intron (NR_126022, Intron 3 of 4)	-5134	401428	OR2A20P	olfactory receptor family 2 subfamily A member 20 pseudogene	pseudo
HCT15_2_peak_31603	chr3	150263848	150264926	76.638	Promoter-TSS (NM_014445)	-78	83939	EIF2A	eukaryotic translation initiation factor 2A	protein-coding
HCT15_2_peak_7288	chr11	8985599	8986737	76.5979	Promoter-TSS (NM_020644)	-54	493900	TMEM9B-AS1	TMEM9B antisense RNA 1	ncRNA
HCT15_2_peak_40335	chr7	7679928	7680981	76.4507	Promoter-TSS (NM_001302348)	71	729852	UMAD1	UBAP1-MVB12-associated (UMA) domain containing 1	protein-coding
HCT15_2_peak_12559	chr13	73632694	73633350	76.4317	Promoter-TSS (NM_001730)	-121	688	KLF5	Kruppel like factor 5	protein-coding
HCT15_2_peak_13142	chr14	20810841	20811960	76.383	Promoter-TSS (NM_005484)	170	85495	RPPH1	ribonuclease P RNA component H1	ncRNA
HCT15_2_peak_21400	chr19	8590286	8591031	76.3565	Intron (NM_001348355, Intron 24 of 27)	-11607	84330	ZNF414	zinc finger protein 414	protein-coding
HCT15_2_peak_35962	chr5	130506258	130507446	76.3343	Intron (NM_181705, Intron 1 of 4)	215	90624	LYRM7	LYR motif containing 7	protein-coding
HCT15_2_peak_13856	chr14	66974069	66975324	76.2231	5' UTR (NM_001024218, Exon 1 of 22)	571	10243	GPHN	gephyrin	protein-coding
HCT15_2_peak_7555	chr11	22646563	22647608	76.145	Exon (NM_022725, Exon 1 of 1)	302	2188	FANCF	FA complementation group F	protein-coding
HCT15_2_peak_14110	chr14	77787097	77787907	76.1027	Promoter-TSS (NM_013382)	123	2954	GSTZ1	glutathione S-transferase zeta 1	protein-coding
HCT15_2_peak_13426	chr14	36295277	36296221	76.1013	Exon (NM_032352, Exon 1 of 10)	205	84312	BRMS1L	BRMS1 like transcriptional repressor	protein-coding
HCT15_2_peak_27948	chr21	10819323	10819816	75.9875	Intergenic	171374	7179	TPTE	transmembrane phosphatase with tensin homology	protein-coding
HCT15_2_peak_25703	chr2	182895325	182896024	75.985	Intron (NM_001261424, Intron 2 of 5)	45094	151242	PPP1R1C	protein phosphatase 1 regulatory inhibitor subunit 1C	protein-coding
HCT15_2_peak_2433	chr1	119682546	119683522	75.9259	Promoter-TSS (NR_125977)	15	101929147	WARS2-AS1	WARS2 antisense RNA 1	ncRNA
HCT15_2_peak_33744	chr4	113152439	113153070	75.8384	Promoter-TSS (NM_018569)	-189	55435	AP1AR	adaptor related protein complex 1 associated regulatory protein	protein-coding
HCT15_2_peak_24202	chr2	74684597	74685743	75.6389	Promoter-TSS (NM_012477)	-395	23559	WBP1	WW domain binding protein 1	protein-coding
HCT15_2_peak_31686	chr3	156543291	156544730	75.4871	Promoter-TSS (NM_001193283)	-86	389170	LEKR1	leucine, glutamate and lysine rich 1	protein-coding
HCT15_2_peak_23891	chr2	58273431	58274559	75.2785	5' UTR (NM_006296, Exon 1 of 13)	148	7444	VRK2	VRK serine/threonine kinase 2	protein-coding
HCT15_2_peak_33169	chr4	68265174	68266769	75.2186	Intergenic	21747	101927237	LOC101927237	uncharacterized LOC101927237	ncRNA
HCT15_2_peak_8748	chr11	82782444	82783460	75.1562	Promoter-TSS (NM_014488)	-13	27314	RAB30	RAB30, member RAS oncogene family	protein-coding
HCT15_2_peak_16653	chr16	22201678	22202847	75.1404	TTS (NM_001365288)	-15337	29904	EEF2K	eukaryotic elongation factor 2 kinase	protein-coding
HCT15_2_peak_35494	chr5	86707792	86709029	75.095	Non-coding (NR_157068, Exon 1 of 10)	311	902	CCNH	cyclin H	protein-coding
HCT15_2_peak_1806	chr1	78444430	78445357	75.0738	Promoter-TSS (NM_001317101)	-4	8880	FUBP1	far upstream element binding protein 1	protein-coding
HCT15_2_peak_3039	chr1	161424150	161425157	75.066	Intergenic	-50594	2212	FCGR2A	Fc fragment of IgG receptor IIa	protein-coding
HCT15_2_peak_5259	chr10	38645009	38645851	75.0626	Intron (NR_003086, Intron 1 of 7)	122	158160	HSD17B7P2	hydroxysteroid 17-beta dehydrogenase 7 pseudogene 2	pseudo
HCT15_2_peak_4563	chr1	244614882	244615710	75.0426	Promoter-TSS (NM_001365073)	66	159	ADSS	adenylosuccinate synthase	protein-coding
HCT15_2_peak_41550	chr7	97501049	97502034	75.0314	Promoter-TSS (NM_001178077)	-64	440	ASNS	asparagine synthetase (glutamine-hydrolyzing)	protein-coding
HCT15_2_peak_13546	chr14	50778541	50779738	74.9137	Promoter-TSS (NM_001003805)	97	27109	DMAC2L	distal membrane arm assembly complex 2 like	protein-coding
HCT15_2_peak_23234	chr2	20251109	20252037	74.9137	Promoter-TSS (NM_014713)	-184	9741	LAPTM4A	lysosomal protein transmembrane 4 alpha	protein-coding
HCT15_2_peak_43741	chr8	79577812	79578940	74.9013	Promoter-TSS (NR_156423)	52	51101	ZC2HC1A	zinc finger C2HC-type containing 1A	protein-coding
HCT15_2_peak_40710	chr7	35043264	35044038	74.8465	Intron (NM_015283, Intron 6 of 21)	33446	23333	DPY19L1	dpy-19 like C-mannosyltransferase 1	protein-coding
HCT15_2_peak_2721	chr1	152020078	152021243	74.792	Intergenic	-11180	6282	S100A11	S100 calcium binding protein A11	protein-coding
HCT15_2_peak_33286	chr4	76439323	76440059	74.7769	Promoter-TSS (NM_001278537)	8	152815	THAP6	THAP domain containing 6	protein-coding
HCT15_2_peak_41870	chr7	111846186	111847069	74.7408	Promoter-TSS (NM_014705)	-123	11179	ZNF277	zinc finger protein 277	protein-coding
HCT15_2_peak_31323	chr3	131080295	131081285	74.7312	Promoter-TSS (NR_027766)	72	152195	NUDT16P1	nudix hydrolase 16 pseudogene 1	pseudo
HCT15_2_peak_33400	chr4	83351239	83352076	74.6684	Promoter-TSS (NM_001207000)	-86	58478	ENOPH1	enolase-phosphatase 1	protein-coding
HCT15_2_peak_12601	chr13	76111532	76112588	74.6206	Promoter-TSS (NM_203497)	-52	170622	COMMD6	COMM domain containing 6	protein-coding
HCT15_2_peak_12736	chr13	95908305	95908976	74.5944	Intron (NM_005845, Intron 1 of 30)	45060	10257	ABCC4	ATP binding cassette subfamily C member 4	protein-coding
HCT15_2_peak_34995	chr5	41903591	41904785	74.5894	Promoter-TSS (NM_175921)	-258	285636	C5orf51	chromosome 5 open reading frame 51	protein-coding
HCT15_2_peak_11727	chr12	125423702	125424869	74.571	Intergenic	24192	100847004	MIR5188	microRNA 5188	ncRNA
HCT15_2_peak_12610	chr13	76334332	76335042	74.564	Promoter-TSS (NM_015842)	-110	4008	LMO7	LIM domain 7	protein-coding
HCT15_2_peak_10129	chr12	32831914	32832910	74.5281	Intron (NM_012062, Intron 1 of 19)	177	10059	DNM1L	dynamin 1 like	protein-coding
HCT15_2_peak_19442	chr17	61698906	61699904	74.5242	Promoter-TSS (NM_001363768)	-372	4215	MAP3K3	mitogen-activated protein kinase kinase kinase 3	protein-coding
HCT15_2_peak_5300	chr10	42597447	42598489	74.52	Intergenic	265525	441666	LOC441666	zinc finger protein 91 pseudogene	pseudo
HCT15_2_peak_35781	chr5	114961253	114962367	74.4671	Promoter-TSS (NM_001164469)	66	100302736	TMED7-TICAM2	TMED7-TICAM2 readthrough	protein-coding
HCT15_2_peak_20150	chr18	3623464	3624608	74.4656	Intron (NM_001242761, Intron 7 of 11)	20301	84777	DLGAP1-AS2	DLGAP1 antisense RNA 2	ncRNA
HCT15_2_peak_3374	chr1	181998400	181999390	74.4538	Intergenic	31952	127665	ZNF648	zinc finger protein 648	protein-coding
HCT15_2_peak_33565	chr4	99064082	99064911	74.4433	5' UTR (NM_174952, Exon 1 of 11)	131	285555	STPG2	sperm tail PG-rich repeat containing 2	protein-coding
HCT15_2_peak_21168	chr19	1812315	1813214	74.3823	Promoter-TSS (NM_138813)	-489	148229	ATP8B3	ATPase phospholipid transporting 8B3	protein-coding
HCT15_2_peak_3949	chr1	212457989	212459255	74.3509	Promoter-TSS (NM_006243)	-130	5525	PPP2R5A	protein phosphatase 2 regulatory subunit B'alpha	protein-coding
HCT15_2_peak_8132	chr11	62598891	62599850	74.3228	Promoter-TSS (NR_135084)	153	6811	STX5	syntaxin 5	protein-coding
HCT15_2_peak_12563	chr13	73664275	73665005	74.2983	Intergenic	31497	688	KLF5	Kruppel like factor 5	protein-coding
HCT15_2_peak_28228	chr21	38639187	38640530	74.2924	Promoter-TSS (NM_006052)	-223	10311	VPS26C	VPS26 endosomal protein sorting factor C	protein-coding
HCT15_2_peak_25610	chr2	176032366	176033584	74.1683	Promoter-TSS (NM_001256091)	-41	1386	ATF2	activating transcription factor 2	protein-coding
HCT15_2_peak_44214	chr8	119560671	119561427	74.0826	Intron (NM_001349811, Intron 2 of 4)	-72191	552860	SAMD12-AS1	SAMD12 antisense RNA 1	ncRNA
HCT15_2_peak_8867	chr11	93474301	93474993	74.0483	Promoter-TSS (NM_001351992)	14	79101	TAF1D	TATA-box binding protein associated factor, RNA polymerase I subunit D	protein-coding
HCT15_2_peak_25771	chr2	190648434	190649609	73.9908	Promoter-TSS (NM_001371388)	44
HCT15_2_peak_36711	chr5	162932146	162933067	73.9615	Promoter-TSS (NM_013283)	-19	27430	MAT2B	methionine adenosyltransferase 2B	protein-coding
HCT15_2_peak_33172	chr4	68566272	68567251	73.9511	Promoter-TSS (NR_015439)	112	55236	UBA6	ubiquitin like modifier activating enzyme 6	protein-coding
HCT15_2_peak_30861	chr3	101443086	101444125	73.9295	Intron (NM_001303401, Intron 1 of 10)	147	79598	CEP97	centrosomal protein 97	protein-coding
HCT15_2_peak_3074	chr1	162530820	162531819	73.8791	Promoter-TSS (NM_001324113)	23	6675	UAP1	UDP-N-acetylglucosamine pyrophosphorylase 1	protein-coding
HCT15_2_peak_6561	chr10	112678241	112679334	73.8623	Promoter-TSS (NM_001195306)	-93	92482	BBIP1	BBSome interacting protein 1	protein-coding
HCT15_2_peak_20905	chr18	61637137	61638441	73.8433	Intron (NM_001366198, Intron 1 of 6)	474	5271	SERPINB8	serpin family B member 8	protein-coding
HCT15_2_peak_33077	chr4	53578063	53579276	73.7962	Promoter-TSS (NR_039651)	108	57291	DANCR	differentiation antagonizing non-protein coding RNA	ncRNA
HCT15_2_peak_35190	chr5	61699213	61700301	73.7895	Promoter-TSS (NM_014473)	-25	27292	DIMT1	DIMT1 rRNA methyltransferase and ribosome maturation factor	protein-coding
HCT15_2_peak_8002	chr11	59317557	59318948	73.7355	Intergenic	35866	390199	OR4D9	olfactory receptor family 4 subfamily D member 9	protein-coding
HCT15_2_peak_33628	chr4	103747993	103749784	73.709	Promoter-TSS (NR_131186)	-178	7323	UBE2D3	ubiquitin conjugating enzyme E2 D3	protein-coding
HCT15_2_peak_13149	chr14	20929521	20930249	73.7089	Promoter-TSS (NM_001100814)	-114	90809	PIP4P1	phosphatidylinositol-4,5-bisphosphate 4-phosphatase 1	protein-coding
HCT15_2_peak_9598	chr12	73777	75000	73.6571	Intron (NR_130745, Intron 1 of 10)	663	100288778	WASH8P	WAS protein family homolog 8, pseudogene	pseudo
HCT15_2_peak_40362	chr7	12250270	12251454	73.6137	Promoter-TSS (NM_018374)	-58	54664	TMEM106B	transmembrane protein 106B	protein-coding
HCT15_2_peak_15883	chr15	89877600	89878947	73.4893	Promoter-TSS (NM_002693)	-218	5428	POLG	DNA polymerase gamma, catalytic subunit	protein-coding
HCT15_2_peak_12889	chr13	103497743	103499261	73.4797	5' UTR (NM_000123, Exon 1 of 15)	311	2073	ERCC5	ERCC excision repair 5, endonuclease	protein-coding
HCT15_2_peak_5101	chr10	28591514	28592388	73.3823	Promoter-TSS (NM_001318170)	42	143098	MPP7	membrane palmitoylated protein 7	protein-coding
HCT15_2_peak_22924	chr2	676621	677871	73.3731	Promoter-TSS (NM_001352681)	160	129787	TMEM18	transmembrane protein 18	protein-coding
HCT15_2_peak_29866	chr3	28389861	28391069	73.3655	Promoter-TSS (NM_022461)	-150	64343	AZI2	5-azacytidine induced 2	protein-coding
HCT15_2_peak_10208	chr12	46383752	46384921	73.3222	Promoter-TSS (NM_004719)	21	9169	SCAF11	SR-related CTD associated factor 11	protein-coding
HCT15_2_peak_5254	chr10	38265060	38265893	73.283	Promoter-TSS (NR_138068)	99	219749	ZNF25	zinc finger protein 25	protein-coding
HCT15_2_peak_44100	chr8	104426532	104427736	73.278	Promoter-TSS (NM_015420)	201	81034	SLC25A32	solute carrier family 25 member 32	protein-coding
HCT15_2_peak_30816	chr3	98312019	98313021	73.2089	Promoter-TSS (NM_000097)	-65	1371	CPOX	coproporphyrinogen oxidase	protein-coding
HCT15_2_peak_10588	chr12	57039591	57040252	73.1846	Promoter-TSS (NM_001686)	-153	506	ATP5F1B	ATP synthase F1 subunit beta	protein-coding
HCT15_2_peak_35957	chr5	130232955	130233901	73.1846	Intergenic	267521	3094	HINT1	histidine triad nucleotide binding protein 1	protein-coding
HCT15_2_peak_19343	chr17	56594916	56595808	73.1569	Promoter-TSS (NM_004687)	-121	9110	MTMR4	myotubularin related protein 4	protein-coding
HCT15_2_peak_35779	chr5	114879669	114880798	73.1359	5' UTR (NM_020177, Exon 1 of 3)	239	56929	FEM1C	fem-1 homolog C	protein-coding
HCT15_2_peak_16006	chr15	94774149	94775275	73.128	Intergenic	-66718	55784	MCTP2	multiple C2 and transmembrane domain containing 2	protein-coding
HCT15_2_peak_41472	chr7	92157041	92158431	73.0652	Promoter-TSS (NM_001282677)	98	5189	PEX1	peroxisomal biogenesis factor 1	protein-coding
HCT15_2_peak_34256	chr4	164415278	164416477	73.0652	Promoter-TSS (NM_018352)	35	55319	TMA16	translation machinery associated 16 homolog	protein-coding
HCT15_2_peak_34207	chr4	159131233	159131847	72.9299	Promoter-TSS (NM_018342)	-98	55314	TMEM144	transmembrane protein 144	protein-coding
HCT15_2_peak_41882	chr7	112579573	112580522	72.9299	Promoter-TSS (NM_152556)	-117	154743	BMT2	base methyltransferase of 25S rRNA 2 homolog	protein-coding
HCT15_2_peak_28002	chr21	19191213	19192338	72.9299	Promoter-TSS (NM_017447)	-102	54149	C21orf91	chromosome 21 open reading frame 91	protein-coding
HCT15_2_peak_29895	chr3	30647661	30648395	72.8947	Promoter-TSS (NM_003242)	34	7048	TGFBR2	transforming growth factor beta receptor 2	protein-coding
HCT15_2_peak_12767	chr13	97793767	97794248	72.8788	Intergenic	37869	103625683	LINC00456	long intergenic non-protein coding RNA 456	ncRNA
HCT15_2_peak_3446	chr1	184723315	184724595	72.8183	Promoter-TSS (NM_001319960)	37	80267	EDEM3	ER degradation enhancing alpha-mannosidase like protein 3	protein-coding
HCT15_2_peak_33842	chr4	122790945	122791908	72.7803	Intron (NM_176824, Intron 1 of 18)	203	55212	BBS7	Bardet-Biedl syndrome 7	protein-coding
HCT15_2_peak_13189	chr14	21944705	21945508	72.7802	Promoter-TSS (NM_001163380)	12	84932	RAB2B	RAB2B, member RAS oncogene family	protein-coding
HCT15_2_peak_2232	chr1	109968606	109969575	72.7802	Promoter-TSS (NM_002790)	-20	5686	PSMA5	proteasome subunit alpha 5	protein-coding
HCT15_2_peak_34979	chr5	40679159	40680330	72.7149	Promoter-TSS (NM_000958)	-273	5734	PTGER4	prostaglandin E receptor 4	protein-coding
HCT15_2_peak_33904	chr4	128801762	128802217	72.7084	Promoter-TSS (NM_001190801)	-59	10733	PLK4	polo like kinase 4	protein-coding
HCT15_2_peak_28143	chr21	35013741	35014997	72.6361	Promoter-TSS (NM_001331011)	-322	9946	CRYZL1	crystallin zeta like 1	protein-coding
HCT15_2_peak_12426	chr13	50509862	50510869	72.6352	Exon (NM_001127482, Exon 1 of 4)	111	57213	SPRYD7	SPRY domain containing 7	protein-coding
HCT15_2_peak_40721	chr7	36192186	36193266	72.5851	Promoter-TSS (NM_030636)	-137	80820	EEPD1	endonuclease/Exonuclease/phosphatase family domain containing 1	protein-coding
HCT15_2_peak_30011	chr3	38065757	38066907	72.4895	Promoter-TSS (NM_001130964)	-321	5333	PLCD1	phospholipase C delta 1	protein-coding
HCT15_2_peak_25664	chr2	179315173	179316223	72.4601	Promoter-TSS (NM_001353775)	204	8575	PRKRA	protein activator of interferon induced protein kinase EIF2AK2	protein-coding
HCT15_2_peak_42332	chr7	143317621	143318202	72.4461	Promoter-TSS (NM_001365430)	-156	285966	TCAF2	TRPM8 channel associated factor 2	protein-coding
HCT15_2_peak_31764	chr3	160472412	160474121	72.3615	Promoter-TSS (NM_139245)	-753	151742	PPM1L	protein phosphatase, Mg2+/Mn2+ dependent 1L	protein-coding
HCT15_2_peak_24478	chr2	92269043	92269865	72.2396	Intergenic	140295	440888	ACTR3BP2	ACTR3B pseudogene 2	pseudo
HCT15_2_peak_17245	chr16	58663399	58664187	72.2295	Promoter-TSS (NM_016284)	-63	23019	CNOT1	CCR4-NOT transcription complex subunit 1	protein-coding
HCT15_2_peak_18402	chr17	19091277	19092259	72.2049	TTS (NR_006880)	439	780851	SNORD3A	small nucleolar RNA, C/D box 3A	snoRNA
HCT15_2_peak_3340	chr1	180136945	180137583	72.1317	Intron (NM_001004128, Intron 2 of 12)	13260	5768	QSOX1	quiescin sulfhydryl oxidase 1	protein-coding
HCT15_2_peak_40471	chr7	21466588	21467231	72.1298	Promoter-TSS (NM_001326542)	-792	6671	SP4	Sp4 transcription factor	protein-coding
HCT15_2_peak_27740	chr20	52739888	52740680	72.1033	Intergenic	50241	1591	CYP24A1	cytochrome P450 family 24 subfamily A member 1	protein-coding
HCT15_2_peak_42227	chr7	137686154	137687231	72.0943	5' UTR (NM_001253775, Exon 1 of 4)	140	64764	CREB3L2	cAMP responsive element binding protein 3 like 2	protein-coding
HCT15_2_peak_34091	chr4	149363146	149364229	72.0783	Promoter-TSS (NM_001166104)	-121	4306	NR3C2	nuclear receptor subfamily 3 group C member 2	protein-coding
HCT15_2_peak_24671	chr2	105653974	105655063	72.0734	Promoter-TSS (NM_182640)	-9	64965	MRPS9	mitochondrial ribosomal protein S9	protein-coding
HCT15_2_peak_13027	chr13	111367613	111368260	72.0632	Exon (NM_005537, Exon 1 of 2)	152	3621	ING1	inhibitor of growth family member 1	protein-coding
HCT15_2_peak_29713	chr3	15642974	15643853	72.0549	Promoter-TSS (NM_001281725)	-63	686	BTD	biotinidase	protein-coding
HCT15_2_peak_5609	chr10	69523693	69524446	72.0162	Intergenic	-68116	29119	CTNNA3	catenin alpha 3	protein-coding
HCT15_2_peak_34701	chr5	6766467	6767278	71.9395	Intergenic	-29121	109729133	LINC02236	long intergenic non-protein coding RNA 2236	ncRNA
HCT15_2_peak_41476	chr7	92274824	92275862	71.9182	Intron (NM_001145306, Intron 5 of 7)	-55639	257415	FAM133B	family with sequence similarity 133 member B	protein-coding
HCT15_2_peak_30096	chr3	42631915	42632516	71.9178	Promoter-TSS (NM_001370300)	-137	51188	SS18L2	SS18 like 2	protein-coding
HCT15_2_peak_41409	chr7	86781249	86782667	71.8873	Promoter-TSS (NR_136252)	88	9988	DMTF1	cyclin D binding myb like transcription factor 1	protein-coding
HCT15_2_peak_31760	chr3	160282761	160284150	71.8181	Promoter-TSS (NM_002268)	-96	3840	KPNA4	karyopherin subunit alpha 4	protein-coding
HCT15_2_peak_3231	chr1	172501516	172502795	71.8181	Promoter-TSS (NM_001282751)	-103	51430	SUCO	SUN domain containing ossification factor	protein-coding
HCT15_2_peak_12420	chr13	50366336	50367622	71.7785	Promoter-TSS (NM_002267)	-161	3839	KPNA3	karyopherin subunit alpha 3	protein-coding
HCT15_2_peak_3491	chr1	193028152	193029348	71.6812	Promoter-TSS (NM_001350841)	8	6738	RO60	Ro60, Y RNA binding protein	protein-coding
HCT15_2_peak_44338	chr8	126441517	126442713	71.649	Promoter-TSS (NM_025195)	-485	10221	TRIB1	tribbles pseudokinase 1	protein-coding
HCT15_2_peak_31581	chr3	149530268	149531291	71.6465	5' UTR (NM_007282, Exon 1 of 11)	304	11342	RNF13	ring finger protein 13	protein-coding
HCT15_2_peak_42169	chr7	132766299	132767188	71.6088	Non-coding (NR_133671, Exon 1 of 11)	107	54927	CHCHD3	coiled-coil-helix-coiled-coil-helix domain containing 3	protein-coding
HCT15_2_peak_35465	chr5	81652673	81653564	71.5903	Intergenic	77837	92270	ATP6AP1L	ATPase H+ transporting accessory protein 1 like	protein-coding
HCT15_2_peak_24497	chr2	92324835	92325351	71.5543	Intergenic	195934	440888	ACTR3BP2	ACTR3B pseudogene 2	pseudo
HCT15_2_peak_16854	chr16	30389454	30390417	71.5239	TTS (NM_001324458)	300	197407	ZNF48	zinc finger protein 48	protein-coding
HCT15_2_peak_33290	chr4	76649175	76650001	71.4652	Promoter-TSS (NM_001290049)	-118	8615	USO1	USO1 vesicle transport factor	protein-coding
HCT15_2_peak_38709	chr6	101328775	101329702	71.369	Promoter-TSS (NM_006828)	10	10973	ASCC3	activating signal cointegrator 1 complex subunit 3	protein-coding
HCT15_2_peak_1987	chr1	91852697	91853194	71.317	Intron (NM_001017975, Intron 4 of 38)	17449	164045	HFM1	helicase for meiosis 1	protein-coding
HCT15_2_peak_2482	chr1	143913047	143914340	71.2484	Promoter-TSS (NM_001346070)	-524	728833	FAM72D	family with sequence similarity 72 member D	protein-coding
HCT15_2_peak_13467	chr14	39643927	39645083	71.1233	Promoter-TSS (NM_002687)	47	5411	PNN	pinin, desmosome associated protein	protein-coding
HCT15_2_peak_4091	chr1	221915034	221915884	71.1233	Promoter-TSS (NM_007207)	-28	11221	DUSP10	dual specificity phosphatase 10	protein-coding
HCT15_2_peak_30117	chr3	43663157	43663994	71.1	Promoter-TSS (NM_001204832)	-6	55129	ANO10	anoctamin 10	protein-coding
HCT15_2_peak_38576	chr6	86352643	86354016	71.0497	Promoter-TSS (NM_001253771)	-689	10492	SYNCRIP	synaptotagmin binding cytoplasmic RNA interacting protein	protein-coding
HCT15_2_peak_4463	chr1	236958168	236959203	70.9858	Promoter-TSS (NM_001291940)	93	4548	MTR	5-methyltetrahydrofolate-homocysteine methyltransferase	protein-coding
HCT15_2_peak_3335	chr1	179851105	179852312	70.8834	Exon (NM_015602, Exon 1 of 10)	531	26092	TOR1AIP1	torsin 1A interacting protein 1	protein-coding
HCT15_2_peak_15791	chr15	85472986	85473624	70.8376	Intron (NM_001287761, Intron 11 of 14)	45412	9154	SLC28A1	solute carrier family 28 member 1	protein-coding
HCT15_2_peak_41780	chr7	105172400	105173177	70.8004	Exon (NM_021930, Exon 1 of 15)	140	60561	RINT1	RAD50 interactor 1	protein-coding
HCT15_2_peak_31174	chr3	125634532	125635546	70.7966	Promoter-TSS (NR_024250)	-405	100125556	FAM86JP	family with sequence similarity 86, member A pseudogene	pseudo
HCT15_2_peak_35023	chr5	43312978	43314053	70.7851	Promoter-TSS (NM_001324223)	-1	3157	HMGCS1	3-hydroxy-3-methylglutaryl-CoA synthase 1	protein-coding
HCT15_2_peak_25150	chr2	133173595	133174691	70.7521	Promoter-TSS (NM_001508)	-235	2863	GPR39	G protein-coupled receptor 39	protein-coding
HCT15_2_peak_35613	chr5	96271396	96271898	70.7188	Promoter-TSS (NM_005575)	-137	4012	LNPEP	leucyl and cystinyl aminopeptidase	protein-coding
HCT15_2_peak_5284	chr10	42398495	42398899	70.6508	Intergenic	464796	441666	LOC441666	zinc finger protein 91 pseudogene	pseudo
HCT15_2_peak_45229	chr9	35814903	35815676	70.6226	Promoter-TSS (NM_032593)	-250	84681	HINT2	histidine triad nucleotide binding protein 2	protein-coding
HCT15_2_peak_45219	chr9	35657367	35658614	70.6226	Promoter-TSS (NR_003051)	25	6023	RMRP	RNA component of mitochondrial RNA processing endoribonuclease	ncRNA
HCT15_2_peak_22026	chr19	36606039	36606790	70.5337	Promoter-TSS (NM_001281)	44	1155	TBCB	tubulin folding cofactor B	protein-coding
HCT15_2_peak_19396	chr17	58754597	58755382	70.5243	Promoter-TSS (NM_001099432)	-223	54828	BCAS3	BCAS3 microtubule associated cell migration factor	protein-coding
HCT15_2_peak_41996	chr7	123174321	123175300	70.4951	Promoter-TSS (NM_178827)	-92	154865	IQUB	IQ motif and ubiquitin domain containing	protein-coding
HCT15_2_peak_12730	chr13	95253775	95254671	70.4951	Exon (NM_180989, Exon 1 of 9)	112	160897	GPR180	G protein-coupled receptor 180	protein-coding
HCT15_2_peak_3576	chr1	201139622	201140647	70.4542	Intron (NM_001288564, Intron 1 of 5)	576	252839	TMEM9	transmembrane protein 9	protein-coding
HCT15_2_peak_37520	chr6	20212216	20213239	70.4169	Promoter-TSS (NM_001080480)	-27	154141	MBOAT1	membrane bound O-acyltransferase domain containing 1	protein-coding
HCT15_2_peak_34359	chr4	174255349	174256825	70.2427	Promoter-TSS (NM_002129)	-578	3148	HMGB2	high mobility group box 2	protein-coding
HCT15_2_peak_9049	chr11	108463574	108464725	70.2055	Exon (NM_001308019, Exon 2 of 7)	346	23086	EXPH5	exophilin 5	protein-coding
HCT15_2_peak_35767	chr5	114505117	114506316	70.2039	Promoter-TSS (NM_001300759)	-111	55521	TRIM36	tripartite motif containing 36	protein-coding
HCT15_2_peak_14027	chr14	74416465	74417477	70.1928	Promoter-TSS (NM_182476)	-34	51004	COQ6	coenzyme Q6, monooxygenase	protein-coding
HCT15_2_peak_35970	chr5	131132168	131133395	70.1554	Promoter-TSS (NM_133372)	-71	96459	FNIP1	folliculin interacting protein 1	protein-coding
HCT15_2_peak_10817	chr12	72057015	72058364	70.0864	Promoter-TSS (NM_031435)	-61	196441	ZFC3H1	zinc finger C3H1-type containing	protein-coding
HCT15_2_peak_18265	chr17	15602504	15603534	70.0674	Promoter-TSS (NM_001130842)	-47	57335	ZNF286A	zinc finger protein 286A	protein-coding
HCT15_2_peak_44822	chr9	2014730	2015706	70.051	Promoter-TSS (NM_139045)	-129	6595	SMARCA2	SWI/SNF related, matrix associated, actin dependent regulator of chromatin, subfamily a, member 2	protein-coding
HCT15_2_peak_41962	chr7	120590476	120591595	69.9152	Intron (NM_019071, Intron 1 of 11)	204	54556	ING3	inhibitor of growth family member 3	protein-coding
HCT15_2_peak_3077	chr1	162760123	162761094	69.7934	Exon (NM_001304513, Exon 1 of 4)	116	51478	HSD17B7	hydroxysteroid 17-beta dehydrogenase 7	protein-coding
HCT15_2_peak_13551	chr14	50999027	51000005	69.7934	Promoter-TSS (NM_006575)	-229	11183	MAP4K5	mitogen-activated protein kinase kinase kinase kinase 5	protein-coding
HCT15_2_peak_14239	chr14	91526570	91527565	69.7351	Promoter-TSS (NM_001322232)	-74	9252	RPS6KA5	ribosomal protein S6 kinase A5	protein-coding
HCT15_2_peak_41344	chr7	77325255	77326412	69.7232	Promoter-TSS (NR_134251)	57	222194	RSBN1L	round spermatid basic protein 1 like	protein-coding
HCT15_2_peak_42034	chr7	127291568	127292649	69.6938	Promoter-TSS (NM_014390)	-140	27044	SND1	staphylococcal nuclease and tudor domain containing 1	protein-coding
HCT15_2_peak_13023	chr13	111358327	111358976	69.618	Promoter-TSS (NM_024537)	-188	79587	CARS2	cysteinyl-tRNA synthetase 2, mitochondrial	protein-coding
HCT15_2_peak_7938	chr11	57078308	57079410	69.618	Intron (NM_033396, Intron 5 of 11)	13567	85456	TNKS1BP1	tankyrase 1 binding protein 1	protein-coding
HCT15_2_peak_12524	chr13	60970883	60971701	69.5149	Promoter-TSS (NM_001146070)	-62	81550	TDRD3	tudor domain containing 3	protein-coding
HCT15_2_peak_7956	chr11	57434498	57435817	69.4493	Promoter-TSS (NM_015457)	-429	25921	ZDHHC5	zinc finger DHHC-type containing 5	protein-coding
HCT15_2_peak_12945	chr13	108806482	108807536	69.4386	Intergenic	60121	3981	LIG4	DNA ligase 4	protein-coding
HCT15_2_peak_43878	chr8	92082127	92083067	69.4005	Promoter-TSS (NM_016023)	25	51633	OTUD6B	OTU domain containing 6B	protein-coding
HCT15_2_peak_18240	chr17	14203997	14204779	69.4005	Promoter-TSS (NR_130138)	-10	9953	HS3ST3B1	heparan sulfate-glucosamine 3-sulfotransferase 3B1	protein-coding
HCT15_2_peak_45037	chr9	20683929	20684912	69.3851	Intron (NR_121601, Intron 1 of 1)	329	101929548	FOCAD-AS1	FOCAD antisense RNA 1	ncRNA
HCT15_2_peak_36525	chr5	150632009	150633080	69.3851	Promoter-TSS (NM_000405)	-202	2760	GM2A	GM2 ganglioside activator	protein-coding
HCT15_2_peak_27060	chr20	18487934	18488730	69.3831	Promoter-TSS (NM_032985)	206	10483	SEC23B	SEC23 homolog B, coat complex II component	protein-coding
HCT15_2_peak_23852	chr2	55277340	55278142	69.3604	Promoter-TSS (NR_135829)	-7	57142	RTN4	reticulon 4	protein-coding
HCT15_2_peak_3258	chr1	174128303	174129232	69.2898	Promoter-TSS (NR_121197)	109	9910	RABGAP1L	RAB GTPase activating protein 1 like	protein-coding
HCT15_2_peak_10092	chr12	31226523	31227755	69.2561	Promoter-TSS (NR_038927)	345	1663	DDX11	DEAD/H-box helicase 11	protein-coding
HCT15_2_peak_17555	chr16	75339195	75339855	69.1721	Intron (NM_006324, Intron 5 of 6)	-37620	9564	BCAR1	BCAR1 scaffold protein, Cas family member	protein-coding
HCT15_2_peak_2671	chr1	150601528	150602365	69.0177	Promoter-TSS (NM_207047)	142	2029	ENSA	endosulfine alpha	protein-coding
HCT15_2_peak_11910	chr13	22177619	22178521	69.0177	Intron (NM_152726, Intron 1 of 11)	239	221154	MICU2	mitochondrial calcium uptake 2	protein-coding
HCT15_2_peak_15719	chr15	81616363	81617106	69.0084	Promoter-TSS (NR_135013)	60	101929655	TMC3-AS1	TMC3 antisense RNA 1	ncRNA
HCT15_2_peak_30998	chr3	113774984	113776115	68.9955	Promoter-TSS (NM_001256836)	-35	79691	QTRT2	queuine tRNA-ribosyltransferase accessory subunit 2	protein-coding
HCT15_2_peak_23998	chr2	64977808	64978869	68.9955	Intergenic	-97291	9792	SERTAD2	SERTA domain containing 2	protein-coding
HCT15_2_peak_41022	chr7	56118921	56119777	68.9437	Promoter-TSS (NM_004577)	-109	908	CCT6A	chaperonin containing TCP1 subunit 6A	protein-coding
HCT15_2_peak_15013	chr15	49103119	49103695	68.8851	Promoter-TSS (NM_001194998)	-141	22995	CEP152	centrosomal protein 152	protein-coding
HCT15_2_peak_21867	chr19	27733040	27733454	68.8648	Intergenic	-551092	101927151	LOC101927151	uncharacterized LOC101927151	ncRNA
HCT15_2_peak_43865	chr8	90914015	90914916	68.8489	Promoter-TSS (NM_001126111)	-333	734	OSGIN2	oxidative stress induced growth inhibitor family member 2	protein-coding
HCT15_2_peak_36410	chr5	148441959	148443115	68.8286	Promoter-TSS (NR_030310)	200	79628	SH3TC2	SH3 domain and tetratricopeptide repeats 2	protein-coding
HCT15_2_peak_11080	chr12	95610917	95612173	68.7836	Promoter-TSS (NM_017599)	23	55591	VEZT	vezatin, adherens junctions transmembrane protein	protein-coding
HCT15_2_peak_7210	chr11	5705734	5706526	68.7493	5' UTR (NM_033092, Exon 1 of 7)	174	85363	TRIM5	tripartite motif containing 5	protein-coding
HCT15_2_peak_5277	chr10	42385901	42386149	68.7364	Intergenic	477468	441666	LOC441666	zinc finger protein 91 pseudogene	pseudo
HCT15_2_peak_24220	chr2	74880918	74881838	68.7358	Promoter-TSS (NM_004263)	4	10505	SEMA4F	ssemaphorin 4F	protein-coding
HCT15_2_peak_35969	chr5	130970376	130971518	68.6961	Promoter-TSS (NM_001164388)	-25	51735	RAPGEF6	Rap guanine nucleotide exchange factor 6	protein-coding
HCT15_2_peak_17192	chr16	57333403	57334758	68.6942	Intergenic	-15496	51090	PLLP	plasmolipin	protein-coding
HCT15_2_peak_42009	chr7	124569537	124570337	68.6475	Promoter-TSS (NR_003102)	10	401398	POT1-AS1	POT1 antisense RNA 1	ncRNA
HCT15_2_peak_21927	chr19	33667208	33668683	68.5918	Intergenic	-17291	4037	LRP3	LDL receptor related protein 3	protein-coding
HCT15_2_peak_48461	chrY	58827179	58827551	68.5385	Intergenic	-273038	10251	SPRY3	sprouty RTK signaling antagonist 3	protein-coding
HCT15_2_peak_4969	chr10	20820125	20820821	68.4919	Intergenic	-20426	100616383	MIR4675	microRNA 4675	ncRNA
HCT15_2_peak_46232	chr9	116172498	116173243	68.4487	Promoter-TSS (NR_027261)	85	54107	POLE3	DNA polymerase epsilon 3, accessory subunit	protein-coding
HCT15_2_peak_9417	chr11	124981365	124981971	68.4465	Promoter-TSS (NM_001258243)	-9	219854	TMEM218	transmembrane protein 218	protein-coding
HCT15_2_peak_36630	chr5	157158213	157158904	68.4213	Promoter-TSS (NM_001317826)	130	54974	THG1L	tRNA-histidine guanylyltransferase 1 like	protein-coding
HCT15_2_peak_10537	chr12	56211396	56212156	68.3493	Promoter-TSS (NM_033082)	-49	29095	ORMDL2	ORMDL sphingolipid biosynthesis regulator 2	protein-coding
HCT15_2_peak_4009	chr1	214776163	214776982	68.2685	Promoter-TSS (NM_016343)	34	1063	CENPF	centromere protein F	protein-coding
HCT15_2_peak_26930	chr20	10015359	10016092	68.2591	Promoter-TSS (NM_001303472)	90	63926	ANKEF1	ankyrin repeat and EF-hand domain containing 1	protein-coding
HCT15_2_peak_31495	chr3	141594782	141595494	68.1939	Promoter-TSS (NM_001679)	-347	483	ATP1B3	ATPase Na+/K+ transporting subunit beta 3	protein-coding
HCT15_2_peak_24854	chr2	113449983	113450507	68.1901	Intergenic	-28818	284958	NT5DC4	5'-nucleotidase domain containing 4	protein-coding
HCT15_2_peak_32737	chr4	17811865	17813117	68.1699	Promoter-TSS (NM_017741)	-111	54876	DCAF16	DDB1 and CUL4 associated factor 16	protein-coding
HCT15_2_peak_42498	chr7	152160465	152161769	68.1699	Promoter-TSS (NR_027387)	-92	100128822	LINC01003	long intergenic non-protein coding RNA 1003	ncRNA
HCT15_2_peak_6689	chr10	118764046	118765551	68.1677	Promoter-TSS (NM_018330)	-100	57698	SHTN1	shootin 1	protein-coding
HCT15_2_peak_8704	chr11	77899045	77900168	68.1456	Promoter-TSS (NM_020798)	66	283219	KCTD21	potassium channel tetramerization domain containing 21	protein-coding
HCT15_2_peak_13405	chr14	35515181	35516232	68.1267	Exon (NM_173607, Exon 1 of 5)	256	283635	FAM177A1	family with sequence similarity 177 member A1	protein-coding
HCT15_2_peak_29544	chr3	9791167	9792132	67.9312	Promoter-TSS (NM_002542)	21	4968	OGG1	8-oxoguanine DNA glycosylase	protein-coding
HCT15_2_peak_41798	chr7	105925267	105926197	67.8449	Promoter-TSS (NM_005746)	-303	10135	NAMPT	nicotinamide phosphoribosyltransferase	protein-coding
HCT15_2_peak_26337	chr2	225350025	225350670	67.7853	Intron (NM_001257197, Intron 12 of 14)	-83523	79843	FAM124B	family with sequence similarity 124 member B	protein-coding
HCT15_2_peak_43705	chr8	73920774	73921643	67.7851	Exon (NM_003218, Exon 1 of 9)	109	7013	TERF1	telomeric repeat binding factor 1	protein-coding
HCT15_2_peak_2015	chr1	93250252	93251188	67.7851	Promoter-TSS (NM_001350197)	-55	7813	EVI5	ecotropic viral integration site 5	protein-coding
HCT15_2_peak_39618	chr6	159274275	159274978	67.7849	Intron (NR_028496, Intron 2 of 2)	4038	202459	OSTCP1	oligosaccharyltransferase complex subunit pseudogene 1	pseudo
HCT15_2_peak_22785	chr19	55677389	55678567	67.7603	Promoter-TSS (NM_001256715)	3	352909	DNAAF3	dynein axonemal assembly factor 3	protein-coding
HCT15_2_peak_47227	chrX	14891052	14891877	67.7062	Promoter-TSS (NM_001324162)	-79	158747	MOSPD2	motile sperm domain containing 2	protein-coding
HCT15_2_peak_1908	chr1	86861052	86862207	67.7062	5' UTR (NM_001366784, Exon 1 of 17)	115	57489	ODF2L	outer dense fiber of sperm tails 2 like	protein-coding
HCT15_2_peak_13333	chr14	31159411	31160104	67.6757	Intron (NM_016106, Intron 14 of 24)	68232	23256	SCFD1	sec1 family domain containing 1	protein-coding
HCT15_2_peak_34856	chr5	31532085	31532740	67.6546	Promoter-TSS (NM_018356)	4	55322	C5orf22	chromosome 5 open reading frame 22	protein-coding
HCT15_2_peak_44863	chr9	4792293	4793114	67.6546	Promoter-TSS (NM_001286700)	-131	10171	RCL1	RNA terminal phosphate cyclase like 1	protein-coding
HCT15_2_peak_21540	chr19	12661796	12662821	67.6283	Promoter-TSS (NM_144976)	-12	163050	ZNF564	zinc finger protein 564	protein-coding
HCT15_2_peak_24289	chr2	84524026	84524872	67.4819	Intergenic	6643	388965	FUNDC2P2	FUN14 domain containing 2 pseudogene 2	pseudo
HCT15_2_peak_33141	chr4	57301026	57302710	67.4342	Promoter-TSS (NM_001079524)	-47	10606	PAICS	phosphoribosylaminoimidazole carboxylase and phosphoribosylaminoimidazolesuccinocarboxamide synthase	protein-coding
HCT15_2_peak_20491	chr18	29671692	29673234	67.4264	Promoter-TSS (NM_001191324)	-106	51444	RNF138	ring finger protein 138	protein-coding
HCT15_2_peak_31009	chr3	114866066	114866976	67.3933	Promoter-TSS (NM_001348800)	-386	26137	ZBTB20	zinc finger and BTB domain containing 20	protein-coding
HCT15_2_peak_1914	chr1	87170037	87171219	67.3826	Promoter-TSS (NR_135837)	369	51100	SH3GLB1	SH3 domain containing GRB2 like, endophilin B1	protein-coding
HCT15_2_peak_22105	chr19	39340540	39341888	67.3647	Promoter-TSS (NM_001533)	-597	3191	HNRNPL	heterogeneous nuclear ribonucleoprotein L	protein-coding
HCT15_2_peak_1737	chr1	68962250	68963324	67.2891	Promoter-TSS (NM_017779)	-22	55635	DEPDC1	DEP domain containing 1	protein-coding
HCT15_2_peak_26726	chr2	242294746	242295791	67.2845	Promoter-TSS (NM_014808)	-432	9855	FARP2	FERM, ARH/RhoGEF and pleckstrin domain protein 2	protein-coding
HCT15_2_peak_11926	chr13	23367652	23368432	67.201	Intergenic	104278	646201	BASP1P1	BASP1 pseudogene 1	pseudo
HCT15_2_peak_40950	chr7	51113046	51114154	67.1717	Intron (NM_001346443, Intron 7 of 11)	-252450	2887	GRB10	growth factor receptor bound protein 10	protein-coding
HCT15_2_peak_33629	chr4	103789713	103790941	67.1717	Promoter-TSS (NM_181893)	178	493856	CISD2	CDGSH iron sulfur domain 2	protein-coding
HCT15_2_peak_38410	chr6	71122582	71123714	67.1616	Promoter-TSS (NM_001351607)	41	57579	FAM135A	family with sequence similarity 135 member A	protein-coding
HCT15_2_peak_18189	chr17	8534001	8534933	67.1409	Promoter-TSS (NM_001256095)	-388	4628	MYH10	myosin heavy chain 10	protein-coding
HCT15_2_peak_22175	chr19	41283747	41284736	67.1346	Promoter-TSS (NM_016154)	89	53916	RAB4B	RAB4B, member RAS oncogene family	protein-coding
HCT15_2_peak_7928	chr11	51590305	51591450	67.1225	Intergenic	75595	119749	OR4C46	olfactory receptor family 4 subfamily C member 46	protein-coding
HCT15_2_peak_3495	chr1	193090742	193091858	67.1189	5' UTR (NM_024529, Exon 1 of 17)	212	79577	CDC73	cell division cycle 73	protein-coding
HCT15_2_peak_17002	chr16	46917707	46918871	67.1182	Promoter-TSS (NM_133443)	15	84706	GPT2	glutamic--pyruvic transaminase 2	protein-coding
HCT15_2_peak_45340	chr9	41954188	41955238	67.0499	Non-coding (NR_126046, Exon 1 of 2)	464	389741	GLIDR	glioblastoma down-regulated RNA	ncRNA
HCT15_2_peak_22795	chr19	55850483	55851367	67.0351	Promoter-TSS (NM_032701)	-319	84787	KMT5C	lysine methyltransferase 5C	protein-coding
HCT15_2_peak_38602	chr6	88299367	88300182	67.0303	Promoter-TSS (NM_001350505)	-11	23595	ORC3	origin recognition complex subunit 3	protein-coding
HCT15_2_peak_42661	chr8	2075228	2075917	67.018	Intron (NM_003970, Intron 31 of 36)	50903	102465695	MIR7160	microRNA 7160	ncRNA
HCT15_2_peak_7299	chr11	9481856	9483091	67.018	Promoter-TSS (NR_036539)	-39	7702	ZNF143	zinc finger protein 143	protein-coding
HCT15_2_peak_12367	chr13	47370699	47371658	67.0087	Intron (NM_001984, Intron 1 of 9)	118	2098	ESD	esterase D	protein-coding
HCT15_2_peak_13276	chr14	24610348	24611398	66.9931	Promoter-TSS (NM_001346875)	-73	51016	EMC9	ER membrane protein complex subunit 9	protein-coding
HCT15_2_peak_6917	chr10	129845333	129846208	66.9325	Promoter-TSS (NM_001323357)	-106	5791	PTPRE	protein tyrosine phosphatase receptor type E	protein-coding
HCT15_2_peak_2426	chr1	118471461	118472839	66.9222	Promoter-TSS (NM_006784)	94	54834	GDAP2	ganglioside induced differentiation associated protein 2	protein-coding
HCT15_2_peak_7506	chr11	18655639	18656548	66.9203	Promoter-TSS (NM_194285)	-204	144108	SPTY2D1	SPT2 chromatin protein domain containing 1	protein-coding
HCT15_2_peak_31641	chr3	152878884	152880055	66.9035	Promoter-TSS (NM_002886)	-546	5912	RAP2B	RAP2B, member of RAS oncogene family	protein-coding
HCT15_2_peak_30628	chr3	67048359	67049276	66.9025	Promoter-TSS (NM_032505)	86	84541	KBTBD8	kelch repeat and BTB domain containing 8	protein-coding
HCT15_2_peak_37285	chr6	7389547	7390518	66.8661	Promoter-TSS (NM_031480)	-9	83732	RIOK1	RIO kinase 1	protein-coding
HCT15_2_peak_17695	chr16	84047434	84048280	66.8571	Intron (NM_001080442, Intron 8 of 9)	27905	146167	SLC38A8	solute carrier family 38 member 8	protein-coding
HCT15_2_peak_37364	chr6	11344195	11345083	66.8517	Intron (NM_001142393, Intron 1 of 7)	37942	4739	NEDD9	neural precursor cell expressed, developmentally down-regulated 9	protein-coding
HCT15_2_peak_8911	chr11	94964025	94964823	66.8517	Promoter-TSS (NM_144665)	-58	143686	SESN3	sestrin 3	protein-coding
HCT15_2_peak_22338	chr19	45393607	45394574	66.84	Promoter-TSS (NM_001128917)	-387	10452	TOMM40	translocase of outer mitochondrial membrane 40	protein-coding
HCT15_2_peak_33697	chr4	110736238	110737051	66.8313	Promoter-TSS (NM_018983)	-22	54433	GAR1	GAR1 ribonucleoprotein	protein-coding
HCT15_2_peak_7402	chr11	13689661	13690757	66.7978	Promoter-TSS (NM_032228)	-6	84188	FAR1	fatty acyl-CoA reductase 1	protein-coding
HCT15_2_peak_42327	chr7	143169238	143169899	66.7518	Intron (NR_033897, Intron 2 of 4)	-5398	259287	TAS2R41	taste 2 receptor member 41	protein-coding
HCT15_2_peak_41769	chr7	104624023	104624850	66.6936	Non-coding (NR_039981, Exon 1 of 1)	7176	100216546	LINC01004	long intergenic non-protein coding RNA 1004	ncRNA
HCT15_2_peak_13287	chr14	24711166	24712457	66.6794	Promoter-TSS (NM_001363668)	18	26277	TINF2	TERF1 interacting nuclear factor 2	protein-coding
HCT15_2_peak_28044	chr21	30364395	30365595	66.5934	Intron (NM_015565, Intron 1 of 29)	203	26046	LTN1	listerin E3 ubiquitin protein ligase 1	protein-coding
HCT15_2_peak_39634	chr6	160211208	160212012	66.5662	Promoter-TSS (NM_030752)	61	29074	MRPL18	mitochondrial ribosomal protein L18	protein-coding
HCT15_2_peak_22830	chr19	56651974	56652693	66.5233	Promoter-TSS (NM_018337)	-323	55311	ZNF444	zinc finger protein 444	protein-coding
HCT15_2_peak_31406	chr3	136580305	136581778	66.519	Promoter-TSS (NR_110175)	-9	4690	NCK1	NCK adaptor protein 1	protein-coding
HCT15_2_peak_10460	chr12	53773177	53774516	66.5181	Promoter-TSS (NM_003109)	-114	6667	SP1	Sp1 transcription factor	protein-coding
HCT15_2_peak_9043	chr11	108093002	108094160	66.512	Promoter-TSS (NM_001321307)	22	472	ATM	ATM serine/threonine kinase	protein-coding
HCT15_2_peak_2415	chr1	117602360	117603039	66.4941	Promoter-TSS (NR_110786)	-249	8458	TTF2	transcription termination factor 2	protein-coding
HCT15_2_peak_45223	chr9	35732024	35732770	66.4715	Promoter-TSS (NM_006289)	-205	7094	TLN1	talin 1	protein-coding
HCT15_2_peak_46027	chr9	106855926	106856980	66.4574	Promoter-TSS (NM_001265602)	-88	10592	SMC2	structural maintenance of chromosomes 2	protein-coding
HCT15_2_peak_13511	chr14	50052568	50053879	66.4154	Promoter-TSS (NM_001030001)	-75	6029	RN7SL1	RNA component of signal recognition particle 7SL1	scRNA
HCT15_2_peak_12390	chr13	49106316	49107475	66.388	Intron (NM_001352427, Intron 1 of 13)	321	1102	RCBTB2	RCC1 and BTB domain containing protein 2	protein-coding
HCT15_2_peak_12968	chr13	109917060	109917965	66.3805	Intergenic	-97861	100885782	MYO16-AS1	MYO16 antisense RNA 1	ncRNA
HCT15_2_peak_12928	chr13	107187690	107188587	66.3406	Promoter-TSS (NM_004093)	-750	1948	EFNB2	ephrin B2	protein-coding
HCT15_2_peak_6631	chr10	115933580	115934716	66.3387	Promoter-TSS (NM_153249)	-169	55088	CCDC186	coiled-coil domain containing 186	protein-coding
HCT15_2_peak_4922	chr10	16858915	16860003	66.3387	Promoter-TSS (NM_012425)	-6	6251	RSU1	Ras suppressor protein 1	protein-coding
HCT15_2_peak_21311	chr19	5903934	5904998	66.3161	Promoter-TSS (NM_001017921)	-417	400673	VMAC	vimentin type intermediate filament associated coiled-coil protein	protein-coding
HCT15_2_peak_30231	chr3	48130117	48130943	66.3093	Promoter-TSS (NM_002375)	-192	4134	MAP4	microtubule associated protein 4	protein-coding
HCT15_2_peak_36161	chr5	137800221	137801260	66.2482	Promoter-TSS (NM_001964)	-428	1958	EGR1	early growth response 1	protein-coding
HCT15_2_peak_4566	chr1	244815921	244816804	66.2094	Promoter-TSS (NM_001297746)	12	51029	DESI2	desumoylating isopeptidase 2	protein-coding
HCT15_2_peak_46111	chr9	111342014	111342847	66.2066	Intergenic	275836	10880	ACTL7B	actin like 7B	protein-coding
HCT15_2_peak_7957	chr11	57479195	57480312	66.1963	Promoter-TSS (NM_153450)	42	219541	MED19	mediator complex subunit 19	protein-coding
HCT15_2_peak_1807	chr1	78469693	78470713	66.124	Promoter-TSS (NM_001317103)	-309	11080	DNAJB4	DnaJ heat shock protein family (Hsp40) member B4	protein-coding
HCT15_2_peak_18317	chr17	16913800	16914959	66.1037	Intergenic	22736	105371562	LINC02090	long intergenic non-protein coding RNA 2090	ncRNA
HCT15_2_peak_38973	chr6	122931872	122932204	66.0958	Intron (NM_181795, Intron 1 of 4)	488	5570	PKIB	cAMP-dependent protein kinase inhibitor beta	protein-coding
HCT15_2_peak_24888	chr2	114195047	114195638	66.0607	Promoter-TSS (NM_172003)	74	150472	CBWD2	COBW domain containing 2	protein-coding
HCT15_2_peak_4601	chr1	247094752	247095737	66.0584	Promoter-TSS (NM_001323342)	6	25909	AHCTF1	AT-hook containing transcription factor 1	protein-coding
HCT15_2_peak_24417	chr2	88990844	88991659	66.0529	Promoter-TSS (NM_144563)	60	22934	RPIA	ribose 5-phosphate isomerase A	protein-coding
HCT15_2_peak_11879	chr13	20532331	20533195	66.0227	Promoter-TSS (NM_001353165)	-47	7750	ZMYM2	zinc finger MYM-type containing 2	protein-coding
HCT15_2_peak_45148	chr9	33290234	33291223	66.0153	Intron (NM_002504, Intron 1 of 23)	214	4799	NFX1	nuclear transcription factor, X-box binding 1	protein-coding
HCT15_2_peak_40547	chr7	25901731	25902571	66.0153	Intergenic	-72412	646588	LOC646588	uncharacterized LOC646588	ncRNA
HCT15_2_peak_41560	chr7	97880689	97881947	65.9816	Intron (NM_015395, Intron 1 of 25)	226	25851	TECPR1	tectonin beta-propeller repeat containing 1	protein-coding
HCT15_2_peak_4515	chr1	241682361	241683318	65.963	Intron (NM_000143, Intron 1 of 9)	246	2271	FH	fumarate hydratase	protein-coding
HCT15_2_peak_48009	chrX	122781892	122782991	65.9624	Intron (NM_001081550, Intron 12 of 38)	84461	57187	THOC2	THO complex 2	protein-coding
HCT15_2_peak_36254	chr5	140026742	140027964	65.954	Promoter-TSS (NM_001185012)	17	4695	NDUFA2	NADH:ubiquinone oxidoreductase subunit A2	protein-coding
HCT15_2_peak_14375	chr14	99947095	99948077	65.9379	Promoter-TSS (NM_001099402)	-160	8812	CCNK	cyclin K	protein-coding
HCT15_2_peak_34883	chr5	34007767	34008637	65.9091	Promoter-TSS (NM_014324)	-47	23600	AMACR	alpha-methylacyl-CoA racemase	protein-coding
HCT15_2_peak_40665	chr7	32534795	32535250	65.9089	Promoter-TSS (NM_001130710)	-79	23080	AVL9	AVL9 cell migration associated	protein-coding
HCT15_2_peak_22230	chr19	42772340	42773447	65.9048	Intron (NM_001304815, Intron 1 of 20)	204	23152	CIC	capicua transcriptional repressor	protein-coding
HCT15_2_peak_24235	chr2	75750499	75751229	65.8841	Promoter-TSS (NR_110281)	-330	101927884	LOC101927884	uncharacterized LOC101927884	ncRNA
HCT15_2_peak_43835	chr8	87520325	87521185	65.873	Exon (NM_001286707, Exon 1 of 9)	160	51115	RMDN1	regulator of microtubule dynamics 1	protein-coding
HCT15_2_peak_12323	chr13	45491699	45492906	65.8336	Intergenic	71304	26747	NUFIP1	nuclear FMR1 interacting protein 1	protein-coding
HCT15_2_peak_30773	chr3	88198293	88199513	65.8242	Promoter-TSS (NM_173824)	113	8545	CGGBP1	CGG triplet repeat binding protein 1	protein-coding
HCT15_2_peak_480	chr1	17231197	17232161	65.7992	Intergenic	9204	26863	RNVU1-18	RNA, variant U1 small nuclear 18	snRNA
HCT15_2_peak_13485	chr14	45430775	45431476	65.7877	Promoter-TSS (NM_015091)	25	54813	KLHL28	kelch like family member 28	protein-coding
HCT15_2_peak_31432	chr3	138312748	138313449	65.7877	Promoter-TSS (NM_024491)	4	80321	CEP70	centrosomal protein 70	protein-coding
HCT15_2_peak_8213	chr11	64545916	64546732	65.7344	Promoter-TSS (NM_004630)	-8	7536	SF1	splicing factor 1	protein-coding
HCT15_2_peak_13034	chr13	111617375	111618118	65.7251	Promoter-TSS (NR_126378)	-628	104355135	LINC00431	long intergenic non-protein coding RNA 431	ncRNA
HCT15_2_peak_11148	chr12	100660264	100661416	65.6987	Promoter-TSS (NM_001319311)	17	120863	DEPDC4	DEP domain containing 4	protein-coding
HCT15_2_peak_38445	chr6	74289638	74290668	65.663	Intergenic	-59398	1915	EEF1A1	eukaryotic translation elongation factor 1 alpha 1	protein-coding
HCT15_2_peak_40741	chr7	38217356	38218503	65.6602	Promoter-TSS (NM_001363347)	82	83930	STARD3NL	STARD3 N-terminal like	protein-coding
HCT15_2_peak_36611	chr5	156569284	156570106	65.656	Promoter-TSS (NM_001100816)	91	9443	MED7	mediator complex subunit 7	protein-coding
HCT15_2_peak_39171	chr6	136610845	136611740	65.654	Promoter-TSS (NM_001077441)	-303	9774	BCLAF1	BCL2 associated transcription factor 1	protein-coding
HCT15_2_peak_13010	chr13	111159435	111159900	65.6493	Intron (NM_001846, Intron 46 of 47)	859	100874203	COL4A2-AS1	COL4A2 antisense RNA 1	ncRNA
HCT15_2_peak_2348	chr1	114447048	114448089	65.6462	Promoter-TSS (NM_001363690)	82	10717	AP4B1	adaptor related protein complex 4 subunit beta 1	protein-coding
HCT15_2_peak_1954	chr1	89458114	89458964	65.5332	Promoter-TSS (NR_146183)	104	56267	KYAT3	kynurenine aminotransferase 3	protein-coding
HCT15_2_peak_1949	chr1	89239763	89240284	65.4591	Intron (NM_001320708, Intron 5 of 20)	-89136	101927891	PKN2-AS1	PKN2 antisense RNA 1	ncRNA
HCT15_2_peak_8134	chr11	62608209	62609591	65.4562	TTS (NR_002716)	381	6066	RNU2-1	RNA, U2 small nuclear 1	snRNA
HCT15_2_peak_21392	chr19	8454756	8455354	65.4218	Promoter-TSS (NR_049795)	-189	9230	RAB11B	RAB11B, member RAS oncogene family	protein-coding
HCT15_2_peak_42193	chr7	134331229	134332120	65.4214	Promoter-TSS (NM_001724)	69	669	BPGM	bisphosphoglycerate mutase	protein-coding
HCT15_2_peak_26228	chr2	220071035	220071940	65.4214	Promoter-TSS (NM_001270998)	-17	130617	ZFAND2B	zinc finger AN1-type containing 2B	protein-coding
HCT15_2_peak_43797	chr8	82597963	82598796	65.4182	Intron (NM_001144878, Intron 1 of 9)	181	3612	IMPA1	inositol monophosphatase 1	protein-coding
HCT15_2_peak_22711	chr19	52692792	52693906	65.4176	Promoter-TSS (NM_014225)	44	5518	PPP2R1A	protein phosphatase 2 scaffold subunit Aalpha	protein-coding
HCT15_2_peak_24021	chr2	65357089	65357938	65.4145	Promoter-TSS (NM_004161)	-78	5861	RAB1A	RAB1A, member RAS oncogene family	protein-coding
HCT15_2_peak_8630	chr11	75525466	75526792	65.3869	Promoter-TSS (NR_144531)	-126	7405	UVRAG	UV radiation resistance associated	protein-coding
HCT15_2_peak_21851	chr19	21688192	21688993	65.3694	Non-coding (NR_144526, Exon 1 of 2)	188	353088	ZNF429	zinc finger protein 429	protein-coding
HCT15_2_peak_33000	chr4	48271331	48272402	65.3405	Promoter-TSS (NM_003215)	-11	7006	TEC	tec protein tyrosine kinase	protein-coding
HCT15_2_peak_1946	chr1	89149602	89150775	65.3405	5' UTR (NM_001320707, Exon 1 of 21)	232	5586	PKN2	protein kinase N2	protein-coding
HCT15_2_peak_35621	chr5	98108694	98109879	65.3388	Promoter-TSS (NM_001366508)	-81	285704	RGMB	repulsive guidance molecule BMP co-receptor b	protein-coding
HCT15_2_peak_39619	chr6	159290357	159291408	65.3327	Promoter-TSS (NR_160977)	36	100130967	C6orf99	chromosome 6 open reading frame 99	ncRNA
HCT15_2_peak_14281	chr14	93509655	93510300	65.332	Intron (NM_001142593, Intron 3 of 10)	-6658	3705	ITPK1	inositol-tetrakisphosphate 1-kinase	protein-coding
HCT15_2_peak_8889	chr11	94276903	94277906	65.3288	Exon (NM_002033, Exon 1 of 1)	387	2526	FUT4	fucosyltransferase 4	protein-coding
HCT15_2_peak_22617	chr19	50269558	50270342	65.3105	Promoter-TSS (NM_014203)	-308	160	AP2A1	adaptor related protein complex 2 subunit alpha 1	protein-coding
HCT15_2_peak_39534	chr6	157040704	157041601	65.3087	Intergenic	-57837	57492	ARID1B	AT-rich interaction domain 1B	protein-coding
HCT15_2_peak_14166	chr14	81769534	81770073	65.2499	Intron (NM_001366850, Intron 5 of 7)	-82069	2957	GTF2A1	general transcription factor IIA subunit 1	protein-coding
HCT15_2_peak_10333	chr12	50505383	50506198	65.2093	Promoter-TSS (NM_001257134)	-229	84987	COX14	cytochrome c oxidase assembly factor COX14	protein-coding
HCT15_2_peak_12304	chr13	44880372	44881232	65.1497	Intergenic	-66984	387923	SERP2	stress associated endoplasmic reticulum protein family member 2	protein-coding
HCT15_2_peak_39499	chr6	154831030	154832383	65.1443	Promoter-TSS (NM_001368116)	113	154043	CNKSR3	CNKSR family member 3	protein-coding
HCT15_2_peak_45995	chr9	103501537	103502533	65.1342	Intergenic	161674	347273	CAVIN4	caveolae associated protein 4	protein-coding
HCT15_2_peak_19260	chr17	53510490	53510961	65.1342	Intergenic	-11529	23531	MMD	monocyte to macrophage differentiation associated	protein-coding
HCT15_2_peak_22143	chr19	40476590	40477232	65.0927	Promoter-TSS (NM_153001)	-1	5704	PSMC4	proteasome 26S subunit, ATPase 4	protein-coding
HCT15_2_peak_15784	chr15	85259237	85260107	65.002	Promoter-TSS (NM_001271922)	19	23478	SEC11A	SEC11 homolog A, signal peptidase complex subunit	protein-coding
HCT15_2_peak_33164	chr4	62422015	62422504	64.9697	Intron (NM_001371345, Intron 3 of 22)	354369
HCT15_2_peak_33048	chr4	49637108	49637377	64.9002	Intergenic	648583	80157	CWH43	cell wall biogenesis 43 C-terminal homolog	protein-coding
HCT15_2_peak_12490	chr13	53029138	53030176	64.869	Promoter-TSS (NM_001286686)	44	26586	CKAP2	cytoskeleton associated protein 2	protein-coding
HCT15_2_peak_39351	chr6	146284765	146286024	64.858	Promoter-TSS (NM_173082)	100	257218	SHPRH	SNF2 histone linker PHD RING helicase	protein-coding
HCT15_2_peak_19075	chr17	45726517	45727452	64.8525	Promoter-TSS (NM_002265)	-301	3837	KPNB1	karyopherin subunit beta 1	protein-coding
HCT15_2_peak_22440	chr19	47164238	47164939	64.7948	Promoter-TSS (NM_145056)	-147	100506068	DACT3-AS1	DACT3 antisense RNA 1	ncRNA
HCT15_2_peak_8405	chr11	67572711	67573591	64.7932	Promoter-TSS (NR_024249)	-344	645332	FAM86C2P	family with sequence similarity 86, member A pseudogene	pseudo
HCT15_2_peak_39426	chr6	150389975	150390825	64.7832	Promoter-TSS (NM_024518)	-143	79465	ULBP3	UL16 binding protein 3	protein-coding
HCT15_2_peak_30835	chr3	99979498	99980391	64.7743	Intron (NM_018309, Intron 1 of 17)	108	55773	TBC1D23	TBC1 domain family member 23	protein-coding
HCT15_2_peak_4257	chr1	228327458	228328141	64.7386	Promoter-TSS (NM_001159390)	14	2987	GUK1	guanylate kinase 1	protein-coding
HCT15_2_peak_43754	chr8	80941800	80942749	64.728	Exon (NM_014018, Exon 1 of 3)	220	28957	MRPS28	mitochondrial ribosomal protein S28	protein-coding
HCT15_2_peak_8529	chr11	71497746	71498634	64.7025	Promoter-TSS (NM_001099653)	-367	55199	FAM86C1	family with sequence similarity 86 member C1	protein-coding
HCT15_2_peak_35211	chr5	64858590	64859497	64.6698	Promoter-TSS (NM_001278927)	-23	23398	PPWD1	peptidylprolyl isomerase domain and WD repeat containing 1	protein-coding
HCT15_2_peak_9413	chr11	124823740	124824601	64.6698	Promoter-TSS (NM_025004)	72	80071	CCDC15	coiled-coil domain containing 15	protein-coding
HCT15_2_peak_21988	chr19	35809599	35810407	64.657	Intergenic	-10069	933	CD22	CD22 molecule	protein-coding
HCT15_2_peak_12847	chr13	100740875	100741849	64.6356	Promoter-TSS (NM_001352609)	15	5095	PCCA	propionyl-CoA carboxylase subunit alpha	protein-coding
HCT15_2_peak_20926	chr18	66381675	66382779	64.6291	Promoter-TSS (NM_001093729)	118	54495	TMX3	thioredoxin related transmembrane protein 3	protein-coding
HCT15_2_peak_38503	chr6	80713841	80714774	64.6291	Promoter-TSS (NM_001166691)	-15	7272	TTK	TTK protein kinase	protein-coding
HCT15_2_peak_19267	chr17	53828144	53828890	64.6284	Promoter-TSS (NM_001102402)	51	58488	PCTP	phosphatidylcholine transfer protein	protein-coding
HCT15_2_peak_11887	chr13	20993710	20994535	64.6122	Intron (NM_015974, Intron 5 of 7)	13863	100616304	MIR4499	microRNA 4499	ncRNA
HCT15_2_peak_33411	chr4	83955509	83956661	64.6122	Promoter-TSS (NM_016129)	-251	51138	COPS4	COP9 signalosome subunit 4	protein-coding
HCT15_2_peak_16799	chr16	29466159	29466495	64.4851	Promoter-TSS (NM_001039182)	-42	552900	BOLA2	bolA family member 2	protein-coding
HCT15_2_peak_38628	chr6	90538772	90539963	64.4699	Promoter-TSS (NM_012115)	-252	9994	CASP8AP2	caspase 8 associated protein 2	protein-coding
HCT15_2_peak_9045	chr11	108337790	108338457	64.3963	Intron (NR_147053, Intron 1 of 12)	133	160140	C11orf65	chromosome 11 open reading frame 65	protein-coding
HCT15_2_peak_10575	chr12	56753692	56754656	64.3716	Promoter-TSS (NM_005419)	-283	6773	STAT2	signal transducer and activator of transcription 2	protein-coding
HCT15_2_peak_8013	chr11	59474131	59474928	64.3716	Intergenic	6789	390201	OR10V1	olfactory receptor family 10 subfamily V member 1	protein-coding
HCT15_2_peak_43583	chr8	62626959	62627603	64.344	Promoter-TSS (NM_032466)	-66	100616484	MIR4470	microRNA 4470	ncRNA
HCT15_2_peak_3822	chr1	207925114	207926244	64.2892	Intron (NM_172352, Intron 1 of 11)	280	4179	CD46	CD46 molecule	protein-coding
HCT15_2_peak_4659	chr10	1094544	1095790	64.2877	Promoter-TSS (NM_001317956)	139	3422	IDI1	isopentenyl-diphosphate delta isomerase 1	protein-coding
HCT15_2_peak_33631	chr4	103940499	103940971	64.2523	3' UTR (NM_001370202, Exon 13 of 13)	127	150159	SLC9B1	solute carrier family 9 member B1	protein-coding
HCT15_2_peak_46361	chr9	124049207	124049968	64.241	Intron (NM_001258030, Intron 1 of 16)	760	2934	GSN	gelsolin	protein-coding
HCT15_2_peak_32732	chr4	17578491	17579549	64.2166	Promoter-TSS (NM_015907)	93	51056	LAP3	leucine aminopeptidase 3	protein-coding
HCT15_2_peak_5581	chr10	65389250	65390709	64.2056	Intergenic	-108329	221037	JMJD1C	jumonji domain containing 1C	protein-coding
HCT15_2_peak_15852	chr15	89181444	89182477	64.1699	Promoter-TSS (NM_002201)	-287	3669	ISG20	interferon stimulated Exonuclease gene 20	protein-coding
HCT15_2_peak_12473	chr13	52585554	52586630	64.1618	Promoter-TSS (NM_001330578)	-442	440138	ALG11	ALG11 alpha-1,2-mannosyltransferase	protein-coding
HCT15_2_peak_14651	chr15	28834026	28834727	64.145	Promoter-TSS (NR_145479)	10	100996738	HERC2P11	hect domain and RLD 2 pseudogene 11	pseudo
HCT15_2_peak_8361	chr11	66725531	66726404	64.1438	Promoter-TSS (NM_000920)	-113	5091	PC	pyruvate carboxylase	protein-coding
HCT15_2_peak_4083	chr1	221508516	221509836	64.1081	Intron (NR_024236, Intron 1 of 1)	462	400804	C1orf140	uncharacterized LOC400804	ncRNA
HCT15_2_peak_30616	chr3	66271013	66271843	64.0913	Promoter-TSS (NM_001350991)	0	115286	SLC25A26	solute carrier family 25 member 26	protein-coding
HCT15_2_peak_16844	chr16	30205503	30205836	64.0799	Promoter-TSS (NM_001039182).2	-42	552900	BOLA2	bolA family member 2	protein-coding
HCT15_2_peak_20270	chr18	11980530	11981632	64.0787	Promoter-TSS (NM_014214)	-425	3613	IMPA2	inositol monophosphatase 2	protein-coding
HCT15_2_peak_1281	chr1	45139710	45140558	64.0386	Promoter-TSS (NM_001145636)	19	79639	TMEM53	transmembrane protein 53	protein-coding
HCT15_2_peak_4427	chr1	235667421	235668738	64.0108	Promoter-TSS (NM_152490)	-327	148789	B3GALNT2	beta-1,3-N-acetylgalactosaminyltransferase 2	protein-coding
HCT15_2_peak_24525	chr2	96657238	96658225	63.9983	Promoter-TSS (NM_001310154)	-159	400986	ANKRD36C	ankyrin repeat domain 36C	protein-coding
HCT15_2_peak_5002	chr10	22291942	22292928	63.9983	5' UTR (NM_022365, Exon 1 of 12)	224	64215	DNAJC1	DnaJ heat shock protein family (Hsp40) member C1	protein-coding
HCT15_2_peak_24464	chr2	91844698	91846071	63.9969	Intron (NR_160767, Intron 1 of 3)	2591	654342	LSP1P4	LSP1 pseudogene 4	pseudo
HCT15_2_peak_3559	chr1	200638404	200639445	63.8849	Promoter-TSS (NM_001349799)	-60	83479	DDX59	DEAD-box helicase 59	protein-coding
HCT15_2_peak_44159	chr8	110656770	110657626	63.8686	Promoter-TSS (NM_001099754)	-147	55638	SYBU	syntabulin	protein-coding
HCT15_2_peak_25048	chr2	127822240	127822872	63.8612	Intron (NM_004305, Intron 6 of 14)	17085	274	BIN1	bridging integrator 1	protein-coding
HCT15_2_peak_27223	chr20	30181021	30181863	63.8146	Intergenic	-11650	3397	ID1	inhibitor of DNA binding 1, HLH protein	protein-coding
HCT15_2_peak_24697	chr2	106593524	106594160	63.7848	Intergenic	-88302	84417	ECRG4	ECRG4 augurin precursor	protein-coding
HCT15_2_peak_33608	chr4	102268092	102269629	63.7527	Promoter-TSS (NM_001130692)	-74	90024	FLJ20021	uncharacterized LOC90024	ncRNA
HCT15_2_peak_9436	chr11	126138356	126139376	63.735	Promoter-TSS (NR_037648)	11	6734	SRPRA	SRP receptor subunit alpha	protein-coding
HCT15_2_peak_8433	chr11	68227417	68228272	63.6923	Promoter-TSS (NR_147970)	-376	55291	PPP6R3	protein phosphatase 6 regulatory subunit 3	protein-coding
HCT15_2_peak_3492	chr1	193073662	193074945	63.6923	Intron (NM_001243399, Intron 1 of 3)	305	51022	GLRX2	glutaredoxin 2	protein-coding
HCT15_2_peak_43606	chr8	64080563	64081323	63.6731	Promoter-TSS (NM_001277818)	58	101410533	YTHDF3-AS1	YTHDF3 antisense RNA 1 (head to head)	ncRNA
HCT15_2_peak_36365	chr5	145561894	145562845	63.6731	Promoter-TSS (NM_001317964)	-19	51520	LARS	leucyl-tRNA synthetase	protein-coding
HCT15_2_peak_45056	chr9	21802100	21803010	63.6731	Promoter-TSS (NM_002451)	-80	4507	MTAP	methylthioadenosine phosphorylase	protein-coding
HCT15_2_peak_38390	chr6	64282083	64282563	63.6411	5' UTR (NM_003463, Exon 1 of 6)	406	7803	PTP4A1	protein tyrosine phosphatase 4A1	protein-coding
HCT15_2_peak_33380	chr4	82074848	82075600	63.6324	Promoter-TSS (NM_001282483)	87	5593	PRKG2	protein kinase cGMP-dependent 2	protein-coding
HCT15_2_peak_12464	chr13	52377718	52378543	63.6318	Intron (NM_001031719, Intron 1 of 7)	168	79758	DHRS12	dehydrogenase/reductase 12	protein-coding
HCT15_2_peak_8930	chr11	96144171	96144897	63.6111	Intergenic	21357	8690	JRKL	JRK like	protein-coding
HCT15_2_peak_5637	chr10	70883108	70884089	63.5736	Promoter-TSS (NM_001035260)	-311	9559	VPS26A	VPS26, retromer complex component A	protein-coding
HCT15_2_peak_12606	chr13	76279086	76279876	63.5394	Intron (NM_001306080, Intron 1 of 30)	-54975	4008	LMO7	LIM domain 7	protein-coding
HCT15_2_peak_25934	chr2	201676065	201676749	63.5142	Promoter-TSS (NM_001321688)	95	9689	BZW1	basic leucine zipper and W2 domains 1	protein-coding
HCT15_2_peak_43619	chr8	66556475	66557123	63.5142	Promoter-TSS (NM_014637)	-89	9650	MTFR1	mitochondrial fission regulator 1	protein-coding
HCT15_2_peak_3974	chr1	213188457	213189494	63.4884	Promoter-TSS (NM_001300755)	-124	90806	ANGEL2	angel homolog 2	protein-coding
HCT15_2_peak_7168	chr11	3443524	3444654	63.468	Intergenic	-30944	10821	OR7E12P	olfactory receptor family 7 subfamily E member 12 pseudogene	pseudo
HCT15_2_peak_41041	chr7	64126274	64127077	63.448	Intron (NM_001282360, Intron 1 of 2)	164	51427	ZNF107	zinc finger protein 107	protein-coding
HCT15_2_peak_33764	chr4	114389330	114390091	63.448	Intron (NM_001321589, Intron 15 of 18)	175715	287	ANK2	ankyrin 2	protein-coding
HCT15_2_peak_44966	chr9	15422495	15423410	63.4335	Promoter-TSS (NR_161438)	78	6619	SNAPC3	small nuclear RNA activating complex polypeptide 3	protein-coding
HCT15_2_peak_29961	chr3	33839692	33840946	63.4077	Exon (NM_001162429, Exon 1 of 18)	197	10015	PDCD6IP	programmed cell death 6 interacting protein	protein-coding
HCT15_2_peak_16852	chr16	30381681	30382644	63.3972	Promoter-TSS (NM_001324459)	-93	29895	MYLPF	myosin light chain, phosphorylatable, fast skeletal muscle	protein-coding
HCT15_2_peak_42638	chr8	1693677	1694622	63.3762	Intergenic	17351	101927752	LOC101927752	uncharacterized LOC101927752	ncRNA
HCT15_2_peak_13404	chr14	35451492	35452556	63.3228	Promoter-TSS (NM_003136)	-80	6729	SRP54	signal recognition particle 54	protein-coding
HCT15_2_peak_33850	chr4	123653263	123654433	63.295	Promoter-TSS (NM_152618)	-9	166379	BBS12	Bardet-Biedl syndrome 12	protein-coding
HCT15_2_peak_42232	chr7	138144369	138145305	63.2808	Promoter-TSS (NM_015905)	-167	8805	TRIM24	tripartite motif containing 24	protein-coding
HCT15_2_peak_34081	chr4	148538274	148539301	63.2688	5' UTR (NM_018241, Exon 1 of 10)	239	55751	TMEM184C	transmembrane protein 184C	protein-coding
HCT15_2_peak_34358	chr4	174173394	174174043	63.2578	Intron (NM_017423, Intron 2 of 11)	-15593	100422849	MIR548T	microRNA 548t	ncRNA
HCT15_2_peak_5615	chr10	69834265	69835173	63.2253	Intron (NM_001278186, Intron 1 of 22)	321	26091	HERC4	HECT and RLD domain containing E3 ubiquitin protein ligase 4	protein-coding
HCT15_2_peak_5841	chr10	77810614	77811325	63.2167	Intron (NM_001305581, Intron 4 of 6)	268450	83938	LRMDA	leucine rich melanocyte differentiation associated	protein-coding
HCT15_2_peak_10915	chr12	82752000	82752799	63.2029	Promoter-TSS (NM_001319675)	91	84190	METTL25	methyltransferase like 25	protein-coding
HCT15_2_peak_40818	chr7	44121840	44122701	63.1327	Promoter-TSS (NR_156113)	-131	27434	POLM	DNA polymerase mu	protein-coding
HCT15_2_peak_38401	chr6	70506475	70507181	63.1214	Promoter-TSS (NM_001367271)	74	55788	LMBRD1	LMBR1 domain containing 1	protein-coding
HCT15_2_peak_35654	chr5	102594053	102595471	63.1022	Promoter-TSS (NM_001316969)	31	90355	C5orf30	chromosome 5 open reading frame 30	protein-coding
HCT15_2_peak_40761	chr7	39988889	39989914	63.0595	Promoter-TSS (NM_031267)	-383	112267983	LOC112267983	uncharacterized LOC112267983	ncRNA
HCT15_2_peak_18513	chr17	26645605	26646555	63.0421	Promoter-TSS (NM_014573)	-146	27346	TMEM97	transmembrane protein 97	protein-coding
HCT15_2_peak_9034	chr11	107710931	107711837	63.0235	Intron (NM_017515, Intron 1 of 7)	18129	54733	SLC35F2	solute carrier family 35 member F2	protein-coding
HCT15_2_peak_12097	chr13	31735483	31736731	63.0224	Promoter-TSS (NM_001286503)	51	10808	HSPH1	heat shock protein family H (Hsp110) member 1	protein-coding
HCT15_2_peak_3105	chr1	165599684	165600734	63.0059	Promoter-TSS (NM_004528)	-262	4259	MGST3	microsomal glutathione S-transferase 3	protein-coding
HCT15_2_peak_8176	chr11	63952765	63953820	63.0043	Promoter-TSS (NM_001282653)	-351	10963	STIP1	stress induced phosphoprotein 1	protein-coding
HCT15_2_peak_39491	chr6	153304063	153304993	62.9678	Promoter-TSS (NM_012177)	186	26271	FBXO5	F-box protein 5	protein-coding
HCT15_2_peak_30075	chr3	42003425	42004156	62.94	Promoter-TSS (NR_136342)	-195	54986	ULK4	unc-51 like kinase 4	protein-coding
HCT15_2_peak_22803	chr19	55972877	55973481	62.9249	Promoter-TSS (NM_024710)	-170	79763	ISOC2	isochorismatase domain containing 2	protein-coding
HCT15_2_peak_34323	chr4	170533207	170533991	62.9192	5' UTR (NM_001199397, Exon 1 of 36)	135	4750	NEK1	NIMA related kinase 1	protein-coding
HCT15_2_peak_23472	chr2	30369177	30369933	62.9192	Promoter-TSS (NM_016061)	-318	51646	YPEL5	yippee like 5	protein-coding
HCT15_2_peak_2577	chr1	147510403	147511567	62.9006	TTS (NR_004426).2	182	26864	RNVU1-7	RNA, variant U1 small nuclear 7	snRNA
HCT15_2_peak_24738	chr2	109402708	109403677	62.8883	Promoter-TSS (NM_001351555)	-14	165055	CCDC138	coiled-coil domain containing 138	protein-coding
HCT15_2_peak_32423	chr4	2263747	2264397	62.8655	Promoter-TSS (NM_006454)	-236	10608	MXD4	MAX dimerization protein 4	protein-coding
HCT15_2_peak_33002	chr4	48342689	48343763	62.8512	Promoter-TSS (NM_020846)	-320	57606	SLAIN2	SLAIN motif family member 2	protein-coding
HCT15_2_peak_38972	chr6	122931048	122931781	62.8274	Promoter-TSS (NM_032471)	37	5570	PKIB	cAMP-dependent protein kinase inhibitor beta	protein-coding
HCT15_2_peak_1394	chr1	48937351	48938234	62.8162	Promoter-TSS (NM_001286239)	84	54558	SPATA6	spermatogenesis associated 6	protein-coding
HCT15_2_peak_3025	chr1	161135632	161136973	62.8162	Promoter-TSS (NM_000309)	86	5498	PPOX	protoporphyrinogen oxidase	protein-coding
HCT15_2_peak_13513	chr14	50086847	50088115	62.8162	Promoter-TSS (NM_001001)	-36	4247	MGAT2	mannosyl (alpha-1,6-)-glycoprotein beta-1,2-N-acetylglucosaminyltransferase	protein-coding
HCT15_2_peak_9138	chr11	113184972	113185721	62.7618	Promoter-TSS (NM_001318533)	41	54970	TTC12	tetratricopeptide repeat domain 12	protein-coding
HCT15_2_peak_30421	chr3	53303909	53304527	62.7412	Intergenic	-14088	7086	TKT	transketolase	protein-coding
HCT15_2_peak_24884	chr2	113998389	113999101	62.7412	TTS (NR_047570)	4899	654433	PAX8-AS1	PAX8 antisense RNA 1	ncRNA
HCT15_2_peak_46011	chr9	104295649	104296500	62.7348	Promoter-TSS (NM_019592)	-61	56254	RNF20	ring finger protein 20	protein-coding
HCT15_2_peak_43561	chr8	61429035	61430132	62.7318	Promoter-TSS (NM_002865)	37	5862	RAB2A	RAB2A, member RAS oncogene family	protein-coding
HCT15_2_peak_10921	chr12	83080087	83081646	62.7245	Promoter-TSS (NM_001320322)	-68	160335	TMTC2	transmembrane O-mannosyltransferase targeting cadherins 2	protein-coding
HCT15_2_peak_27189	chr20	25604161	25605224	62.7024	Promoter-TSS (NM_152667)	11	102724826	ZNF337-AS1	ZNF337 antisense RNA 1	ncRNA
HCT15_2_peak_43293	chr8	38853909	38854595	62.6229	Promoter-TSS (NM_031940)	-224	83877	TM2D2	TM2 domain containing 2	protein-coding
HCT15_2_peak_38594	chr6	87864587	87866054	62.6076	Promoter-TSS (NM_001351444)	37	23036	ZNF292	zinc finger protein 292	protein-coding
HCT15_2_peak_23937	chr2	61990886	61991755	62.6069	Intergenic	89875	84140	FAM161A	FAM161 centrosomal protein A	protein-coding
HCT15_2_peak_25700	chr2	182741287	182742229	62.5822	Intergenic	-14699	6744	ITPRID2	ITPR interacting domain containing 2	protein-coding
HCT15_2_peak_48055	chrX	130036771	130037564	62.3963	5' UTR (NM_006375, Exon 1 of 15)	124	10495	ENOX2	ecto-NOX disulfide-thiol exchanger 2	protein-coding
HCT15_2_peak_10034	chr12	27090759	27091946	62.3542	Promoter-TSS (NM_015633)	47	26127	FGFR1OP2	FGFR1 oncogene partner 2	protein-coding
HCT15_2_peak_41740	chr7	102388996	102390034	62.3542	Promoter-TSS (NM_001145268)	69	222234	FAM185A	family with sequence similarity 185 member A	protein-coding
HCT15_2_peak_6303	chr10	101418816	101419692	62.3359	Promoter-TSS (NM_001349962)	-12	57089	ENTPD7	ectonucleoside triphosphate diphosphohydrolase 7	protein-coding
HCT15_2_peak_1854	chr1	84971772	84972579	62.3215	Promoter-TSS (NM_005274)	89	2787	GNG5	G protein subunit gamma 5	protein-coding
HCT15_2_peak_38893	chr6	116421592	116422624	62.2793	Promoter-TSS (NM_152729)	92	221294	NT5DC1	5'-nucleotidase domain containing 1	protein-coding
HCT15_2_peak_20527	chr18	32820758	32821371	62.2792	Promoter-TSS (NM_001135178)	66	84307	ZNF397	zinc finger protein 397	protein-coding
HCT15_2_peak_38548	chr6	83902610	83903914	62.2669	Promoter-TSS (NM_001199918)	186	112611	RWDD2A	RWD domain containing 2A	protein-coding
HCT15_2_peak_4550	chr1	244210956	244211964	62.2669	Promoter-TSS (NM_001278196)	-781	10472	ZBTB18	zinc finger and BTB domain containing 18	protein-coding
HCT15_2_peak_30956	chr3	111804951	111805694	62.1935	Exon (NM_001171747, Exon 1 of 4)	140	79669	C3orf52	chromosome 3 open reading frame 52	protein-coding
HCT15_2_peak_35500	chr5	87436982	87437649	62.1869	Intergenic	127347	153396	TMEM161B	transmembrane protein 161B	protein-coding
HCT15_2_peak_43069	chr8	26498430	26499630	62.1616	Intron (NM_001386, Intron 8 of 13)	63109	1808	DPYSL2	dihydropyrimidinase like 2	protein-coding
HCT15_2_peak_12041	chr13	29292621	29293415	62.102	Promoter-TSS (NM_001135919)	89	283537	SLC46A3	solute carrier family 46 member 3	protein-coding
HCT15_2_peak_1673	chr1	65885379	65886747	62.0643	Promoter-TSS (NM_001198681)	-272	3953	LEPR	leptin receptor	protein-coding
HCT15_2_peak_42819	chr8	13133590	13134688	62.0208	Promoter-TSS (NM_001316668)	-109	10395	DLC1	DLC1 Rho GTPase activating protein	protein-coding
HCT15_2_peak_24169	chr2	73297731	73299059	61.9813	Promoter-TSS (NM_001330403)	58	94097	SFXN5	sideroflexin 5	protein-coding
HCT15_2_peak_41040	chr7	64022900	64023746	61.976	Exon (NM_178558, Exon 1 of 4)	126	340252	ZNF680	zinc finger protein 680	protein-coding
HCT15_2_peak_36724	chr5	166722402	166722906	61.9636	Intron (NM_001122679, Intron 2 of 29)	-127248	101927908	LOC101927908	uncharacterized LOC101927908	ncRNA
HCT15_2_peak_8958	chr11	100647858	100648280	61.9438	Intron (NM_152432, Intron 2 of 23)	-89383	100128386	LOC100128386	uncharacterized LOC100128386	ncRNA
HCT15_2_peak_20472	chr18	28786743	28787297	61.8739	Intergenic	-44201	1823	DSC1	desmocollin 1	protein-coding
HCT15_2_peak_22532	chr19	48972057	48973118	61.8439	Promoter-TSS (NM_004228)	-39	9266	CYTH2	cytohesin 2	protein-coding
HCT15_2_peak_43940	chr8	95907351	95908624	61.8106	Promoter-TSS (NM_057749)	-9	137682	NDUFAF6	NADH:ubiquinone oxidoreductase complex assembly factor 6	protein-coding
HCT15_2_peak_35604	chr5	95997601	95999172	61.8006	Promoter-TSS (NM_001330628)	306	831	CAST	calpastatin	protein-coding
HCT15_2_peak_5806	chr10	75757217	75758223	61.7962	Promoter-TSS (NM_003373)	-152	7414	VCL	vinculin	protein-coding
HCT15_2_peak_12144	chr13	34594009	34594390	61.7425	Intergenic	201913	5983	RFC3	replication factor C subunit 3	protein-coding
HCT15_2_peak_17133	chr16	54962731	54963414	61.7364	Promoter-TSS (NR_110454)	29	643911	CRNDE	colorectal neoplasia differentially expressed	protein-coding
HCT15_2_peak_44289	chr8	124286268	124287596	61.7095	Promoter-TSS (NR_037874)	-205	11244	ZHX1	zinc fingers and homeoboxes 1	protein-coding
HCT15_2_peak_3929	chr1	211848467	211849559	61.7017	Promoter-TSS (NR_148994)	-41	4751	NEK2	NIMA related kinase 2	protein-coding
HCT15_2_peak_39723	chr6	167369560	167370779	61.7017	Promoter-TSS (NM_003730)	-131	8635	RNASET2	ribonuclease T2	protein-coding
HCT15_2_peak_31680	chr3	156272450	156273246	61.7008	Promoter-TSS (NM_001308205)	141	6747	SSR3	signal sequence receptor subunit 3	protein-coding
HCT15_2_peak_43075	chr8	27168376	27169318	61.6933	Promoter-TSS (NM_001304495)	-58	23087	TRIM35	tripartite motif containing 35	protein-coding
HCT15_2_peak_11711	chr12	125117743	125118242	61.6569	Intergenic	-65834	9612	NCOR2	nuclear receptor corepressor 2	protein-coding
HCT15_2_peak_36678	chr5	159592607	159593099	61.6521	Intergenic	-21535	2172	FABP6	fatty acid binding protein 6	protein-coding
HCT15_2_peak_22034	chr19	36979784	36980982	61.5623	Promoter-TSS (NM_001300970)	-46	84924	ZNF566	zinc finger protein 566	protein-coding
HCT15_2_peak_10735	chr12	66562980	66563910	61.5623	Intron (NM_001282606, Intron 1 of 7)	407	51643	TMBIM4	transmembrane BAX inhibitor motif containing 4	protein-coding
HCT15_2_peak_44223	chr8	120189136	120190071	61.5382	Intergenic	-30999	114569	MAL2	mal, T cell differentiation protein 2 (gene/pseudogene)	protein-coding
HCT15_2_peak_19593	chr17	67322894	67323986	61.5377	Promoter-TSS (NM_172232)	-166	23461	ABCA5	ATP binding cassette subfamily A member 5	protein-coding
HCT15_2_peak_13759	chr14	62161786	62163089	61.4715	Non-coding (NR_047116, Exon 1 of 2)	104	100750246	HIF1A-AS1	HIF1A antisense RNA 1	ncRNA
HCT15_2_peak_34082	chr4	148604929	148605641	61.4675	Promoter-TSS (NM_138364)	29	90826	PRMT9	protein arginine methyltransferase 9	protein-coding
HCT15_2_peak_29455	chr3	4534706	4535258	61.4611	Promoter-TSS (NM_002222)	-50	3708	ITPR1	inositol 1,4,5-trisphosphate receptor type 1	protein-coding
HCT15_2_peak_31669	chr3	155571649	155572745	61.4551	Promoter-TSS (NM_004733)	-2	9197	SLC33A1	solute carrier family 33 member 1	protein-coding
HCT15_2_peak_7150	chr11	2933718	2934590	61.4302	Intron (NM_001315501, Intron 5 of 10)	-9349	5003	SLC22A18AS	solute carrier family 22 member 18 antisense	protein-coding
HCT15_2_peak_7222	chr11	6411100	6412047	61.4302	Promoter-TSS (NR_134502)	-131	6609	SMPD1	sphingomyelin phosphodiesterase 1	protein-coding
[truncated: 47,079 more rows]

## Sheet: HCT15-FR_1
Peak ID	Chr	Start	End	Score	Annotation	Distance to TSS	Entrez ID	Nearest Gene	Gene Description	Gene Type
[truncated: 46,357 more rows]

[truncated: 1 more sheets: HCT15-FR_2]
